# Supplementary material for: Advancing dynamic quantum crystallography: enhanced models for accurate structures and thermodynamic properties
Source: IUCrJ. 2025 Jan 1;12(Pt 1):123–36. doi: 10.1107/S2052252524011862 (PMC11707699; doi:10.1107/S2052252524011862)
Supplement: Supplementary file 1 [file m-12-00123-sup1.zip]

Archive with 15 entries (15 files):
- cify_rev2/a-gly_compilation.cif
- cify_rev2/hkl-fcf/beta_gly.hkl
- cify_rev2/hkl-fcf/xyl.hkl
- cify_rev2/hkl-fcf/xyl.fcf
- cify_rev2/hkl-fcf/lala.hkl
- cify_rev2/hkl-fcf/naf100.fcf
- cify_rev2/hkl-fcf/naf100.hkl
- cify_rev2/hkl-fcf/alpha_gly.fcf
- cify_rev2/hkl-fcf/lala.fcf
- cify_rev2/hkl-fcf/beta_gly.fcf
- cify_rev2/hkl-fcf/alpha_gly.hkl
- cify_rev2/b-gly_compilation.cif
- cify_rev2/xyl_compilation.cif
- cify_rev2/naft_compilation.cif
- cify_rev2/l-ala_compilation.cif
