# Supplementary material for: Advancing dynamic quantum crystallography: enhanced models for accurate structures and thermodynamic properties
Source: IUCrJ. 2025 Jan 1;12(Pt 1):123–36. doi: 10.1107/S2052252524011862 (PMC11707699; doi:10.1107/S2052252524011862)
Supplement: Supplementary file 1 [file m-12-00123-sup1.zip › cify_rev2/a-gly_compilation.cif]

#######################################################################
#
#                 Cambridge Crystallographic Data Centre
#                                CCDC 
#
#######################################################################
#
# If this CIF has been generated from an entry in the Cambridge 
# Structural Database, then it will include bibliographic, chemical, 
# crystal, experimental, refinement or atomic coordinate data resulting 
# from the CCDC's data processing and validation procedures.
#
#######################################################################
#Original data: DOI 10.1039/D1CC02608A


data_a-gly_IAM
_symmetry_cell_setting           monoclinic
_symmetry_space_group_name_H-M   'P 21/n'
_symmetry_Int_Tables_number      14
_space_group_name_Hall           '-P 2yn'
loop_
_symmetry_equiv_pos_site_id
_symmetry_equiv_pos_as_xyz
1 x,y,z
2 1/2-x,1/2+y,1/2-z
3 -x,-y,-z
4 1/2+x,1/2-y,1/2+z
_cell_length_a                   5.0880(3)
_cell_length_b                   11.7957(5)
_cell_length_c                   5.4609(3)
_cell_angle_alpha                90
_cell_angle_beta                 111.987(7)
_cell_angle_gamma                90
_cell_volume                     303.907
_diffrn_radiation_type             MoK\a
_diffrn_radiation_wavelength       0.71073
_reflns_number_gt                  886
_reflns_number_total               1033
_refine_ls_number_constraints      0
_refine_ls_number_parameters       66
_refine_ls_number_reflns           1033
_refine_ls_number_restraints       0
_refine_ls_R_factor_all            0.0416
_refine_ls_R_factor_gt             0.0337
_refine_ls_wR_factor_gt            0.0760
_refine_ls_wR_factor_ref           0.0800
_refine_ls_restrained_S_all        1.1197
_refine_ls_goodness_of_fit_ref     1.1197
loop_
_atom_site_label
_atom_site_type_symbol
_atom_site_fract_x
_atom_site_fract_y
_atom_site_fract_z
_atom_site_U_iso_or_equiv
_atom_site_thermal_displace_type
 O1 O 0.80254(15) 0.40624(6) 0.73644(13) 0.01098(17) Uani 
 O2 O 0.34506(15) 0.35763(6) 0.60656(14) 0.01183(17) Uani 
 N1 N 0.79566(18) 0.41133(7) 0.24040(16) 0.00962(17) Uani 
 C1 C 0.5698(2) 0.37495(8) 0.56590(18) 0.00825(18) Uani 
 C2 C 0.5582(2) 0.35415(8) 0.28601(18) 0.00917(18) Uani 
 H1a H 0.974(3) 0.3848(13) 0.356(3) 0.021(4) Uiso 
 H1b H 0.790(3) 0.4877(13) 0.272(3) 0.020(4) Uiso 
 H1c H 0.786(4) 0.4017(14) 0.058(3) 0.029(4) Uiso 
 H2a H 0.570(3) 0.2728(12) 0.261(3) 0.012(3) Uiso 
 H2b H 0.380(3) 0.3822(12) 0.153(3) 0.013(3) Uiso 
loop_
_atom_site_aniso_label
_atom_site_aniso_U_11
_atom_site_aniso_U_22
_atom_site_aniso_U_33
_atom_site_aniso_U_23
_atom_site_aniso_U_13
_atom_site_aniso_U_12
O1 0.0110(3) 0.0140(3) 0.0080(3) -0.0011(2) 0.0036(2) -0.0018(3)
O2 0.0096(3) 0.0162(4) 0.0112(3) 0.0016(3) 0.0057(3) -0.0001(3)
N1 0.0098(4) 0.0121(4) 0.0078(3) -0.0006(3) 0.0044(3) -0.0014(3)
C1 0.0109(4) 0.0066(4) 0.0081(4) 0.0009(3) 0.0045(3) 0.0013(3)
C2 0.0087(4) 0.0117(4) 0.0079(4) -0.0010(3) 0.0040(3) -0.0018(3)

#END

data_a-gly_IAM_08
_symmetry_cell_setting           monoclinic
_symmetry_space_group_name_H-M   'P 21/n'
_symmetry_Int_Tables_number      14
_space_group_name_Hall           '-P 2yn'
loop_
_symmetry_equiv_pos_site_id
_symmetry_equiv_pos_as_xyz
1 x,y,z
2 1/2-x,1/2+y,1/2-z
3 -x,-y,-z
4 1/2+x,1/2-y,1/2+z
_cell_length_a                   5.0880(3)
_cell_length_b                   11.7957(5)
_cell_length_c                   5.4609(3)
_cell_angle_alpha                90
_cell_angle_beta                 111.987(7)
_cell_angle_gamma                90
_cell_volume                     303.907
_diffrn_radiation_type             MoK\a
_diffrn_radiation_wavelength       0.71073
_reflns_number_gt                  559
_reflns_number_total               619
_refine_ls_number_constraints      0
_refine_ls_number_parameters       66
_refine_ls_number_reflns           619
_refine_ls_number_restraints       0
_refine_ls_R_factor_all            0.0328
_refine_ls_R_factor_gt             0.0291
_refine_ls_wR_factor_gt            0.0727
_refine_ls_wR_factor_ref           0.0757
_refine_ls_restrained_S_all        1.0648
_refine_ls_goodness_of_fit_ref     1.0648
loop_
_atom_site_label
_atom_site_type_symbol
_atom_site_fract_x
_atom_site_fract_y
_atom_site_fract_z
_atom_site_U_iso_or_equiv
_atom_site_thermal_displace_type
 O1 O 0.80233(19) 0.40623(7) 0.73633(17) 0.0119(3) Uani 
 O2 O 0.34524(18) 0.35765(8) 0.60646(17) 0.0127(3) Uani 
 N1 N 0.7957(2) 0.41131(10) 0.2404(2) 0.0105(3) Uani 
 C1 C 0.5698(3) 0.37486(10) 0.5662(2) 0.0090(3) Uani 
 C2 C 0.5582(3) 0.35415(11) 0.2860(2) 0.0103(3) Uani 
 H1a H 0.974(4) 0.3844(14) 0.356(4) 0.019(4) Uiso 
 H1b H 0.789(4) 0.4876(16) 0.272(3) 0.022(4) Uiso 
 H1c H 0.785(4) 0.4014(16) 0.057(4) 0.030(5) Uiso 
 H2a H 0.571(3) 0.2724(14) 0.260(3) 0.012(4) Uiso 
 H2b H 0.381(3) 0.3820(13) 0.153(3) 0.012(4) Uiso 
loop_
_atom_site_aniso_label
_atom_site_aniso_U_11
_atom_site_aniso_U_22
_atom_site_aniso_U_33
_atom_site_aniso_U_23
_atom_site_aniso_U_13
_atom_site_aniso_U_12
O1 0.0122(5) 0.0141(5) 0.0091(4) -0.0009(3) 0.0038(4) -0.0017(3)
O2 0.0108(5) 0.0168(5) 0.0121(5) 0.0018(3) 0.0061(4) 0.0001(4)
N1 0.0108(6) 0.0126(6) 0.0087(5) -0.0005(4) 0.0044(4) -0.0011(4)
C1 0.0120(6) 0.0057(6) 0.0098(6) 0.0014(4) 0.0048(5) 0.0018(4)
C2 0.0094(6) 0.0126(7) 0.0095(6) -0.0007(5) 0.0041(5) -0.0015(5)

#END

data_a-gly_nomore
_symmetry_cell_setting           monoclinic
_symmetry_space_group_name_H-M   'P 21/n'
_symmetry_Int_Tables_number      14
_space_group_name_Hall           '-P 2yn'
loop_
_symmetry_equiv_pos_site_id
_symmetry_equiv_pos_as_xyz
1 x,y,z
2 1/2-x,1/2+y,1/2-z
3 -x,-y,-z
4 1/2+x,1/2-y,1/2+z
_cell_length_a                   5.0880(3)
_cell_length_b                   11.7957(5)
_cell_length_c                   5.4609(3)
_cell_angle_alpha                90
_cell_angle_beta                 111.987(7)
_cell_angle_gamma                90
_cell_volume                     303.907
_diffrn_radiation_type             MoK\a
_diffrn_radiation_wavelength       0.71073
_refine_ls_R_factor_all           0.0465
_refine_ls_R_factor_gt            0.0381
_refine_ls_wR_factor_ref          0.0881
_refine_ls_wR_factor_gt           0.0845
_refine_ls_goodness_of_fit_ref    1.197
_refine_ls_restrained_S_all       1.197
loop_
_atom_site_label
_atom_site_type_symbol
_atom_site_fract_x
_atom_site_fract_y
_atom_site_fract_z
_atom_site_U_iso_or_equiv
_atom_site_thermal_displace_type
O1 O 0.8025 0.4062 0.7364 0.0110 Uani
O2 O 0.3451 0.3576 0.6066 0.0119 Uani
N1 N 0.7957 0.4113 0.2404 0.0098 Uani
C1 C 0.5698 0.3749 0.5659 0.0090 Uani
C2 C 0.5582 0.3541 0.2860 0.0094 Uani
H1a H 0.9738 0.3848 0.3564 0.0220 Uani
H1b H 0.7897 0.4877 0.2725 0.0226 Uani
H1c H 0.7859 0.4017 0.0581 0.0206 Uani
H2a H 0.5699 0.2728 0.2607 0.0233 Uani
H2b H 0.3800 0.3822 0.1526 0.0242 Uani
loop_
_atom_site_aniso_label
_atom_site_aniso_U_11
_atom_site_aniso_U_22
_atom_site_aniso_U_33
_atom_site_aniso_U_23
_atom_site_aniso_U_13
_atom_site_aniso_U_12
O1  0.011(4)  0.0137(6)  0.009(5)  -0.0010(1)  0.004(2) -0.0022(1)         
O2  0.010(4)  0.0159(8)  0.010(5)  0.0009(2)   0.005(2) 0.0005(2)          
N1  0.010(4)  0.0115(7)  0.008(5)  -0.0009(2)  0.004(2) -0.0017(3)         
C1  0.009(4)  0.0096(5)  0.008(5)  0.00009(1)  0.004(2) 0.0001(1)          
C2  0.010(4)  0.0103(4)  0.008(5)  -0.00073(8) 0.004(2) -0.0010(2)         
H1A 0.017(4)  0.0278(8)  0.020(5)  0.0018(1)   0.005(2) 0.0006(3)          
H1B 0.028(5)  0.0163(7)  0.023(4)  -0.00224(5) 0.010(2) -0.0039(3)         
H1C 0.022(4)  0.0262(9)  0.015(5)  -0.0023(3)  0.009(2) -0.0029(4)         
H2A 0.032(4)  0.0151(4)  0.026(4)  -0.00358(8) 0.014(2) -0.0026(2)         
H2B 0.016(4)  0.0341(5)  0.019(5)  0.0049(1)   0.003(2) 0.0016(5)

#END

data_a-gly_nomore_08
_symmetry_cell_setting           monoclinic
_symmetry_space_group_name_H-M   'P 21/n'
_symmetry_Int_Tables_number      14
_space_group_name_Hall           '-P 2yn'
loop_
_symmetry_equiv_pos_site_id
_symmetry_equiv_pos_as_xyz
1 x,y,z
2 1/2-x,1/2+y,1/2-z
3 -x,-y,-z
4 1/2+x,1/2-y,1/2+z
_cell_length_a                   5.0880(3)
_cell_length_b                   11.7957(5)
_cell_length_c                   5.4609(3)
_cell_angle_alpha                90
_cell_angle_beta                 111.987(7)
_cell_angle_gamma                90
_cell_volume                     303.907
_diffrn_radiation_wavelength            0.71073
_diffrn_radiation_type                  MoK\a
_refine_ls_R_factor_all                 0.0385
_refine_ls_R_factor_gt                  0.0343
_refine_ls_wR_factor_ref                0.0858
_refine_ls_wR_factor_gt                 0.0826
_refine_ls_goodness_of_fit_ref          1.138
_refine_ls_restrained_S_all             1.138
loop_
_atom_site_label
_atom_site_type_symbol
_atom_site_fract_x
_atom_site_fract_y
_atom_site_fract_z
_atom_site_U_iso_or_equiv
_atom_site_thermal_displace_type
O1 O 0.8023 0.4062 0.7363 0.0124 Uani
O2 O 0.3452 0.3576 0.6065 0.0130 Uani
N1 N 0.7957 0.4113 0.2404 0.0113 Uani
C1 C 0.5698 0.3749 0.5662 0.0102 Uani
C2 C 0.5582 0.3541 0.2860 0.0106 Uani
H1a H 0.9737 0.3844 0.3562 0.0235 Uani
H1b H 0.7890 0.4876 0.2722 0.0242 Uani
H1c H 0.7851 0.4014 0.0567 0.0222 Uani
H2a H 0.5710 0.2724 0.2603 0.0244 Uani
H2b H 0.3813 0.3820 0.1533 0.0252 Uani
loop_
_atom_site_aniso_label
_atom_site_aniso_U_11
_atom_site_aniso_U_22
_atom_site_aniso_U_33
_atom_site_aniso_U_23
_atom_site_aniso_U_13
_atom_site_aniso_U_12
O1   0.013(6)  0.015(2)  0.010(5)  -0.00105(8)  0.005(2)  -0.0021(3)         
O2   0.011(5)  0.017(2)  0.012(5)  0.0008(2)    0.006(2)  0.0003(3)          
N1   0.012(5)  0.013(2)  0.010(5)  -0.0007(2)   0.005(2)  -0.0018(3)         
C1   0.011(5)  0.010(1)  0.010(5)  0.00006(3)   0.005(2)  0.00012(9)         
C2   0.011(5)  0.011(1)  0.010(5)  -0.00070(9)  0.004(2)  -0.0008(2)         
H1A  0.018(5)  0.029(2)  0.021(5)  0.0020(1)    0.005(2)  0.0006(2)          
H1B  0.030(5)  0.017(2)  0.025(4)  -0.00211(9)  0.010(1)  -0.0041(3)         
H1C  0.024(5)  0.027(2)  0.017(5)  -0.0021(4)   0.009(2)  -0.0030(4)         
H2A  0.033(5)  0.016(1)  0.027(4)  -0.00348(8)  0.015(2)  -0.0023(3)         
H2B  0.018(5)  0.035(1)  0.021(5)  0.0049(1)    0.004(2)  0.0020(5)

#END

data_a-gly_HAR
_symmetry_cell_setting           monoclinic
_symmetry_space_group_name_H-M   'P 21/n'
_symmetry_Int_Tables_number      14
_space_group_name_Hall           '-P 2yn'
loop_
_symmetry_equiv_pos_site_id
_symmetry_equiv_pos_as_xyz
1 x,y,z
2 1/2-x,1/2+y,1/2-z
3 -x,-y,-z
4 1/2+x,1/2-y,1/2+z
_cell_length_a                   5.0880(3)
_cell_length_b                   11.7957(5)
_cell_length_c                   5.4609(3)
_cell_angle_alpha                90
_cell_angle_beta                 111.987(7)
_cell_angle_gamma                90
_cell_volume                     303.907
_diffrn_radiation_type             'Mo K\a'
_diffrn_radiation_wavelength       0.71073
_reflns_number_gt                  886
_reflns_number_total               1033
_refine_ls_number_constraints      0
_refine_ls_number_parameters       91
_refine_ls_number_reflns           1033
_refine_ls_number_restraints       0
_refine_ls_R_factor_all            0.0289
_refine_ls_R_factor_gt             0.0214
_refine_ls_wR_factor_ref           0.0463
_refine_ls_wR_factor_gt            0.0432
_refine_ls_goodness_of_fit_ref     1.0385
_refine_ls_restrained_S_all        1.0385
loop_
_atom_site_label
_atom_site_type_symbol
_atom_site_fract_x
_atom_site_fract_y
_atom_site_fract_z
_atom_site_U_iso_or_equiv
_atom_site_thermal_displace_type
_atom_site_occupancy
_atom_site_refinement_flags_posn
 O1 O 0.80206(8) 0.40621(3) 0.73612(7) 0.00976(10) Uani 1.000000 .
 O2 O 0.34549(8) 0.35768(3) 0.60640(8) 0.01063(10) Uani 1.000000 .
 N1 N 0.79592(11) 0.41143(4) 0.24036(10) 0.00869(10) Uani 1.000000 .
 C1 C 0.56964(11) 0.37487(4) 0.56554(10) 0.00719(11) Uani 1.000000 .
 C2 C 0.55851(12) 0.35424(5) 0.28549(10) 0.00841(11) Uani 1.000000 .
 H1a H 0.9941(19) 0.3818(7) 0.3736(17) 0.017(2) Uani 1.000000 .
 H1b H 0.7890(18) 0.4960(6) 0.2778(16) 0.022(2) Uani 1.000000 .
 H1c H 0.783(2) 0.4010(7) 0.0465(18) 0.027(2) Uani 1.000000 .
 H2a H 0.5710(17) 0.2636(6) 0.2563(14) 0.0234(19) Uani 1.000000 .
 H2b H 0.3544(16) 0.3850(6) 0.1423(15) 0.0229(19) Uani 1.000000 .
loop_
_atom_site_aniso_label
_atom_site_aniso_U_11
_atom_site_aniso_U_22
_atom_site_aniso_U_33
_atom_site_aniso_U_23
_atom_site_aniso_U_13
_atom_site_aniso_U_12
O1 0.0095(2) 0.01372(19) 0.00639(18) -0.00146(14) 0.00340(15) -0.00207(14)
O2 0.00824(19) 0.0161(2) 0.00894(18) 0.00109(15) 0.00478(15) -0.00055(15)
N1 0.0089(2) 0.0112(2) 0.0070(2) -0.00066(18) 0.00420(18) -0.00182(18)
C1 0.0076(2) 0.0073(2) 0.0073(2) 0.00026(17) 0.00359(19) 0.00015(18)
C2 0.0091(2) 0.0104(3) 0.0061(2) -0.00144(19) 0.0033(2) -0.00104(19)
H1a 0.018(5) 0.020(5) 0.015(4) -0.001(4) 0.007(4) 0.003(4)
H1b 0.028(5) 0.013(5) 0.026(5) -0.006(4) 0.013(4) -0.008(4)
H1c 0.024(6) 0.029(5) 0.032(6) -0.008(5) 0.015(4) -0.008(4)
H2a 0.039(6) 0.018(4) 0.013(4) -0.003(4) 0.011(4) -0.012(4)
H2b 0.011(4) 0.035(5) 0.017(4) 0.011(4) -0.002(4) 0.005(4)

#END

data_a-gly_HAR_08
_symmetry_cell_setting           monoclinic
_symmetry_space_group_name_H-M   'P 21/n'
_symmetry_Int_Tables_number      14
_space_group_name_Hall           '-P 2yn'
loop_
_symmetry_equiv_pos_site_id
_symmetry_equiv_pos_as_xyz
1 x,y,z
2 1/2-x,1/2+y,1/2-z
3 -x,-y,-z
4 1/2+x,1/2-y,1/2+z
_cell_length_a                   5.0880(3)
_cell_length_b                   11.7957(5)
_cell_length_c                   5.4609(3)
_cell_angle_alpha                90
_cell_angle_beta                 111.987(7)
_cell_angle_gamma                90
_cell_volume                     303.907
_diffrn_radiation_type             'Mo K\a'
_diffrn_radiation_wavelength       0.71073
_reflns_number_gt                  559
_reflns_number_total               619
_refine_ls_number_constraints      0
_refine_ls_number_parameters       91
_refine_ls_number_reflns           619
_refine_ls_number_restraints       0
_refine_ls_R_factor_all            0.0194
_refine_ls_R_factor_gt             0.0160
_refine_ls_wR_factor_gt            0.0374
_refine_ls_wR_factor_ref           0.0396
_refine_ls_goodness_of_fit_ref     1.1088
_refine_ls_restrained_S_all        1.1088
loop_
_atom_site_label
_atom_site_type_symbol
_atom_site_fract_x
_atom_site_fract_y
_atom_site_fract_z
_atom_site_U_iso_or_equiv
_atom_site_thermal_displace_type
_atom_site_occupancy
_atom_site_refinement_flags_posn
O1 O 0.80201(10) 0.40621(4) 0.73611(8) 0.00976(14) Uani 1.000000 .
O2 O 0.34548(10) 0.35769(4) 0.60636(9) 0.01058(14) Uani 1.000000 .
N1 N 0.79595(14) 0.41146(6) 0.24039(13) 0.00864(15) Uani 1.000000 .
C1 C 0.56973(14) 0.37482(5) 0.56559(12) 0.00702(16) Uani 1.000000 .
C2 C 0.55843(15) 0.35429(6) 0.28536(13) 0.00853(16) Uani 1.000000 .
H1a H 0.994(2) 0.3817(8) 0.373(2) 0.017(2) Uani 1.000000 .
H1b H 0.788(2) 0.4960(8) 0.2778(17) 0.022(2) Uani 1.000000 .
H1c H 0.783(2) 0.4007(8) 0.047(2) 0.027(2) Uani 1.000000 .
H2a H 0.5711(19) 0.2637(7) 0.2562(15) 0.024(2) Uani 1.000000 .
H2b H 0.3542(17) 0.3849(7) 0.1423(17) 0.023(2) Uani 1.000000 .
loop_
_atom_site_aniso_label
_atom_site_aniso_U_11
_atom_site_aniso_U_22
_atom_site_aniso_U_33
_atom_site_aniso_U_23
_atom_site_aniso_U_13
_atom_site_aniso_U_12
O1 0.0096(3) 0.0134(3) 0.0066(2) -0.00140(18) 0.0033(2) -0.00203(19)
O2 0.0082(3) 0.0159(3) 0.0089(2) 0.00111(18) 0.0046(2) -0.00060(19)
N1 0.0088(3) 0.0111(3) 0.0071(3) -0.0008(3) 0.0042(3) -0.0017(3)
C1 0.0073(3) 0.0068(3) 0.0076(3) 0.0003(2) 0.0036(3) 0.0002(2)
C2 0.0094(4) 0.0105(4) 0.0060(3) -0.0015(3) 0.0033(3) -0.0010(3)
H1a 0.016(6) 0.020(6) 0.016(5) -0.000(5) 0.007(5) 0.003(5)
H1b 0.031(6) 0.012(5) 0.028(6) -0.007(5) 0.014(5) -0.006(5)
H1c 0.023(6) 0.029(6) 0.034(7) -0.009(5) 0.017(5) -0.010(5)
H2a 0.039(6) 0.020(5) 0.014(5) -0.002(4) 0.012(4) -0.010(4)
H2b 0.010(5) 0.034(5) 0.017(5) 0.012(4) -0.004(4) 0.005(4)

#END

data_a-gly_har_nomore(mo)
_symmetry_cell_setting           monoclinic
_symmetry_space_group_name_H-M   'P 21/n'
_symmetry_Int_Tables_number      14
_space_group_name_Hall           '-P 2yn'
loop_
_symmetry_equiv_pos_site_id
_symmetry_equiv_pos_as_xyz
1 x,y,z
2 1/2-x,1/2+y,1/2-z
3 -x,-y,-z
4 1/2+x,1/2-y,1/2+z
_cell_length_a                   5.0880(3)
_cell_length_b                   11.7957(5)
_cell_length_c                   5.4609(3)
_cell_angle_alpha                90
_cell_angle_beta                 111.987(7)
_cell_angle_gamma                90
_cell_volume                     303.907
_refine_ls_R_factor_all                 0.0321
_refine_ls_wR_factor_ref                0.0568
loop_
_atom_site_label
_atom_site_type_symbol
_atom_site_fract_x
_atom_site_fract_y
_atom_site_fract_z
_atom_site_U_iso_or_equiv
_atom_site_adp_type
_atom_site_occupancy
_atom_site_refinement_flags_posn
O1  O 0.80206   0.40621   0.73612   0.00976(10) Uani     1.000000 .        
O2  O 0.34549   0.35768   0.6064    0.01063(10) Uani     1.000000 .        
N1  N 0.79592   0.41143   0.24036   0.00869(10) Uani     1.000000 .        
C1  C 0.56964   0.37487   0.56554   0.00719(11) Uani     1.000000 .        
C2  C 0.55851   0.35424   0.28549   0.00841(11) Uani     1.000000 .        
H1a H 0.99413   0.38181   0.37362   0.017(2)  	Uani     1.000000 .        
H1b H 0.78901   0.49598   0.27776   0.022(2)  	Uani     1.000000 .        
H1c H 0.78291   0.40103   0.04653   0.027(2) 	Uani     1.000000 .        
H2a H 0.57101   0.26362   0.25629   0.0234(19)  Uani     1.000000 .        
H2b H 0.35441   0.385     0.14235   0.0229(19)  Uani     1.000000 .
loop_
_atom_site_aniso_label
_atom_site_aniso_U_11
_atom_site_aniso_U_22
_atom_site_aniso_U_33
_atom_site_aniso_U_12
_atom_site_aniso_U_13
_atom_site_aniso_U_23
O1   0.009(5)  0.013(2)  0.007(6)  -0.0016(5)  0.003(2)  -0.0008(2)         
O2   0.008(4)  0.015(2)  0.009(6)  0.0000(4)   0.005(3)  0.0008(3)          
N1   0.009(5)  0.011(2)  0.007(6)  -0.0017(3)  0.004(3)  -0.0008(1)         
C1   0.008(4)  0.009(2)  0.007(6)  -0.0000(1)  0.004(3)  0.00013(3)         
C2   0.009(4)  0.010(2)  0.007(6)  -0.0012(2)  0.003(3)  -0.00066(3)        
H1a  0.015(4)  0.027(2)  0.018(6)  0.0006(3)   0.004(3)  0.00176(8)         
H1b  0.027(5)  0.016(2)  0.022(6)  -0.0039(4)  0.010(3)  -0.00227(3)        
H1c  0.021(4)  0.026(2)  0.013(6)  -0.0027(5)  0.008(3)  -0.0022(2)         
H2a  0.031(4)  0.015(1)  0.024(6)  -0.0027(3)  0.014(3)  -0.00349(3)        
H2b  0.015(4)  0.033(1)  0.017(6)  0.0012(6)   0.003(3)  0.0049(1)

#END

data_a-gly_har_nomore(mo)_08
_symmetry_cell_setting           monoclinic
_symmetry_space_group_name_H-M   'P 21/n'
_symmetry_Int_Tables_number      14
_space_group_name_Hall           '-P 2yn'
loop_
_symmetry_equiv_pos_site_id
_symmetry_equiv_pos_as_xyz
1 x,y,z
2 1/2-x,1/2+y,1/2-z
3 -x,-y,-z
4 1/2+x,1/2-y,1/2+z
_cell_length_a                   5.0880(3)
_cell_length_b                   11.7957(5)
_cell_length_c                   5.4609(3)
_cell_angle_alpha                90
_cell_angle_beta                 111.987(7)
_cell_angle_gamma                90
_cell_volume                     303.907
_refine_ls_R_factor_all                 0.0237
_refine_ls_wR_factor_ref                0.0521
loop_
_atom_site_label
_atom_site_type_symbol
_atom_site_fract_x
_atom_site_fract_y
_atom_site_fract_z
_atom_site_U_iso_or_equiv
_atom_site_adp_type
_atom_site_occupancy
_atom_site_refinement_flags_posn
O1  O  0.80201   0.40621   0.73611   0.00976(14) Uani     1.000000 .        
O2  O  0.34548   0.35769   0.60636   0.01058(14) Uani     1.000000 .        
N1  N  0.79595   0.41146   0.24039   0.00864(15) Uani     1.000000 .        
C1  C  0.56973   0.37482   0.56559   0.00702(16) Uani     1.000000 .        
C2  C  0.55843   0.35429   0.28536   0.00853(16) Uani     1.000000 .        
H1a H  0.99425   0.38167   0.37288   0.017(2)    Uani     1.000000 .        
H1b H  0.78847   0.49599   0.27783   0.022(2)    Uani     1.000000 .        
H1c H  0.78325   0.40075   0.04678   0.027(2)    Uani     1.000000 .        
H2a H  0.57108   0.26366   0.25622   0.024(2)    Uani     1.000000 .        
H2b H  0.35423   0.38492   0.14228   0.023(2)    Uani     1.000000 .
loop_
_atom_site_aniso_label
_atom_site_aniso_U_11
_atom_site_aniso_U_22
_atom_site_aniso_U_33
_atom_site_aniso_U_12
_atom_site_aniso_U_13
_atom_site_aniso_U_23
O1  0.009(7)  0.013(2)  0.01(1)   -0.0016(5)  0.003(4)  -0.0008(2)         
O2  0.008(7)  0.015(3)  0.01(1)   -0.0001(4)  0.005(4)  0.0007(3)          
N1  0.009(7)  0.011(2)  0.01(1)   -0.0017(4)  0.004(4)  -0.0010(1)         
C1  0.008(7)  0.009(2)  0.01(1)   -0.0000(1)  0.003(4)  0.00013(2)         
C2  0.009(6)  0.010(2)  0.01(1)   -0.0012(3)  0.003(4)  -0.00072(6)        
H1a 0.016(6)  0.027(3)  0.02(1)   0.0006(4)   0.004(4)  0.0017(1)          
H1b 0.027(8)  0.016(2)  0.02(1)   -0.0039(6)  0.010(5)  -0.00230(3)        
H1c 0.021(7)  0.026(3)  0.01(1)   -0.0027(7)  0.008(4)  -0.0024(3)         
H2a 0.031(6)  0.015(2)  0.025(9)  -0.0027(4)  0.014(5)  -0.00357(3)        
H2b 0.015(7)  0.033(2)  0.02(1)   0.0013(8)   0.003(4)  0.0049(2)

#END

data_a-gly_har_nomore(mA)
_symmetry_cell_setting           monoclinic
_symmetry_space_group_name_H-M   'P 21/n'
_symmetry_Int_Tables_number      14
_space_group_name_Hall           '-P 2yn'
loop_
_symmetry_equiv_pos_site_id
_symmetry_equiv_pos_as_xyz
1 x,y,z
2 1/2-x,1/2+y,1/2-z
3 -x,-y,-z
4 1/2+x,1/2-y,1/2+z
_cell_length_a                   5.0880(3)
_cell_length_b                   11.7957(5)
_cell_length_c                   5.4609(3)
_cell_angle_alpha                90
_cell_angle_beta                 111.987(7)
_cell_angle_gamma                90
_cell_volume                     303.907
_refine_ls_R_factor_all        	0.0556
_refine_ls_wR_factor_ref       	0.0320
loop_
_atom_site_label
_atom_site_type_symbol
_atom_site_fract_x
_atom_site_fract_y
_atom_site_fract_z
_atom_site_U_iso_or_equiv
_atom_site_thermal_displace_type
O1 O 0.80186(7) 0.40617(3) 0.73591(6) 0.00976(10) Uani
O2 O 0.34567(7) 0.35768(3) 0.60634(7) 0.01063(10) Uani
N1 N 0.79603(9) 0.41139(3) 0.24035(8) 0.00869(10) Uani
C1 C 0.56970(10) 0.37485(4) 0.56556(9) 0.00719(11) Uani
C2 C 0.55850(10) 0.35427(4) 0.28579(9) 0.00841(11) Uani
H1A H 0.9930(10) 0.3829(8) 0.3720(10) 0.017(2) Uani
H1B H 0.7920(10) 0.4964(6) 0.2740(10) 0.022(2) Uani
H1C H 0.787(2) 0.4028(8) 0.0480(10) 0.027(2) Uani
H2A H 0.5730(10) 0.2641(5) 0.2570(10) 0.0234(19) Uani
H2B H 0.3560(10) 0.3851(6) 0.1390(10) 0.0229(19) Uani
loop_
_atom_site_aniso_label
_atom_site_aniso_U_11
_atom_site_aniso_U_22
_atom_site_aniso_U_33
_atom_site_aniso_U_12
_atom_site_aniso_U_13
_atom_site_aniso_U_23
O1  0.01(1) 0.013(4)  0.01(1)   -0.0018(8)  0.003(7)  -0.0010(2)         
O2  0.01(1) 0.015(5)  0.01(1)   0.0001(7)   0.005(7)  0.0008(7)          
N1  0.01(1) 0.011(5)  0.01(1)   -0.0017(9)  0.004(7)  -0.0007(9)         
C1  0.01(1) 0.009(4)  0.01(1)   0.0000(3)   0.003(7)  0.0001(1)          
C2  0.01(1) 0.010(3)  0.01(1)   -0.0011(7)  0.003(8)  -0.0006(3)         
H1a 0.02(1) 0.027(5)  0.02(1)   0.0006(7)   0.004(7)  0.0019(6)          
H1b 0.03(1) 0.016(5)  0.02(1)   -0.004(1)   0.010(7)  -0.0022(2)         
H1c 0.02(1) 0.026(6)  0.01(1)   -0.003(1)   0.008(7)  -0.002(1)          
H2a 0.03(1) 0.015(3)  0.02(1)   -0.003(1)   0.014(9)  -0.0034(2)         
H2b 0.01(1) 0.033(3)  0.02(1)   0.001(1)    0.003(8)  0.0049(3)

#END

data_a-gly_har_nomore(mA)_08
_symmetry_cell_setting           monoclinic
_symmetry_space_group_name_H-M   'P 21/n'
_symmetry_Int_Tables_number      14
_space_group_name_Hall           '-P 2yn'
loop_
_symmetry_equiv_pos_site_id
_symmetry_equiv_pos_as_xyz
1 x,y,z
2 1/2-x,1/2+y,1/2-z
3 -x,-y,-z
4 1/2+x,1/2-y,1/2+z
_cell_length_a                   5.0880(3)
_cell_length_b                   11.7957(5)
_cell_length_c                   5.4609(3)
_cell_angle_alpha                90
_cell_angle_beta                 111.987(7)
_cell_angle_gamma                90
_cell_volume                     303.907
_refine_ls_R_factor_all        	0.0503
_refine_ls_wR_factor_ref       	0.0232
loop_
_atom_site_label
_atom_site_type_symbol
_atom_site_fract_x
_atom_site_fract_y
_atom_site_fract_z
_atom_site_U_iso_or_equiv
_atom_site_thermal_displace_type
O1 O 0.80180(8) 0.40615(3) 0.73587(7) 0.00976(14) Uani
O2 O 0.34568(8) 0.35769(3) 0.60630(7) 0.01058(14) Uani
N1 N 0.79610(10) 0.41138(4) 0.24035(9) 0.00864(15) Uani
C1 C 0.56970(10) 0.37481(4) 0.56560(10) 0.00702(16) Uani
C2 C 0.55850(10) 0.35428(4) 0.28570(10) 0.00853(16) Uani
H1A H 0.993(2) 0.3828(8) 0.3720(10) 0.017(2) Uani
H1B H 0.7910(10) 0.4959(7) 0.2740(10) 0.022(2) Uani
H1C H 0.786(2) 0.4024(8) 0.0470(10) 0.027(2) Uani
H2A H 0.5730(10) 0.2643(5) 0.2570(10) 0.024(2) Uani
H2B H 0.3560(10) 0.3851(6) 0.1390(10) 0.023(2) Uani
loop_
_atom_site_aniso_label
_atom_site_aniso_U_11
_atom_site_aniso_U_22
_atom_site_aniso_U_33
_atom_site_aniso_U_12
_atom_site_aniso_U_13
_atom_site_aniso_U_23
O1  0.01(1)   0.013(6)  0.01(1)   -0.0016(7) 0.003(7)  -0.0009(3)         
O2  0.01(1)   0.015(8)  0.01(1)   -0.0000(7) 0.005(8)  0.0008(8)          
N1  0.01(1)   0.011(7)  0.01(1)   -0.002(1)  0.004(8)  -0.0007(9)         
C1  0.01(1)   0.009(5)  0.01(1)   -0.0000(4) 0.003(8)  0.0001(1)          
C2  0.01(1)   0.010(5)  0.01(1)   -0.0012(9) 0.003(8)  -0.0007(3)         
H1a 0.02(1)   0.027(8)  0.02(1)   0.001(1)   0.004(7)  0.0019(4)           
H1b 0.03(1)   0.016(7)  0.02(1)   -0.004(1)  0.010(8)  -0.0022(2)         
H1c 0.02(1)   0.025(8)  0.01(1)   -0.003(1)  0.008(7)  -0.002(1)          
H2a 0.03(1)   0.014(5)  0.02(1)   -0.003(1)  0.014(9)  -0.0035(1)         
H2b 0.02(1)   0.033(4)  0.02(1)   0.001(2)   0.003(8)  0.0049(3) 

#END

data_a-gly_taam
_symmetry_cell_setting           monoclinic
_symmetry_space_group_name_H-M   'P 21/n'
_symmetry_Int_Tables_number      14
_space_group_name_Hall           '-P 2yn'
loop_
_symmetry_equiv_pos_site_id
_symmetry_equiv_pos_as_xyz
1 x,y,z
2 1/2-x,1/2+y,1/2-z
3 -x,-y,-z
4 1/2+x,1/2-y,1/2+z
_cell_length_a                   5.0880(3)
_cell_length_b                   11.7957(5)
_cell_length_c                   5.4609(3)
_cell_angle_alpha                90
_cell_angle_beta                 111.987(7)
_cell_angle_gamma                90
_cell_volume                     303.907
_diffrn_radiation_type             'Mo K\a'
_diffrn_radiation_wavelength       0.71073
_reflns_number_gt                  886
_reflns_number_total               1033
_refine_ls_number_constraints      0
_refine_ls_number_parameters       91
_refine_ls_number_reflns           1033
_refine_ls_number_restraints       0
_refine_ls_R_factor_all            0.0294
_refine_ls_R_factor_gt             0.0219
_refine_ls_wR_factor_gt            0.0448
_refine_ls_wR_factor_ref           0.0478
_refine_ls_goodness_of_fit_ref     1.0711
_refine_ls_restrained_S_all        1.0711
loop_
_atom_site_label
_atom_site_type_symbol
_atom_site_fract_x
_atom_site_fract_y
_atom_site_fract_z
_atom_site_U_iso_or_equiv
_atom_site_thermal_displace_type
_atom_site_occupancy
_atom_site_refinement_flags_posn
O1 O 0.80191(8) 0.40618(3) 0.73595(7) 0.00951(10) Uani 1.000000 .
O2 O 0.34562(8) 0.35767(3) 0.60631(8) 0.01038(10) Uani 1.000000 .
N1 N 0.79592(11) 0.41144(5) 0.24039(10) 0.00852(11) Uani 1.000000 .
C1 C 0.56964(12) 0.37488(4) 0.56555(10) 0.00696(11) Uani 1.000000 .
C2 C 0.55849(12) 0.35428(5) 0.28573(11) 0.00822(11) Uani 1.000000 .
H1a H 0.997(2) 0.3827(8) 0.370(2) 0.023(2) Uani 1.000000 .
H1b H 0.790(2) 0.4962(8) 0.2743(18) 0.024(2) Uani 1.000000 .
H1c H 0.787(2) 0.4021(8) 0.047(3) 0.033(3) Uani 1.000000 .
H2a H 0.5723(19) 0.2644(7) 0.2559(15) 0.028(2) Uani 1.000000 .
H2b H 0.3562(19) 0.3857(7) 0.1397(18) 0.030(2) Uani 1.000000 .
loop_
_atom_site_aniso_label
_atom_site_aniso_U_11
_atom_site_aniso_U_22
_atom_site_aniso_U_33
_atom_site_aniso_U_23
_atom_site_aniso_U_13
_atom_site_aniso_U_12
O1 0.0095(2) 0.0135(2) 0.00611(18) -0.00135(14) 0.00358(15) -0.00205(15)
O2 0.0082(2) 0.0156(2) 0.00869(19) 0.00103(15) 0.00474(16) -0.00048(15)
N1 0.0088(2) 0.0112(2) 0.0067(2) -0.00063(19) 0.00413(19) -0.00177(19)
C1 0.0072(2) 0.0072(2) 0.0071(2) 0.00020(18) 0.00338(19) 0.00012(19)
C2 0.0085(3) 0.0102(3) 0.0063(2) -0.00122(19) 0.0032(2) -0.00110(19)
H1a 0.023(7) 0.026(6) 0.024(6) -0.003(5) 0.015(5) 0.002(5)
H1b 0.033(6) 0.015(6) 0.024(5) -0.005(5) 0.011(5) -0.012(5)
H1c 0.030(7) 0.029(6) 0.049(8) -0.008(6) 0.024(6) -0.010(5)
H2a 0.042(6) 0.022(5) 0.020(5) -0.003(4) 0.011(4) -0.014(5)
H2b 0.017(6) 0.043(6) 0.023(5) 0.012(5) -0.001(4) 0.004(5)

#END

data_a-gly_taam_08
_symmetry_cell_setting           monoclinic
_symmetry_space_group_name_H-M   'P 21/n'
_symmetry_Int_Tables_number      14
_space_group_name_Hall           '-P 2yn'
loop_
_symmetry_equiv_pos_site_id
_symmetry_equiv_pos_as_xyz
1 x,y,z
2 1/2-x,1/2+y,1/2-z
3 -x,-y,-z
4 1/2+x,1/2-y,1/2+z
_cell_length_a                   5.0880(3)
_cell_length_b                   11.7957(5)
_cell_length_c                   5.4609(3)
_cell_angle_alpha                90
_cell_angle_beta                 111.987(7)
_cell_angle_gamma                90
_cell_volume                     303.907
_diffrn_radiation_type             'Mo K\a'
_diffrn_radiation_wavelength       0.71073
_reflns_number_gt                  559
_reflns_number_total               630
_refine_ls_number_constraints      0
_refine_ls_number_parameters       91
_refine_ls_number_reflns           630
_refine_ls_number_restraints       0
_refine_ls_R_factor_all            0.0200
_refine_ls_R_factor_gt             0.0167
_refine_ls_wR_factor_gt            0.0400
_refine_ls_wR_factor_ref           0.0422
_refine_ls_restrained_S_all        1.1330
_refine_ls_goodness_of_fit_ref     1.1330
loop_
_atom_site_label
_atom_site_type_symbol
_atom_site_fract_x
_atom_site_fract_y
_atom_site_fract_z
_atom_site_U_iso_or_equiv
_atom_site_thermal_displace_type
_atom_site_occupancy
_atom_site_refinement_flags_posn
O1 O 0.80184(10) 0.40618(4) 0.73589(9) 0.00962(15) Uani 1.000000 .
O2 O 0.34564(10) 0.35768(4) 0.60626(9) 0.01044(15) Uani 1.000000 .
N1 N 0.79595(15) 0.41147(6) 0.24042(14) 0.00857(16) Uani 1.000000 .
C1 C 0.56971(15) 0.37483(5) 0.56562(12) 0.00684(17) Uani 1.000000 .
C2 C 0.55844(15) 0.35433(6) 0.28565(13) 0.00841(17) Uani 1.000000 .
H1a H 0.997(3) 0.3825(9) 0.369(3) 0.022(3) Uani 1.000000 .
H1b H 0.789(2) 0.4963(10) 0.275(2) 0.026(3) Uani 1.000000 .
H1c H 0.787(3) 0.4018(9) 0.047(3) 0.033(3) Uani 1.000000 .
H2a H 0.572(2) 0.2645(8) 0.2558(17) 0.028(2) Uani 1.000000 .
H2b H 0.356(2) 0.3855(8) 0.140(2) 0.030(2) Uani 1.000000 .
loop_
_atom_site_aniso_label
_atom_site_aniso_U_11
_atom_site_aniso_U_22
_atom_site_aniso_U_33
_atom_site_aniso_U_23
_atom_site_aniso_U_13
_atom_site_aniso_U_12
O1 0.0098(3) 0.0132(3) 0.0064(2) -0.00126(18) 0.0036(2) -0.00198(19)
O2 0.0083(3) 0.0155(3) 0.0088(3) 0.00108(19) 0.0046(2) -0.0005(2)
N1 0.0088(4) 0.0112(3) 0.0068(3) -0.0007(3) 0.0042(3) -0.0016(3)
C1 0.0069(4) 0.0066(3) 0.0075(3) 0.0003(2) 0.0034(3) 0.0002(2)
C2 0.0087(4) 0.0103(4) 0.0065(3) -0.0012(3) 0.0031(3) -0.0011(3)
H1a 0.021(8) 0.026(6) 0.026(7) -0.003(6) 0.015(7) 0.002(6)
H1b 0.038(8) 0.014(7) 0.026(6) -0.006(6) 0.012(5) -0.009(6)
H1c 0.029(8) 0.027(7) 0.052(10) -0.009(7) 0.026(7) -0.011(6)
H2a 0.041(7) 0.026(6) 0.020(5) -0.002(5) 0.012(5) -0.012(5)
H2b 0.016(6) 0.041(6) 0.024(6) 0.011(5) -0.002(5) 0.003(5)

#END

data_a-gly_taam_nomore(mo)
_symmetry_cell_setting           monoclinic
_symmetry_space_group_name_H-M   'P 21/n'
_symmetry_Int_Tables_number      14
_space_group_name_Hall           '-P 2yn'
loop_
_symmetry_equiv_pos_site_id
_symmetry_equiv_pos_as_xyz
1 x,y,z
2 1/2-x,1/2+y,1/2-z
3 -x,-y,-z
4 1/2+x,1/2-y,1/2+z
_cell_length_a                   5.0880(3)
_cell_length_b                   11.7957(5)
_cell_length_c                   5.4609(3)
_cell_angle_alpha                90
_cell_angle_beta                 111.987(7)
_cell_angle_gamma                90
_cell_volume                     303.907
_refine_ls_R_factor_all        	0.0320
_refine_ls_wR_factor_ref       	0.0557
loop_
_atom_site_label
_atom_site_type_symbol
_atom_site_fract_x
_atom_site_fract_y
_atom_site_fract_z
_atom_site_U_iso_or_equiv
_atom_site_thermal_displace_type
O1 O 0.80191 0.40618 0.73595  0.00951(10) Uani
O2 O 0.34562 0.35767 0.60631  0.01038(10) Uani
N1 N 0.79592 0.41144 0.24039  0.00852(11) Uani
C1 C 0.56964 0.37488 0.56555  0.00696(11) Uani
C2 C 0.55849 0.35428 0.28573  0.00822(11) Uani
H1a H 0.99653 0.38268 0.36995 0.023(2)    Uani
H1b H 0.79003 0.4962 0.27433  0.024(2)    Uani
H1c H 0.78687 0.40214 0.04667 0.033(3)    Uani
H2a H 0.57231 0.26439 0.25591 0.028(2)    Uani
H2b H 0.35622 0.38566 0.13966 0.030(2)    Uani
loop_
_atom_site_aniso_label
_atom_site_aniso_U_11
_atom_site_aniso_U_22
_atom_site_aniso_U_33
_atom_site_aniso_U_12
_atom_site_aniso_U_13
_atom_site_aniso_U_23
O1  0.01(1) 0.013(2)  0.01(1)   -0.0017(3) 0.003(5)  -0.00099(7)        
O2  0.01(1) 0.015(2)  0.01(1)   0.0000(4)  0.004(5)  0.0008(2)          
N1  0.01(1) 0.011(2)  0.01(1)   -0.0017(5) 0.004(5)  -0.0006(2)         
C1  0.01(1) 0.009(2)  0.01(1)   0.0000(1)  0.003(5)  0.00007(2)         
C2  0.01(1) 0.009(2)  0.01(1)   -0.0011(4) 0.003(5)  -0.0006(1)         
H1a 0.02(1) 0.027(3)  0.02(1)   0.0006(8)  0.004(5)  0.0020(1)          
H1b 0.03(1) 0.015(2)  0.02(1)   -0.0040(6) 0.010(5)  -0.00219(8)        
H1c 0.02(1) 0.025(3)  0.01(1)   -0.0027(6) 0.008(5)  -0.0019(4)         
H2a 0.03(1) 0.014(2)  0.02(1)   -0.0027(4) 0.014(5)  -0.0034(1)         
H2b 0.01(1) 0.033(2)  0.02(1)   0.001(1)   0.003(5)  0.0049(1) 

#END

data_a-gly_taam_nomore(mo)_08
_symmetry_cell_setting           monoclinic
_symmetry_space_group_name_H-M   'P 21/n'
_symmetry_Int_Tables_number      14
_space_group_name_Hall           '-P 2yn'
loop_
_symmetry_equiv_pos_site_id
_symmetry_equiv_pos_as_xyz
1 x,y,z
2 1/2-x,1/2+y,1/2-z
3 -x,-y,-z
4 1/2+x,1/2-y,1/2+z
_cell_length_a                   5.0880(3)
_cell_length_b                   11.7957(5)
_cell_length_c                   5.4609(3)
_cell_angle_alpha                90
_cell_angle_beta                 111.987(7)
_cell_angle_gamma                90
_cell_volume                     303.907
_refine_ls_R_factor_all        	0.0233
_refine_ls_wR_factor_ref       	0.0510
loop_
_atom_site_label
_atom_site_type_symbol
_atom_site_fract_x
_atom_site_fract_y
_atom_site_fract_z
_atom_site_U_iso_or_equiv
_atom_site_thermal_displace_type
O1 O 0.80184 0.40618 0.73589  0.00962(15) Uani
O2 O 0.34564 0.35768 0.60626  0.01044(15) Uani
N1 N 0.79595 0.41147 0.24042  0.00857(16) Uani
C1 C 0.56971 0.37483 0.56562  0.00684(17) Uani
C2 C 0.55844 0.35433 0.28565  0.00841(17) Uani
H1a H 0.99656 0.38249 0.36881 0.022(3)    Uani
H1b H 0.7892 0.49631 0.27457  0.026(3)    Uani
H1c H 0.78696 0.40182 0.04675 0.033(3)    Uani
H2a H 0.57244 0.2645 0.25581  0.028(2)    Uani
H2b H 0.35644 0.38547 0.13996 0.030(2)    Uani
loop_
_atom_site_aniso_label
_atom_site_aniso_U_11
_atom_site_aniso_U_22
_atom_site_aniso_U_33
_atom_site_aniso_U_12
_atom_site_aniso_U_13
_atom_site_aniso_U_23
O1  0.009(6)  0.012(4)  0.007(9)  -0.0016(3) 0.003(4)  -0.0009(1)         
O2  0.008(6)  0.015(4)  0.009(9)  -0.0000(3) 0.004(4)  0.0007(2)          
N1  0.009(6)  0.011(4)  0.007(8)  -0.0017(4) 0.004(4)  -0.0008(2)         
C1  0.008(6)  0.009(4)  0.006(9)  0.0000(1)  0.003(4)  0.00011(3)         
C2  0.008(6)  0.009(3)  0.007(9)  -0.0011(2) 0.003(4)  -0.00068(8)        
H1a 0.015(6)  0.027(4)  0.018(8)  0.0006(4)  0.004(4)  0.0018(1)          
H1b 0.027(7)  0.015(4)  0.022(8)  -0.0040(5) 0.010(4)  -0.00227(5)        
H1c 0.021(6)  0.025(4)  0.013(8)  -0.0027(5) 0.008(4)  -0.0022(3)         
H2a 0.031(5)  0.014(3)  0.024(8)  -0.0026(3) 0.014(4)  -0.00347(3)        
H2b 0.015(6)  0.033(3)  0.017(9)  0.0013(7)  0.003(4)  0.0049(1)

#END

data_a-gly_taam_nomore(mA)
_symmetry_cell_setting           monoclinic
_symmetry_space_group_name_H-M   'P 21/n'
_symmetry_Int_Tables_number      14
_space_group_name_Hall           '-P 2yn'
loop_
_symmetry_equiv_pos_site_id
_symmetry_equiv_pos_as_xyz
1 x,y,z
2 1/2-x,1/2+y,1/2-z
3 -x,-y,-z
4 1/2+x,1/2-y,1/2+z
_cell_length_a                   5.0880(3)
_cell_length_b                   11.7957(5)
_cell_length_c                   5.4609(3)
_cell_angle_alpha                90
_cell_angle_beta                 111.987(7)
_cell_angle_gamma                90
_cell_volume                     303.907
_refine_ls_R_factor_all        	0.0319
_refine_ls_wR_factor_ref       	0.0554
loop_
_atom_site_label
_atom_site_type_symbol
_atom_site_fract_x
_atom_site_fract_y
_atom_site_fract_z
_atom_site_U_iso_or_equiv
_atom_site_thermal_displace_type
O1 O 0.80186(7) 0.40617(3) 0.73592(6)  0.00951(10) Uani
O2 O 0.34565(7) 0.35768(3) 0.60634(7)  0.01038(10) Uani
N1 N 0.79601(9) 0.41141(3) 0.24035(8)  0.00852(11) Uani
C1 C 0.56970(10) 0.37486(4) 0.56557(9) 0.00696(11) Uani
C2 C 0.55850(10) 0.35426(4) 0.28580(9) 0.00822(11) Uani
H1A H 0.9930(10) 0.3830(7) 0.3710(10)  0.023(2)    Uani
H1B H 0.7910(10) 0.4963(6) 0.2740(10)  0.024(2)    Uani
H1C H 0.7860(10) 0.4024(6) 0.0470(10)  0.033(3)    Uani
H2A H 0.5730(10) 0.2642(5) 0.2570(10)  0.028(2)    Uani
H2B H 0.3570(10) 0.3855(5) 0.1400(10)  0.030(2)    Uani
loop_
_atom_site_aniso_label
_atom_site_aniso_U_11
_atom_site_aniso_U_22
_atom_site_aniso_U_33
_atom_site_aniso_U_12
_atom_site_aniso_U_13
_atom_site_aniso_U_23
O1  0.01(1)   0.013(6)  0.01(1)   -0.0017(4)  0.003(5)  -0.0009(3)         
O2  0.01(1)   0.015(9)  0.01(1)   0.0001(4)   0.004(6)  0.0008(5)          
N1  0.01(1)   0.011(7)  0.01(1)   -0.002(1)   0.004(6)  -0.0008(5)         
C1  0.01(1)   0.009(6)  0.01(1)   0.0000(3)   0.003(6)  0.00013(7)         
C2  0.01(1)   0.009(5)  0.01(1)   -0.0012(7)  0.003(6)  -0.0006(1)         
H1a 0.02(1)   0.027(9)  0.02(1)   0.0005(8)   0.004(5)  0.0018(1)          
H1b 0.03(1)   0.015(7)  0.02(1)   -0.004(1)   0.010(6)  -0.0023(1)         
H1c 0.02(1)   0.025(8)  0.01(1)   -0.003(1)   0.008(5)  -0.0021(9)         
H2a 0.03(1)   0.014(5)  0.02(1)   -0.003(1)   0.014(6)  -0.0034(2)         
H2b 0.01(1)   0.033(4)  0.02(1)   0.001(1)    0.003(6)  0.0049(2) 

#END

data_a-gly_taam_nomore(mA)_08
_symmetry_cell_setting           monoclinic
_symmetry_space_group_name_H-M   'P 21/n'
_symmetry_Int_Tables_number      14
_space_group_name_Hall           '-P 2yn'
loop_
_symmetry_equiv_pos_site_id
_symmetry_equiv_pos_as_xyz
1 x,y,z
2 1/2-x,1/2+y,1/2-z
3 -x,-y,-z
4 1/2+x,1/2-y,1/2+z
_cell_length_a                   5.0880(3)
_cell_length_b                   11.7957(5)
_cell_length_c                   5.4609(3)
_cell_angle_alpha                90
_cell_angle_beta                 111.987(7)
_cell_angle_gamma                90
_cell_volume                     303.907
_refine_ls_R_factor_all        	0.0229
_refine_ls_wR_factor_ref       	0.0501
loop_
_atom_site_label
_atom_site_type_symbol
_atom_site_fract_x
_atom_site_fract_y
_atom_site_fract_z
_atom_site_U_iso_or_equiv
_atom_site_thermal_displace_type
O1 O 0.80179(8) 0.40615(3) 0.73588(7)   0.00962(15) Uani
O2 O 0.34566(8) 0.35769(3) 0.60629(7)   0.01044(15) Uani
N1 N 0.79610(10) 0.41139(4) 0.24035(9)  0.00857(16) Uani
C1 C 0.56980(10) 0.37482(4) 0.56560(10) 0.00684(17) Uani
C2 C 0.55850(10) 0.35427(4) 0.28570(10) 0.00841(17) Uani
H1A H 0.993(2) 0.3829(7) 0.3710(10)     0.022(3)    Uani
H1B H 0.7910(10) 0.4959(7) 0.2740(10)   0.026(3)    Uani
H1C H 0.7860(10) 0.4021(6) 0.0470(10)   0.033(3)    Uani
H2A H 0.5730(10) 0.2644(5) 0.2570(10)   0.028(2)    Uani
H2B H 0.3560(10) 0.3854(6) 0.1390(10)   0.030(2)    Uani
loop_
_atom_site_aniso_label
_atom_site_aniso_U_11
_atom_site_aniso_U_22
_atom_site_aniso_U_33
_atom_site_aniso_U_12
_atom_site_aniso_U_13
_atom_site_aniso_U_23
O1   0.01(2)   0.012(8)  0.01(2)   -0.002(2)  0.003(8)  -0.0008(8)         
O2   0.01(1)   0.02(1)   0.01(2)   -0.000(2)  0.004(8)  0.001(1) 
N1   0.01(1)   0.011(9)  0.01(2)   -0.002(1)  0.004(9)  -0.0009(5)         
C1   0.01(1)   0.009(7)  0.01(2)   -0.0000(6) 0.003(8)  0.00014(9)         
C2   0.01(1)   0.009(6)  0.01(2)   -0.001(1)  0.003(9)  -0.0007(1)         
H1a  0.02(1)   0.03(1)   0.02(2)   0.0006(9)  0.004(8)  0.0017(1)          
H1b  0.03(2)   0.015(9)  0.02(1)   -0.004(2)  0.01(1)   -0.0023(1)         
H1c  0.02(1)   0.03(1)   0.01(2)   -0.003(2)  0.008(8)  -0.002(1)          
H2a  0.03(1)   0.014(6)  0.02(1)   -0.003(1)  0.014(9)  -0.0035(1)         
H2b  0.01(1)   0.033(6)  0.02(2)   0.001(2)   0.003(9)  0.0049(4) 

#END
