# Supplementary material for: Advancing dynamic quantum crystallography: enhanced models for accurate structures and thermodynamic properties
Source: IUCrJ. 2025 Jan 1;12(Pt 1):123–36. doi: 10.1107/S2052252524011862 (PMC11707699; doi:10.1107/S2052252524011862)
Supplement: Supplementary file 1 [file m-12-00123-sup1.zip › cify_rev2/hkl-fcf/beta_gly.hkl]

   0  -8   0  214.54   10.82
   0  -8  -1   49.65    5.07
   0  -8   1   41.52    4.29
   0  -8   2    2.32    1.13
   0  -8  -2    4.45    1.65
   0  -8   3    0.61    0.88
   0  -8  -3    2.51    1.35
   0  -8   3    0.44    0.73
   0  -8  -3   -0.23    0.98
   0  -7   0   35.43    3.89
   0  -7  -1  113.40    7.31
   0  -7   1  104.20    6.46
   0  -7  -1  107.47    6.15
   0  -7   2   46.19    4.06
   0  -7  -2   43.08    4.18
   0  -7  -2   53.06    5.07
   0  -7   3  330.96   13.13
   0  -7  -3  339.77   14.26
   0  -7   3  364.10   12.60
   0  -7   4   70.16    5.18
   0  -7   4   63.47    4.17
   0  -7  -4   57.73    5.63
   0  -6   0  276.87    9.45
   0  -6   0  306.20   11.57
   0  -6  -1  150.66    7.06
   0  -6  -1  150.05    7.96
   0  -6   1  158.55    7.55
   0  -6   2   13.72    2.03
   0  -6  -2   11.16    2.00
   0  -6   3   16.64    2.37
   0  -6   3   13.51    1.93
   0  -6  -3    9.93    2.17
   0  -6   4    8.18    1.36
   0  -6  -4    6.59    1.83
   0  -6   4    6.40    1.41
   0  -6   5   28.41    2.85
   0  -6  -5   25.61    3.83
   0  -6   5   26.53    2.27
   0  -5   0    4.93    0.69
   0  -5   0    7.30    0.96
   0  -5   0   12.21    1.89
   0  -5   0    7.22    0.95
   0  -5   0    6.13    0.86
   0  -5   0    7.47    0.98
   0  -5   0    5.58    1.08
   0  -5   1  248.43    7.33
   0  -5   1  240.36    9.01
   0  -5   1  233.72    7.41
   0  -5  -1  240.33    7.38
   0  -5   1  233.30    7.22
   0  -5  -1  225.38    7.46
   0  -5  -1  241.58    7.44
   0  -5  -1  243.92    9.72
   0  -5  -1  232.40    8.65
   0  -5  -1  244.83    7.47
   0  -5   1  241.26    7.24
   0  -5   1  232.00    6.71
   0  -5  -1  240.81    7.51
   0  -5  -1  232.72    6.86
   0  -5  -2   84.70    4.22
   0  -5  -2   80.33    4.07
   0  -5   2   93.63    4.97
   0  -5  -2   84.91    3.94
   0  -5   2   94.45    4.16
   0  -5  -2   84.60    5.18
   0  -5   2   84.81    3.62
   0  -5  -2   85.78    4.03
   0  -5  -2   89.84    3.82
   0  -5   2   90.01    4.11
   0  -5  -2   83.25    4.06
   0  -5   3  225.88    8.55
   0  -5  -3  175.90    7.17
   0  -5  -3  178.31    6.75
   0  -5   3  221.13    7.72
   0  -5  -3  180.67    7.00
   0  -5  -3  174.77    6.82
   0  -5   3  239.53    8.03
   0  -5   3  247.17    8.14
   0  -5  -3  180.15    7.13
   0  -5  -3  207.59    9.40
   0  -5   3  208.18    6.95
   0  -5  -4  163.37    8.91
   0  -5   4  151.14    6.40
   0  -5   4  172.95    7.37
   0  -5   4  166.16    6.22
   0  -5   4  185.92    7.74
   0  -5   4  178.65    7.46
   0  -5   5  114.13    6.35
   0  -5   5  121.38    4.75
   0  -5   5   91.56    5.24
   0  -5   5  119.95    5.61
   0  -5  -5  110.29    7.67
   0  -5   5  100.84    6.25
   0  -5   6   18.74    1.96
   0  -5   6   17.69    2.37
   0  -5   6   17.35    2.76
   0  -5   6   21.79    2.92
   0  -4   0 1106.85   25.55
   0  -4   0 1119.70   25.48
   0  -4   0 1114.73   26.28
   0  -4   0 1117.07   25.52
   0  -4   0 1115.98   25.46
   0  -4   0 1063.01   27.51
   0  -4   0 1161.70   24.90
   0  -4   0 1138.83   25.65
   0  -4   1  548.83   13.63
   0  -4  -1  528.51   13.43
   0  -4  -1  541.27   12.93
   0  -4   1  540.28   13.45
   0  -4   1  533.30   13.41
   0  -4  -1  543.79   13.65
   0  -4  -1  506.05   14.66
   0  -4   1  524.84   12.68
   0  -4  -1  536.44   13.51
   0  -4   1  511.99   12.82
   0  -4  -1  540.82   13.60
   0  -4   1  534.49   13.39
   0  -4  -1  551.75   13.77
   0  -4   1  528.39   14.94
   0  -4  -2  198.91    6.99
   0  -4  -2  192.43    6.60
   0  -4  -2  204.73    6.99
   0  -4  -2  209.36    8.26
   0  -4   2  220.33    6.98
   0  -4   2  207.68    7.35
   0  -4  -2  204.45    6.87
   0  -4  -2  192.95    6.69
   0  -4   2  211.23    6.89
   0  -4  -2  201.23    6.49
   0  -4   2  209.23    6.40
   0  -4   3   23.84    2.20
   0  -4  -3   21.96    2.08
   0  -4  -3   18.47    1.88
   0  -4   3   27.81    2.39
   0  -4   3   25.21    2.28
   0  -4  -3   18.22    2.02
   0  -4   3   23.40    1.96
   0  -4  -3   20.73    2.57
   0  -4  -3   17.71    1.83
   0  -4  -3   24.80    2.04
   0  -4  -3   22.88    2.18
   0  -4   3   22.35    1.88
   0  -4   4  108.46    4.18
   0  -4  -4   97.95    5.60
   0  -4  -4   97.99    5.48
   0  -4  -4   94.28    5.14
   0  -4   4  107.75    4.99
   0  -4  -4   82.26    4.80
   0  -4   4  112.40    5.62
   0  -4   4  104.62    5.08
   0  -4  -4  111.61    5.50
   0  -4   4  121.75    5.97
   0  -4  -4  113.16    6.75
   0  -4  -4   96.41    5.29
   0  -4  -5    6.60    1.44
   0  -4   5    6.25    0.91
   0  -4  -5    5.41    1.41
   0  -4  -5    6.18    1.44
   0  -4   5    8.22    1.68
   0  -4  -5    5.31    1.37
   0  -4  -5    8.88    2.03
   0  -4   5    6.32    1.06
   0  -4   5    6.29    1.50
   0  -4   5    5.36    1.24
   0  -4  -5    6.53    1.60
   0  -4  -6   85.21    5.92
   0  -4  -6   89.16    6.51
   0  -4   6   93.73    5.93
   0  -4   6  103.56    6.52
   0  -4  -6   94.85    6.32
   0  -4   6  114.00    4.68
   0  -4   6  104.73    6.93
   0  -4  -6  110.73    7.86
   0  -4  -6   99.56    6.98
   0  -4  -6   94.96    6.48
   0  -3   0    0.17    0.21
   0  -3   0    0.06    0.16
   0  -3   0   -0.06    0.21
   0  -3   0   -0.02    0.24
   0  -3   0    0.43    0.46
   0  -3   0   -0.10    0.18
   0  -3   0    0.05    0.16
   0  -3   0    0.10    0.19
   0  -3   1  678.46   17.20
   0  -3  -1  695.58   16.35
   0  -3  -1  713.30   16.44
   0  -3  -1  697.82   16.45
   0  -3  -1  640.66   17.29
   0  -3  -1  692.43   15.74
   0  -3   1  686.91   15.69
   0  -3   1  658.67   16.16
   0  -3   1  670.09   15.25
   0  -3  -1  688.75   16.18
   0  -3  -1  690.02   15.32
   0  -3  -1  686.56   16.25
   0  -3   1  683.75   16.34
   0  -3   1  673.84   16.22
   0  -3   1  659.35   16.14
   0  -3  -2  310.63    9.44
   0  -3   2  328.73    9.46
   0  -3  -2  321.80   10.59
   0  -3  -2  337.77    8.97
   0  -3  -2  309.56    9.32
   0  -3  -2  350.15    7.54
   0  -3  -2  313.26    8.99
   0  -3   2  339.21    9.02
   0  -3   2  327.26    9.45
   0  -3  -2  322.37    9.69
   0  -3  -2  314.50    9.28
   0  -3  -2  325.14    9.81
   0  -3   2  320.82    9.24
   0  -3  -3  134.19    6.61
   0  -3  -3  151.55    6.44
   0  -3  -3  144.52    6.04
   0  -3  -3  138.84    5.79
   0  -3  -3  144.37    5.95
   0  -3  -3  148.44    6.26
   0  -3   3  149.28    5.58
   0  -3   3  157.36    6.10
   0  -3   3  141.30    4.85
   0  -3   3  139.82    5.78
   0  -3  -3  148.94    5.73
   0  -3   3  142.57    5.52
   0  -3  -3  152.92    4.18
   0  -3   4  265.62    9.48
   0  -3   4  279.73    9.81
   0  -3  -4  254.18    9.67
   0  -3   4  263.10    8.02
   0  -3   4  249.25    7.17
   0  -3   4  266.90    9.04
   0  -3  -4  232.98   10.10
   0  -3  -4  261.58    9.33
   0  -3  -4  256.68    9.39
   0  -3  -4  257.23    9.50
   0  -3  -4  266.10   10.09
   0  -3   5   98.49    5.46
   0  -3   5   99.12    3.82
   0  -3   5  101.61    4.09
   0  -3  -5   96.62    5.71
   0  -3   5   97.47    5.72
   0  -3   5   92.45    5.80
   0  -3  -5   95.00    6.17
   0  -3  -5   84.47    6.04
   0  -3  -5   96.14    5.88
   0  -3  -5   87.50    5.54
   0  -3  -5   92.96    5.91
   0  -3   6   43.69    4.11
   0  -3   6   42.71    4.30
   0  -3  -6   38.15    4.08
   0  -3  -6   37.67    4.34
   0  -3   6   39.70    2.47
   0  -3  -6   41.04    4.36
   0  -3  -6   32.43    4.03
   0  -3  -6   36.09    3.90
   0  -3  -6   35.33    4.27
   0  -3   6   41.46    3.87
   0  -2   0 9249.70  201.37
   0  -2   0 9310.54  200.30
   0  -2   0 8979.62  200.73
   0  -2   0 9677.78  200.34
   0  -2   0 9401.56  200.31
   0  -2   0 9492.44  200.38
   0  -2   0 9686.22  200.37
   0  -2  -1 1471.38   31.61
   0  -2   1 1447.28   31.73
   0  -2   1 1429.16   31.93
   0  -2   1 1460.77   31.15
   0  -2  -1 1446.09   31.78
   0  -2  -1 1466.58   31.51
   0  -2   1 1458.95   31.60
   0  -2  -1 1453.84   31.70
   0  -2  -1 1404.43   31.19
   0  -2  -1 1427.62   31.03
   0  -2  -1 1470.62   30.47
   0  -2  -1 1393.60   32.49
   0  -2   1 1388.29   31.51
   0  -2   1 1386.68   31.47
   0  -2  -1 1469.16   31.45
   0  -2   2  771.30   18.34
   0  -2  -2  743.75   17.95
   0  -2  -2  726.22   19.20
   0  -2  -2  775.44   18.43
   0  -2  -2  783.33   18.58
   0  -2  -2  777.19   18.23
   0  -2   2  697.23   17.84
   0  -2  -2  792.83   16.62
   0  -2   2  771.16   17.86
   0  -2  -2  782.31   18.31
   0  -2   2  737.04   18.24
   0  -2   2  687.10   17.28
   0  -2  -2  789.24   18.84
   0  -2  -3   25.51    2.44
   0  -2  -3   26.84    1.48
   0  -2   3   26.01    1.96
   0  -2  -3   32.53    2.34
   0  -2   3   23.44    1.36
   0  -2  -3   23.96    2.18
   0  -2   3   23.64    2.04
   0  -2  -3   22.54    2.20
   0  -2  -3   28.88    2.24
   0  -2   3   21.32    1.54
   0  -2   3   23.83    2.03
   0  -2  -3   28.05    2.28
   0  -2  -3   24.25    2.03
   0  -2   4  255.68    8.72
   0  -2  -4  235.55    8.95
   0  -2   4  252.48    7.08
   0  -2  -4  224.65    9.44
   0  -2  -4  242.33    9.23
   0  -2   4  263.61    9.31
   0  -2  -4  245.41    9.01
   0  -2  -4  258.78    9.29
   0  -2   4  254.62    6.80
   0  -2   4  260.75    9.11
   0  -2  -4  249.85    9.80
   0  -2  -4  243.39    9.43
   0  -2  -4  256.80    7.49
   0  -2   5   24.07    1.63
   0  -2  -5   20.05    2.66
   0  -2   5   27.82    2.71
   0  -2  -5   19.56    2.55
   0  -2  -5   21.91    2.61
   0  -2   5   24.96    1.61
   0  -2   5   20.18    2.56
   0  -2  -5   23.62    2.71
   0  -2  -5   23.00    2.96
   0  -2   5   21.86    2.53
   0  -2  -5   24.61    2.92
   0  -2  -5   26.02    2.83
   0  -2  -6  417.15   15.30
   0  -2  -6  430.93   16.22
   0  -2   6  413.63   14.46
   0  -2  -6  412.78   15.43
   0  -2   6  385.62   14.96
   0  -2   6  436.83   14.96
   0  -2  -6  412.01   15.71
   0  -2  -6  383.08   14.92
   0  -2  -6  413.03   16.20
   0  -2  -6  381.54   14.73
   0  -2  -6  416.04   15.18
   0  -2  -7  114.49    8.39
   0  -2  -7  111.14    8.02
   0  -2  -7   89.74    6.80
   0  -2  -7  112.45    7.71
   0  -2  -7  113.89    7.88
   0  -2  -7  117.87    7.81
   0  -2  -7  124.13    8.64
   0  -1   0    0.13    0.08
   0  -1   0    0.05    0.11
   0  -1   0    0.04    0.10
   0  -1   0    0.07    0.13
   0  -1   0   -0.12    0.10
   0  -1   0    0.22    0.12
   0  -1   0    0.05    0.10
   0  -1   1  232.89    5.70
   0  -1  -1  244.79    6.07
   0  -1  -1  228.41    5.16
   0  -1   1  217.61    5.89
   0  -1  -1  238.74    5.99
   0  -1  -1  242.07    5.94
   0  -1  -1  213.97    5.71
   0  -1   1  226.67    5.92
   0  -1  -1  218.66    6.40
   0  -1  -1  238.62    5.91
   0  -1  -1  236.62    5.87
   0  -1  -1  243.20    6.17
   0  -1   1  207.68    5.56
   0  -1  -2 1244.23   27.94
   0  -1  -2 1260.46   27.44
   0  -1   2 1169.58   25.95
   0  -1  -2 1241.91   27.50
   0  -1  -2 1184.02   27.38
   0  -1  -2 1237.85   26.30
   0  -1   2 1217.56   27.36
   0  -1  -2 1190.62   27.99
   0  -1   2 1161.13   27.19
   0  -1   2 1154.06   26.29
   0  -1   2 1211.98   26.96
   0  -1  -2 1229.53   27.66
   0  -1  -2 1248.76   27.38
   0  -1  -3  739.93   17.18
   0  -1  -3  727.97   18.41
   0  -1   3  708.26   18.18
   0  -1   3  716.65   17.89
   0  -1   3  720.06   16.43
   0  -1  -3  738.04   18.56
   0  -1  -3  739.39   18.83
   0  -1   3  726.33   15.44
   0  -1  -3  737.35   18.43
   0  -1  -3  743.54   19.16
   0  -1  -3  700.70   18.41
   0  -1  -3  692.66   18.84
   0  -1   3  739.74   16.35
   0  -1   3  760.38   18.54
   0  -1  -4  186.97    7.94
   0  -1  -4  195.62    7.51
   0  -1  -4  170.86    7.42
   0  -1  -4  188.19    7.70
   0  -1   4  157.56    7.00
   0  -1   4  188.51    7.01
   0  -1  -4  191.46    7.54
   0  -1   4  184.52    7.15
   0  -1   4  191.55    5.21
   0  -1   4  189.70    5.38
   0  -1  -4  186.96    7.50
   0  -1  -4  185.95    7.33
   0  -1   5   25.76    2.65
   0  -1   5   21.20    2.56
   0  -1   5   26.41    2.62
   0  -1   5   24.01    1.47
   0  -1  -5   28.41    3.21
   0  -1  -5   22.01    2.60
   0  -1  -5   24.53    2.70
   0  -1  -5   21.62    2.57
   0  -1  -5   24.97    2.90
   0  -1  -5   27.12    2.91
   0  -1  -5   23.24    2.68
   0  -1  -6   13.22    2.56
   0  -1  -6   15.72    2.53
   0  -1   6   13.86    2.20
   0  -1  -6   10.46    2.04
   0  -1  -6   11.38    2.43
   0  -1  -6   11.36    2.07
   0  -1  -6   13.61    2.33
   0  -1  -6   10.97    2.23
   0  -1  -6   13.74    2.38
   0  -1   6   10.89    2.13
   0  -1   6   14.31    2.18
   0  -1  -7    3.80    1.60
   0  -1  -7    5.49    1.78
   0  -1   7    6.30    1.68
   0  -1  -7    5.40    1.72
   0  -1  -7    5.65    2.04
   0  -1  -7    4.37    1.70
   0  -1   7    4.29    1.55
   0  -1  -7    5.89    1.84
   0  -1   7    6.46    1.65
   0   0  -1 2084.90   43.57
   0   0   1 1967.15   42.83
   0   0  -1 2104.44   43.75
   0   0  -1 2018.90   43.63
   0   0  -1 2122.40   43.71
   0   0  -1 2070.90   43.55
   0   0   1 2009.07   42.88
   0   0  -1 2013.42   43.47
   0   0  -1 2200.57   43.34
   0   0  -1 2092.17   43.61
   0   0   1 1976.34   43.51
   0   0   1 2123.69   43.64
   0   0  -2 1989.74   43.51
   0   0   2 2069.38   43.46
   0   0   2 1960.70   41.61
   0   0   2 1969.67   42.00
   0   0  -2 2001.91   43.36
   0   0   2 1926.96   43.19
   0   0  -2 1974.69   43.23
   0   0  -2 2091.09   42.86
   0   0  -2 1914.91   43.07
   0   0   2 2040.71   41.82
   0   0  -2 1892.82   43.26
   0   0  -2 1947.42   43.57
   0   0  -2 1976.95   43.25
   0   0  -3   26.01    2.17
   0   0  -3   21.51    1.67
   0   0  -3   25.78    2.10
   0   0   3   24.35    1.99
   0   0  -3   24.02    2.01
   0   0   3   24.03    2.09
   0   0  -3   26.47    2.08
   0   0   3   18.94    1.03
   0   0  -3   25.86    2.13
   0   0  -3   28.57    2.31
   0   0  -3   27.85    2.42
   0   0  -4  380.03   11.90
   0   0   4  389.85   11.54
   0   0   4  391.50    9.24
   0   0  -4  374.68   11.75
   0   0   4  360.58   11.67
   0   0  -4  350.73   11.31
   0   0  -4  386.91   11.82
   0   0  -4  385.26   12.22
   0   0  -4  372.74   12.10
   0   0  -4  378.92   12.49
   0   0   5   61.92    4.02
   0   0  -5   64.05    4.59
   0   0  -5   60.88    4.39
   0   0  -5   61.62    4.02
   0   0  -5   62.66    4.60
   0   0  -5   66.47    4.44
   0   0   5   60.84    4.34
   0   0  -5   64.87    4.84
   0   0   5   65.62    4.24
   0   0  -5   60.97    4.30
   0   0   5   64.09    2.69
   0   0  -5   68.94    5.01
   0   0   5   58.36    4.00
   0   0  -6  671.65   20.94
   0   0  -6  696.35   21.53
   0   0   6  696.09   20.39
   0   0  -6  640.72   20.60
   0   0   6  672.26   20.88
   0   0  -6  692.22   21.37
   0   0  -6  685.73   21.75
   0   0   6  683.87   20.07
   0   0  -6  650.73   21.97
   0   0  -6  683.60   22.26
   0   0  -7   85.53    7.10
   0   0   7   85.12    6.33
   0   0  -7   80.18    6.91
   0   0   7   82.73    5.93
   0   0  -7   83.45    6.36
   0   0  -7   80.58    6.65
   0   0  -7   81.74    6.37
   0   0   7   81.07    5.81
   0   0  -7   71.92    6.14
   0   1   0   -0.01    0.18
   0   1   0    0.02    0.08
   0   1   0   -0.14    0.20
   0   1   0    0.21    0.12
   0   1   0    0.04    0.08
   0   1   0   -0.03    0.07
   0   1   0    0.05    0.07
   0   1   0   -0.01    0.17
   0   1   0   -0.04    0.17
   0   1   1  238.91    5.79
   0   1  -1  226.73    5.91
   0   1  -1  228.09    6.13
   0   1  -1  223.19    5.74
   0   1  -1  238.08    5.69
   0   1   1  236.79    5.76
   0   1   1  239.08    6.02
   0   1  -1  236.70    5.93
   0   1  -1  230.45    6.09
   0   1  -1  225.48    5.83
   0   1   1  235.37    5.80
   0   1   1  212.26    6.24
   0   1  -1  225.36    5.72
   0   1  -1  223.09    5.76
   0   1  -1  229.22    6.06
   0   1   1  233.60    5.85
   0   1   1  247.23    5.66
   0   1   2 1226.40   26.86
   0   1  -2 1168.82   26.75
   0   1  -2 1239.28   27.31
   0   1  -2 1191.09   27.15
   0   1  -2 1180.05   26.98
   0   1  -2 1199.22   26.18
   0   1  -2 1195.29   26.89
   0   1  -2 1195.22   26.90
   0   1   2 1139.27   26.98
   0   1  -2 1217.55   26.98
   0   1  -2 1240.23   27.52
   0   1  -2 1236.61   26.55
   0   1   2 1141.88   25.91
   0   1  -2 1210.70   25.85
   0   1   3  710.18   17.58
   0   1   3  684.75   17.80
   0   1  -3  676.32   16.88
   0   1  -3  709.84   17.82
   0   1  -3  697.79   18.01
   0   1  -3  741.84   16.44
   0   1  -3  706.81   18.21
   0   1  -3  704.37   17.69
   0   1   3  683.37   16.12
   0   1  -3  695.19   17.50
   0   1  -3  725.58   18.56
   0   1  -3  727.78   16.04
   0   1  -3  732.76   17.80
   0   1   4  165.82    7.10
   0   1  -4  190.42    7.79
   0   1  -4  170.93    6.18
   0   1  -4  189.44    7.53
   0   1   4  185.54    6.83
   0   1  -4  184.21    5.31
   0   1  -4  177.14    7.08
   0   1   4  174.83    5.38
   0   1  -4  184.05    7.09
   0   1   4  174.97    6.97
   0   1  -4  176.77    6.97
   0   1  -4  167.03    7.14
   0   1  -4  189.08    7.75
   0   1  -5   21.48    2.49
   0   1  -5   21.56    2.80
   0   1  -5   26.97    3.07
   0   1   5   22.98    2.40
   0   1  -5   21.60    2.55
   0   1  -5   27.09    2.78
   0   1   5   22.56    2.54
   0   1   5   21.90    1.70
   0   1  -5   23.56    2.76
   0   1   5   23.30    2.68
   0   1  -5   25.48    2.83
   0   1  -5   26.69    1.78
   0   1  -6    9.37    1.94
   0   1  -6    8.99    2.10
   0   1  -6   13.05    2.30
   0   1   6   10.78    1.96
   0   1   6   13.23    2.12
   0   1   6    8.93    1.86
   0   1  -6   13.05    2.24
   0   1   6   12.20    1.94
   0   1   6   11.41    1.78
   0   1  -6   11.96    2.40
   0   1  -6   11.22    2.07
   0   1  -6   12.97    2.32
   0   1  -7    6.85    1.96
   0   1  -7    2.22    1.25
   0   1   7    4.75    1.39
   0   1  -7    4.78    1.83
   0   1  -7    3.77    1.42
   0   1  -7    2.12    1.23
   0   1   7    6.10    1.61
   0   1  -7    1.24    1.06
   0   1   7    6.83    1.80
   0   1   7    6.42    1.60
   0   2   0 9891.98  206.83
   0   2   0 9933.55  205.51
   0   2   0 9836.62  205.48
   0   2   0 9465.82  207.04
   0   2   0 9657.10  205.46
   0   2   0 9844.83  205.96
   0   2   0 9414.65  206.71
   0   2   0 9999.00  205.52
   0   2  -1 1428.20   32.37
   0   2  -1 1391.60   31.92
   0   2   1 1396.17   30.97
   0   2  -1 1541.17   30.97
   0   2  -1 1428.98   30.99
   0   2  -1 1362.00   31.59
   0   2   1 1418.44   30.92
   0   2  -1 1449.88   30.95
   0   2  -1 1451.13   31.00
   0   2   1 1431.30   31.61
   0   2   1 1388.98   32.40
   0   2   1 1382.65   31.26
   0   2  -1 1412.02   30.89
   0   2  -1 1428.33   31.05
   0   2  -1 1402.72   31.51
   0   2   1 1430.04   31.73
   0   2  -1 1491.76   31.28
   0   2  -2  758.62   17.66
   0   2  -2  733.16   17.59
   0   2   2  707.76   18.92
   0   2   2  789.06   17.68
   0   2   2  770.22   17.99
   0   2  -2  745.77   17.99
   0   2   2  759.19   17.81
   0   2  -2  822.68   18.78
   0   2  -2  721.80   17.65
   0   2  -2  738.08   17.70
   0   2  -2  755.22   18.43
   0   2  -2  768.09   18.01
   0   2  -2  748.64   18.38
   0   2  -2  735.10   17.78
   0   2   2  754.76   17.83
   0   2  -3   25.19    1.94
   0   2  -3   26.38    2.04
   0   2   3   24.72    2.33
   0   2   3   22.34    1.76
   0   2  -3   23.19    2.11
   0   2  -3   24.26    2.04
   0   2  -3   24.68    1.29
   0   2   3   22.01    1.64
   0   2  -3   24.66    2.18
   0   2  -3   22.51    1.79
   0   2  -3   23.06    2.03
   0   2  -3   22.23    1.82
   0   2  -3   23.07    1.87
   0   2  -3   24.54    1.65
   0   2   3   24.00    1.93
   0   2   3   25.33    1.88
   0   2  -4  243.46    7.34
   0   2   4  239.38    9.51
   0   2  -4  255.55    9.08
   0   2  -4  246.51    7.64
   0   2  -4  236.08    8.58
   0   2  -4  241.16    8.53
   0   2   4  251.23    7.66
   0   2  -4  226.29    9.12
   0   2  -4  249.46    8.97
   0   2  -4  231.46    8.26
   0   2   4  222.51    7.80
   0   2  -4  250.71    8.62
   0   2   4  231.30    8.43
   0   2   4  261.50    8.44
   0   2  -5   19.80    1.77
   0   2   5   16.72    2.44
   0   2  -5   25.40    2.67
   0   2  -5   21.75    2.81
   0   2  -5   25.58    2.71
   0   2  -5   21.68    2.61
   0   2  -5   22.79    2.73
   0   2   5   18.78    2.07
   0   2   5   24.00    2.60
   0   2  -5   19.86    2.68
   0   2  -5   24.39    2.69
   0   2   5   20.75    2.31
   0   2   6  389.45   14.02
   0   2   6  382.49   15.29
   0   2  -6  396.41   15.11
   0   2  -6  410.90   15.89
   0   2  -6  404.46   14.92
   0   2  -6  394.63   15.60
   0   2   6  374.18   13.25
   0   2   6  389.03   13.44
   0   2  -6  388.75   14.41
   0   2  -6  393.92   14.70
   0   2  -6  404.05   14.65
   0   2   6  414.61   13.85
   0   2  -6  459.42   15.48
   0   2  -7  116.83    7.76
   0   2   7  114.98    6.89
   0   3   0    0.17    0.17
   0   3   0   -0.06    0.13
   0   3   0    0.03    0.44
   0   3   0    0.20    0.37
   0   3   0   -0.11    0.20
   0   3   0    0.10    0.14
   0   3   0    0.12    0.33
   0   3   0    0.16    0.15
   0   3   0    0.17    0.31
   0   3   1  689.23   15.69
   0   3  -1  693.20   15.31
   0   3  -1  623.08   16.81
   0   3  -1  677.47   15.64
   0   3  -1  669.27   16.43
   0   3  -1  679.31   17.79
   0   3   1  709.41   17.36
   0   3  -1  659.99   17.33
   0   3   1  690.03   15.64
   0   3   1  662.57   17.74
   0   3   1  666.31   15.67
   0   3  -1  705.59   15.79
   0   3  -1  696.98   15.71
   0   3   1  675.84   16.09
   0   3  -1  686.48   15.81
   0   3  -1  705.40   16.67
   0   3  -1  704.53   15.77
   0   3  -2  326.43    8.93
   0   3   2  308.35   10.59
   0   3  -2  341.54    9.29
   0   3  -2  328.22    8.86
   0   3  -2  310.03    9.96
   0   3   2  345.85    9.47
   0   3   2  334.51    8.92
   0   3  -2  314.79    9.62
   0   3   2  317.99    8.90
   0   3  -2  345.21   10.46
   0   3  -2  317.31    9.43
   0   3  -2  330.47    9.05
   0   3  -2  330.20    8.96
   0   3  -2  332.02    8.97
   0   3   2  340.73    9.37
   0   3   2  319.71    9.57
   0   3   3  148.70    5.83
   0   3  -3  149.46    5.70
   0   3  -3  148.82    5.60
   0   3   3  143.51    6.90
   0   3  -3  141.63    6.15
   0   3  -3  144.29    6.28
   0   3  -3  139.34    5.46
   0   3   3  147.16    5.51
   0   3  -3  151.04    5.76
   0   3  -3  140.16    5.39
   0   3  -3  144.31    6.04
   0   3  -3  143.65    5.45
   0   3  -3  153.50    5.95
   0   3   3  138.48    5.44
   0   3   4  242.59    8.81
   0   3  -4  255.56    8.84
   0   3  -4  254.46    9.21
   0   3  -4  255.03    9.34
   0   3  -4  265.81    9.96
   0   3  -4  250.96    9.81
   0   3  -4  254.32    8.96
   0   3  -4  250.77    8.93
   0   3  -4  253.08    9.07
   0   3   4  263.39    8.75
   0   3  -4  259.08    8.50
   0   3  -4  251.73    8.77
   0   3   4  246.99    8.80
   0   3   4  246.51   10.47
   0   3   5   87.95    5.09
   0   3  -5   88.66    5.61
   0   3  -5   93.65    5.45
   0   3  -5   94.06    6.01
   0   3   5   96.89    6.56
   0   3  -5   95.71    5.50
   0   3  -5   91.61    5.95
   0   3  -5   99.65    5.76
   0   3  -5   99.34    6.32
   0   3  -5   88.06    5.42
   0   3   5   93.91    5.26
   0   3  -6   31.73    3.52
   0   3  -6   38.78    3.98
   0   3  -6   37.30    3.81
   0   3  -6   41.06    4.10
   0   3   6   30.96    3.30
   0   3   6   40.46    3.74
   0   3  -6   36.96    4.03
   0   3  -6   37.02    4.24
   0   3  -6   42.14    4.50
   0   3   6   29.73    3.29
   0   3   6   43.71    4.78
   0   3  -6   42.51    4.36
   0   3   7   17.13    3.14
   0   4   0 1103.22   27.68
   0   4   0 1159.87   25.40
   0   4   0 1179.67   26.30
   0   4   0 1146.85   28.54
   0   4   0 1142.80   25.33
   0   4   0 1160.21   25.38
   0   4   0 1133.00   25.31
   0   4   0 1180.38   28.00
   0   4  -1  533.86   12.84
   0   4  -1  526.19   12.70
   0   4   1  542.06   13.28
   0   4  -1  536.12   12.84
   0   4  -1  532.15   13.68
   0   4  -1  535.36   14.22
   0   4   1  531.89   12.72
   0   4  -1  490.92   14.45
   0   4   1  528.16   12.64
   0   4   1  515.84   12.71
   0   4  -1  548.37   12.93
   0   4  -1  530.91   12.76
   0   4   1  508.07   15.27
   0   4   1  550.19   15.09
   0   4  -1  560.15   15.64
   0   4  -1  511.43   15.02
   0   4   2  216.07    6.46
   0   4  -2  214.18    6.66
   0   4  -2  227.31    6.77
   0   4  -2  217.25    8.48
   0   4  -2  232.25    7.08
   0   4   2  221.69    7.71
   0   4   2  203.34    8.59
   0   4  -2  201.20    7.46
   0   4   2  196.75    7.30
   0   4  -2  192.62    7.84
   0   4  -2  218.08    6.77
   0   4   2  232.67    7.15
   0   4  -2  221.33    6.64
   0   4  -2  199.07    7.32
   0   4   2  219.16    6.57
   0   4  -3   21.39    2.09
   0   4  -3   22.42    2.30
   0   4   3   21.89    1.90
   0   4  -3   21.31    2.41
   0   4  -3   25.88    2.05
   0   4  -3   22.55    2.45
   0   4   3   25.19    1.98
   0   4  -3   24.22    2.04
   0   4   3   23.81    2.24
   0   4   3   19.91    2.59
   0   4  -3   27.11    2.19
   0   4  -3   23.69    2.01
   0   4  -3   23.81    2.14
   0   4  -3   25.50    2.10
   0   4  -4  112.42    5.46
   0   4  -4  102.82    6.13
   0   4  -4  105.96    5.70
   0   4  -4  116.46    5.80
   0   4  -4  107.54    5.37
   0   4   4  105.18    5.08
   0   4  -4  102.88    5.94
   0   4  -4  109.40    5.33
   0   4   4  103.83    5.46
   0   4  -4  101.33    5.10
   0   4  -4  111.59    5.52
   0   4   4  101.33    6.66
   0   4   4  102.75    5.12
   0   4  -4  110.33    5.42
   0   4  -5    4.91    1.34
   0   4  -5    4.91    1.51
   0   4   5    5.50    1.25
   0   4   5    5.04    1.56
   0   4  -5    8.07    1.64
   0   4  -5    7.24    1.65
   0   4  -5    6.56    1.67
   0   4  -5    8.21    1.62
   0   4  -5    6.69    1.47
   0   4   5    6.71    1.38
   0   4   5    4.01    1.12
   0   4  -6  102.75    6.91
   0   4  -6  117.73    7.90
   0   4  -6  111.90    6.87
   0   4  -6  103.71    6.76
   0   4   6  105.91    7.92
   0   4   6  112.50    6.38
   0   4  -6   96.97    6.42
   0   4   6   88.70    5.89
   0   4  -6   94.87    7.02
   0   4  -6  106.83    7.34
   0   5   0    6.41    0.94
   0   5   0    9.20    1.62
   0   5   0    5.14    0.66
   0   5   0   10.29    1.76
   0   5   0    5.99    0.74
   0   5   0    5.76    0.71
   0   5   0    4.86    0.64
   0   5   1  242.87    9.25
   0   5   1  231.14    6.60
   0   5  -1  243.97    6.85
   0   5  -1  223.79    9.08
   0   5  -1  243.42    9.67
   0   5  -1  252.60    6.87
   0   5   1  229.12    6.63
   0   5  -1  250.48    6.76
   0   5  -1  241.64    7.74
   0   5  -1  251.55    6.81
   0   5   1  224.28    6.67
   0   5   1  234.70    6.73
   0   5   1  227.69    9.26
   0   5  -1  242.84    8.44
   0   5   1  247.36    7.36
   0   5  -1  228.12    8.71
   0   5  -1  242.72    6.94
   0   5   2   95.29    4.16
   0   5  -2   92.54    3.99
   0   5   2   98.35    5.20
   0   5  -2   94.74    3.95
   0   5   2   84.84    3.70
   0   5  -2   91.04    3.81
   0   5  -2   87.09    3.82
   0   5  -2   83.28    4.74
   0   5  -2   83.23    5.13
   0   5  -2   94.30    5.60
   0   5   2   89.94    3.70
   0   5  -2   86.22    4.42
   0   5  -2   94.90    4.17
   0   5   2   81.64    5.44
   0   5   2   93.87    3.69
   0   5  -3  227.11    7.95
   0   5  -3  236.52    8.94
   0   5   3  227.48    7.44
   0   5  -3  222.98    7.77
   0   5   3  225.26    7.53
   0   5  -3  229.90    7.72
   0   5  -3  234.70    8.27
   0   5  -3  215.82    8.52
   0   5   3  215.81    8.46
   0   5  -3  208.55    9.35
   0   5  -3  238.93    7.95
   0   5   3  207.84    9.98
   0   5  -3  216.51    9.49
   0   5  -4  158.81    7.94
   0   5  -4  175.10    7.37
   0   5  -4  160.79    6.88
   0   5  -4  174.34    8.32
   0   5   4  154.09    6.52
   0   5   4  159.76    6.73
   0   5  -4  185.70    7.80
   0   5  -4  172.52    8.77
   0   5  -4  171.38    7.19
   0   5   4  175.90    9.70
   0   5  -4  175.71    7.26
   0   5   5  114.87    8.21
   0   5  -5  106.92    7.28
   0   5  -5  101.01    6.80
   0   5  -5  120.67    6.82
   0   5  -5  110.71    6.88
   0   5  -5  110.87    6.25
   0   5  -5  118.72    6.44
   0   5  -5  122.41    6.64
   0   5  -6   18.50    2.79
   0   5  -6   22.99    3.04
   0   5  -6   17.45    2.73
   0   5  -6   18.06    2.92
   0   5  -6   15.18    2.71
   0   5  -6   15.32    2.72
   0   6   0  307.88   11.84
   0   6   0  287.19   10.79
   0   6  -1  151.30    7.92
   0   6  -1  151.81    6.78
   0   6  -1  145.62    7.43
   0   6   1  154.90    7.64
   0   6   1  144.62    7.50
   0   6  -1  150.00    7.15
   0   6  -2   11.87    2.12
   0   6   2    9.55    1.98
   0   6  -2    9.90    1.91
   0   6  -2   11.52    1.83
   0   6  -3    8.68    1.70
   0   6  -3    8.65    2.00
   0   6   3   15.00    2.70
   0   6  -3   10.47    2.21
   0   6  -4    6.18    1.81
   0   6  -4    9.03    2.00
   0   6   4   10.85    2.50
   0   6  -5   20.20    3.31
   0   6   5   28.61    4.28
   0   7   0   37.33    3.66
   0   7   0   34.82    3.95
   0   7  -1  105.66    5.90
   0   7   1  115.20    7.04
   0   7  -1  109.31    7.08
   0   7   1   96.32    6.44
   0   7   2   48.32    4.76
   0   7  -2   41.97    3.89
   0   7  -2   46.27    4.44
   0   7  -2   44.26    4.50
   0   7   3  290.47   13.80
   0   7  -3  312.63   13.50
   0   7  -3  311.19   12.23
   0   7  -4   59.80    5.71
   0   7   4   61.14    6.22
   0   8   0  191.26    9.32
   0   8   1   42.56    4.44
   0   8  -1   47.54    4.99
   0   8   2    3.25    1.22
   0   8  -2    8.41    2.35
   0   8   3   -1.28    1.31
   0   8  -3    0.66    0.92
   0   9   1   45.61    4.91
   1  -8  -3   26.80    3.63
   1  -8  -3   35.56    4.40
  -1  -8   3   37.41    3.77
  -1  -8   2   15.30    2.54
   1  -8  -2   20.98    3.32
   1  -8  -1   29.62    3.86
  -1  -8   1   32.59    3.82
  -1  -8   0   70.74    5.97
   1  -8   0   79.46    6.16
   1  -8   1  226.34   10.69
  -1  -8  -1  240.80   12.11
   1  -8   2    0.11    0.86
  -1  -8  -2    2.90    1.64
   1  -8   2    2.28    0.83
  -1  -8  -3   84.71    6.77
  -1  -7   5   18.14    2.62
  -1  -7   4    3.31    0.93
  -1  -7   4    4.55    1.42
   1  -7  -4    4.49    1.51
   1  -7  -3   68.22    5.81
  -1  -7   3   81.70    5.33
   1  -7  -2   63.63    5.43
  -1  -7   2   70.42    5.20
   1  -7  -2   65.81    5.27
   1  -7  -1  182.41    9.37
  -1  -7   1  169.88    8.68
   1  -7   0   28.03    3.28
  -1  -7   0   32.43    3.66
   1  -7   1   24.08    2.92
  -1  -7  -1   30.90    3.74
  -1  -7  -1   24.38    2.85
   1  -7   2    8.84    1.83
  -1  -7  -2   12.84    2.63
  -1  -7  -2    7.50    1.78
   1  -7   2    8.52    1.62
  -1  -7  -3   82.42    6.37
   1  -7   3   85.90    5.69
   1  -7   3   77.16    4.70
  -1  -7  -3   83.04    6.85
  -1  -6   5   65.62    3.97
  -1  -6   5   62.64    4.56
   1  -6  -5   66.04    6.16
  -1  -6   4   54.55    4.30
  -1  -6   4   43.18    3.21
  -1  -6   4   49.51    3.86
   1  -6  -4   47.61    4.84
  -1  -6   4   48.87    3.84
  -1  -6   4   49.35    3.53
  -1  -6   3    2.07    0.90
  -1  -6   3    1.71    0.75
   1  -6  -3    3.91    1.43
  -1  -6   3    1.39    0.60
  -1  -6   3    1.70    0.72
  -1  -6   2   24.29    2.72
   1  -6  -2   28.85    3.18
  -1  -6   2   23.90    2.03
  -1  -6   2   28.49    2.55
  -1  -6   2   29.71    2.72
  -1  -6   2   26.15    2.44
  -1  -6   2   26.47    2.47
   1  -6  -1  148.18    7.17
  -1  -6   1  144.24    5.43
  -1  -6   1  147.74    7.38
   1  -6  -1  152.96    7.81
  -1  -6   0  276.34   11.14
   1  -6   0  282.01   10.98
  -1  -6   0  292.44    9.77
   1  -6   1  289.26   10.78
  -1  -6  -1  291.40   10.76
  -1  -6  -1  299.33   12.03
  -1  -6  -2    2.08    1.12
  -1  -6  -2    2.19    1.00
   1  -6   2    2.56    0.82
   1  -6   2    1.55    0.80
  -1  -6  -3   59.01    5.08
   1  -6   3   60.13    4.39
   1  -6   3   59.64    3.74
  -1  -6  -4    4.45    1.63
   1  -6   4    8.85    1.55
  -1  -5   6   23.50    2.85
  -1  -5   6   31.97    3.74
  -1  -5   6   28.99    2.25
   1  -5  -6   26.88    3.92
  -1  -5   6   23.94    3.16
  -1  -5   5  107.81    5.53
  -1  -5   5   93.03    5.42
  -1  -5   5  103.74    6.22
  -1  -5   5  102.28    6.29
  -1  -5   5  100.80    4.61
   1  -5  -5  100.90    7.31
  -1  -5   4   27.78    2.36
  -1  -5   4   25.98    2.79
   1  -5  -4   26.20    3.34
  -1  -5   4   26.83    2.70
  -1  -5   4   23.20    2.30
  -1  -5   4   24.70    2.71
  -1  -5   3  456.88   14.01
  -1  -5   3  408.89   13.06
  -1  -5   3  413.86   13.12
   1  -5  -3  411.48   14.78
  -1  -5   3  433.26   13.07
  -1  -5   3  407.12   12.14
   1  -5  -2   48.43    3.92
  -1  -5   2   56.68    3.69
  -1  -5   2   49.98    3.38
  -1  -5   2   52.61    3.47
  -1  -5   2   54.87    3.55
  -1  -5   2   54.34    3.01
  -1  -5   2   55.38    3.84
  -1  -5   1  348.10    9.25
  -1  -5   1  334.40   10.38
  -1  -5   1  320.26   10.35
  -1  -5   1  325.41    9.37
  -1  -5   1  327.19   10.45
  -1  -5   1  322.33   11.33
  -1  -5   1  315.41   10.54
   1  -5  -1  328.02   11.23
  -1  -5   0   93.21    4.74
   1  -5   0   87.90    4.52
  -1  -5   0   89.15    4.35
  -1  -5   0   86.00    4.40
  -1  -5   0   88.04    3.86
  -1  -5   0   88.33    5.16
  -1  -5   0   91.79    4.56
  -1  -5   0   87.49    4.50
   1  -5   0   79.80    4.71
  -1  -5   0   88.65    4.59
   1  -5   1   46.49    3.37
  -1  -5  -1   44.21    3.14
  -1  -5  -1   40.91    3.27
  -1  -5  -1   43.67    2.75
  -1  -5  -1   45.17    3.23
  -1  -5  -1   44.46    3.25
  -1  -5  -1   40.93    2.98
  -1  -5  -1   42.93    3.23
  -1  -5  -1   50.19    3.97
  -1  -5  -2   99.41    5.34
  -1  -5  -2  100.11    5.29
   1  -5   2  109.89    5.10
  -1  -5  -2   93.70    5.05
   1  -5   2  102.60    5.37
  -1  -5  -2   96.00    5.03
  -1  -5  -2  101.46    4.84
  -1  -5  -2   95.48    5.33
  -1  -5  -2  101.19    5.86
   1  -5   3  305.88    9.16
  -1  -5  -3  270.17   10.56
  -1  -5  -3  259.97   10.54
   1  -5   3  346.46   10.80
  -1  -5  -3  305.03   10.43
  -1  -5  -3  266.46   10.31
  -1  -5  -3  299.75   12.12
  -1  -5  -3  267.26   10.18
  -1  -5  -4   71.94    5.06
  -1  -5  -4   75.85    5.31
  -1  -5  -4   94.12    6.61
   1  -5   4   99.33    4.96
  -1  -5  -4   71.84    4.86
  -1  -5  -4   75.83    5.07
  -1  -5  -4   75.69    5.40
  -1  -5  -5   14.73    2.43
  -1  -5  -5   14.33    2.31
  -1  -5  -5   17.21    2.73
  -1  -5  -5   19.11    3.30
   1  -5   5   21.78    2.15
  -1  -5  -5   16.37    2.47
  -1  -5  -5   12.91    2.33
  -1  -4   7   11.55    1.48
   1  -4  -7    8.75    2.08
  -1  -4   6  152.87    8.40
   1  -4  -6  124.44    8.42
  -1  -4   6  132.38    7.26
  -1  -4   6  140.33    7.90
  -1  -4   6  142.93    5.42
   1  -4  -6  138.72    7.64
   1  -4  -5   22.22    2.67
   1  -4  -5   15.91    1.98
  -1  -4   5   26.28    2.92
  -1  -4   5   23.53    2.15
  -1  -4   5   24.49    1.87
   1  -4  -5   19.89    2.12
  -1  -4   5   21.56    2.51
  -1  -4   5   25.87    2.94
   1  -4  -5   23.52    3.22
   1  -4  -5   18.12    2.18
   1  -4  -5   21.68    2.19
   1  -4  -5   26.86    2.79
   1  -4  -5   16.72    2.13
  -1  -4   4   38.53    2.89
  -1  -4   4   32.47    2.23
   1  -4  -4   29.44    2.27
   1  -4  -4   29.22    2.22
   1  -4  -4   25.93    2.20
  -1  -4   4   34.03    3.07
   1  -4  -4   29.58    2.40
   1  -4  -4   26.31    2.36
  -1  -4   4   33.67    2.76
  -1  -4   4   35.19    3.13
   1  -4  -4   38.36    3.83
   1  -4  -4   35.18    2.78
  -1  -4   3   40.03    3.06
   1  -4  -3   41.52    1.97
   1  -4  -3   38.23    2.49
  -1  -4   3   42.67    3.32
   1  -4  -3   30.29    1.99
  -1  -4   3   38.48    2.97
   1  -4  -3   33.39    2.13
  -1  -4   3   39.68    2.66
   1  -4  -3   29.29    2.08
   1  -4  -3   33.75    2.04
  -1  -4   3   35.09    2.51
   1  -4  -3   31.06    2.19
  -1  -4   3   41.06    3.12
   1  -4  -3   37.34    3.44
  -1  -4   2  198.69    7.42
   1  -4  -2  194.86    8.11
   1  -4  -2  193.90    5.57
   1  -4  -2  181.79    5.40
  -1  -4   2  201.61    6.54
   1  -4  -2  215.30    5.95
   1  -4  -2  185.36    5.67
  -1  -4   2  203.85    7.42
  -1  -4   2  200.36    7.23
  -1  -4   2  202.94    7.31
  -1  -4   2  202.71    7.25
   1  -4  -2  184.54    5.60
   1  -4  -2  188.17    5.48
   1  -4  -2  212.48    6.23
  -1  -4   1  429.04   12.48
  -1  -4   1  445.74   11.72
  -1  -4   1  418.18   12.66
  -1  -4   1  447.93   13.38
   1  -4  -1  460.51   10.31
  -1  -4   1  435.76   12.55
   1  -4  -1  440.92   13.30
  -1  -4   1  446.55   12.70
  -1  -4   1  445.80   12.56
  -1  -4   1  472.12   11.30
  -1  -4   0  835.38   20.31
   1  -4   0  778.32   17.17
   1  -4   0  816.21   20.70
  -1  -4   0  828.81   20.41
   1  -4   0  778.62   17.61
  -1  -4   0  802.19   19.84
  -1  -4   0  775.16   20.94
   1  -4   0  862.22   20.40
   1  -4   0  807.96   17.18
  -1  -4   0  804.92   20.53
  -1  -4   0  826.64   20.36
  -1  -4   0  830.43   20.52
  -1  -4   0  855.45   19.30
   1  -4   1  147.79    4.39
  -1  -4  -1  156.57    6.25
  -1  -4  -1  155.05    6.44
  -1  -4  -1  151.25    6.32
  -1  -4  -1  160.71    6.40
   1  -4   1  152.53    6.09
  -1  -4  -1  155.07    6.14
  -1  -4  -1  155.81    5.60
  -1  -4  -1  143.18    6.29
   1  -4   1  169.14    4.79
  -1  -4  -2   29.88    2.65
  -1  -4  -2   29.14    2.83
   1  -4   2   31.73    2.10
   1  -4   2   26.82    2.01
  -1  -4  -2   35.61    2.57
  -1  -4  -2   28.58    2.67
   1  -4   2   28.56    2.14
  -1  -4  -2   27.32    2.48
  -1  -4  -2   29.06    2.74
   1  -4   2   31.43    2.48
  -1  -4  -2   29.11    2.51
   1  -4   2   27.83    1.78
  -1  -4  -3   19.78    2.43
   1  -4   3   18.95    2.00
  -1  -4  -3   17.87    2.22
  -1  -4  -3   20.86    2.66
  -1  -4  -3   20.62    2.32
   1  -4   3   22.00    2.07
   1  -4   3   17.02    1.61
  -1  -4  -3   17.84    2.40
   1  -4   3   21.41    1.63
   1  -4   3   23.53    2.12
  -1  -4  -3   18.30    2.28
  -1  -4  -3   19.99    2.18
  -1  -4  -4   32.95    3.43
  -1  -4  -4   38.12    3.88
  -1  -4  -4   33.72    3.38
   1  -4   4   34.16    2.69
  -1  -4  -4   42.67    4.01
   1  -4   4   40.04    3.38
   1  -4   4   38.84    2.68
  -1  -4  -4   38.05    3.51
   1  -4   4   40.35    3.21
   1  -4   4   40.73    2.15
  -1  -4  -4   41.34    4.14
  -1  -4  -5  128.03    8.19
   1  -4   5  128.36    6.31
  -1  -4  -5  121.63    7.43
  -1  -4  -5  143.70    8.69
   1  -4   5  151.39    5.71
  -1  -4  -5  125.46    7.69
   1  -4   5  147.52    7.21
  -1  -4  -5  118.98    7.78
  -1  -4  -5  137.52    7.70
   1  -4   5  131.37    7.22
  -1  -4  -6   56.88    5.33
   1  -4   6   77.64    5.57
  -1  -4  -6   65.34    6.27
   1  -4   6   63.06    4.72
  -1  -4  -6   63.11    5.83
   1  -4   6   82.57    3.99
  -1  -4  -6   63.02    6.05
   1  -4   6   67.29    5.50
  -1  -4  -6   77.57    6.29
  -1  -3   7  120.94    8.07
   1  -3  -7  117.09    8.02
   1  -3  -7  124.98    8.36
  -1  -3   7  128.69    5.40
   1  -3  -7  116.41    7.22
  -1  -3   7  132.91    7.76
   1  -3  -7  117.44    7.68
   1  -3  -7  118.55    7.19
   1  -3  -7   98.58    7.29
  -1  -3   7  122.52    7.72
   1  -3  -7  114.21    7.29
   1  -3  -7  101.35    7.11
   1  -3  -6   34.34    3.36
   1  -3  -6   35.75    3.53
  -1  -3   6   38.77    3.67
   1  -3  -6   37.09    3.44
   1  -3  -6   36.31    3.91
   1  -3  -6   40.16    3.87
   1  -3  -6   31.55    3.57
   1  -3  -6   39.89    3.81
   1  -3  -6   32.38    3.92
  -1  -3   6   42.11    4.01
  -1  -3   6   39.49    2.45
  -1  -3   6   38.66    3.98
   1  -3  -5  156.11    6.88
   1  -3  -5  142.65    7.19
  -1  -3   5  158.51    7.16
   1  -3  -5  151.58    8.30
  -1  -3   5  162.74    5.62
  -1  -3   5  176.03    8.05
  -1  -3   5  158.52    5.26
   1  -3  -5  145.49    6.79
   1  -3  -5  140.15    6.55
  -1  -3   5  159.30    7.65
   1  -3  -5  160.46    7.40
   1  -3  -5  146.29    7.00
   1  -3  -5  176.61    7.94
  -1  -3   4   53.56    2.62
  -1  -3   4   61.74    4.07
   1  -3  -4   53.76    3.23
   1  -3  -4   50.90    3.18
   1  -3  -4   51.46    3.46
   1  -3  -4   60.36    2.72
  -1  -3   4   61.33    3.66
  -1  -3   4   53.65    3.82
   1  -3  -4   48.47    4.12
   1  -3  -4   57.31    3.62
   1  -3  -4   52.57    3.27
   1  -3  -4   48.91    3.24
  -1  -3   4   54.36    3.08
   1  -3  -3  897.48   21.94
   1  -3  -3  869.96   24.38
  -1  -3   3  980.02   24.10
   1  -3  -3  885.15   22.16
   1  -3  -3  896.55   21.64
   1  -3  -3 1013.97   21.16
   1  -3  -3  883.22   21.75
   1  -3  -3  936.35   22.41
   1  -3  -3  890.92   21.67
  -1  -3   3  847.25   21.55
  -1  -3   3  939.18   23.46
  -1  -3   3  981.54   22.64
  -1  -3   3  965.29   23.54
   1  -3  -2  504.35   14.63
  -1  -3   2  521.85   12.99
  -1  -3   2  509.17   13.40
   1  -3  -2  502.31   12.06
  -1  -3   2  509.40   14.02
  -1  -3   2  495.32   13.70
  -1  -3   2  488.73   13.72
   1  -3  -2  495.84   12.12
   1  -3  -2  527.61   12.38
  -1  -3   2  512.45   13.78
   1  -3  -2  487.11   11.98
   1  -3  -2  499.85   12.27
   1  -3  -2  512.28   12.59
  -1  -3   1  251.06    6.39
   1  -3  -1  227.78    7.94
  -1  -3   1  228.48    7.60
  -1  -3   1  232.17    7.71
  -1  -3   1  239.92    7.63
  -1  -3   1  243.78    7.91
   1  -3  -1  250.88    6.29
  -1  -3   1  238.66    7.57
  -1  -3   1  243.18    7.58
  -1  -3   1  245.58    6.96
   1  -3   0  643.52   12.95
   1  -3   0  591.18   12.92
  -1  -3   0  608.60   15.51
  -1  -3   0  596.29   15.34
  -1  -3   0  600.72   15.07
  -1  -3   0  577.17   15.45
   1  -3   0  581.58   15.32
  -1  -3   0  591.94   14.57
  -1  -3   0  593.94   15.80
  -1  -3   0  586.24   15.24
   1  -3   0  581.96   12.98
  -1  -3   0  584.20   15.37
   1  -3   1   59.81    2.31
   1  -3   1   55.24    2.96
  -1  -3  -1   47.97    3.09
   1  -3   1   47.89    2.21
  -1  -3  -1   56.76    3.37
  -1  -3  -1   56.60    3.17
  -1  -3  -1   52.66    3.03
   1  -3   1   51.63    2.10
  -1  -3  -1   53.51    3.18
  -1  -3  -1   50.67    3.15
   1  -3   1   59.54    2.93
  -1  -3  -1   54.20    2.75
  -1  -3  -2  237.69    8.92
   1  -3   2  255.82    7.19
   1  -3   2  257.63    7.53
  -1  -3  -2  246.27    8.45
  -1  -3  -2  256.27    9.02
  -1  -3  -2  245.00    8.69
  -1  -3  -2  246.89    8.06
   1  -3   2  241.63    7.69
   1  -3   2  222.23    7.42
  -1  -3  -2  256.40    8.69
   1  -3   2  233.80    6.93
  -1  -3  -2  253.99    9.10
   1  -3   3  619.47   16.12
  -1  -3  -3  629.28   17.80
  -1  -3  -3  632.97   18.63
   1  -3   3  601.62   14.60
   1  -3   3  589.96   16.74
   1  -3   3  660.81   16.76
  -1  -3  -3  633.38   18.04
  -1  -3  -3  642.70   18.33
   1  -3   3  623.68   15.82
  -1  -3  -3  642.70   18.63
  -1  -3  -3  637.18   18.79
  -1  -3  -4  402.06   14.38
  -1  -3  -4  372.15   13.53
   1  -3   4  412.25   12.84
   1  -3   4  405.95   10.08
   1  -3   4  403.64   10.98
   1  -3   4  383.78   12.17
  -1  -3  -4  395.51   14.21
  -1  -3  -4  421.32   14.85
  -1  -3  -4  406.46   14.09
   1  -3   4  386.53   13.01
  -1  -3  -4  414.95   14.99
  -1  -3  -5    8.72    1.85
  -1  -3  -5    7.04    2.05
  -1  -3  -5    6.71    1.80
  -1  -3  -5    8.26    1.94
   1  -3   5    5.63    1.43
  -1  -3  -5    7.30    1.87
  -1  -3  -5   11.45    2.23
   1  -3   5    4.71    1.20
   1  -3   5    7.47    1.02
   1  -3   5    7.70    1.60
  -1  -3  -6   97.19    7.09
   1  -3   6   92.82    6.54
  -1  -3  -6   92.63    7.22
  -1  -3  -6   91.20    6.98
   1  -3   6  102.78    4.38
   1  -3   6   86.67    5.84
  -1  -3  -6   79.64    7.10
  -1  -3  -6   96.41    7.60
  -1  -3  -6   96.89    7.18
   1  -3   6   94.63    6.26
  -1  -2   7    7.73    1.84
   1  -2  -7    6.82    1.81
  -1  -2   7    5.70    1.68
   1  -2  -7    5.72    1.59
   1  -2  -7    6.85    1.79
   1  -2  -7    8.41    2.24
   1  -2  -7    8.43    2.00
   1  -2  -7    8.41    2.09
  -1  -2   7    4.98    1.48
   1  -2  -7    9.43    2.18
   1  -2  -7    8.15    2.07
   1  -2  -6  103.34    6.49
   1  -2  -6   98.72    6.32
   1  -2  -6   87.49    6.30
   1  -2  -6   98.91    6.00
  -1  -2   6  109.46    4.36
   1  -2  -6   89.20    6.29
  -1  -2   6   99.75    5.97
   1  -2  -6   97.16    6.51
   1  -2  -6   97.03    6.10
  -1  -2   6  102.45    6.35
   1  -2  -6   99.93    6.07
  -1  -2   5    4.15    0.62
   1  -2  -5    3.16    1.12
   1  -2  -5    4.41    1.24
   1  -2  -5    4.29    1.08
   1  -2  -5    3.10    0.97
   1  -2  -5    4.20    1.25
  -1  -2   5    2.97    1.03
   1  -2  -5    2.79    0.71
   1  -2  -5    3.29    0.95
   1  -2  -5    4.98    1.32
  -1  -2   5    4.85    1.18
  -1  -2   5    4.96    0.73
   1  -2  -5    3.36    0.98
  -1  -2   5    3.00    0.99
   1  -2  -4  148.34    6.06
   1  -2  -4  147.29    6.36
   1  -2  -4  138.11    6.25
  -1  -2   4  139.52    4.68
   1  -2  -4  135.78    6.02
   1  -2  -4  139.41    6.86
  -1  -2   4  144.88    5.88
   1  -2  -4  137.23    5.79
  -1  -2   4  142.73    4.52
   1  -2  -4  144.29    4.93
   1  -2  -4  143.17    6.12
  -1  -2   4  143.39    6.35
   1  -2  -4  145.07    5.88
  -1  -2   4  134.38    6.17
   1  -2  -3   73.03    3.40
  -1  -2   3   71.09    2.82
   1  -2  -3   71.54    2.82
   1  -2  -3   77.74    3.58
  -1  -2   3   71.89    3.83
   1  -2  -3   65.72    4.13
  -1  -2   3   72.55    3.48
   1  -2  -3   74.25    3.34
   1  -2  -3   77.07    3.42
   1  -2  -3   74.30    3.62
  -1  -2   3   68.22    3.09
   1  -2  -3   79.74    3.77
  -1  -2   3   68.58    3.77
   1  -2  -2  756.74   16.98
   1  -2  -2  758.26   16.85
  -1  -2   2  742.46   17.36
   1  -2  -2  708.81   16.71
   1  -2  -2  719.48   18.77
   1  -2  -2  738.27   16.75
   1  -2  -2  743.22   16.79
  -1  -2   2  658.97   16.95
   1  -2  -2  715.32   17.32
  -1  -2   2  708.30   18.13
   1  -2  -2  769.70   17.21
  -1  -2   2  746.78   18.22
  -1  -2   2  704.66   18.08
  -1  -2   2  732.99   18.39
   1  -2  -1  772.36   19.24
   1  -2  -1  856.80   18.04
  -1  -2   1  776.38   19.76
   1  -2  -1  853.32   17.95
  -1  -2   1  788.21   19.72
  -1  -2   1  767.37   19.69
  -1  -2   1  814.24   19.12
   1  -2  -1  847.17   17.92
  -1  -2   1  795.08   19.60
  -1  -2   1  773.44   19.79
   1  -2  -1  861.42   17.98
  -1  -2   1  776.69   19.86
   1  -2  -1  826.95   18.87
   1  -2  -1  856.72   18.04
  -1  -2   1  892.76   18.45
   1  -2  -1  839.17   17.92
   1  -2   0 1368.16   30.81
   1  -2   0 1449.02   29.27
  -1  -2   0 1360.55   31.38
   1  -2   0 1485.96   29.35
  -1  -2   0 1358.05   31.44
  -1  -2   0 1454.55   30.68
  -1  -2   0 1389.70   30.85
  -1  -2   0 1377.85   31.14
  -1  -2   0 1370.40   31.29
  -1  -2   0 1367.75   31.30
  -1  -2   0 1362.69   31.20
  -1  -2  -1  460.46   12.10
  -1  -2  -1  442.56   12.26
   1  -2   1  470.84   11.01
   1  -2   1  439.02   11.42
  -1  -2  -1  463.50   12.21
  -1  -2  -1  470.17   12.60
   1  -2   1  438.73   11.08
  -1  -2  -1  475.05   12.37
  -1  -2  -1  472.32   12.50
  -1  -2  -1  473.41   11.77
   1  -2   1  451.40   11.05
   1  -2   2  357.67    9.34
  -1  -2  -2  379.19   11.06
  -1  -2  -2  381.21   10.89
  -1  -2  -2  379.61   11.28
  -1  -2  -2  346.51   10.23
  -1  -2  -2  346.55   10.96
   1  -2   2  366.34    9.75
  -1  -2  -2  379.32   10.77
   1  -2   2  337.79    9.82
  -1  -2  -2  365.27   11.32
   1  -2   2  328.94    8.43
  -1  -2  -3   19.38    2.13
  -1  -2  -3   23.64    2.47
  -1  -2  -3   20.99    2.26
  -1  -2  -3   21.20    2.48
  -1  -2  -3   18.43    2.19
   1  -2   3   21.13    1.14
   1  -2   3   20.75    2.00
  -1  -2  -3   16.15    2.16
   1  -2   3   21.41    1.93
   1  -2   3   22.79    1.52
  -1  -2  -4  130.18    6.82
  -1  -2  -4  123.03    7.04
  -1  -2  -4  131.89    6.86
  -1  -2  -4  137.29    7.51
   1  -2   4  124.65    6.17
   1  -2   4  132.10    4.53
  -1  -2  -4  131.78    6.73
  -1  -2  -4  122.99    6.82
   1  -2   4  132.01    5.94
   1  -2   4  132.75    6.08
   1  -2   4  134.84    4.16
   1  -2   5  102.05    3.93
   1  -2   5  100.18    6.07
  -1  -2  -5   91.60    6.28
  -1  -2  -5   94.18    6.25
  -1  -2  -5   94.61    6.75
   1  -2   5   94.85    5.62
   1  -2   5   93.16    5.47
  -1  -2  -5   95.54    6.55
  -1  -2  -5   96.27    6.94
  -1  -2  -5   86.57    5.96
   1  -2   6   67.49    5.12
   1  -2   6   81.50    5.62
  -1  -2  -6   73.88    6.63
   1  -2   6   74.77    3.61
  -1  -2  -6   73.88    6.27
   1  -2   6   70.87    5.56
  -1  -2  -6   67.48    5.86
  -1  -2  -6   68.51    6.25
  -1  -2  -6   63.09    5.32
  -1  -2  -6   71.28    5.90
   1  -1  -7   35.48    4.36
  -1  -1   7   42.61    4.06
   1  -1  -7   39.29    4.29
  -1  -1   7   40.16    4.12
   1  -1  -7   35.74    3.94
   1  -1  -7   39.38    4.22
   1  -1  -7   38.81    4.14
   1  -1  -7   44.94    4.89
   1  -1  -7   41.94    4.50
  -1  -1   7   37.95    4.21
   1  -1  -6   29.17    3.27
  -1  -1   6   34.10    3.37
   1  -1  -6   33.27    3.36
  -1  -1   6   34.21    3.23
   1  -1  -6   37.31    3.55
   1  -1  -6   33.46    2.83
   1  -1  -6   36.20    3.71
   1  -1  -6   37.65    3.93
  -1  -1   6   28.02    3.21
   1  -1  -6   33.57    3.50
   1  -1  -6   27.44    3.42
   1  -1  -6   32.27    3.55
   1  -1  -5   69.13    4.34
   1  -1  -5   76.74    4.53
   1  -1  -5   62.45    4.57
  -1  -1   5   70.49    4.20
   1  -1  -5   67.36    3.70
   1  -1  -5   61.64    4.39
  -1  -1   5   70.07    4.47
   1  -1  -5   68.80    4.41
   1  -1  -5   61.84    4.33
  -1  -1   5   74.59    2.51
   1  -1  -5   67.66    4.68
   1  -1  -5   64.25    4.46
  -1  -1   5   71.14    3.07
  -1  -1   5   74.76    4.71
  -1  -1   4   79.93    3.51
   1  -1  -4   86.66    4.28
   1  -1  -4   83.87    4.44
   1  -1  -4   83.17    3.66
   1  -1  -4   80.08    4.66
   1  -1  -4   86.07    4.35
   1  -1  -4   78.78    4.43
  -1  -1   4   87.46    2.79
  -1  -1   4   87.24    2.56
  -1  -1   4   87.32    3.07
   1  -1  -4   92.76    4.41
   1  -1  -4   87.73    4.67
  -1  -1   4   86.60    4.57
  -1  -1   4   89.07    4.63
  -1  -1   4   89.33    4.25
  -1  -1   3 1117.56   24.40
   1  -1  -3 1148.20   25.96
   1  -1  -3 1074.82   24.77
  -1  -1   3 1089.14   26.18
   1  -1  -3 1113.36   25.55
   1  -1  -3 1127.39   25.71
  -1  -1   3 1044.70   26.06
   1  -1  -3 1081.59   25.37
   1  -1  -3 1129.18   25.60
   1  -1  -3 1122.19   26.23
  -1  -1   3 1070.80   25.48
   1  -1  -3 1074.73   26.77
  -1  -1   3 1067.07   24.14
   1  -1  -3 1094.86   26.15
  -1  -1   3 1126.44   24.18
  -1  -1   2 3375.62   71.90
   1  -1  -2 3414.17   70.97
  -1  -1   2 3247.98   71.83
   1  -1  -2 3462.53   71.14
  -1  -1   2 3322.66   71.14
   1  -1  -2 3426.04   71.38
   1  -1  -2 3305.94   71.55
   1  -1  -2 3384.57   70.69
  -1  -1   2 3287.45   71.81
   1  -1  -2 3318.47   70.79
   1  -1  -2 3261.01   72.34
   1  -1  -2 3349.83   70.87
  -1  -1   2 3357.87   72.13
  -1  -1   2 3021.30   70.27
   1  -1  -2 3420.68   70.90
   1  -1  -1   81.84    2.27
  -1  -1   1   74.56    2.55
  -1  -1   1   76.10    3.02
   1  -1  -1   82.40    2.26
   1  -1  -1   83.27    2.53
   1  -1  -1   82.72    2.25
   1  -1  -1   80.34    2.22
   1  -1  -1   80.93    2.79
   1  -1  -1   81.98    2.25
  -1  -1   1   76.54    3.08
   1  -1  -1   80.76    2.84
  -1  -1   1   76.85    3.06
  -1  -1   1   79.62    2.72
  -1  -1   1   78.96    3.17
  -1  -1   1   76.71    3.11
   1  -1   0 2897.77   56.96
  -1  -1   0 2661.99   57.42
  -1  -1   0 2689.01   58.05
  -1  -1   0 2695.28   57.39
   1  -1   0 2872.86   56.71
  -1  -1   0 2660.42   57.77
   1  -1   0 2551.12   56.94
  -1  -1   0 2693.03   57.94
   1  -1   0 2776.64   56.73
  -1  -1   0 2673.35   57.84
  -1  -1   0 2777.87   57.42
  -1  -1   0 2700.50   58.00
  -1  -1  -1   81.57    3.49
  -1  -1  -1   77.98    3.49
  -1  -1  -1   79.63    3.27
   1  -1   1   78.24    2.88
  -1  -1  -1   82.41    3.41
  -1  -1  -1   78.31    3.09
  -1  -1  -1   75.40    3.26
   1  -1   1   78.57    2.55
   1  -1   1   72.52    2.06
  -1  -1  -1   78.99    3.31
   1  -1   1   86.78    2.86
  -1  -1  -2  223.64    7.44
   1  -1   2  225.91    6.77
  -1  -1  -2  213.48    7.18
  -1  -1  -2  229.17    7.80
   1  -1   2  207.86    6.83
  -1  -1  -2  208.37    7.03
   1  -1   2  225.01    5.88
  -1  -1  -2  206.51    7.30
   1  -1   2  234.43    5.36
  -1  -1  -2  222.86    7.55
  -1  -1  -2  225.57    7.35
   1  -1   3  859.44   22.68
  -1  -1  -3  907.05   23.77
  -1  -1  -3  908.80   23.38
   1  -1   3  950.51   20.36
   1  -1   3  909.09   22.51
  -1  -1  -3  880.83   23.19
   1  -1   3  947.58   20.71
  -1  -1  -3  927.80   24.22
  -1  -1  -3  879.50   23.31
  -1  -1  -3  912.94   23.55
  -1  -1  -4 1130.59   30.57
  -1  -1  -4 1143.13   29.60
   1  -1   4 1241.71   26.14
  -1  -1  -4 1068.95   29.08
  -1  -1  -4 1145.83   30.19
  -1  -1  -4 1131.54   29.45
   1  -1   4 1180.62   28.81
   1  -1   4 1081.89   28.93
  -1  -1  -4 1149.33   29.86
  -1  -1  -5    1.86    1.04
  -1  -1  -5    1.80    0.87
  -1  -1  -5    1.63    0.81
  -1  -1  -5    1.70    0.85
   1  -1   5    2.26    0.93
   1  -1   5    1.98    0.52
  -1  -1  -5    4.73    1.42
   1  -1   5    1.49    0.81
  -1  -1  -5    1.25    0.84
   1  -1   5    3.91    1.13
  -1  -1  -6  223.44   11.77
  -1  -1  -6  241.51   11.45
   1  -1   6  228.96   10.63
   1  -1   6  240.65   10.34
   1  -1   6  250.52   10.58
  -1  -1  -6  238.80   11.21
  -1  -1  -6  216.36   10.09
  -1  -1  -6  234.98   11.63
   1   0  -7    3.35    1.30
  -1   0   7    2.86    1.18
   1   0  -7    2.80    1.03
   1   0  -7    3.06    1.31
  -1   0   7    5.49    1.63
   1   0  -7    1.54    0.71
   1   0  -7   -0.20    1.13
   1   0  -7    4.76    1.67
   1   0  -7    2.15    1.05
  -1   0   7    1.70    0.94
  -1   0   6   18.61    2.30
   1   0  -6   19.35    2.59
  -1   0   6   15.90    2.43
   1   0  -6   20.65    2.79
   1   0  -6   21.53    2.73
   1   0  -6   21.38    2.99
  -1   0   6   22.31    2.71
   1   0  -6   22.43    2.88
   1   0  -6   18.46    2.20
   1   0  -6   17.79    2.45
   1   0  -6   22.03    2.96
   1   0  -6   19.05    2.31
   1   0  -5   48.78    3.78
   1   0  -5   52.05    3.66
   1   0  -5   45.82    3.09
  -1   0   5   44.58    3.19
  -1   0   5   53.68    3.72
   1   0  -5   43.30    3.32
   1   0  -5   46.13    3.66
   1   0  -5   49.37    3.57
   1   0  -5   38.68    3.58
  -1   0   5   45.40    3.31
   1   0  -5   45.86    3.52
   1   0  -4  319.98   10.42
  -1   0   4  329.04    8.68
  -1   0   4  327.60   10.40
  -1   0   4  352.91    8.50
  -1   0   4  329.50    9.91
   1   0  -4  318.83   10.14
  -1   0   4  340.85   10.09
   1   0  -4  320.90   10.72
  -1   0   4  352.36   10.68
   1   0  -4  324.64   10.07
   1   0  -4  323.82   10.30
   1   0  -4  314.13    9.52
   1   0  -4  332.18   10.98
   1   0  -4  333.04   10.61
   1   0  -4  325.93   10.21
  -1   0   4  349.99    7.85
   1   0  -3   28.83    1.99
  -1   0   3   26.75    1.82
  -1   0   3   28.20    1.84
  -1   0   3   28.16    2.03
  -1   0   3   30.90    1.00
   1   0  -3   27.51    2.16
   1   0  -3   31.59    2.29
   1   0  -3   26.31    1.88
   1   0  -3   26.58    1.85
  -1   0   3   27.42    1.36
   1   0  -3   27.59    1.69
   1   0  -3   28.53    2.11
  -1   0   3   28.16    1.27
  -1   0   3   31.94    2.16
   1   0  -3   28.10    2.05
   1   0  -3   27.74    1.92
  -1   0   2 1007.94   22.23
   1   0  -2 1000.02   22.98
   1   0  -2 1001.41   22.34
  -1   0   2  999.55   21.41
   1   0  -2  996.57   22.13
  -1   0   2  996.52   20.88
   1   0  -2 1009.18   22.28
   1   0  -2  982.93   22.87
  -1   0   2  972.48   22.17
   1   0  -2 1008.84   22.37
  -1   0   2  958.09   22.71
   1   0  -2  968.30   22.44
  -1   0   2  982.39   21.25
  -1   0   2 1018.71   23.03
  -1   0   2  979.67   22.73
  -1   0   1  166.27    4.68
  -1   0   1  165.19    3.86
  -1   0   1  175.76    3.96
  -1   0   1  168.81    4.36
   1   0  -1  169.64    4.36
  -1   0   1  159.89    4.65
   1   0  -1  172.38    4.38
  -1   0   1  160.94    4.71
   1   0  -1  169.94    4.39
   1   0  -1  165.23    4.77
   1   0  -1  160.10    4.76
  -1   0   1  171.57    4.35
  -1   0   1  161.23    3.89
  -1   0   1  160.88    4.75
   1   0  -1  168.97    4.41
  -1   0   1  174.64    4.32
   1   0  -1  165.42    4.42
  -1   0   1  161.95    4.68
  -1   0   0  288.16    6.93
  -1   0   0  281.88    7.17
  -1   0   0  283.45    7.28
   1   0   0  277.43    7.24
  -1   0   0  287.94    7.35
   1   0   0  297.91    6.98
  -1   0   0  290.04    7.23
   1   0   0  288.60    6.42
  -1   0   0  279.71    7.11
   1   0   0  306.59    6.96
  -1   0   0  296.35    7.03
  -1   0  -1 2086.62   46.66
   1   0   1 2196.72   45.63
  -1   0  -1 2139.66   46.77
   1   0   1 2229.76   46.56
   1   0   1 2222.60   47.17
   1   0   1 2167.57   46.66
  -1   0  -1 2139.90   46.95
  -1   0  -1 2193.07   46.86
  -1   0  -1 2146.88   47.25
  -1   0  -1 2105.20   45.13
  -1   0  -1 2160.58   47.07
  -1   0  -1 2129.15   46.65
   1   0   2  747.91   18.16
  -1   0  -2  755.41   18.87
  -1   0  -2  753.65   18.73
  -1   0  -2  734.72   18.48
   1   0   2  717.19   18.28
   1   0   2  800.15   16.83
  -1   0  -2  757.45   18.61
  -1   0  -2  730.46   18.28
  -1   0  -2  747.74   19.13
  -1   0  -3   24.24    2.38
   1   0   3   24.41    2.13
  -1   0  -3   29.62    2.39
  -1   0  -3   26.76    2.32
  -1   0  -3   28.47    2.48
  -1   0  -3   28.55    2.34
   1   0   3   28.57    2.15
   1   0   3   28.01    1.46
  -1   0  -3   26.27    2.14
   1   0   4  181.16    7.20
   1   0   4  177.13    7.42
  -1   0  -4  192.62    8.19
  -1   0  -4  183.87    7.73
   1   0   4  195.21    5.69
  -1   0  -4  179.25    8.24
  -1   0  -4  171.26    7.48
  -1   0  -4  177.90    7.16
  -1   0  -4  185.76    7.89
  -1   0  -5   18.23    2.52
  -1   0  -5   22.23    3.03
  -1   0  -5   19.98    2.65
  -1   0  -5   24.43    2.85
   1   0   5   18.66    2.31
   1   0   5   24.15    2.80
   1   0   5   19.99    1.60
  -1   0  -5   22.57    2.53
  -1   0  -5   18.56    2.62
  -1   0  -6   50.01    5.15
  -1   0  -6   49.35    4.77
  -1   0  -6   54.46    4.92
  -1   0  -6   51.28    4.79
  -1   0  -6   73.01    6.14
   1   0   6   61.18    4.68
   1   0   6   56.37    4.56
  -1   0  -6   65.25    3.61
   1   0   6   52.50    4.62
  -1   0  -6   60.13    5.42
   1   1  -7   33.67    4.07
   1   1  -7   45.37    4.91
  -1   1   7   40.61    3.83
  -1   1   7   43.80    4.30
   1   1  -7   38.54    4.07
   1   1  -7   31.89    3.87
   1   1  -7   36.48    4.07
  -1   1   7   42.07    4.02
  -1   1   7   39.58    3.74
   1   1  -7   32.69    3.80
   1   1  -7   41.21    4.76
   1   1  -6   34.15    3.78
   1   1  -6   35.91    3.91
   1   1  -6   33.05    3.30
  -1   1   6   35.38    3.52
   1   1  -6   30.77    3.22
   1   1  -6   33.89    3.57
  -1   1   6   29.86    3.05
   1   1  -6   34.80    3.58
   1   1  -6   38.08    3.62
  -1   1   6   33.02    3.02
  -1   1   6   34.23    3.44
  -1   1   6   29.94    2.94
  -1   1   5   65.65    3.85
  -1   1   5   58.74    3.86
   1   1  -5   67.89    4.79
   1   1  -5   63.02    3.58
   1   1  -5   65.99    4.29
   1   1  -5   67.91    4.27
  -1   1   5   62.47    3.78
   1   1  -5   67.22    4.13
  -1   1   5   64.60    4.38
   1   1  -5   70.46    4.31
   1   1  -5   72.83    4.64
   1   1  -5   63.52    3.84
   1   1  -5   63.67    4.38
  -1   1   5   60.65    4.11
  -1   1   4   79.86    3.89
   1   1  -4   92.98    2.84
  -1   1   4   83.99    4.11
   1   1  -4   80.64    3.81
   1   1  -4   84.50    4.79
   1   1  -4   82.61    4.19
   1   1  -4   87.38    4.54
  -1   1   4   85.92    2.97
   1   1  -4   89.96    3.69
   1   1  -4   89.39    4.24
  -1   1   4   85.70    3.94
  -1   1   4   83.44    4.52
   1   1  -4   86.36    4.06
   1   1  -4   84.71    4.22
   1   1  -4   95.08    4.53
   1   1  -4   85.24    4.55
   1   1  -3 1158.58   23.90
   1   1  -3 1104.21   25.69
   1   1  -3 1108.41   25.81
   1   1  -3 1102.17   25.80
  -1   1   3 1166.68   25.92
   1   1  -3 1076.23   25.22
  -1   1   3 1066.15   25.17
   1   1  -3 1122.51   26.35
  -1   1   3 1137.67   24.07
  -1   1   3 1045.44   24.82
  -1   1   3 1082.15   25.66
   1   1  -3 1084.33   25.46
  -1   1   3 1098.44   26.53
   1   1  -3 1108.09   25.94
   1   1  -3 1063.47   26.64
  -1   1   3 1047.65   25.42
   1   1  -3 1127.83   26.26
   1   1  -2 3229.11   70.82
   1   1  -2 3386.93   71.34
   1   1  -2 3348.21   71.17
   1   1  -2 3365.77   69.78
  -1   1   2 3205.05   70.53
   1   1  -2 3389.27   71.22
  -1   1   2 3409.50   71.86
   1   1  -2 3295.83   71.50
   1   1  -2 3378.93   71.13
  -1   1   2 3143.49   70.84
   1   1  -2 3254.76   71.99
  -1   1   2 3298.41   71.37
  -1   1   2 3321.37   70.94
  -1   1   2 3355.28   70.80
   1   1  -2 3330.92   71.06
  -1   1   1   74.58    2.36
  -1   1   1   79.04    3.04
   1   1  -1   85.50    2.57
  -1   1   1   86.99    3.11
  -1   1   1   85.03    2.26
   1   1  -1   83.07    2.82
  -1   1   1   79.80    2.43
  -1   1   1   75.47    2.37
   1   1  -1   82.75    2.86
  -1   1   1   79.18    2.39
   1   1  -1   80.26    2.74
   1   1  -1   81.72    3.19
   1   1  -1   83.49    2.76
  -1   1   1   84.45    2.76
  -1   1   1   80.57    2.82
   1   1  -1   79.51    2.76
  -1   1   0 2663.11   57.18
  -1   1   0 2717.58   56.96
   1   1   0 2711.67   57.38
  -1   1   0 2855.83   57.69
  -1   1   0 2717.38   56.85
   1   1   0 2640.56   57.96
  -1   1   0 2682.80   57.00
   1   1   0 2756.19   57.48
  -1   1   0 2744.65   56.90
   1   1   0 2805.76   57.45
   1   1   0 2821.50   57.40
  -1   1   0 2717.62   57.39
  -1   1   0 2682.15   56.81
   1   1   0 2744.81   56.73
  -1   1   0 2684.54   56.71
  -1   1  -1   83.50    2.72
   1   1   1   73.92    3.29
  -1   1  -1   77.76    3.10
  -1   1  -1   79.65    2.90
  -1   1  -1   81.45    2.68
  -1   1  -1   79.99    2.97
   1   1   1   76.90    2.64
   1   1   1   77.76    3.05
  -1   1  -1   77.82    2.90
   1   1   1   81.34    3.05
  -1   1  -1   81.06    3.05
  -1   1  -1   78.70    2.99
  -1   1  -2  216.49    6.79
   1   1   2  202.99    5.77
  -1   1  -2  225.34    6.36
   1   1   2  212.99    5.29
  -1   1  -2  207.47    6.93
   1   1   2  232.04    6.79
  -1   1  -2  226.98    5.92
  -1   1  -2  222.25    6.95
  -1   1  -2  213.28    7.16
   1   1   2  218.15    7.32
   1   1   2  223.08    6.91
  -1   1  -2  223.96    6.81
  -1   1  -2  209.23    6.75
   1   1   3  915.74   21.70
  -1   1  -3  855.08   22.19
  -1   1  -3  862.71   22.00
  -1   1  -3  862.57   22.56
  -1   1  -3  851.65   21.82
  -1   1  -3  918.06   21.17
  -1   1  -3  880.08   21.89
  -1   1  -3  903.00   20.13
   1   1   3  864.58   21.81
   1   1   3  825.45   19.97
  -1   1  -4 1142.66   25.55
  -1   1  -4 1090.94   28.90
   1   1   4 1070.77   27.63
  -1   1  -4 1106.22   28.52
   1   1   4 1138.32   27.46
  -1   1  -4 1078.36   27.85
   1   1   4 1086.42   25.51
  -1   1  -4 1122.47   26.82
  -1   1  -4 1061.51   27.82
  -1   1  -4 1070.43   28.03
   1   1   5    2.96    1.05
  -1   1  -5    1.14    0.79
  -1   1  -5    2.35    0.66
  -1   1  -5    2.42    1.05
   1   1   5    2.20    0.67
  -1   1  -5    2.34    0.92
  -1   1  -5    2.11    0.97
  -1   1  -5    5.59    1.41
   1   1   5    1.05    0.64
  -1   1  -5    2.07    1.00
  -1   1  -6  233.64   10.30
  -1   1  -6  213.38   10.48
   1   1   6  199.46   10.29
  -1   1  -6  219.36   10.45
  -1   1  -6  221.93   10.42
  -1   1  -6  221.64   11.33
  -1   1  -6  225.59   10.98
   1   1   6  228.61   10.27
  -1   1  -6  229.30   11.51
   1   2  -7   10.78    2.26
   1   2  -7    8.84    2.12
  -1   2   7    8.66    1.91
   1   2  -7    6.22    1.68
   1   2  -7    7.69    1.83
   1   2  -7    8.23    2.05
   1   2  -7    7.35    1.81
  -1   2   7    7.06    1.67
   1   2  -7    9.40    2.33
  -1   2   7    5.09    1.29
  -1   2   7    6.63    1.56
  -1   2   6   88.15    5.56
  -1   2   6   97.80    6.51
   1   2  -6  103.43    6.12
   1   2  -6   88.48    6.44
  -1   2   6   84.74    5.53
   1   2  -6   91.46    5.77
   1   2  -6   92.62    6.14
   1   2  -6   98.53    6.19
  -1   2   6   91.07    5.22
  -1   2   6  104.84    5.75
   1   2  -6   98.83    6.11
   1   2  -5    3.72    0.98
   1   2  -5    3.96    1.08
   1   2  -5    4.49    1.33
  -1   2   5    2.52    0.96
   1   2  -5    3.55    1.07
   1   2  -5    4.45    1.13
  -1   2   5    3.83    0.93
   1   2  -5    3.53    1.02
   1   2  -5    5.12    1.20
   1   2  -5    6.51    1.43
  -1   2   5    3.19    0.96
  -1   2   5    8.72    1.55
  -1   2   5    4.05    1.06
  -1   2   4  132.83    6.45
  -1   2   4  131.90    5.81
   1   2  -4  146.30    5.79
  -1   2   4  136.15    5.24
   1   2  -4  145.89    5.89
   1   2  -4  137.98    5.77
   1   2  -4  129.19    6.35
   1   2  -4  139.48    6.03
   1   2  -4  130.91    5.43
   1   2  -4  134.73    5.63
  -1   2   4  139.44    5.48
   1   2  -4  146.86    4.61
  -1   2   4  126.74    5.51
   1   2  -4  138.12    6.09
   1   2  -4  144.00    5.98
   1   2  -3   71.79    3.58
   1   2  -3   76.19    3.55
   1   2  -3   72.09    2.70
   1   2  -3   69.76    3.52
   1   2  -3   73.68    3.43
   1   2  -3   67.60    3.43
  -1   2   3   59.53    3.05
   1   2  -3   74.38    3.50
  -1   2   3   73.59    3.71
   1   2  -3   77.57    3.77
   1   2  -3   72.39    3.39
  -1   2   3   73.94    3.16
   1   2  -3   64.79    3.79
   1   2  -3   64.79    2.30
  -1   2   3   73.74    4.14
  -1   2   2  792.52   18.31
  -1   2   2  741.79   16.58
  -1   2   2  666.83   16.53
  -1   2   2  716.03   18.50
   1   2  -2  714.17   17.08
   1   2  -2  791.91   17.70
   1   2  -2  727.92   17.27
   1   2  -2  685.73   17.77
   1   2  -2  733.47   17.42
   1   2  -2  745.89   17.34
   1   2  -2  730.78   17.17
   1   2  -2  737.53   17.23
   1   2  -2  704.81   18.16
   1   2  -2  696.35   16.44
   1   2  -2  744.19   17.31
  -1   2   1  768.07   19.51
   1   2  -1  833.24   18.50
   1   2  -1  825.84   18.85
   1   2  -1  801.75   19.68
   1   2  -1  824.16   18.41
   1   2  -1  792.95   18.53
  -1   2   1  823.47   17.57
   1   2  -1  811.69   18.92
   1   2  -1  839.96   18.94
  -1   2   1  887.52   17.63
   1   2  -1  813.24   19.01
  -1   2   1  790.02   19.54
   1   2  -1  836.30   18.89
  -1   2   1  790.52   19.85
  -1   2   1  813.92   17.63
   1   2  -1  779.01   19.55
  -1   2   0 1452.78   31.80
  -1   2   0 1395.76   29.81
   1   2   0 1275.75   31.14
  -1   2   0 1394.59   29.74
  -1   2   0 1359.20   31.63
  -1   2   0 1459.85   29.85
   1   2   0 1397.92   31.04
   1   2   0 1403.14   31.79
   1   2   0 1369.85   31.54
  -1   2   0 1439.50   31.91
   1   2   0 1418.32   30.99
  -1   2   0 1431.91   29.79
   1   2   0 1416.27   30.93
   1   2   0 1443.40   29.87
  -1   2   0 1407.95   29.87
  -1   2   0 1420.15   29.76
   1   2   1  455.27   11.68
  -1   2  -1  444.07   12.12
  -1   2  -1  458.83   11.47
   1   2   1  476.76   12.03
  -1   2  -1  459.72   11.31
  -1   2  -1  459.42   11.12
  -1   2  -1  465.01   11.15
   1   2   1  459.00   11.72
  -1   2  -1  479.42   11.25
   1   2   1  491.93   10.93
  -1   2  -1  468.60   11.91
   1   2   1  457.28   11.63
   1   2   1  449.95   12.28
   1   2   2  347.77    8.99
  -1   2  -2  349.66   10.39
  -1   2  -2  359.77    9.82
  -1   2  -2  366.41   10.31
  -1   2  -2  351.69    9.61
  -1   2  -2  357.95   10.03
   1   2   2  365.12    9.79
   1   2   2  341.26   10.03
   1   2   2  368.69    9.16
  -1   2  -2  350.73    9.75
  -1   2  -2  360.45    9.89
   1   2   2  361.65   10.67
   1   2   2  353.95   10.02
  -1   2  -3   19.81    2.04
  -1   2  -3   19.56    1.88
   1   2   3   18.98    1.47
   1   2   3   21.59    2.00
  -1   2  -3   23.06    2.08
  -1   2  -3   20.00    1.90
   1   2   3   19.69    1.95
   1   2   3   19.17    1.65
  -1   2  -3   16.80    1.96
  -1   2  -3   22.14    2.11
  -1   2  -3   22.29    1.50
  -1   2  -3   20.23    1.65
  -1   2  -4  112.56    6.18
  -1   2  -4  125.01    5.95
  -1   2  -4  128.98    6.23
  -1   2  -4  118.24    5.80
   1   2   4  106.40    5.55
   1   2   4  120.57    5.75
  -1   2  -4  116.86    5.88
   1   2   4  114.30    4.74
   1   2   4  113.35    6.36
   1   2   4  113.43    4.94
  -1   2  -4  125.50    6.51
  -1   2  -4  119.53    6.10
  -1   2  -4  112.71    4.72
   1   2   5   77.36    4.35
  -1   2  -5   84.27    5.97
  -1   2  -5   94.52    6.33
  -1   2  -5   94.79    5.88
   1   2   5   84.16    5.98
  -1   2  -5   97.75    4.71
  -1   2  -5   86.08    5.60
  -1   2  -5   91.52    5.65
  -1   2  -5  102.39    6.27
  -1   2  -5   90.26    5.64
   1   2   5   94.60    5.58
   1   2   5   79.17    5.23
   1   2   5   87.27    4.66
  -1   2  -6   63.51    5.81
   1   2   6   64.51    5.10
  -1   2  -6   79.09    6.40
  -1   2  -6   69.98    5.64
  -1   2  -6   68.82    5.49
   1   2   6   64.16    5.72
  -1   2  -6   67.15    5.40
   1   2   6   69.11    5.19
  -1   2  -6   68.48    5.46
  -1   2  -6   70.50    5.83
  -1   3   7  123.66    7.25
   1   3  -7  128.88    8.64
  -1   3   7  116.54    7.57
   1   3  -7  134.83    8.35
   1   3  -7  132.24    7.90
  -1   3   7  120.87    6.80
   1   3  -7  126.07    7.72
  -1   3   7  129.03    7.04
   1   3  -7  115.94    7.54
   1   3  -7  120.59    8.01
   1   3  -7  121.00    7.75
   1   3  -7  111.24    8.27
   1   3  -6   28.03    3.67
   1   3  -6   34.71    3.51
   1   3  -6   36.91    3.62
  -1   3   6   41.87    4.45
   1   3  -6   40.75    3.68
   1   3  -6   36.88    3.86
   1   3  -6   33.64    3.50
  -1   3   6   36.62    3.19
  -1   3   6   34.50    3.34
   1   3  -6   39.38    3.81
  -1   3   6   34.88    3.60
  -1   3   6   40.02    3.39
   1   3  -6   36.06    3.80
   1   3  -5  166.01    7.47
   1   3  -5  162.70    7.65
  -1   3   5  162.84    6.51
   1   3  -5  148.85    7.91
   1   3  -5  168.67    7.38
  -1   3   5  149.33    7.30
  -1   3   5  163.37    6.68
  -1   3   5  153.89    6.83
   1   3  -5  160.23    7.22
  -1   3   5  157.93    8.43
   1   3  -5  162.16    7.39
   1   3  -5  162.55    7.13
   1   3  -5  150.25    7.49
   1   3  -4   53.89    3.44
   1   3  -4   63.36    4.07
   1   3  -4   52.15    3.93
   1   3  -4   55.22    3.47
  -1   3   4   50.96    3.65
   1   3  -4   51.00    3.42
  -1   3   4   54.74    4.28
   1   3  -4   60.51    3.56
   1   3  -4   54.94    3.69
   1   3  -4   55.77    3.67
   1   3  -4   52.08    2.80
  -1   3   4   59.11    3.22
  -1   3   4   52.90    3.23
   1   3  -4   58.30    3.65
   1   3  -3  953.46   22.82
   1   3  -3  928.00   23.40
  -1   3   3  939.29   23.72
   1   3  -3  911.09   22.71
   1   3  -3  899.35   23.74
   1   3  -3  961.45   22.68
   1   3  -3  930.97   22.45
   1   3  -3  952.76   22.62
   1   3  -3  917.04   23.58
  -1   3   3  952.89   21.79
  -1   3   3  890.90   24.44
   1   3  -3  893.12   21.68
  -1   3   3  934.65   21.95
   1   3  -3  941.17   22.58
   1   3  -2  500.36   12.63
   1   3  -2  548.60   11.90
   1   3  -2  489.55   14.00
   1   3  -2  516.22   13.10
   1   3  -2  507.81   12.97
   1   3  -2  480.84   13.55
   1   3  -2  513.37   13.06
   1   3  -2  494.03   12.89
   1   3  -2  472.99   14.14
  -1   3   2  497.82   14.01
   1   3  -2  523.52   13.11
  -1   3   2  523.20   12.10
   1   3  -2  518.57   13.22
   1   3  -2  490.12   12.81
  -1   3   2  487.60   14.57
   1   3  -1  230.47    6.83
   1   3  -1  241.88    6.77
  -1   3   1  239.10    8.08
   1   3  -1  238.92    6.88
  -1   3   1  232.48    7.81
   1   3  -1  237.42    7.70
   1   3  -1  230.10    7.94
   1   3  -1  235.46    6.81
   1   3  -1  256.11    6.65
   1   3  -1  246.49    6.83
   1   3  -1  229.99    7.38
   1   3  -1  239.09    6.16
   1   3   0  599.18   15.73
  -1   3   0  597.64   15.88
  -1   3   0  619.03   13.32
  -1   3   0  624.45   13.43
  -1   3   0  624.90   13.24
   1   3   0  566.70   15.44
   1   3   0  598.74   15.98
  -1   3   0  610.74   13.21
   1   3   0  600.80   14.76
   1   3   0  609.16   14.65
  -1   3   0  606.49   13.26
  -1   3   0  635.80   16.34
   1   3   0  606.12   14.69
  -1   3   0  576.79   15.77
  -1   3   0  618.70   13.22
  -1   3  -1   57.52    2.48
   1   3   1   52.68    2.65
  -1   3  -1   52.81    2.25
   1   3   1   55.97    2.65
  -1   3  -1   56.23    2.27
  -1   3  -1   53.18    2.33
  -1   3  -1   56.63    2.27
   1   3   1   54.41    2.72
   1   3   1   52.45    2.97
  -1   3  -1   56.01    2.46
  -1   3  -1   55.50    3.10
   1   3   1   50.41    3.20
  -1   3  -1   50.26    3.17
   1   3   1   55.57    3.12
   1   3   2  239.37    7.70
   1   3   2  241.67    8.93
  -1   3  -2  237.70    8.44
  -1   3  -2  252.29    7.62
  -1   3  -2  248.54    7.45
   1   3   2  231.40    8.25
   1   3   2  240.51    7.26
  -1   3  -2  250.58    7.39
  -1   3  -2  248.68    7.85
   1   3   2  250.35    8.27
   1   3   2  236.64    7.57
   1   3   2  242.01    7.55
  -1   3  -2  245.86    7.81
  -1   3  -2  235.91    8.00
  -1   3  -2  237.40    7.27
  -1   3  -3  629.66   16.59
  -1   3  -3  628.35   17.18
  -1   3  -3  628.75   17.23
  -1   3  -3  624.75   16.45
   1   3   3  580.08   18.11
  -1   3  -3  608.79   16.32
   1   3   3  622.75   16.72
   1   3   3  620.81   16.60
   1   3   3  594.00   16.55
  -1   3  -3  612.60   16.72
  -1   3  -3  593.51   16.34
   1   3   3  611.24   15.76
  -1   3  -3  595.02   17.42
   1   3   4  377.70   12.22
  -1   3  -4  389.74   12.42
  -1   3  -4  389.00   13.32
   1   3   4  363.61   12.21
  -1   3  -4  385.08   12.54
  -1   3  -4  377.53   12.34
   1   3   4  378.30   14.01
   1   3   4  391.73   12.17
  -1   3  -4  389.36   13.24
   1   3   4  349.36   11.22
  -1   3  -4  361.82   11.52
  -1   3  -4  402.83   13.39
  -1   3  -4  375.80   12.73
   1   3   5    8.83    1.65
   1   3   5    6.31    1.33
  -1   3  -5    9.72    2.01
  -1   3  -5    6.86    1.61
   1   3   5    6.41    1.50
   1   3   5    5.71    1.85
  -1   3  -5    8.39    1.52
  -1   3  -5    7.25    1.74
  -1   3  -5    7.31    1.60
  -1   3  -5    7.18    1.62
  -1   3  -5    8.35    1.88
  -1   3  -5    6.00    1.42
   1   3   6   91.48    6.18
  -1   3  -6   80.55    6.59
  -1   3  -6   93.85    6.58
   1   3   6   85.30    7.04
  -1   3  -6   82.05    6.04
  -1   3  -6   85.13    6.19
  -1   3  -6   91.94    6.71
  -1   3  -6   78.57    6.53
   1   3   6   92.44    6.08
  -1   3  -6   87.02    6.53
  -1   4   7    8.18    2.29
   1   4  -7   10.20    2.11
   1   4  -6  138.59    7.41
   1   4  -6  145.13    7.70
   1   4  -6  117.00    7.50
  -1   4   6  133.90    6.43
   1   4  -6  134.67    7.34
  -1   4   6  129.93    8.58
  -1   4   6  116.29    6.46
   1   4  -6  124.74    6.92
   1   4  -6  132.31    7.67
  -1   4   6  130.95    6.72
   1   4  -6  113.21    7.79
   1   4  -6  130.11    7.22
  -1   4   6  124.06    7.37
   1   4  -5   24.07    3.01
   1   4  -5   23.26    2.76
  -1   4   5   20.68    2.64
   1   4  -5   27.39    2.81
  -1   4   5   21.58    2.30
   1   4  -5   23.82    2.69
  -1   4   5   24.98    3.36
   1   4  -5   23.01    2.58
   1   4  -5   20.55    2.38
  -1   4   5   22.46    2.31
  -1   4   5   26.20    2.34
   1   4  -5   24.88    2.65
   1   4  -5   22.01    2.96
   1   4  -4   35.42    3.20
   1   4  -4   33.32    3.20
   1   4  -4   28.00    3.03
   1   4  -4   35.21    2.77
   1   4  -4   34.55    2.81
  -1   4   4   35.83    3.72
   1   4  -4   38.86    2.87
   1   4  -4   34.56    2.80
   1   4  -4   35.50    3.05
  -1   4   4   33.38    2.46
  -1   4   4   29.57    2.95
  -1   4   4   32.46    2.41
   1   4  -4   34.99    2.89
  -1   4   3   31.65    2.86
   1   4  -3   40.63    2.77
  -1   4   3   40.39    2.21
   1   4  -3   37.29    2.56
   1   4  -3   37.88    2.60
   1   4  -3   36.18    3.02
   1   4  -3   33.62    2.98
  -1   4   3   33.86    3.33
   1   4  -3   35.20    2.43
   1   4  -3   32.08    3.04
  -1   4   3   38.93    2.23
   1   4  -3   36.57    2.50
   1   4  -3   38.88    2.55
   1   4  -3   37.22    2.40
   1   4  -2  194.36    7.53
   1   4  -2  210.31    6.74
   1   4  -2  190.84    7.42
   1   4  -2  194.96    6.90
   1   4  -2  204.99    6.00
   1   4  -2  206.43    6.81
   1   4  -2  205.58    8.27
   1   4  -2  199.93    6.61
   1   4  -2  203.31    6.57
  -1   4   2  211.32    5.55
   1   4  -2  202.69    6.55
  -1   4   2  207.82    5.48
   1   4  -2  219.86    6.28
  -1   4   2  192.60    8.20
   1   4  -1  435.57   12.62
   1   4  -1  449.67   10.14
  -1   4   1  424.06   13.23
   1   4  -1  423.15   11.95
   1   4  -1  431.79   11.30
   1   4  -1  438.70   11.44
   1   4  -1  438.19   11.41
  -1   4   1  443.81   13.17
   1   4  -1  439.04   11.36
   1   4  -1  443.11   12.78
   1   4  -1  418.07   13.42
   1   4   0  833.42   20.54
   1   4   0  753.55   17.77
  -1   4   0  818.49   17.36
  -1   4   0  818.95   17.39
  -1   4   0  824.86   17.37
   1   4   0  793.96   19.19
   1   4   0  800.53   20.73
   1   4   0  791.50   19.16
  -1   4   0  793.17   17.31
   1   4   0  833.27   21.43
   1   4   0  816.15   19.13
  -1   4   0  816.04   21.04
   1   4   0  813.30   19.09
  -1   4   0  805.18   20.91
  -1   4   0  843.18   17.64
  -1   4   0  792.83   17.41
  -1   4  -1  153.07    5.02
  -1   4  -1  163.82    4.68
  -1   4  -1  163.53    6.30
   1   4   1  143.87    6.63
   1   4   1  161.54    5.43
  -1   4  -1  161.15    4.67
  -1   4  -1  137.76    6.45
  -1   4  -1  159.11    4.72
   1   4   1  155.13    6.18
  -1   4  -1  151.49    6.40
   1   4   1  156.42    5.49
  -1   4  -1  150.24    4.51
   1   4   1  149.51    5.35
   1   4   1  148.81    6.34
  -1   4  -1  153.81    4.80
  -1   4  -2   29.67    2.61
  -1   4  -2   27.41    2.72
  -1   4  -2   28.96    2.24
   1   4   2   29.98    2.17
   1   4   2   29.08    2.20
  -1   4  -2   28.93    2.19
  -1   4  -2   29.94    2.08
   1   4   2   28.52    2.92
  -1   4  -2   29.87    2.01
  -1   4  -2   31.02    2.04
  -1   4  -2   29.02    2.10
   1   4   2   28.51    2.40
   1   4   2   30.40    2.60
  -1   4  -3   19.72    2.20
   1   4   3   23.30    2.16
  -1   4  -3   23.70    2.35
   1   4   3   20.60    2.75
   1   4   3   22.29    2.41
  -1   4  -3   21.62    2.03
  -1   4  -3   21.88    2.04
  -1   4  -3   17.86    2.11
   1   4   3   17.53    1.96
  -1   4  -3   17.17    2.30
  -1   4  -3   18.07    2.01
  -1   4  -3   20.79    2.07
  -1   4  -4   38.50    3.27
  -1   4  -4   38.64    3.56
  -1   4  -4   39.52    3.31
   1   4   4   31.18    3.83
  -1   4  -4   44.29    3.43
  -1   4  -4   35.06    3.65
   1   4   4   42.65    3.33
  -1   4  -4   43.05    3.73
   1   4   4   38.65    3.25
  -1   4  -4   36.45    3.14
  -1   4  -4   40.27    3.46
  -1   4  -5  137.38    7.91
  -1   4  -5  139.32    7.32
  -1   4  -5  139.39    7.65
   1   4   5  124.05    8.53
  -1   4  -5  132.14    7.11
   1   4   5  126.59    6.74
  -1   4  -5  129.80    7.22
  -1   4  -5  123.22    7.75
   1   4   5  117.57    6.68
  -1   4  -5  138.63    7.94
  -1   4  -6   71.44    5.66
  -1   4  -6   64.31    5.91
  -1   4  -6   71.47    6.22
  -1   4  -6   73.95    6.03
  -1   4  -6   67.77    5.50
  -1   4  -6   67.17    5.64
   1   4   6   65.92    5.23
   1   4   6   62.97    5.03
   1   5  -6   26.83    3.27
   1   5  -6   25.71    3.11
   1   5  -6   21.23    3.03
  -1   5   6   31.74    4.27
   1   5  -6   24.52    3.05
   1   5  -6   21.90    3.30
   1   5  -6   23.81    3.45
   1   5  -6   21.64    2.80
  -1   5   5   83.43    5.75
   1   5  -5   86.61    6.30
   1   5  -5  107.00    6.02
  -1   5   5   97.14    7.24
   1   5  -5  110.37    6.01
   1   5  -5   98.96    5.72
   1   5  -5  110.12    5.86
   1   5  -5   98.72    6.65
   1   5  -5  102.50    6.11
   1   5  -4   22.94    2.86
   1   5  -4   27.90    2.75
   1   5  -4   27.01    2.59
  -1   5   4   25.38    3.34
   1   5  -4   28.19    2.57
   1   5  -4   27.65    2.57
   1   5  -4   26.67    3.09
   1   5  -4   26.39    2.47
   1   5  -4   26.73    3.12
  -1   5   4   23.68    2.74
   1   5  -3  388.32   12.24
   1   5  -3  400.59   13.48
   1   5  -3  424.54   12.06
  -1   5   3  408.86   14.87
   1   5  -3  400.13   13.66
   1   5  -3  424.19   12.15
   1   5  -3  425.73   12.38
   1   5  -3  414.62   14.39
   1   5  -3  431.50   12.23
   1   5  -2   52.59    3.39
   1   5  -2   57.01    3.14
   1   5  -2   54.32    3.67
   1   5  -2   52.94    2.91
  -1   5   2   51.88    4.20
   1   5  -2   54.18    3.00
   1   5  -2   47.89    3.63
   1   5  -2   52.95    2.93
   1   5  -2   52.54    2.95
   1   5  -2   52.74    4.19
  -1   5   1  314.96   11.35
   1   5  -1  326.43   10.21
   1   5  -1  321.57   11.73
   1   5  -1  324.48   10.50
   1   5  -1  333.28    9.33
   1   5  -1  327.47    9.24
  -1   5   1  334.42   11.45
   1   5  -1  319.22    9.14
   1   5  -1  307.04    9.07
   1   5  -1  333.29   11.11
   1   5   0   91.48    4.57
   1   5   0   86.26    4.80
   1   5   0   85.07    3.72
   1   5   0   89.88    3.78
   1   5   0   82.18    5.03
  -1   5   0   90.24    5.08
   1   5   0   83.11    3.61
   1   5   0   87.68    3.70
  -1   5   0   83.55    4.82
  -1   5  -1   41.37    3.55
  -1   5  -1   51.33    3.51
   1   5   1   46.85    2.71
   1   5   1   40.78    3.57
   1   5   1   45.71    3.17
   1   5   1   41.34    2.61
  -1   5  -1   41.60    3.36
   1   5   1   43.54    2.60
   1   5   1   41.13    3.40
   1   5   2   98.82    6.30
   1   5   2  111.04    5.49
   1   5   2  107.84    4.85
   1   5   2  109.86    4.70
  -1   5  -2  100.81    5.93
   1   5   2   98.35    4.59
   1   5   2  108.25    5.53
  -1   5  -2   98.59    5.57
  -1   5  -3  293.42   11.11
  -1   5  -3  287.73   11.91
   1   5   3  315.99   10.20
   1   5   3  308.26   10.29
   1   5   3  306.83   13.07
   1   5   4   94.02    5.12
   1   5   4   93.12    5.21
  -1   5  -4   80.20    6.08
   1   5   4   86.09    6.89
  -1   5  -4   84.02    5.46
  -1   5  -5   18.05    3.06
   1   5   5   17.68    2.41
   1   5   5   15.03    3.01
   1   5   5   16.81    2.38
   1   6  -5   60.29    5.30
   1   6  -5   65.67    4.74
  -1   6   5   69.82    6.45
   1   6  -5   65.56    4.62
   1   6  -5   61.62    4.39
   1   6  -5   65.57    4.90
   1   6  -5   55.07    5.22
   1   6  -5   59.17    4.40
  -1   6   4   60.42    5.50
   1   6  -4   50.72    3.73
   1   6  -4   51.50    3.67
   1   6  -4   48.41    3.59
   1   6  -4   51.93    4.48
   1   6  -4   54.67    4.03
   1   6  -4   49.41    3.53
   1   6  -4   46.46    4.41
   1   6  -4   47.57    4.57
   1   6  -3    2.11    0.71
   1   6  -3    1.98    0.93
   1   6  -3    2.79    0.79
   1   6  -3    1.89    0.90
   1   6  -3    1.25    0.85
  -1   6   3    1.13    0.75
   1   6  -3    1.60    0.64
   1   6  -3    2.03    0.70
   1   6  -3    1.74    0.73
   1   6  -3    1.77    0.66
   1   6  -2   27.04    3.00
   1   6  -2   26.73    2.65
   1   6  -2   31.02    2.31
   1   6  -2   27.74    2.15
   1   6  -2   27.35    2.12
   1   6  -2   24.28    3.12
   1   6  -2   28.13    2.26
   1   6  -2   26.04    2.14
  -1   6   2   26.93    3.21
   1   6  -1  148.78    5.58
   1   6  -1  143.70    5.42
   1   6  -1  146.26    5.43
   1   6  -1  148.57    5.42
   1   6  -1  143.92    7.76
   1   6  -1  149.03    5.39
   1   6  -1  139.07    6.38
  -1   6   1  142.24    7.42
   1   6  -1  143.75    6.38
   1   6   0  269.60   11.23
  -1   6   0  279.98   10.73
   1   6   0  290.76    9.77
   1   6   0  284.38   10.69
   1   6   0  289.50    8.68
   1   6   0  283.25    8.59
   1   6   0  287.38    8.52
  -1   6   0  272.04   10.86
   1   6   0  286.15    8.55
  -1   6  -1  308.63   10.93
  -1   6  -1  292.01   11.25
   1   6   1  288.14   11.32
  -1   6  -1  290.23   11.61
   1   6   1  279.42   11.47
  -1   6  -2    2.07    0.88
   1   6   2    0.05    0.99
   1   6   2    3.29    1.10
  -1   6  -2    1.84    1.02
  -1   6  -3   53.20    4.86
   1   6   3   50.75    5.16
  -1   6  -3   56.61    4.56
   1   6   4    6.01    1.99
  -1   6  -4    8.55    2.20
  -1   6  -4    9.03    1.84
   1   7  -4    2.50    1.18
   1   7  -4    3.25    1.19
  -1   7   4    5.40    2.02
  -1   7   3   71.10    6.10
   1   7  -3   75.63    6.10
   1   7  -3   65.92    5.40
   1   7  -2   64.03    5.06
  -1   7   2   58.29    5.14
   1   7  -2   61.73    5.41
  -1   7   1  159.22    8.44
   1   7  -1  171.81    9.20
  -1   7   0   35.37    3.51
   1   7   0   25.89    3.05
  -1   7   0   34.89    3.67
   1   7   0   27.82    3.48
   1   7   1   24.81    3.24
   1   7   1   21.47    2.97
  -1   7  -1   24.72    3.12
  -1   7  -1   27.11    2.97
   1   7   2   13.64    2.68
  -1   7  -2    8.16    1.84
  -1   7  -2    9.82    2.17
   1   7   2    7.05    1.73
  -1   7  -3   78.17    5.84
   1   7   3   84.11    7.13
  -1   7  -3   80.94    6.51
   1   8  -3   29.51    3.83
   1   8  -3   34.53    4.37
  -1   8   3   32.66    4.30
  -1   8   2   18.50    3.09
   1   8  -2   19.20    3.24
   1   8  -1   30.54    4.08
  -1   8   1   35.68    3.99
  -1   8   0   64.47    5.23
   1   8   0   64.38    5.82
   1   8   1  232.74   11.36
  -1   8  -1  218.63   10.80
   1   8   1  234.25   11.38
   1   8   2    0.08    0.55
  -1   8  -2    3.24    1.29
  -1   8  -3   70.05    5.84
  -1   9   1   36.20    4.33
  -2  -8   3  128.11    7.37
   2  -8  -3  125.48    8.55
  -2  -8   2   11.45    2.20
   2  -8  -2    8.89    2.04
   2  -8  -1   31.55    3.92
  -2  -8   1   25.92    3.44
   2  -8   0    1.63    1.00
  -2  -8   0    0.48    0.81
   2  -8   0    0.36    0.74
  -2  -8  -1    5.25    1.75
   2  -8   1    4.38    1.29
  -2  -7   5   58.48    4.92
  -2  -7   4   31.01    3.14
   2  -7  -4   29.22    4.10
   2  -7  -3   13.50    2.62
  -2  -7   3   10.89    1.92
   2  -7  -2   31.24    3.67
   2  -7  -2   36.45    4.02
  -2  -7   2   37.93    3.79
   2  -7  -1   48.35    4.49
  -2  -7   1   49.20    4.52
   2  -7   0   64.13    4.61
  -2  -7   0   68.69    5.44
   2  -7   0   67.16    5.07
   2  -7   1    6.95    1.48
  -2  -7  -1    7.36    1.72
   2  -7   1    7.67    1.60
  -2  -7  -1    5.47    1.64
  -2  -7  -2    4.94    1.71
  -2  -7  -2    2.82    1.27
   2  -7   2    5.00    1.39
   2  -7   3    6.03    1.39
  -2  -7  -3    3.62    1.38
  -2  -7  -3    6.64    1.91
  -2  -6   6    2.98    1.28
  -2  -6   6    1.54    0.82
  -2  -6   6    2.00    1.16
  -2  -6   5   36.88    3.43
   2  -6  -5   36.83    4.64
  -2  -6   5   45.41    4.33
  -2  -6   5   38.78    3.66
  -2  -6   5   41.70    3.20
  -2  -6   5   40.94    4.10
   2  -6  -4   45.82    4.94
  -2  -6   4   48.17    4.45
  -2  -6   4   46.75    3.61
  -2  -6   4   50.50    3.68
  -2  -6   4   51.95    4.40
  -2  -6   4   49.84    4.35
  -2  -6   3  339.66   12.55
   2  -6  -3  355.99   14.28
  -2  -6   3  318.92   10.99
  -2  -6   3  349.33   12.95
  -2  -6   3  346.79   12.57
  -2  -6   3  340.13   12.45
  -2  -6   3  344.39   12.14
  -2  -6   2   14.61    2.10
   2  -6  -2   14.98    2.44
  -2  -6   2   16.08    2.21
  -2  -6   2   13.08    2.06
  -2  -6   2   11.58    1.57
  -2  -6   2   15.90    2.30
  -2  -6   2   14.19    2.12
  -2  -6   1  215.88    9.02
  -2  -6   1  211.35    9.34
  -2  -6   1  212.73    9.05
   2  -6  -1  214.37    9.48
  -2  -6   1  223.81    9.50
  -2  -6   1  210.43    7.73
   2  -6  -1  213.33    9.49
  -2  -6   1  227.99    9.23
  -2  -6   1  211.79    9.17
  -2  -6   0   10.28    1.87
  -2  -6   0    7.04    1.47
  -2  -6   0    8.46    1.35
  -2  -6   0    9.89    1.54
  -2  -6   0    9.55    1.80
   2  -6   0    9.08    1.59
  -2  -6   0    9.02    1.78
  -2  -6   0   10.45    1.78
   2  -6   0   10.44    1.68
  -2  -6   0    7.58    1.58
  -2  -6  -1  164.92    7.73
  -2  -6  -1  149.94    7.35
   2  -6   1  174.24    7.60
  -2  -6  -1  145.02    7.37
  -2  -6  -1  159.64    8.29
  -2  -6  -1  165.28    6.96
   2  -6   1  159.64    7.15
  -2  -6  -1  153.92    7.82
  -2  -6  -1  149.38    7.59
  -2  -6  -1  151.83    7.57
  -2  -6  -2   67.90    5.21
  -2  -6  -2   56.30    4.46
  -2  -6  -2   51.02    4.13
  -2  -6  -2   57.04    4.16
   2  -6   2   69.40    4.47
  -2  -6  -2   63.22    5.27
  -2  -6  -2   54.68    4.34
  -2  -6  -2   54.56    4.46
  -2  -6  -2   50.57    4.39
  -2  -6  -3  194.55    9.35
  -2  -6  -3  226.53    9.64
  -2  -6  -3  181.92    8.97
  -2  -6  -3  194.60    9.49
  -2  -6  -3  233.63   11.15
   2  -6   3  244.46    9.05
  -2  -6  -3  256.53   11.86
  -2  -6  -3  204.96    9.88
  -2  -6  -3  199.76    9.69
  -2  -6  -4    9.91    2.37
   2  -6   4   11.85    1.75
  -2  -5   6   16.92    2.79
   2  -5  -6   16.61    3.18
  -2  -5   6   14.62    2.59
  -2  -5   6   17.19    2.50
  -2  -5   6   18.56    1.90
   2  -5  -5   62.00    5.79
  -2  -5   5   62.17    4.97
  -2  -5   5   65.71    4.36
  -2  -5   5   63.17    4.52
  -2  -5   5   62.95    3.60
  -2  -5   5   61.06    4.92
   2  -5  -4  165.21    9.23
  -2  -5   4  168.12    7.35
  -2  -5   4  182.47    8.54
  -2  -5   4  178.14    8.40
  -2  -5   4  178.44    8.80
  -2  -5   4  165.87    6.80
  -2  -5   4  176.54    8.43
  -2  -5   3   15.99    2.24
  -2  -5   3   16.61    2.00
  -2  -5   3   15.91    1.88
   2  -5  -3   23.12    3.01
  -2  -5   3   18.26    2.38
  -2  -5   3   16.94    2.39
  -2  -5   3   22.85    2.64
  -2  -5   2  228.41    9.45
  -2  -5   2  241.56    9.38
   2  -5  -2  249.79   10.40
  -2  -5   2  232.29    8.19
  -2  -5   2  243.68    9.28
  -2  -5   2  239.96    9.44
   2  -5  -2  249.56    8.74
  -2  -5   2  227.37    9.20
  -2  -5   1   48.48    3.89
  -2  -5   1   53.78    3.87
   2  -5  -1   57.43    4.16
   2  -5  -1   46.91    3.68
  -2  -5   1   48.92    3.73
  -2  -5   1   52.48    3.94
  -2  -5   1   53.96    3.95
  -2  -5   1   49.38    3.73
  -2  -5   1   48.06    3.10
  -2  -5   1   57.41    3.09
  -2  -5   0  120.63    5.50
   2  -5   0  111.52    5.53
  -2  -5   0  109.94    6.05
  -2  -5   0  106.14    4.98
  -2  -5   0  110.75    5.89
  -2  -5   0  113.05    5.99
  -2  -5   0  108.37    5.88
   2  -5   0  107.16    5.29
  -2  -5   0  105.33    6.00
  -2  -5   0  117.35    6.13
  -2  -5  -1   11.85    1.90
  -2  -5  -1   12.69    1.91
  -2  -5  -1   11.10    1.83
   2  -5   1   10.03    1.44
  -2  -5  -1   10.33    1.77
  -2  -5  -1    8.52    1.60
  -2  -5  -1    9.78    1.49
  -2  -5  -1    8.56    1.67
   2  -5   1   11.39    1.64
  -2  -5  -1    7.73    1.57
  -2  -5  -2   47.51    3.96
  -2  -5  -2   46.06    4.21
  -2  -5  -2   49.98    3.77
  -2  -5  -2   50.06    4.26
  -2  -5  -2   51.10    4.35
  -2  -5  -2   49.58    4.23
   2  -5   2   56.85    3.66
  -2  -5  -2   47.32    4.01
  -2  -5  -2   47.59    4.23
  -2  -5  -3   45.41    4.22
  -2  -5  -3   45.47    4.43
  -2  -5  -3   49.13    4.04
   2  -5   3   46.66    3.24
  -2  -5  -3   53.66    4.47
  -2  -5  -3   45.36    4.34
  -2  -5  -3   46.18    4.53
  -2  -5  -3   44.01    4.33
  -2  -5  -4  147.09    8.73
  -2  -5  -4  153.01    9.00
   2  -5   4  156.56    6.34
  -2  -5  -4  137.81    8.64
  -2  -5  -4  131.84    8.13
  -2  -5  -4  137.19    8.12
  -2  -5  -5   21.32    3.37
  -2  -5  -5   22.10    3.54
  -2  -5  -5   19.35    3.13
  -2  -5  -5   22.12    3.23
  -2  -5  -5   20.24    3.45
   2  -4  -7  237.38   11.31
  -2  -4   6    2.98    0.74
   2  -4  -6    1.38    1.26
  -2  -4   6    2.93    1.11
  -2  -4   6    3.45    1.43
  -2  -4   6    1.98    1.00
   2  -4  -6    1.98    0.94
   2  -4  -5  119.12    6.36
  -2  -4   5  122.20    7.00
   2  -4  -5  125.27    7.97
  -2  -4   5  132.63    6.61
  -2  -4   5  129.62    5.75
  -2  -4   5  126.56    5.10
  -2  -4   5  133.32    7.25
  -2  -4   4   53.63    3.10
  -2  -4   4   52.79    4.12
  -2  -4   4   57.36    3.83
  -2  -4   4   55.52    4.43
  -2  -4   4   57.25    4.32
   2  -4  -4   50.05    4.56
  -2  -4   4   56.79    4.25
   2  -4  -4   60.96    3.11
   2  -4  -4   61.59    3.82
  -2  -4   3  334.80   10.78
   2  -4  -3  388.58   10.93
  -2  -4   3  354.04   11.13
  -2  -4   3  356.10   12.25
  -2  -4   3  362.00   12.52
  -2  -4   3  362.62   12.23
  -2  -4   3  353.26   12.12
   2  -4  -3  391.31   10.60
   2  -4  -3  356.97   13.27
   2  -4  -2   68.04    3.69
  -2  -4   2   58.55    4.03
  -2  -4   2   61.62    4.00
   2  -4  -2   56.77    2.94
   2  -4  -2   54.88    4.18
  -2  -4   2   64.96    3.79
  -2  -4   2   61.42    3.39
  -2  -4   2   55.20    3.79
  -2  -4   2   55.53    3.85
  -2  -4   1  543.84   15.86
  -2  -4   1  533.43   15.95
  -2  -4   1  566.88   16.00
  -2  -4   1  554.42   14.68
  -2  -4   1  514.28   15.98
  -2  -4   1  544.29   15.62
  -2  -4   1  590.11   14.33
  -2  -4   1  530.40   15.82
   2  -4  -1  544.64   13.72
  -2  -4   0   59.25    3.41
  -2  -4   0   54.32    3.84
  -2  -4   0   55.33    3.63
  -2  -4   0   60.21    3.86
   2  -4   0   57.99    3.40
  -2  -4   0   60.69    3.39
  -2  -4   0   57.05    3.99
  -2  -4   0   53.87    3.76
   2  -4   0   57.13    3.26
  -2  -4   0   52.99    3.80
  -2  -4  -1  607.74   17.22
  -2  -4  -1  584.63   18.03
   2  -4   1  578.96   15.95
   2  -4   1  621.17   15.72
  -2  -4  -1  559.23   17.00
  -2  -4  -1  631.65   18.11
  -2  -4  -1  596.39   17.48
  -2  -4  -1  604.73   17.70
  -2  -4  -1  634.32   16.69
  -2  -4  -1  612.00   18.14
  -2  -4  -2   12.67    2.06
  -2  -4  -2   14.75    2.21
   2  -4   2   14.75    1.31
  -2  -4  -2   14.98    2.14
  -2  -4  -2   16.56    2.43
   2  -4   2   10.85    1.07
  -2  -4  -2   16.40    2.06
  -2  -4  -2   19.44    2.62
  -2  -4  -2   16.84    2.33
   2  -4   2   18.99    1.61
   2  -4   2   16.82    1.71
   2  -4   2   16.73    1.58
  -2  -4  -3  297.58   11.98
  -2  -4  -3  288.63   12.09
  -2  -4  -3  293.29   11.74
  -2  -4  -3  290.02   11.50
  -2  -4  -3  299.90   11.98
  -2  -4  -3  281.79   10.86
   2  -4   3  292.78    9.07
   2  -4   3  310.93    9.59
   2  -4   3  291.97    9.77
  -2  -4  -3  312.06   12.63
  -2  -4  -4   13.66    2.41
  -2  -4  -4   18.34    2.88
  -2  -4  -4   15.94    2.74
   2  -4   4   13.61    1.99
  -2  -4  -4   20.28    3.00
   2  -4   4   19.43    2.25
   2  -4   4   15.16    1.74
   2  -4   4   21.65    1.92
  -2  -4  -4   15.94    2.90
  -2  -4  -4   12.41    2.57
  -2  -4  -5   28.84    3.97
  -2  -4  -5   24.23    3.79
  -2  -4  -5   24.99    3.67
  -2  -4  -5   27.06    4.03
  -2  -4  -5   27.47    3.79
  -2  -4  -5   24.57    3.56
   2  -4   5   31.46    2.42
  -2  -3   7    6.61    1.14
   2  -3  -7    5.34    1.53
   2  -3  -7    5.53    1.41
   2  -3  -7    6.98    1.92
  -2  -3   7    6.08    1.69
   2  -3  -7    2.86    1.04
   2  -3  -7    2.75    1.34
   2  -3  -7    5.06    1.30
  -2  -3   7    7.76    1.83
   2  -3  -7    5.76    1.39
   2  -3  -7    6.19    1.78
  -2  -3   7   10.73    2.30
   2  -3  -6   36.73    3.51
   2  -3  -6   42.46    4.51
   2  -3  -6   38.01    3.29
   2  -3  -6   35.44    3.11
   2  -3  -6   35.46    3.09
  -2  -3   6   43.68    4.23
   2  -3  -6   34.45    3.25
  -2  -3   6   43.87    2.58
  -2  -3   6   43.85    3.89
   2  -3  -6   34.84    3.63
  -2  -3   6   43.05    4.20
   2  -3  -6   40.26    3.95
   2  -3  -5   49.43    3.59
   2  -3  -5   55.28    4.84
   2  -3  -5   48.13    3.29
  -2  -3   5   52.01    4.26
   2  -3  -5   54.18    3.40
  -2  -3   5   63.17    4.20
   2  -3  -5   52.29    3.31
   2  -3  -5   52.24    3.98
  -2  -3   5   67.49    3.06
   2  -3  -5   60.71    3.22
  -2  -3   5   62.31    4.63
   2  -3  -5   51.56    3.50
   2  -3  -5   60.22    4.24
  -2  -3   4  275.63   10.17
   2  -3  -4  275.74    9.31
   2  -3  -4  239.48    8.12
   2  -3  -4  277.71    8.96
   2  -3  -4  231.59    7.68
   2  -3  -4  228.89    7.58
  -2  -3   4  276.75    9.16
   2  -3  -4  230.68    7.55
  -2  -3   4  272.50   10.44
  -2  -3   4  255.10    7.49
   2  -3  -4  252.49   10.64
  -2  -3   4  266.09   10.01
  -2  -3   4  271.06   10.03
   2  -3  -4  265.08    7.93
   2  -3  -4  236.12    7.85
   2  -3  -3    9.36    1.73
   2  -3  -3    9.43    1.13
   2  -3  -3    9.53    1.32
  -2  -3   3   10.20    1.57
   2  -3  -3    9.66    1.02
  -2  -3   3   11.07    1.63
   2  -3  -3    8.89    0.89
   2  -3  -3   10.71    0.96
   2  -3  -3   10.06    0.93
  -2  -3   3    8.20    1.23
   2  -3  -3    9.85    0.98
  -2  -3   3   11.11    1.20
   2  -3  -3   10.36    1.16
  -2  -3   3   10.23    1.64
  -2  -3   3   10.07    1.58
  -2  -3   2  654.37   16.96
   2  -3  -2  600.77   13.55
   2  -3  -2  585.26   13.38
  -2  -3   2  655.49   15.79
   2  -3  -2  575.33   13.34
   2  -3  -2  646.06   13.94
  -2  -3   2  653.44   15.85
   2  -3  -2  575.44   13.32
   2  -3  -2  582.89   13.44
  -2  -3   2  648.49   16.91
   2  -3  -2  656.57   15.60
  -2  -3   2  631.32   16.99
   2  -3  -2  668.42   16.08
  -2  -3   2  624.84   16.85
  -2  -3   2  645.18   17.27
  -2  -3   1   51.29    3.40
  -2  -3   1   52.91    2.86
   2  -3  -1   49.58    2.51
   2  -3  -1   47.51    2.59
  -2  -3   1   53.60    2.60
  -2  -3   1   53.41    3.12
  -2  -3   1   51.41    3.32
  -2  -3   1   49.33    3.41
  -2  -3   1   54.52    3.40
  -2  -3   1   53.39    3.42
  -2  -3   0  235.67    8.52
  -2  -3   0  216.22    7.80
   2  -3   0  244.56    5.76
  -2  -3   0  233.36    8.27
   2  -3   0  228.52    7.20
  -2  -3   0  243.30    7.68
  -2  -3   0  225.28    8.32
   2  -3   0  226.58    7.09
  -2  -3   0  236.64    8.62
   2  -3   0  246.19    5.81
  -2  -3   0  248.91    7.86
  -2  -3   0  222.05    8.52
  -2  -3  -1   52.74    3.43
  -2  -3  -1   52.64    3.55
   2  -3   1   51.97    2.45
  -2  -3  -1   46.76    3.65
  -2  -3  -1   55.51    3.27
   2  -3   1   53.70    2.46
   2  -3   1   46.96    2.35
  -2  -3  -1   51.17    3.66
   2  -3   1   49.89    2.66
  -2  -3  -1   52.66    3.27
  -2  -3  -1   46.98    3.60
  -2  -3  -1   52.88    3.63
  -2  -3  -2  223.63    8.62
  -2  -3  -2  208.42    8.94
  -2  -3  -2  210.01    8.66
  -2  -3  -2  205.48    9.02
  -2  -3  -2  203.30    8.38
  -2  -3  -2  209.89    8.78
  -2  -3  -2  206.75    7.96
   2  -3   2  213.95    6.80
   2  -3   2  213.26    6.60
   2  -3   2  198.40    6.89
   2  -3   2  187.95    5.41
  -2  -3  -3   78.95    5.66
  -2  -3  -3   78.17    5.31
   2  -3   3   84.07    4.33
  -2  -3  -3   82.30    5.63
  -2  -3  -3   79.28    5.29
  -2  -3  -3   78.11    4.92
   2  -3   3   83.21    3.65
  -2  -3  -3   82.17    5.51
   2  -3   3   83.98    4.56
  -2  -3  -3   90.47    6.15
  -2  -3  -4  180.97   10.04
  -2  -3  -4  188.78    9.30
   2  -3   4  201.09    8.10
  -2  -3  -4  183.09    9.29
   2  -3   4  173.95    7.26
  -2  -3  -4  197.28    9.74
   2  -3   4  202.14    6.51
  -2  -3  -4  185.63    9.70
  -2  -3  -4  175.64    9.77
   2  -3   4  198.04    8.35
  -2  -3  -5    6.80    2.07
  -2  -3  -5    3.66    1.44
   2  -3   5    5.57    1.51
  -2  -3  -5    3.28    1.27
   2  -3   5    5.76    1.37
  -2  -3  -5    4.32    1.71
  -2  -3  -5    5.40    1.75
  -2  -3  -5    3.12    1.59
   2  -3   5    6.01    1.01
   2  -3   5    4.71    1.31
  -2  -2   7  218.15   10.61
   2  -2  -7  184.85    9.93
   2  -2  -7  193.46   10.36
   2  -2  -7  197.79   10.35
   2  -2  -7  179.60    9.14
   2  -2  -7  166.56    9.15
   2  -2  -7  177.76    8.97
  -2  -2   7  194.16    9.39
   2  -2  -7  192.71    9.22
  -2  -2   7  203.04    7.26
   2  -2  -7  207.14   10.32
  -2  -2   7  206.70   10.17
   2  -2  -6    7.77    1.31
   2  -2  -6    4.89    1.32
   2  -2  -6    6.65    1.55
   2  -2  -6    7.02    1.45
  -2  -2   6   10.09    2.02
   2  -2  -6    7.14    1.64
   2  -2  -6    6.81    1.39
   2  -2  -6    5.99    1.72
   2  -2  -6    6.71    1.43
  -2  -2   6    6.02    1.42
  -2  -2   6    6.96    1.64
   2  -2  -6    6.32    1.50
  -2  -2   6    6.01    0.91
   2  -2  -5  116.42    6.23
   2  -2  -5  133.63    6.38
   2  -2  -5  124.31    6.43
  -2  -2   5  127.18    6.00
   2  -2  -5  125.44    7.15
   2  -2  -5  119.49    5.61
   2  -2  -5  121.45    5.75
   2  -2  -5  118.48    5.55
  -2  -2   5  111.14    6.28
  -2  -2   5  135.57    4.54
  -2  -2   5  123.57    3.78
   2  -2  -5  117.63    5.81
   2  -2  -5  126.06    5.15
  -2  -2   5  122.47    6.54
  -2  -2   4   51.96    3.92
   2  -2  -4   46.72    3.23
   2  -2  -4   44.94    2.57
   2  -2  -4   43.09    2.77
   2  -2  -4   47.94    3.92
   2  -2  -4   46.75    2.80
  -2  -2   4   46.31    3.18
  -2  -2   4   50.50    3.97
   2  -2  -4   46.26    2.77
  -2  -2   4   47.07    3.72
   2  -2  -4   52.22    3.51
  -2  -2   4   50.83    3.86
  -2  -2   4   48.05    2.28
  -2  -2   4   44.49    2.37
   2  -2  -4   43.68    2.89
   2  -2  -4   45.58    2.69
   2  -2  -3  180.74    6.21
  -2  -2   3  177.97    6.25
   2  -2  -3  171.26    5.43
   2  -2  -3  177.32    5.42
  -2  -2   3  183.42    7.11
   2  -2  -3  175.20    5.48
   2  -2  -3  177.34    5.68
   2  -2  -3  175.64    5.79
  -2  -2   3  177.80    7.28
   2  -2  -3  173.03    5.52
  -2  -2   3  162.94    5.21
  -2  -2   3  169.63    6.98
   2  -2  -3  180.13    6.56
  -2  -2   3  171.61    6.95
   2  -2  -2  286.70    8.37
  -2  -2   2  290.13    9.22
   2  -2  -2  288.17    7.75
  -2  -2   2  261.96    7.70
   2  -2  -2  287.06    7.16
   2  -2  -2  282.24    7.11
  -2  -2   2  283.90    8.32
   2  -2  -2  287.05    7.10
  -2  -2   2  274.33    9.31
   2  -2  -2  291.43    7.05
  -2  -2   2  281.97    9.13
   2  -2  -2  297.92    7.33
   2  -2  -2  271.62    6.88
   2  -2  -2  296.47    8.65
  -2  -2   2  278.66    9.23
  -2  -2   2  273.57    9.12
  -2  -2   1  849.39   22.16
  -2  -2   1  854.06   22.06
   2  -2  -1  850.08   21.61
   2  -2  -1  927.92   19.78
   2  -2  -1  900.12   19.32
   2  -2  -1  896.15   19.27
  -2  -2   1  921.46   21.18
   2  -2  -1  820.34   19.89
   2  -2  -1  902.19   19.31
  -2  -2   1  875.96   20.83
   2  -2  -1  894.26   19.28
  -2  -2   1  874.43   22.01
  -2  -2   1  871.83   21.89
  -2  -2   1  972.38   20.68
  -2  -2   1  853.74   22.16
  -2  -2   0  141.94    5.70
  -2  -2   0  136.63    5.57
  -2  -2   0  139.26    4.94
  -2  -2   0  137.88    5.82
  -2  -2   0  141.64    5.79
   2  -2   0  148.63    4.37
  -2  -2   0  138.82    5.07
   2  -2   0  145.92    4.10
   2  -2   0  129.28    4.26
   2  -2   0  148.29    4.06
  -2  -2   0  130.72    5.76
   2  -2   0  141.92    4.35
  -2  -2   0  141.91    5.09
  -2  -2  -1 1083.77   25.78
   2  -2   1 1103.45   24.32
  -2  -2  -1 1089.76   26.74
   2  -2   1 1022.71   22.90
  -2  -2  -1 1149.49   25.72
  -2  -2  -1 1076.17   26.25
  -2  -2  -1 1064.79   26.07
   2  -2   1 1049.33   23.93
   2  -2   1 1022.31   24.23
  -2  -2  -1 1079.74   26.45
  -2  -2  -1 1072.64   26.85
  -2  -2  -2   65.63    4.49
  -2  -2  -2   60.11    3.90
  -2  -2  -2   62.11    4.29
  -2  -2  -2   63.79    4.12
  -2  -2  -2   60.81    3.72
   2  -2   2   65.63    2.77
   2  -2   2   63.56    1.94
  -2  -2  -2   61.18    4.15
  -2  -2  -2   65.40    4.10
   2  -2   2   61.82    3.30
   2  -2   2   67.56    3.29
  -2  -2  -3  193.61    8.40
  -2  -2  -3  195.19    9.13
  -2  -2  -3  199.03    8.77
  -2  -2  -3  210.14    8.81
  -2  -2  -3  183.27    8.04
   2  -2   3  210.77    6.22
  -2  -2  -3  205.45    9.07
   2  -2   3  211.42    7.56
   2  -2   3  201.08    7.69
  -2  -2  -3  202.31    9.44
  -2  -2  -4   82.04    6.26
  -2  -2  -4   83.46    6.17
  -2  -2  -4   81.61    5.48
  -2  -2  -4   80.04    5.72
   2  -2   4   86.58    3.60
  -2  -2  -4   77.66    5.53
  -2  -2  -4   80.01    5.85
   2  -2   4   83.64    5.11
   2  -2   4   90.87    5.05
  -2  -2  -5   11.94    2.59
  -2  -2  -5   12.92    2.81
  -2  -2  -5   12.64    2.44
  -2  -2  -5    8.64    2.00
  -2  -2  -5   10.97    2.21
  -2  -2  -5   13.22    2.67
   2  -2   5   11.56    1.95
   2  -2   5   11.65    1.32
   2  -2   5   10.82    1.89
   2  -2   5   11.61    2.09
  -2  -2  -6   25.49    3.43
   2  -2   6   26.68    2.36
   2  -1  -7   11.88    2.40
   2  -1  -7   10.27    2.13
   2  -1  -7   13.42    1.99
   2  -1  -7   12.68    2.50
   2  -1  -7   13.14    2.63
   2  -1  -7    9.17    2.04
   2  -1  -7    7.52    1.79
   2  -1  -7    8.50    1.91
  -2  -1   7   10.68    2.13
  -2  -1   7    9.49    1.86
  -2  -1   6  186.58    8.59
   2  -1  -6  163.35    8.31
   2  -1  -6  155.81    8.31
   2  -1  -6  155.25    7.55
   2  -1  -6  153.18    7.39
  -2  -1   6  153.17    7.21
  -2  -1   6  154.49    5.65
   2  -1  -6  148.24    7.28
   2  -1  -6  157.85    7.85
   2  -1  -6  149.39    6.57
   2  -1  -6  138.24    7.63
   2  -1  -6  156.60    8.10
  -2  -1   6  162.34    8.00
  -2  -1   5   62.78    4.29
   2  -1  -5   49.69    4.10
   2  -1  -5   53.16    4.03
   2  -1  -5   58.38    3.75
  -2  -1   5   54.14    3.60
   2  -1  -5   56.94    3.71
  -2  -1   5   59.91    2.72
   2  -1  -5   55.70    3.56
   2  -1  -5   58.14    3.95
   2  -1  -5   56.93    4.20
  -2  -1   5   55.52    4.03
  -2  -1   5   55.46    2.38
   2  -1  -5   57.49    3.27
   2  -1  -5   59.08    3.84
   2  -1  -4  157.89    6.13
   2  -1  -4  145.36    6.39
  -2  -1   4  145.89    4.44
   2  -1  -4  150.99    6.91
  -2  -1   4  147.64    5.83
   2  -1  -4  147.49    5.72
  -2  -1   4  159.58    4.69
   2  -1  -4  149.76    5.67
   2  -1  -4  148.02    5.72
  -2  -1   4  148.26    6.48
  -2  -1   4  149.70    4.05
   2  -1  -4  154.18    5.92
   2  -1  -4  156.41    6.58
  -2  -1   4  156.20    6.58
   2  -1  -4  153.96    5.40
  -2  -1   4  148.87    4.24
  -2  -1   3    7.98    1.24
   2  -1  -3    5.69    0.99
   2  -1  -3    6.94    0.92
  -2  -1   3    5.50    1.06
   2  -1  -3    5.45    0.78
   2  -1  -3    6.26    0.83
  -2  -1   3    6.39    1.16
  -2  -1   3    5.97    0.92
   2  -1  -3    6.88    0.87
  -2  -1   3    6.77    0.67
   2  -1  -3    6.69    0.92
   2  -1  -3    7.72    1.21
   2  -1  -3    7.28    0.93
  -2  -1   3    6.65    1.19
  -2  -1   3    5.74    0.44
   2  -1  -2  715.52   17.16
  -2  -1   2  695.54   18.07
  -2  -1   2  709.23   18.04
   2  -1  -2  730.00   16.59
  -2  -1   2  738.09   18.09
  -2  -1   2  684.08   18.08
   2  -1  -2  729.46   16.50
   2  -1  -2  710.15   16.41
   2  -1  -2  739.98   16.49
   2  -1  -2  767.37   15.09
   2  -1  -2  702.64   16.38
  -2  -1   2  718.35   18.31
   2  -1  -2  685.28   17.25
  -2  -1   2  744.03   17.19
  -2  -1   2  678.57   16.05
   2  -1  -2  712.49   17.85
  -2  -1   1   42.41    2.66
  -2  -1   1   41.91    2.56
   2  -1  -1   43.42    2.44
  -2  -1   1   46.99    1.78
  -2  -1   1   40.09    1.73
   2  -1  -1   44.57    2.18
   2  -1  -1   45.34    1.87
  -2  -1   1   41.99    2.19
   2  -1  -1   47.51    1.89
   2  -1  -1   44.97    1.82
   2  -1  -1   46.31    1.46
  -2  -1   1   43.45    2.58
   2  -1  -1   45.84    1.82
  -2  -1   1   44.43    2.68
  -2  -1   1   43.38    2.66
  -2  -1   0 1246.25   27.89
  -2  -1   0 1195.30   28.49
   2  -1   0 1194.83   27.68
  -2  -1   0 1184.47   28.83
  -2  -1   0 1199.03   28.58
   2  -1   0 1253.32   26.51
   2  -1   0 1258.47   27.18
  -2  -1   0 1186.71   28.69
   2  -1   0 1260.31   27.12
  -2  -1   0 1189.19   28.90
  -2  -1   0 1244.69   27.88
  -2  -1   0 1207.30   26.86
  -2  -1  -1   75.46    4.05
  -2  -1  -1   74.91    3.86
   2  -1   1   78.03    3.62
  -2  -1  -1   69.75    3.68
   2  -1   1   80.53    2.65
   2  -1   1   70.64    3.17
   2  -1   1   75.65    3.20
  -2  -1  -1   76.67    3.97
  -2  -1  -1   78.73    3.62
  -2  -1  -1   76.65    3.63
  -2  -1  -1   73.43    4.08
  -2  -1  -2  479.66   14.63
  -2  -1  -2  471.03   14.39
   2  -1   2  465.54   12.80
  -2  -1  -2  477.17   14.00
  -2  -1  -2  470.10   13.45
  -2  -1  -2  448.29   13.65
  -2  -1  -2  460.32   14.05
  -2  -1  -2  467.06   13.45
   2  -1   2  498.39   11.40
   2  -1   2  421.22   12.60
  -2  -1  -3   28.79    2.66
  -2  -1  -3   26.90    2.74
  -2  -1  -3   29.17    2.89
  -2  -1  -3   27.87    3.02
   2  -1   3   29.57    1.73
   2  -1   3   28.53    2.41
  -2  -1  -3   27.04    3.02
   2  -1   3   26.33    2.42
  -2  -1  -3   25.83    2.81
  -2  -1  -4   48.86    4.21
  -2  -1  -4   51.68    4.23
   2  -1   4   52.03    2.64
   2  -1   4   47.30    3.73
  -2  -1  -4   43.26    4.31
   2  -1   4   51.14    3.69
  -2  -1  -4   43.14    4.07
  -2  -1  -4   45.74    3.74
  -2  -1  -4   46.62    4.36
  -2  -1  -5   51.43    5.26
   2  -1   5   60.96    4.70
  -2  -1  -5   62.66    5.34
  -2  -1  -5   55.92    4.98
   2  -1   5   61.81    3.34
  -2  -1  -5   59.18    5.32
  -2  -1  -5   51.84    5.20
  -2  -1  -5   60.37    4.70
   2  -1   6   19.43    2.07
   2   0  -7  107.70    7.40
   2   0  -7   98.41    7.29
  -2   0   7   96.76    6.11
   2   0  -7  115.99    7.08
  -2   0   7  101.98    6.83
   2   0  -7  105.63    6.68
  -2   0   7  111.24    6.37
   2   0  -7  105.25    6.66
   2   0  -7  100.55    5.89
   2   0  -7  104.47    6.99
  -2   0   7  112.96    6.82
   2   0  -7  114.33    7.37
  -2   0   6    7.25    1.66
   2   0  -6    9.03    1.86
  -2   0   6    7.74    1.45
   2   0  -6    7.67    1.75
   2   0  -6    6.53    1.47
   2   0  -6    9.28    1.69
   2   0  -6    4.81    1.27
   2   0  -6    8.38    1.75
  -2   0   6    7.90    1.49
   2   0  -6    8.21    1.44
   2   0  -6    7.29    1.45
   2   0  -6    7.06    1.52
  -2   0   6    9.89    1.78
   2   0  -5   19.70    2.47
   2   0  -5   22.15    2.06
   2   0  -5   18.13    2.22
   2   0  -5   21.34    2.29
  -2   0   5   23.24    1.68
  -2   0   5   26.31    2.64
   2   0  -5   24.88    2.39
  -2   0   5   18.65    1.97
   2   0  -5   22.87    2.29
   2   0  -5   23.08    2.25
   2   0  -5   24.35    2.53
  -2   0   5   23.17    2.47
   2   0  -5   22.96    2.56
   2   0  -4   10.34    1.37
   2   0  -4    9.97    1.32
   2   0  -4    8.16    1.39
  -2   0   4   10.13    1.43
  -2   0   4    8.14    1.09
  -2   0   4    9.90    0.93
   2   0  -4   10.13    1.30
   2   0  -4   10.87    1.58
   2   0  -4    9.81    1.54
   2   0  -4    8.22    1.17
  -2   0   4    9.54    1.19
   2   0  -4   11.33    1.36
  -2   0   4   11.38    0.96
   2   0  -4    9.12    1.12
  -2   0   4    9.77    1.41
  -2   0   3   29.23    2.31
  -2   0   3   28.04    2.16
  -2   0   3   24.55    2.02
   2   0  -3   25.69    2.19
   2   0  -3   26.85    1.92
   2   0  -3   27.87    1.90
  -2   0   3   26.47    1.82
   2   0  -3   26.10    1.80
   2   0  -3   28.66    1.93
  -2   0   3   29.45    1.39
   2   0  -3   28.84    1.84
  -2   0   3   24.82    2.02
   2   0  -3   26.17    1.82
  -2   0   3   29.64    1.90
  -2   0   3   28.33    1.71
  -2   0   3   26.59    1.34
   2   0  -3   27.39    2.23
   2   0  -2  400.94   10.37
  -2   0   2  407.21   10.02
  -2   0   2  380.72    9.28
  -2   0   2  393.28   10.84
   2   0  -2  399.76   10.25
  -2   0   2  408.46   10.21
   2   0  -2  406.83   10.24
  -2   0   2  412.10    9.17
  -2   0   2  408.60   10.37
   2   0  -2  402.79   10.19
  -2   0   2  397.68    9.24
  -2   0   2  405.96   10.87
  -2   0   2  408.20   10.98
   2   0  -2  397.76   10.15
   2   0  -2  392.75   11.03
  -2   0   2  408.57   11.09
   2   0  -2  396.66   11.11
   2   0  -2  403.00   10.30
  -2   0   1  420.52    9.44
   2   0  -1  402.04   10.48
  -2   0   1  393.13   10.79
   2   0  -1  394.18   10.84
   2   0  -1  407.09    9.26
  -2   0   1  400.96   10.96
  -2   0   1  413.44   10.16
   2   0  -1  421.68   10.26
  -2   0   1  411.60    8.98
   2   0  -1  422.20   10.19
  -2   0   1  410.08   10.79
  -2   0   1  405.38    9.31
   2   0  -1  410.40   10.25
   2   0  -1  410.94   10.12
  -2   0   1  417.01   10.27
  -2   0   1  398.94   10.92
  -2   0   1  403.57   10.87
  -2   0   0   88.04    3.77
  -2   0   0   95.56    3.51
  -2   0   0   88.71    3.67
   2   0   0   83.04    3.65
  -2   0   0   88.04    2.48
  -2   0   0   91.98    3.37
   2   0   0   88.99    3.37
   2   0   0   89.77    2.64
   2   0   0   89.47    3.35
  -2   0   0   89.57    3.73
   2   0   0   98.57    3.39
  -2   0   0   86.65    3.84
  -2   0   0   88.19    3.83
  -2   0  -1  790.41   19.96
  -2   0  -1  791.26   17.86
  -2   0  -1  780.81   19.78
   2   0   1  787.14   19.69
  -2   0  -1  774.06   19.43
  -2   0  -1  769.24   19.32
  -2   0  -1  766.81   19.02
   2   0   1  818.32   17.66
   2   0   1  767.08   18.89
  -2   0  -1  787.23   17.08
   2   0   1  786.68   18.84
  -2   0  -1  805.51   19.07
  -2   0  -1  789.79   19.62
  -2   0  -2  248.16    5.53
  -2   0  -2  223.39    8.16
  -2   0  -2  207.83    8.16
  -2   0  -2  228.23    7.60
  -2   0  -2  221.08    7.99
   2   0   2  231.48    8.24
  -2   0  -2  220.34    7.88
  -2   0  -2  207.00    7.58
   2   0   2  232.49    6.22
   2   0   2  207.27    7.43
  -2   0  -2  238.23    6.88
  -2   0  -2  209.83    8.32
   2   0   2  211.68    7.41
  -2   0  -3   89.30    5.47
  -2   0  -3   90.89    5.40
  -2   0  -3   98.35    5.29
  -2   0  -3   95.16    5.13
   2   0   3   93.63    3.49
  -2   0  -3   95.27    4.75
   2   0   3   83.04    4.60
   2   0   3  101.68    4.93
  -2   0  -3   88.44    5.18
  -2   0  -4  108.45    6.88
  -2   0  -4  120.70    6.66
  -2   0  -4  119.57    7.03
  -2   0  -4  116.82    6.48
   2   0   4  120.40    4.56
   2   0   4  116.33    6.09
   2   0   4  106.12    5.94
  -2   0  -4  127.58    6.06
  -2   0  -4  121.37    6.85
  -2   0  -5   -0.17    0.98
  -2   0  -5   -1.71    1.09
  -2   0  -5   -0.73    1.12
   2   0   5    0.04    0.74
  -2   0  -5    1.00    0.94
  -2   0  -5   -0.23    0.59
  -2   0  -5    0.59    0.47
  -2   0  -5   -0.61    0.89
   2   0   5    0.80    0.88
   2   0   5   -0.30    0.34
  -2   0  -6    0.31    0.41
   2   0   6   -0.17    0.38
   2   1  -7    6.87    1.56
   2   1  -7    8.73    2.04
  -2   1   7    8.71    1.85
   2   1  -7    7.93    1.86
   2   1  -7   12.62    2.61
   2   1  -7   10.02    2.02
   2   1  -7    7.75    1.77
  -2   1   7    9.44    1.77
   2   1  -7    9.25    2.07
  -2   1   7    7.63    1.78
  -2   1   7    9.62    1.89
   2   1  -6  156.94    7.47
  -2   1   6  150.94    6.84
   2   1  -6  134.34    7.95
   2   1  -6  150.36    7.32
   2   1  -6  155.79    7.59
   2   1  -6  155.17    7.28
   2   1  -6  152.53    7.80
  -2   1   6  158.69    7.31
  -2   1   6  133.84    7.14
   2   1  -6  153.52    6.97
  -2   1   6  146.32    7.25
   2   1  -6  151.68    7.85
   2   1  -5   48.64    4.09
   2   1  -5   55.92    3.85
  -2   1   5   57.76    3.86
   2   1  -5   54.56    3.71
  -2   1   5   55.82    3.43
   2   1  -5   49.34    3.32
  -2   1   5   53.63    3.71
   2   1  -5   66.69    4.06
   2   1  -5   55.52    3.67
  -2   1   5   60.35    3.88
   2   1  -5   55.25    3.96
  -2   1   5   56.71    3.70
  -2   1   5   56.16    3.03
   2   1  -5   57.13    3.53
   2   1  -5   47.15    3.74
   2   1  -4  139.48    6.63
   2   1  -4  150.83    6.44
  -2   1   4  150.75    6.17
   2   1  -4  148.13    6.04
   2   1  -4  157.36    6.07
  -2   1   4  143.45    5.45
   2   1  -4  154.45    6.01
   2   1  -4  154.81    5.94
  -2   1   4  159.47    5.39
   2   1  -4  158.15    6.02
   2   1  -4  159.09    6.43
  -2   1   4  148.20    5.96
   2   1  -4  149.53    5.64
  -2   1   4  151.63    6.02
  -2   1   4  147.44    6.12
  -2   1   3    6.23    0.92
   2   1  -3    5.94    1.05
  -2   1   3    6.27    1.04
  -2   1   3    6.76    0.83
   2   1  -3    5.73    0.86
   2   1  -3    7.90    1.31
   2   1  -3    6.59    1.01
  -2   1   3    6.26    1.01
   2   1  -3    5.59    0.90
  -2   1   3    6.01    0.80
   2   1  -3    5.46    0.87
   2   1  -3    6.78    0.99
   2   1  -3    4.50    0.81
  -2   1   3    5.66    0.92
  -2   1   2  794.56   18.18
   2   1  -2  714.05   18.33
  -2   1   2  719.55   17.57
   2   1  -2  759.99   17.07
  -2   1   2  710.81   17.03
   2   1  -2  742.30   17.41
  -2   1   2  701.89   16.51
   2   1  -2  731.77   17.33
   2   1  -2  726.85   17.22
  -2   1   2  721.30   16.86
   2   1  -2  718.86   17.24
  -2   1   2  706.28   16.66
  -2   1   2  707.38   17.20
  -2   1   2  690.82   17.02
  -2   1   2  691.93   16.99
   2   1  -2  713.10   17.83
  -2   1   1   52.20    2.57
   2   1  -1   43.34    2.02
  -2   1   1   42.96    1.92
  -2   1   1   45.86    2.15
  -2   1   1   44.33    2.17
  -2   1   1   37.79    2.27
   2   1  -1   42.15    2.63
  -2   1   1   42.12    2.11
   2   1  -1   42.48    2.24
   2   1  -1   45.55    2.09
  -2   1   1   44.36    1.82
   2   1  -1   47.79    2.34
   2   1  -1   45.40    2.26
   2   1  -1   46.02    2.25
  -2   1   1   43.93    2.19
  -2   1   1   46.93    2.23
  -2   1   1   46.10    2.18
  -2   1   0 1186.66   27.20
  -2   1   0 1223.75   27.36
   2   1   0 1165.53   26.90
  -2   1   0 1184.81   26.86
   2   1   0 1202.22   27.64
  -2   1   0 1249.70   26.76
  -2   1   0 1222.55   27.43
   2   1   0 1207.37   27.56
   2   1   0 1207.10   27.03
   2   1   0 1253.56   27.53
   2   1   0 1178.29   28.36
  -2   1   0 1278.03   27.15
  -2   1   0 1218.69   27.56
  -2   1   0 1220.84   27.66
  -2   1  -1   71.69    3.61
  -2   1  -1   74.06    3.50
  -2   1  -1   82.80    3.06
  -2   1  -1   75.40    3.20
  -2   1  -1   81.97    2.78
  -2   1  -1   73.70    3.42
   2   1   1   77.59    3.94
   2   1   1   70.31    2.85
  -2   1  -1   71.29    3.22
   2   1   1   75.02    3.42
   2   1   1   77.94    3.53
  -2   1  -1   79.96    3.27
  -2   1  -1   70.71    3.53
  -2   1  -1   72.33    3.35
  -2   1  -2  461.97   13.62
  -2   1  -2  498.91   11.89
  -2   1  -2  451.94   13.39
  -2   1  -2  463.46   13.08
   2   1   2  477.34   13.88
  -2   1  -2  462.94   12.95
   2   1   2  432.15   11.48
   2   1   2  439.39   12.87
  -2   1  -2  459.84   13.21
  -2   1  -2  442.05   12.41
  -2   1  -2  497.69   12.55
   2   1   2  453.17   12.86
  -2   1  -3   28.80    2.01
  -2   1  -3   24.61    2.63
  -2   1  -3   27.38    2.58
  -2   1  -3   27.18    2.51
  -2   1  -3   20.68    2.17
  -2   1  -3   27.75    2.34
   2   1   3   25.49    1.82
   2   1   3   26.55    2.47
  -2   1  -3   27.46    2.22
  -2   1  -3   25.44    2.56
   2   1   3   27.19    2.45
   2   1   4   47.47    3.64
  -2   1  -4   42.87    4.00
  -2   1  -4   42.68    3.75
  -2   1  -4   47.47    2.88
  -2   1  -4   46.44    3.81
  -2   1  -4   38.34    3.44
   2   1   4   42.89    2.76
  -2   1  -4   42.08    3.79
   2   1   4   37.55    3.33
  -2   1  -4   44.65    3.21
  -2   1  -4   48.98    3.58
  -2   1  -5   62.93    3.81
  -2   1  -5   59.62    5.31
  -2   1  -5   62.18    5.08
  -2   1  -5   53.37    4.68
  -2   1  -5   49.34    4.69
   2   1   5   54.19    4.41
   2   1   5   55.41    3.59
  -2   1  -5   60.69    4.48
   2   1   5   48.37    4.23
   2   1   6   18.96    3.16
  -2   1  -6   17.65    2.27
   2   2  -7  190.60   10.77
   2   2  -7  204.62    9.95
   2   2  -7  206.82    9.83
  -2   2   7  195.85    8.69
   2   2  -7  195.71    9.58
   2   2  -7  191.02    9.27
  -2   2   7  191.89    9.92
   2   2  -7  181.71    9.79
  -2   2   7  190.73    8.81
  -2   2   7  176.38    9.02
   2   2  -7  198.51    9.99
   2   2  -6    6.57    1.55
   2   2  -6    6.51    1.35
   2   2  -6    6.62    1.56
   2   2  -6    6.41    1.71
   2   2  -6    7.57    1.77
  -2   2   6    6.17    1.57
  -2   2   6    6.97    1.60
   2   2  -6    6.58    1.46
   2   2  -6    4.74    1.32
  -2   2   6    5.93    1.28
   2   2  -6    5.97    1.46
  -2   2   6    6.65    1.49
  -2   2   6    6.39    1.38
   2   2  -5  110.44    6.54
  -2   2   5  119.17    6.49
   2   2  -5  129.85    6.08
  -2   2   5  118.11    5.28
   2   2  -5  119.95    5.88
   2   2  -5  126.28    6.37
   2   2  -5  125.30    5.90
   2   2  -5  131.72    6.24
   2   2  -5  113.48    5.45
   2   2  -5  127.73    5.79
  -2   2   5  125.29    5.66
  -2   2   5  108.96    5.52
   2   2  -5  115.81    6.06
  -2   2   5  130.33    6.56
   2   2  -4   47.64    3.83
  -2   2   4   41.94    2.67
   2   2  -4   44.22    2.48
  -2   2   4   48.23    3.51
  -2   2   4   49.56    3.57
   2   2  -4   52.29    3.38
   2   2  -4   46.27    3.13
  -2   2   4   45.37    2.64
   2   2  -4   51.31    3.26
   2   2  -4   47.03    3.07
   2   2  -4   48.85    3.13
   2   2  -4   45.99    3.07
  -2   2   4   47.72    2.87
   2   2  -4   41.86    2.84
  -2   2   4   52.78    3.08
   2   2  -4   47.81    3.29
   2   2  -3  164.51    7.03
  -2   2   3  178.67    6.92
   2   2  -3  175.81    6.46
   2   2  -3  166.65    6.33
   2   2  -3  175.56    6.32
  -2   2   3  178.06    5.42
  -2   2   3  175.10    6.07
   2   2  -3  173.19    6.28
  -2   2   3  180.64    7.08
   2   2  -3  181.28    6.31
   2   2  -3  172.19    6.15
  -2   2   3  174.44    5.67
   2   2  -3  185.04    6.02
  -2   2   3  189.26    5.83
  -2   2   2  272.25    8.19
  -2   2   2  289.58    9.11
   2   2  -2  283.96    9.30
  -2   2   2  279.08    8.86
   2   2  -2  296.69    8.32
   2   2  -2  261.36    6.46
   2   2  -2  292.02    8.43
  -2   2   2  288.16    7.03
   2   2  -2  298.16    8.43
  -2   2   2  280.03    8.41
   2   2  -2  297.50    8.36
   2   2  -2  302.42    7.86
  -2   2   2  275.78    7.27
  -2   2   2  282.12    7.28
   2   2  -2  280.72    8.35
  -2   2   1  905.49   19.81
  -2   2   1  910.73   22.07
   2   2  -1  912.08   21.33
  -2   2   1  875.20   19.47
   2   2  -1  913.40   20.19
   2   2  -1  926.68   21.34
   2   2  -1  972.94   20.39
   2   2  -1  933.75   21.25
  -2   2   1  874.25   19.85
  -2   2   1  890.54   21.53
  -2   2   1  903.52   19.79
   2   2  -1  930.76   21.20
  -2   2   1  855.50   21.09
  -2   2   1  885.74   19.89
   2   2  -1  856.67   22.27
  -2   2   1  890.55   19.82
  -2   2   0  142.42    4.54
  -2   2   0  146.17    4.53
  -2   2   0  151.96    4.46
   2   2   0  139.58    5.73
  -2   2   0  140.77    4.32
   2   2   0  146.03    5.22
   2   2   0  144.42    5.16
  -2   2   0  133.76    4.10
   2   2   0  145.76    5.10
   2   2   0  144.15    4.00
  -2   2   0  143.70    5.18
   2   2   0  155.55    5.14
  -2   2   0  145.95    4.47
  -2   2   0  134.40    4.73
  -2   2  -1 1075.62   25.38
   2   2   1 1085.12   23.67
  -2   2  -1 1070.19   25.24
  -2   2  -1 1057.32   24.91
   2   2   1 1096.37   26.58
  -2   2  -1 1042.36   24.80
   2   2   1 1052.70   25.15
  -2   2  -1 1035.01   25.60
   2   2   1 1070.96   25.52
  -2   2  -1 1052.02   25.02
  -2   2  -1 1096.43   25.36
   2   2   1 1089.09   23.04
   2   2   1 1115.56   25.48
  -2   2  -2   57.11    3.54
   2   2   2   54.09    2.18
  -2   2  -2   59.83    3.40
   2   2   2   63.20    4.01
  -2   2  -2   55.96    3.24
  -2   2  -2   63.88    3.23
  -2   2  -2   59.61    3.48
  -2   2  -2   62.37    3.36
   2   2   2   60.96    3.17
  -2   2  -2   58.22    3.43
   2   2   2   62.39    3.49
   2   2   2   59.28    2.76
   2   2   2   60.52    3.53
  -2   2  -3  172.91    6.54
  -2   2  -3  185.25    7.49
  -2   2  -3  175.83    7.19
   2   2   3  215.56    8.63
  -2   2  -3  189.37    7.47
  -2   2  -3  186.66    7.94
   2   2   3  170.89    6.56
   2   2   3  181.70    7.46
  -2   2  -3  195.95    7.67
  -2   2  -3  183.20    7.65
   2   2   3  179.96    7.30
  -2   2  -3  209.75    6.68
  -2   2  -4   77.10    4.98
  -2   2  -4   78.74    5.47
  -2   2  -4   84.16    5.19
  -2   2  -4   78.26    4.96
   2   2   4   72.99    4.19
  -2   2  -4   78.20    5.25
   2   2   4   78.16    4.99
  -2   2  -4   80.88    4.27
   2   2   4   76.06    4.83
  -2   2  -4   82.65    5.24
   2   2   5   11.49    1.81
  -2   2  -5   12.84    2.46
  -2   2  -5    8.95    2.13
  -2   2  -5    8.13    1.83
  -2   2  -5    9.77    1.60
  -2   2  -5   12.25    2.24
  -2   2  -5   10.42    2.06
   2   2   5   12.24    2.15
  -2   2  -5    7.40    1.88
   2   2   5   12.85    2.14
  -2   2  -5   10.95    2.06
   2   3  -7    9.73    2.08
   2   3  -7    7.07    1.87
   2   3  -7    6.21    1.67
   2   3  -7    5.85    1.99
   2   3  -7    7.08    1.72
   2   3  -7    8.71    2.02
   2   3  -7    5.70    1.60
  -2   3   7    4.28    1.19
   2   3  -7    4.22    1.37
  -2   3   7    6.20    1.55
  -2   3   7    8.05    1.66
  -2   3   7    6.97    1.82
   2   3  -6   40.31    3.77
   2   3  -6   43.13    3.96
   2   3  -6   36.77    4.17
  -2   3   6   37.16    3.94
   2   3  -6   43.52    3.96
  -2   3   6   39.84    4.21
   2   3  -6   40.65    3.74
  -2   3   6   39.86    3.20
   2   3  -6   41.45    4.02
   2   3  -6   44.30    3.90
   2   3  -6   40.91    3.67
  -2   3   6   40.28    3.28
  -2   3   6   42.63    3.56
   2   3  -6   39.33    3.57
  -2   3   5   59.69    4.59
   2   3  -5   60.44    4.21
   2   3  -5   49.31    4.37
   2   3  -5   62.05    4.47
   2   3  -5   69.10    4.38
  -2   3   5   58.51    3.45
   2   3  -5   57.69    3.97
   2   3  -5   59.42    4.07
   2   3  -5   54.73    4.00
   2   3  -5   62.95    4.09
   2   3  -5   55.58    4.03
  -2   3   5   61.13    4.83
  -2   3   5   64.03    3.71
  -2   3   5   53.13    3.61
   2   3  -4  264.29    9.30
   2   3  -4  246.50    9.11
   2   3  -4  268.87    9.07
  -2   3   4  291.84   10.46
  -2   3   4  265.39   10.32
  -2   3   4  270.31    8.04
   2   3  -4  257.11    9.07
   2   3  -4  271.23    9.20
   2   3  -4  248.32   10.14
   2   3  -4  260.91    8.91
   2   3  -4  254.35    9.51
   2   3  -4  277.12    9.07
  -2   3   4  276.34    8.20
  -2   3   4  256.97    8.29
   2   3  -4  246.81    8.99
   2   3  -3   10.40    1.38
  -2   3   3    9.83    1.59
   2   3  -3   10.46    1.64
   2   3  -3    9.56    1.34
  -2   3   3   10.65    0.95
   2   3  -3   13.11    1.53
  -2   3   3    9.04    1.58
   2   3  -3   10.77    1.36
   2   3  -3   11.01    1.37
   2   3  -3    7.97    1.34
  -2   3   3   10.00    0.97
  -2   3   3    7.68    0.91
   2   3  -3   10.79    1.33
   2   3  -3   10.39    1.32
   2   3  -3   11.68    1.34
   2   3  -2  667.08   15.80
   2   3  -2  606.78   16.09
  -2   3   2  593.36   17.33
   2   3  -2  625.55   17.71
   2   3  -2  645.63   14.71
   2   3  -2  664.37   16.58
  -2   3   2  637.80   14.23
  -2   3   2  654.35   17.82
   2   3  -2  666.91   16.51
  -2   3   2  645.75   17.25
   2   3  -2  673.89   16.46
   2   3  -2  623.83   17.37
   2   3  -2  677.25   16.41
  -2   3   2  665.51   14.32
  -2   3   2  628.64   14.36
   2   3  -2  632.45   16.05
   2   3  -1   47.50    2.60
   2   3  -1   51.92    2.65
  -2   3   1   50.05    3.31
   2   3  -1   56.43    3.55
   2   3  -1   50.66    2.62
   2   3  -1   54.72    2.94
   2   3  -1   57.00    2.96
   2   3  -1   54.59    2.86
  -2   3   1   51.96    3.26
   2   3  -1   57.68    2.90
   2   3  -1   56.33    2.30
  -2   3   0  240.64    6.30
  -2   3   0  253.05    8.51
  -2   3   0  250.58    6.22
   2   3   0  235.12    8.56
  -2   3   0  229.36    8.11
   2   3   0  232.84    7.62
   2   3   0  240.46    7.52
   2   3   0  223.34    7.99
   2   3   0  238.72    7.59
  -2   3   0  241.57    6.23
   2   3   0  259.00    6.01
  -2   3   0  241.47    6.35
  -2   3  -1   52.32    2.80
  -2   3  -1   53.53    2.75
  -2   3  -1   48.55    3.17
  -2   3  -1   55.94    2.63
   2   3   1   54.79    3.63
  -2   3  -1   52.54    2.53
   2   3   1   52.68    3.31
  -2   3  -1   51.25    3.39
   2   3   1   50.14    3.04
   2   3   1   50.74    3.08
   2   3   1   49.13    2.98
   2   3   1   52.35    2.99
  -2   3  -1   53.08    2.63
  -2   3  -2  203.02    7.37
  -2   3  -2  187.49    7.66
  -2   3  -2  203.24    7.04
   2   3   2  210.33    8.38
  -2   3  -2  199.17    6.89
  -2   3  -2  201.75    7.16
  -2   3  -2  200.93    6.86
   2   3   2  200.88    7.50
   2   3   2  184.95    6.67
   2   3   2  197.53    7.36
  -2   3  -2  196.90    7.43
   2   3   2  204.13    7.31
  -2   3  -3   87.52    4.87
  -2   3  -3   72.89    4.72
  -2   3  -3   78.35    4.82
  -2   3  -3   82.93    4.62
   2   3   3   85.15    5.31
  -2   3  -3   82.55    4.52
  -2   3  -3   76.10    4.33
   2   3   3   73.64    4.38
   2   3   3   79.55    4.64
   2   3   3   80.28    4.56
  -2   3  -3   76.43    4.37
  -2   3  -4  186.93    8.91
  -2   3  -4  202.16    9.08
  -2   3  -4  194.25    8.54
  -2   3  -4  193.50    8.40
   2   3   4  167.15    9.09
  -2   3  -4  175.84    8.00
   2   3   4  185.63    7.93
   2   3   4  182.51    8.21
   2   3   4  183.71    8.09
  -2   3  -4  180.21    8.48
  -2   3  -4  172.20    7.56
  -2   3  -4  169.99    8.38
  -2   3  -5    5.93    1.64
  -2   3  -5    4.98    1.57
  -2   3  -5    7.99    1.87
  -2   3  -5    4.46    1.21
  -2   3  -5    6.60    1.67
   2   3   5    4.59    1.47
   2   3   5    6.40    1.58
  -2   3  -5    5.18    1.54
   2   3   5    6.07    1.46
   2   3   5    6.49    1.57
  -2   3  -5    5.85    1.66
  -2   3  -5    5.05    1.60
  -2   4   7  208.45   11.02
  -2   4   7  205.51   11.39
   2   4  -7  209.33   10.20
   2   4  -6    1.83    0.88
   2   4  -6    1.76    0.99
  -2   4   6    2.41    1.23
   2   4  -6    1.21    0.86
  -2   4   6    0.00    0.99
   2   4  -6   -0.01    0.81
   2   4  -6    2.62    1.07
   2   4  -6    1.95    0.92
   2   4  -6    1.83    0.81
   2   4  -6    4.04    1.27
   2   4  -5  114.14    6.53
  -2   4   5  109.83    6.71
   2   4  -5  108.93    7.01
   2   4  -5  123.36    6.18
  -2   4   5  114.83    7.34
   2   4  -5  124.44    6.47
   2   4  -5  128.84    6.43
   2   4  -5  134.84    6.56
   2   4  -5  123.28    6.68
   2   4  -5  119.20    6.12
   2   4  -5  114.59    6.55
   2   4  -5  121.48    6.27
   2   4  -4   54.48    3.95
  -2   4   4   52.15    4.20
   2   4  -4   51.05    4.23
  -2   4   4   50.59    4.37
   2   4  -4   52.69    3.62
   2   4  -4   54.58    3.74
   2   4  -4   55.49    3.69
   2   4  -4   52.15    3.53
   2   4  -4   50.00    4.03
   2   4  -4   59.93    3.77
   2   4  -4   53.38    3.53
   2   4  -4   55.88    3.54
   2   4  -3  324.88   11.01
  -2   4   3  338.85   11.97
   2   4  -3  349.71   12.29
   2   4  -3  358.86   10.76
  -2   4   3  354.37   12.56
   2   4  -3  352.98   11.02
   2   4  -3  365.89   11.01
   2   4  -3  356.02   10.89
   2   4  -3  351.15   10.74
   2   4  -3  352.98   12.29
   2   4  -3  365.97   10.73
   2   4  -3  346.52   10.32
   2   4  -2   56.29    2.83
   2   4  -2   52.42    3.79
  -2   4   2   61.32    4.21
   2   4  -2   57.93    2.62
   2   4  -2   57.00    3.26
   2   4  -2   56.91    3.23
  -2   4   2   61.90    3.95
   2   4  -2   56.43    3.38
   2   4  -2   58.48    3.24
   2   4  -2   49.85    3.81
   2   4  -2   61.56    3.28
   2   4  -2   57.88    2.96
  -2   4   1  537.62   15.91
   2   4  -1  545.96   15.94
   2   4  -1  561.50   14.69
   2   4  -1  531.86   14.43
   2   4  -1  525.14   14.36
   2   4  -1  533.93   14.37
   2   4  -1  544.47   13.58
  -2   4   1  537.30   15.79
   2   4  -1  529.33   14.25
   2   4  -1  554.05   16.23
   2   4  -1  529.98   14.21
   2   4  -1  562.67   13.31
  -2   4   0   59.83    3.85
   2   4   0   60.28    3.94
   2   4   0   54.77    3.55
   2   4   0   56.78    3.19
   2   4   0   58.56    3.88
   2   4   0   55.15    3.10
  -2   4   0   56.06    3.81
   2   4   0   57.59    3.13
  -2   4  -1  590.13   14.99
  -2   4  -1  620.94   14.95
  -2   4  -1  615.64   14.66
   2   4   1  618.35   17.68
  -2   4  -1  610.83   14.58
   2   4   1  579.73   17.44
  -2   4  -1  583.48   17.47
   2   4   1  577.73   16.83
   2   4   1  616.57   16.24
   2   4   1  588.92   15.97
  -2   4  -1  563.75   16.96
   2   4   1  591.94   16.25
  -2   4  -1  624.65   14.80
  -2   4  -2   14.29    2.03
  -2   4  -2   16.02    1.76
  -2   4  -2   19.09    1.86
   2   4   2   19.06    1.97
  -2   4  -2   13.49    1.53
  -2   4  -2   15.43    2.03
  -2   4  -2   14.36    1.56
   2   4   2   16.51    2.20
   2   4   2   15.03    2.23
  -2   4  -2   13.05    1.48
   2   4   2   18.76    2.04
  -2   4  -2   13.11    1.57
   2   4   2   18.42    1.98
   2   4   2   15.20    1.81
  -2   4  -3  283.67   10.52
  -2   4  -3  287.04   10.33
  -2   4  -3  300.48   10.16
  -2   4  -3  281.89   10.57
  -2   4  -3  292.33    9.95
   2   4   3  277.64   12.02
  -2   4  -3  262.23   11.03
  -2   4  -3  301.54    9.98
   2   4   3  280.40   10.82
   2   4   3  313.11   11.73
   2   4   3  294.54   10.26
   2   4   3  278.26   10.23
  -2   4  -3  285.36   10.21
  -2   4  -4   14.03    2.39
   2   4   4   17.68    2.48
  -2   4  -4   18.30    2.57
  -2   4  -4   16.29    2.34
  -2   4  -4   15.16    2.31
  -2   4  -4   15.61    2.22
  -2   4  -4   18.49    2.38
   2   4   4   14.60    2.76
  -2   4  -4   18.71    2.37
   2   4   4   17.56    2.39
  -2   4  -4   23.49    2.82
   2   4   4   14.95    2.14
  -2   4  -5   32.17    3.80
  -2   4  -5   22.28    3.22
  -2   4  -5   22.96    2.92
   2   4   5   29.55    4.16
   2   4   5   32.07    3.51
   2   4   5   29.59    3.39
   2   4   5   26.88    3.15
   2   5  -6   12.59    2.37
  -2   5   6   12.86    2.46
   2   5  -6   13.70    2.30
   2   5  -6   13.91    2.76
  -2   5   6   17.12    3.11
   2   5  -6   18.04    2.58
   2   5  -6   17.69    2.52
   2   5  -6   15.76    2.32
   2   5  -6   17.17    2.67
  -2   5   5   59.26    4.93
   2   5  -5   59.99    5.23
  -2   5   5   59.60    5.48
   2   5  -5   66.87    4.69
   2   5  -5   63.49    4.47
   2   5  -5   60.04    4.36
   2   5  -5   63.10    4.39
   2   5  -5   56.61    4.86
   2   5  -5   54.67    4.67
   2   5  -5   64.57    4.81
   2   5  -4  153.32    7.63
  -2   5   4  155.75    8.09
  -2   5   4  159.30    8.72
   2   5  -4  154.40    8.18
   2   5  -4  171.54    7.38
   2   5  -4  172.49    7.24
   2   5  -4  177.67    7.29
   2   5  -4  169.85    7.08
   2   5  -4  164.50    8.48
   2   5  -4  159.70    6.84
   2   5  -3   13.99    1.99
   2   5  -3   16.74    1.92
   2   5  -3   13.89    2.18
   2   5  -3   16.72    1.87
  -2   5   3   18.48    2.60
   2   5  -3   16.81    1.89
   2   5  -3   17.31    1.88
   2   5  -3   14.07    2.31
   2   5  -3   16.43    1.82
   2   5  -2  222.67    9.17
  -2   5   2  225.48    9.59
   2   5  -2  224.90    7.74
   2   5  -2  235.58    8.16
   2   5  -2  227.27    7.94
   2   5  -2  219.98    8.52
   2   5  -2  226.19    7.86
  -2   5   2  221.44    9.25
   2   5  -2  230.46    7.85
   2   5  -2  223.24    9.70
   2   5  -1   52.55    3.51
  -2   5   1   56.41    4.16
   2   5  -1   44.63    3.18
   2   5  -1   49.74    3.12
   2   5  -1   58.17    3.32
  -2   5   1   47.90    3.87
   2   5  -1   53.24    3.13
   2   5  -1   51.40    4.14
   2   5  -1   54.49    3.14
   2   5  -1   51.58    3.90
  -2   5   0  118.11    6.05
   2   5   0  119.00    6.06
   2   5   0  101.98    5.69
   2   5   0  110.48    4.96
   2   5   0  110.43    4.95
  -2   5   0  107.43    5.97
   2   5   0  109.54    4.85
   2   5   0   93.29    5.72
   2   5   0  104.69    4.72
  -2   5  -1   11.11    1.95
  -2   5  -1   10.51    1.85
   2   5   1    9.82    1.77
   2   5   1    9.57    1.85
   2   5   1    9.13    1.40
   2   5   1   10.57    1.44
   2   5   1    7.88    1.51
   2   5   1   11.30    1.48
  -2   5  -2   43.73    4.00
   2   5   2   53.63    4.22
   2   5   2   46.89    4.40
   2   5   2   43.49    3.37
   2   5   2   50.70    3.53
  -2   5  -2   42.99    3.81
   2   5   2   54.78    3.58
  -2   5  -3   42.04    4.15
   2   5   3   46.82    4.20
   2   5   3   47.82    4.88
   2   5   3   43.81    3.60
   2   5   3   42.43    3.50
  -2   5  -3   50.33    4.26
   2   5   3   49.52    3.69
  -2   5  -4  131.07    8.28
   2   5   4  148.48    9.60
   2   5   4  156.49    7.63
   2   5   4  142.48    7.19
  -2   5  -4  131.37    7.50
   2   5   5   30.98    3.43
  -2   6   6   -0.04    0.65
   2   6  -6    2.42    1.14
   2   6  -6    4.69    1.74
   2   6  -6    3.11    1.22
   2   6  -6    2.32    1.18
   2   6  -6    2.75    1.06
   2   6  -6    1.83    1.11
   2   6  -5   36.29    4.02
  -2   6   5   28.38    3.58
   2   6  -5   42.37    4.48
  -2   6   5   30.19    4.15
   2   6  -5   44.54    3.88
   2   6  -5   37.89    3.75
   2   6  -5   43.36    3.76
   2   6  -5   40.12    3.57
   2   6  -5   38.01    3.41
   2   6  -5   35.10    4.08
   2   6  -4   44.39    4.31
  -2   6   4   44.50    4.71
   2   6  -4   55.76    4.00
   2   6  -4   55.39    3.89
   2   6  -4   50.59    3.73
   2   6  -4   54.15    3.77
   2   6  -4   49.71    4.81
   2   6  -4   39.53    3.94
   2   6  -3  303.01   12.01
   2   6  -3  329.37   10.73
  -2   6   3  333.00   13.53
   2   6  -3  333.59   11.17
   2   6  -3  345.34   11.10
   2   6  -3  332.48   12.70
   2   6  -3  334.62   10.95
   2   6  -3  337.19   10.86
   2   6  -3  327.58   13.59
   2   6  -2   12.34    1.99
   2   6  -2   13.83    1.75
   2   6  -2   13.98    2.18
  -2   6   2   16.08    2.50
   2   6  -2   14.26    1.72
   2   6  -2   13.79    1.70
   2   6  -2   18.00    1.90
   2   6  -2   11.92    2.24
   2   6  -2   14.29    1.68
   2   6  -1  206.35    8.85
   2   6  -1  204.54    7.59
   2   6  -1  211.52    7.61
  -2   6   1  192.93    9.17
   2   6  -1  205.09    7.44
   2   6  -1  184.88    9.39
   2   6  -1  204.38    7.39
  -2   6   1  215.23    9.55
   2   6   0   12.08    1.54
  -2   6   0    7.82    1.70
   2   6   0    8.39    1.59
  -2   6   0    9.58    1.78
   2   6   0    9.56    1.81
   2   6   0    9.16    1.40
   2   6   0    8.11    1.28
   2   6   0   10.40    1.44
   2   6   0    8.65    1.86
   2   6   1  161.45    7.76
   2   6   1  161.00    8.49
   2   6   1  156.29    6.68
  -2   6  -1  157.77    8.10
   2   6   1  154.04    6.52
   2   6   1  149.61    7.84
   2   6   1  155.60    6.48
   2   6   2   71.25    5.05
   2   6   2   55.52    5.24
  -2   6  -2   60.87    5.08
   2   6   2   54.46    3.93
   2   6   2   57.80    3.87
   2   6   2   63.37    4.12
  -2   6  -2   59.20    4.84
  -2   6  -3  215.32   10.98
   2   6   3  228.76   12.11
   2   6   3  224.07    9.35
   2   6   3  225.36    9.10
   2   6   3  233.45    9.36
  -2   6  -3  218.64   10.40
  -2   6  -4    9.88    2.23
  -2   6  -4   11.85    2.28
   2   6   4    9.58    1.88
   2   6   4    9.96    1.86
   2   7  -5   51.92    5.33
   2   7  -4   34.70    3.89
  -2   7   4   31.62    4.19
   2   7  -4   27.97    3.89
  -2   7   3    7.36    1.97
   2   7  -3    8.17    1.77
   2   7  -3    8.70    2.15
   2   7  -2   30.70    3.39
  -2   7   2   33.17    3.85
   2   7  -2   33.91    4.10
  -2   7   1   46.97    4.40
  -2   7   1   49.00    4.58
   2   7  -1   41.87    4.48
  -2   7   0   65.92    5.08
   2   7   0   54.85    4.64
  -2   7   0   61.13    5.17
   2   7   0   60.45    5.29
  -2   7  -1    7.50    1.83
   2   7   1    6.61    1.73
   2   7   1    5.94    1.77
  -2   7  -2    3.75    1.41
   2   7   2    5.56    1.85
  -2   7  -3    4.53    1.44
   2   7   3    4.90    1.92
  -2   7  -3    6.22    1.73
   2   8  -3  106.05    7.21
  -2   8   3  105.79    7.93
   2   8  -3  121.82    8.69
  -2   8   2    9.56    2.18
   2   8  -2   11.81    2.57
   2   8  -1   28.00    3.97
  -2   8   1   22.85    3.26
  -2   8   0    1.12    0.78
   2   8   0    1.01    0.99
  -2   8   0   -0.45    0.92
  -2   8  -1    2.75    1.27
   2   8   1    0.95    0.84
   2   8   1    3.76    1.40
   2   8   2   42.28    5.10
   3  -8  -3   17.95    2.84
   3  -8  -3   23.61    3.67
   3  -8  -2   31.01    3.84
  -3  -8   2   35.25    3.91
  -3  -8   1  145.50    8.62
   3  -8  -1  142.46    7.28
  -3  -8   0   10.98    2.38
   3  -8   0   10.43    1.88
  -3  -7   5   82.65    5.59
  -3  -7   5   78.96    6.35
  -3  -7   5   87.01    6.66
  -3  -7   4  131.20    8.05
  -3  -7   4  119.29    7.64
  -3  -7   4  121.03    6.62
   3  -7  -4  118.72    8.70
  -3  -7   4  106.73    6.21
  -3  -7   4  121.45    7.79
  -3  -7   4  128.30    8.23
  -3  -7   3   73.59    5.74
   3  -7  -3   73.52    6.36
  -3  -7   3   76.56    5.32
  -3  -7   3   73.74    5.96
  -3  -7   3   71.83    4.73
  -3  -7   3   67.91    5.57
  -3  -7   3   77.13    5.88
  -3  -7   2    6.33    1.66
  -3  -7   2    5.37    1.59
   3  -7  -2    4.22    1.42
  -3  -7   2    4.07    1.10
  -3  -7   2    5.05    1.45
   3  -7  -2    4.15    1.34
  -3  -7   2    4.78    1.29
  -3  -7   2    5.53    1.59
  -3  -7   1    1.91    0.88
  -3  -7   1    3.81    1.27
   3  -7  -1    3.05    1.14
  -3  -7   1    2.74    1.19
  -3  -7   1    3.73    1.06
  -3  -7   1    4.54    1.49
   3  -7  -1    3.14    1.02
  -3  -7   1    3.51    1.27
  -3  -7   1    3.51    1.23
  -3  -7   0   36.23    3.91
  -3  -7   0   40.03    4.25
  -3  -7   0   43.54    3.68
  -3  -7   0   37.60    3.96
  -3  -7   0   43.75    4.33
  -3  -7   0   45.00    4.40
   3  -7   0   43.89    3.67
  -3  -7   0   42.81    4.26
   3  -7   1  100.59    5.72
  -3  -7  -1  102.64    6.46
  -3  -7  -1  101.12    6.99
  -3  -7  -2   25.14    3.46
  -3  -7  -2   21.00    3.21
  -3  -6   5   96.51    5.19
  -3  -6   5  103.12    7.07
   3  -6  -5   92.86    7.73
  -3  -6   5   97.05    6.11
  -3  -6   5  105.34    7.58
  -3  -6   5   90.55    6.68
  -3  -6   4    6.22    1.70
  -3  -6   4    6.63    1.37
   3  -6  -4    7.67    2.12
  -3  -6   4    9.37    1.75
  -3  -6   4    8.94    2.11
  -3  -6   4    9.32    2.12
  -3  -6   4    7.85    1.76
  -3  -6   3   22.14    3.01
  -3  -6   3   22.58    3.00
  -3  -6   3   24.33    2.73
  -3  -6   3   20.37    2.41
   3  -6  -3   23.84    3.43
  -3  -6   3   29.06    3.58
  -3  -6   3   24.63    3.21
  -3  -6   2   29.50    3.37
   3  -6  -2   33.17    3.27
  -3  -6   2   27.40    3.37
   3  -6  -2   30.51    3.56
  -3  -6   2   28.34    3.04
  -3  -6   2   23.87    2.53
  -3  -6   2   27.53    3.28
   3  -6  -2   28.68    2.59
  -3  -6   2   29.95    3.60
  -3  -6   2   26.91    3.24
  -3  -6   1  179.74    9.04
   3  -6  -1  167.07    8.30
  -3  -6   1  176.44    8.88
  -3  -6   1  191.77    9.34
   3  -6  -1  183.71    8.40
  -3  -6   1  189.83    9.41
  -3  -6   1  185.18    7.74
  -3  -6   1  169.83    8.38
   3  -6  -1  182.34    7.44
  -3  -6   1  169.17    9.12
  -3  -6   0  116.60    7.42
  -3  -6   0  111.30    7.09
  -3  -6   0  110.28    7.14
  -3  -6   0  121.55    6.21
   3  -6   0  124.27    5.95
  -3  -6   0  109.94    6.94
  -3  -6   0  116.11    6.78
  -3  -6   0  127.76    6.40
  -3  -6   0  119.70    7.31
  -3  -6  -1   81.48    5.72
  -3  -6  -1   77.04    5.71
  -3  -6  -1   89.00    5.69
  -3  -6  -1   85.74    6.20
  -3  -6  -1   79.88    5.22
   3  -6   1   88.19    4.88
  -3  -6  -1   82.70    6.02
  -3  -6  -1   88.09    6.43
  -3  -6  -1   82.10    6.14
  -3  -6  -2   32.76    3.93
  -3  -6  -2   32.80    3.77
  -3  -6  -2   30.53    3.60
  -3  -6  -2   39.93    4.10
  -3  -6  -2   33.71    3.56
   3  -6   2   40.18    3.12
  -3  -6  -2   30.92    3.79
  -3  -6  -2   30.75    3.90
  -3  -6  -2   31.67    3.90
  -3  -6  -3    3.83    1.48
  -3  -6  -3    5.73    1.86
  -3  -6  -3    2.83    1.45
  -3  -6  -3    4.63    1.50
  -3  -6  -3    2.58    1.29
  -3  -6  -3    6.46    1.71
  -3  -6  -3    3.02    1.40
   3  -6   3    7.39    1.35
  -3  -5   6   29.63    3.79
  -3  -5   6   29.54    3.42
   3  -5  -6   26.60    4.13
  -3  -5   6   27.54    2.37
  -3  -5   6   22.23    3.29
  -3  -5   5   57.67    5.05
   3  -5  -5   45.51    5.12
  -3  -5   5   38.86    3.69
  -3  -5   5   46.75    4.61
  -3  -5   5   46.58    4.82
  -3  -5   5   47.92    3.18
  -3  -5   5   49.66    4.66
  -3  -5   4  170.61    7.05
  -3  -5   4  186.86    9.15
   3  -5  -4  180.22   10.03
  -3  -5   4  176.66    7.96
  -3  -5   4  189.81    9.54
  -3  -5   4  181.32    9.06
  -3  -5   4  185.10    9.08
  -3  -5   3  269.61   11.19
  -3  -5   3  271.57    9.77
   3  -5  -3  258.92   11.88
   3  -5  -3  293.66   10.14
  -3  -5   3  264.91    9.92
  -3  -5   3  267.17   11.52
  -3  -5   3  282.49   11.51
  -3  -5   3  263.13   11.12
  -3  -5   2    3.81    1.19
   3  -5  -2    3.77    1.13
  -3  -5   2    4.01    1.25
  -3  -5   2    3.39    1.18
  -3  -5   2    4.15    1.02
  -3  -5   2    3.92    1.11
  -3  -5   2    3.02    1.08
  -3  -5   2    2.64    1.11
   3  -5  -2    3.19    0.74
  -3  -5   1  100.47    6.27
  -3  -5   1  103.58    6.30
  -3  -5   1   94.97    6.01
  -3  -5   1  103.27    5.29
  -3  -5   1  102.00    5.65
   3  -5  -1   99.18    5.43
   3  -5  -1  102.20    4.78
  -3  -5   1   96.47    6.33
  -3  -5   1  104.49    6.44
  -3  -5   1  114.89    5.08
  -3  -5   0   93.59    5.16
  -3  -5   0   86.74    5.95
  -3  -5   0   91.61    5.10
  -3  -5   0   99.20    6.40
  -3  -5   0  101.19    6.26
  -3  -5   0   84.83    5.85
   3  -5   0   93.85    4.61
  -3  -5   0   89.80    5.35
  -3  -5  -1  128.21    7.58
  -3  -5  -1  118.64    6.56
  -3  -5  -1  125.04    7.25
  -3  -5  -1  140.36    6.83
   3  -5   1  132.75    5.70
  -3  -5  -1  129.88    7.85
  -3  -5  -1  129.63    7.49
  -3  -5  -1  133.77    6.99
  -3  -5  -1  128.47    7.68
  -3  -5  -2   57.98    5.29
  -3  -5  -2   58.30    5.10
  -3  -5  -2   56.71    4.52
  -3  -5  -2   54.93    4.51
  -3  -5  -2   60.16    5.56
  -3  -5  -2   59.09    5.22
   3  -5   2   66.88    3.74
  -3  -5  -2   58.06    5.38
  -3  -5  -2   63.26    5.05
  -3  -5  -3  158.88    9.76
  -3  -5  -3  159.09    9.41
  -3  -5  -3  172.51    8.97
   3  -5   3  178.35    6.79
  -3  -5  -3  168.85   10.14
  -3  -5  -3  179.54    9.56
  -3  -5  -3  155.55    9.93
  -3  -5  -3  161.93    9.65
  -3  -5  -4    6.57    2.11
  -3  -5  -4    3.81    1.88
  -3  -5  -4    8.79    2.39
  -3  -5  -4    5.31    1.86
  -3  -5  -4    3.26    1.35
   3  -4  -7   64.53    5.54
   3  -4  -6  100.94    7.77
  -3  -4   6   95.32    6.73
  -3  -4   6  106.01    6.50
  -3  -4   6  102.29    4.49
  -3  -4   6   98.60    6.86
   3  -4  -6   81.94    5.86
  -3  -4   5   66.22    5.39
  -3  -4   5   74.38    4.93
   3  -4  -5   79.53    6.47
  -3  -4   5   77.37    5.99
  -3  -4   5   77.39    5.74
   3  -4  -5   69.60    4.81
  -3  -4   5   75.65    5.65
  -3  -4   5   69.54    3.63
  -3  -4   4   65.02    4.93
  -3  -4   4   61.75    5.02
   3  -4  -4   67.70    5.58
  -3  -4   4   59.70    4.82
  -3  -4   4   66.97    4.33
   3  -4  -4   67.26    3.82
  -3  -4   4   68.74    5.06
   3  -4  -4   68.96    4.35
  -3  -4   4   62.81    3.45
   3  -4  -3   97.04    4.89
  -3  -4   3   81.00    5.35
  -3  -4   3   87.52    4.33
  -3  -4   3   87.64    4.79
  -3  -4   3   83.78    5.49
  -3  -4   3   85.84    5.68
  -3  -4   3   86.22    5.53
   3  -4  -3   84.70    4.56
  -3  -4   2   39.82    3.55
   3  -4  -2   43.29    3.42
  -3  -4   2   47.79    3.95
  -3  -4   2   46.61    3.17
  -3  -4   2   40.35    3.71
  -3  -4   2   43.37    3.15
  -3  -4   2   43.13    3.65
  -3  -4   2   43.12    3.71
   3  -4  -2   47.98    3.04
   3  -4  -2   42.41    2.40
  -3  -4   1  120.55    6.50
  -3  -4   1  120.06    6.64
  -3  -4   1  118.62    5.51
  -3  -4   1  117.41    5.61
   3  -4  -1  102.71    4.89
  -3  -4   1  119.97    6.43
   3  -4  -1  122.98    4.68
  -3  -4   1  113.88    6.42
  -3  -4   1  135.61    5.36
  -3  -4   1  111.58    6.29
  -3  -4   0  223.51    9.62
  -3  -4   0  226.04    9.45
  -3  -4   0  234.60    8.57
   3  -4   0  215.83    7.18
  -3  -4   0  218.50    9.44
  -3  -4   0  234.02    9.95
  -3  -4   0  223.29    8.45
  -3  -4   0  238.22    8.61
  -3  -4   0  217.12    9.57
  -3  -4  -1   83.30    5.79
  -3  -4  -1   91.49    5.81
  -3  -4  -1   81.36    4.76
  -3  -4  -1   86.36    5.98
  -3  -4  -1   98.01    5.34
  -3  -4  -1   92.33    5.31
   3  -4   1   79.11    3.85
  -3  -4  -1   81.12    5.62
  -3  -4  -1   91.93    6.23
  -3  -4  -2  166.79    8.71
  -3  -4  -2  165.71    9.01
  -3  -4  -2  166.86    7.95
  -3  -4  -2  151.55    7.18
   3  -4   2  159.22    5.89
  -3  -4  -2  153.87    8.58
  -3  -4  -2  159.17    9.12
  -3  -4  -2  164.48    8.18
  -3  -4  -2  162.36    9.10
  -3  -4  -3    1.41    1.04
  -3  -4  -3   -0.33    0.91
  -3  -4  -3    0.80    1.07
  -3  -4  -3    1.00    0.85
  -3  -4  -3    1.15    1.19
  -3  -4  -3   -0.30    0.89
  -3  -4  -3   -0.81    1.32
   3  -4   3    0.14    0.26
  -3  -4  -4   46.32    5.22
  -3  -4  -4   46.18    5.32
  -3  -4  -4   45.18    5.06
  -3  -4  -4   41.12    4.74
  -3  -4  -4   53.65    5.13
   3  -4   4   47.01    3.02
  -3  -4  -4   43.77    5.42
   3  -3  -7   12.31    2.32
  -3  -3   7   10.78    2.31
  -3  -3   7   10.56    1.38
   3  -3  -7   13.18    2.73
  -3  -3   7    7.22    1.72
  -3  -3   7   12.95    2.58
   3  -3  -6  114.42    6.86
   3  -3  -6  114.57    7.97
  -3  -3   6  112.63    6.50
  -3  -3   6  111.45    4.62
  -3  -3   6  113.84    7.21
   3  -3  -6  102.84    5.18
  -3  -3   6  107.48    7.05
  -3  -3   5   48.94    4.33
  -3  -3   5   44.49    3.58
  -3  -3   5   42.94    4.03
  -3  -3   5   39.90    3.93
  -3  -3   5   42.52    2.51
   3  -3  -5   47.39    3.91
   3  -3  -5   47.12    3.16
  -3  -3   5   45.59    4.33
   3  -3  -5   44.57    4.59
  -3  -3   4  649.59   19.79
  -3  -3   4  640.51   19.38
  -3  -3   4  682.53   19.55
  -3  -3   4  654.81   19.36
   3  -3  -4  630.78   20.30
  -3  -3   4  622.73   17.73
   3  -3  -4  645.94   18.23
  -3  -3   4  593.89   15.66
   3  -3  -4  651.62   16.94
  -3  -3   3  374.49   10.56
   3  -3  -3  403.71   11.85
  -3  -3   3  377.19   12.95
  -3  -3   3  395.77   11.92
  -3  -3   3  374.02   13.27
  -3  -3   3  380.34   13.16
  -3  -3   3  378.16   13.01
   3  -3  -3  403.18   12.17
  -3  -3   2  137.36    6.53
   3  -3  -2  142.89    6.14
  -3  -3   2  128.83    5.02
  -3  -3   2  131.48    5.59
  -3  -3   2  124.00    6.30
   3  -3  -2  128.24    4.04
  -3  -3   2  131.70    6.38
  -3  -3   2  125.55    6.52
  -3  -3   2  123.69    6.39
   3  -3  -2  125.44    5.55
  -3  -3   1  256.17    9.84
  -3  -3   1  284.28    9.05
  -3  -3   1  272.39    8.52
   3  -3  -1  257.10    7.28
  -3  -3   1  250.79    9.71
  -3  -3   1  255.82   10.02
  -3  -3   1  292.33    8.64
  -3  -3   1  251.70   10.05
  -3  -3   1  263.36    9.99
  -3  -3   0  195.60    8.43
  -3  -3   0  197.50    8.37
   3  -3   0  202.63    5.94
  -3  -3   0  192.73    8.14
   3  -3   0  193.27    5.53
  -3  -3   0  209.35    7.63
   3  -3   0  183.24    5.57
   3  -3   0  190.72    5.57
   3  -3   0  193.05    5.96
  -3  -3   0  200.24    7.06
  -3  -3   0  198.90    8.69
  -3  -3   0  205.80    7.43
  -3  -3   0  188.93    8.41
  -3  -3  -1   40.53    3.74
  -3  -3  -1   39.85    3.59
  -3  -3  -1   35.61    2.71
  -3  -3  -1   40.29    3.64
  -3  -3  -1   44.18    3.34
   3  -3   1   43.19    2.34
   3  -3   1   42.46    2.47
   3  -3   1   40.02    2.35
  -3  -3  -1   38.75    3.76
  -3  -3  -1   44.58    3.36
  -3  -3  -1   44.72    3.99
  -3  -3  -2  143.32    6.41
  -3  -3  -2  157.92    8.36
  -3  -3  -2  161.30    8.60
   3  -3   2  159.97    6.24
  -3  -3  -2  159.03    8.24
  -3  -3  -2  169.54    7.74
   3  -3   2  170.33    5.61
   3  -3   2  153.13    6.24
  -3  -3  -2  172.88    9.11
  -3  -3  -2  169.31    8.92
  -3  -3  -2  171.02    7.80
  -3  -3  -3  170.39    9.29
  -3  -3  -3  176.27    9.23
  -3  -3  -3  170.55    8.59
  -3  -3  -3  187.45   10.21
   3  -3   3  185.18    6.19
   3  -3   3  162.61    7.27
  -3  -3  -3  181.72    9.93
  -3  -3  -3  155.47    9.11
   3  -3   3  171.14    7.30
  -3  -3  -3  184.43    8.94
  -3  -3  -4   24.36    3.93
  -3  -3  -4   27.51    4.02
  -3  -3  -4   35.38    4.27
  -3  -3  -4   32.74    4.25
  -3  -3  -4   28.52    3.80
   3  -3   4   30.38    2.26
   3  -3   4   21.22    2.66
   3  -3   4   24.42    2.77
  -3  -3  -4   29.76    3.62
   3  -3   5   83.47    5.29
   3  -3   5   89.28    6.17
   3  -3   5   93.50    6.19
   3  -2  -7  113.80    7.18
   3  -2  -7  125.46    8.02
   3  -2  -7  115.63    8.01
   3  -2  -7  113.37    6.62
   3  -2  -7  106.40    6.33
  -3  -2   7  131.15    7.32
  -3  -2   7  136.58    5.56
   3  -2  -7  119.29    6.62
   3  -2  -7  109.34    6.75
  -3  -2   7  130.75    7.94
   3  -2  -7  131.93    6.46
   3  -2  -7  127.68    7.94
  -3  -2   7  153.30    8.64
   3  -2  -6   69.90    4.13
   3  -2  -6   65.04    5.08
   3  -2  -6   64.01    4.26
   3  -2  -6   63.70    5.51
   3  -2  -6   64.76    4.19
  -3  -2   6   66.06    4.63
   3  -2  -6   69.47    4.31
  -3  -2   6   73.18    3.44
  -3  -2   6   68.51    5.34
   3  -2  -6   61.35    4.33
   3  -2  -6   68.24    5.18
  -3  -2   6   68.25    5.31
  -3  -2   5   20.40    2.78
  -3  -2   5   21.90    2.74
   3  -2  -5   20.07    2.43
   3  -2  -5   23.47    2.18
   3  -2  -5   21.35    2.04
  -3  -2   5   25.86    2.58
   3  -2  -5   24.07    2.14
   3  -2  -5   20.78    2.92
   3  -2  -5   19.55    1.90
  -3  -2   5   24.91    1.71
  -3  -2   5   22.19    1.44
  -3  -2   5   24.68    2.90
   3  -2  -5   23.20    2.70
   3  -2  -5   24.07    2.16
   3  -2  -5   22.24    2.21
  -3  -2   4  138.83    6.80
   3  -2  -4  127.33    5.81
   3  -2  -4  121.70    4.92
   3  -2  -4  123.13    4.85
  -3  -2   4  136.76    5.88
   3  -2  -4  127.96    4.91
   3  -2  -4  127.37    4.82
   3  -2  -4  123.28    5.13
  -3  -2   4  132.68    4.42
  -3  -2   4  142.23    7.08
  -3  -2   4  127.36    6.62
  -3  -2   4  132.98    6.69
   3  -2  -4  131.14    6.31
   3  -2  -4  135.81    5.44
   3  -2  -3  131.25    5.32
  -3  -2   3  125.53    6.16
  -3  -2   3  127.60    6.42
   3  -2  -3  127.31    5.14
   3  -2  -3  125.68    4.40
   3  -2  -3  125.18    4.32
  -3  -2   3  138.43    5.56
   3  -2  -3  128.34    4.35
   3  -2  -3  121.98    4.21
   3  -2  -3  121.09    4.24
  -3  -2   3  124.98    4.27
  -3  -2   3  139.18    6.53
  -3  -2   3  131.20    6.30
   3  -2  -3  124.92    5.77
   3  -2  -2  583.32   15.89
  -3  -2   2  530.35   13.92
  -3  -2   2  570.13   16.59
   3  -2  -2  574.02   13.59
   3  -2  -2  583.11   16.01
  -3  -2   2  571.95   13.72
   3  -2  -2  578.56   13.78
   3  -2  -2  571.53   13.69
  -3  -2   2  598.07   15.54
   3  -2  -2  570.24   13.68
   3  -2  -2  569.35   13.61
   3  -2  -2  623.26   12.98
  -3  -2   2  586.92   16.93
  -3  -2   2  589.24   16.64
   3  -2  -2  582.89   14.64
  -3  -2   2  578.06   16.75
  -3  -2   2  576.81   16.96
  -3  -2   1  203.54    7.97
   3  -2  -1  187.50    7.53
  -3  -2   1  208.19    5.19
   3  -2  -1  205.57    6.37
  -3  -2   1  197.88    6.12
   3  -2  -1  200.33    5.73
  -3  -2   1  204.90    7.12
   3  -2  -1  206.22    5.75
   3  -2  -1  202.81    5.69
   3  -2  -1  210.66    5.43
  -3  -2   1  202.58    7.88
   3  -2  -1  192.45    5.63
  -3  -2   1  227.88    7.00
  -3  -2   1  205.57    8.17
  -3  -2   1  183.17    7.76
  -3  -2   0  233.40    9.03
  -3  -2   0  230.94    8.76
   3  -2   0  245.90    7.35
  -3  -2   0  248.17    8.20
   3  -2   0  229.96    6.89
   3  -2   0  234.30    5.67
   3  -2   0  245.66    6.42
   3  -2   0  234.84    6.83
  -3  -2   0  222.38    7.00
   3  -2   0  241.65    6.79
  -3  -2   0  226.69    8.82
  -3  -2   0  218.47    8.92
  -3  -2   0  224.88    9.13
  -3  -2   0  238.65    7.96
  -3  -2  -1   55.64    4.18
  -3  -2  -1   56.88    4.05
  -3  -2  -1   51.57    2.85
   3  -2   1   59.41    3.32
  -3  -2  -1   57.32    3.71
   3  -2   1   61.97    2.59
   3  -2   1   56.08    3.04
  -3  -2  -1   58.50    4.17
   3  -2   1   59.78    3.06
  -3  -2  -1   62.51    4.52
  -3  -2  -1   55.85    3.62
  -3  -2  -1   55.85    4.23
  -3  -2  -2  165.49    8.53
  -3  -2  -2  166.11    8.39
  -3  -2  -2  175.66    8.24
  -3  -2  -2  166.92    7.96
  -3  -2  -2  182.38    7.74
  -3  -2  -2  171.99    7.66
   3  -2   2  185.84    5.63
   3  -2   2  163.64    6.69
  -3  -2  -2  166.67    8.21
   3  -2   2  178.80    6.79
  -3  -2  -3   13.29    2.47
  -3  -2  -3   10.59    2.13
  -3  -2  -3   12.13    2.23
  -3  -2  -3   12.27    2.00
  -3  -2  -3   11.58    2.13
   3  -2   3    9.82    1.61
   3  -2   3   13.94    1.36
  -3  -2  -3    9.12    1.83
  -3  -2  -3   12.89    2.35
   3  -2   3   10.92    1.69
  -3  -2  -4   43.77    4.94
  -3  -2  -4   48.06    5.13
  -3  -2  -4   44.39    4.65
  -3  -2  -4   45.48    4.66
  -3  -2  -4   47.63    4.92
   3  -2   4   48.95    2.85
   3  -2   4   42.35    3.85
   3  -2   4   49.32    4.06
  -3  -2  -4   49.69    4.45
  -3  -2  -5   11.35    2.27
   3  -2   5    9.26    1.96
   3  -2   5    6.96    1.72
   3  -2   5    9.99    1.39
  -3  -1   7    4.76    1.48
   3  -1  -7    3.71    1.02
  -3  -1   7    4.27    1.24
   3  -1  -7    4.69    1.42
   3  -1  -7    3.27    1.47
   3  -1  -7    4.22    1.26
   3  -1  -7    4.11    1.45
   3  -1  -7    4.17    1.32
  -3  -1   7    4.64    1.32
   3  -1  -7    5.37    1.50
   3  -1  -7    4.87    1.53
  -3  -1   7    2.82    1.23
  -3  -1   6  130.07    7.13
   3  -1  -6  112.43    6.98
  -3  -1   6  103.72    5.74
   3  -1  -6  118.36    6.20
   3  -1  -6  127.85    7.46
   3  -1  -6  123.13    6.17
  -3  -1   6  128.16    6.39
  -3  -1   6  125.77    4.88
   3  -1  -6  116.43    6.04
   3  -1  -6  118.20    5.95
   3  -1  -6  120.37    6.45
  -3  -1   6  114.88    6.75
   3  -1  -6  126.73    5.92
   3  -1  -6  120.28    7.07
   3  -1  -5  201.03    8.78
  -3  -1   5  180.24    7.26
   3  -1  -5  205.65    7.80
   3  -1  -5  188.63    9.06
   3  -1  -5  194.26    7.53
  -3  -1   5  206.60    7.92
   3  -1  -5  193.90    7.51
  -3  -1   5  210.83    6.28
   3  -1  -5  209.38    7.58
  -3  -1   5  209.51    6.11
   3  -1  -5  201.15    7.96
   3  -1  -5  206.08    7.37
  -3  -1   5  210.36    8.90
  -3  -1   5  200.74    8.72
   3  -1  -5  204.88    8.81
  -3  -1   4 1605.59   38.78
  -3  -1   4 1588.20   39.15
  -3  -1   4 1614.23   34.89
   3  -1  -4 1544.18   38.14
  -3  -1   4 1451.73   36.34
   3  -1  -4 1578.80   36.72
   3  -1  -4 1594.44   36.57
  -3  -1   4 1573.39   37.15
   3  -1  -4 1581.07   36.52
   3  -1  -4 1660.86   37.26
  -3  -1   4 1558.92   38.59
  -3  -1   4 1664.21   35.12
   3  -1  -4 1566.11   36.37
   3  -1  -4 1623.47   38.66
  -3  -1   4 1551.40   38.63
   3  -1  -4 1668.51   36.96
  -3  -1   3  299.49   10.16
   3  -1  -3  270.33    9.21
  -3  -1   3  285.15    8.38
   3  -1  -3  271.74    8.32
   3  -1  -3  269.71    8.19
  -3  -1   3  295.00    8.96
   3  -1  -3  278.36    8.23
   3  -1  -3  278.83    8.14
  -3  -1   3  302.86    7.41
  -3  -1   3  296.87   10.00
   3  -1  -3  287.60    8.16
  -3  -1   3  283.12   10.13
   3  -1  -3  294.51    8.86
  -3  -1   3  290.22    9.96
   3  -1  -3  291.29    9.89
  -3  -1   2  687.66   14.34
   3  -1  -2  632.16   16.68
  -3  -1   2  634.92   17.45
  -3  -1   2  670.69   15.79
   3  -1  -2  619.67   16.52
   3  -1  -2  618.23   15.51
  -3  -1   2  640.72   16.38
   3  -1  -2  632.00   15.38
   3  -1  -2  621.27   15.47
   3  -1  -2  676.51   14.17
   3  -1  -2  619.23   15.39
  -3  -1   2  644.73   17.43
  -3  -1   2  609.25   14.57
  -3  -1   2  613.30   17.69
  -3  -1   2  635.67   17.67
  -3  -1   2  630.84   17.53
   3  -1  -2  627.47   17.34
   3  -1  -1  174.04    6.66
  -3  -1   1  188.20    5.31
  -3  -1   1  183.54    6.94
   3  -1  -1  178.28    6.34
  -3  -1   1  177.58    6.21
   3  -1  -1  176.06    5.55
   3  -1  -1  181.48    5.68
   3  -1  -1  196.30    4.77
   3  -1  -1  176.35    5.59
  -3  -1   1  185.80    7.14
  -3  -1   1  170.06    6.83
  -3  -1   1  184.40    7.27
  -3  -1   1  175.09    7.04
  -3  -1   1  173.47    4.77
  -3  -1   0  213.98    8.08
  -3  -1   0  207.24    7.77
   3  -1   0  207.53    7.19
  -3  -1   0  202.95    5.41
  -3  -1   0  211.87    7.15
   3  -1   0  199.84    6.56
   3  -1   0  229.12    5.71
   3  -1   0  206.30    6.57
  -3  -1   0  193.58    7.99
  -3  -1   0  220.72    7.18
   3  -1   0  209.37    6.52
  -3  -1   0  208.05    8.09
  -3  -1   0  209.68    7.91
  -3  -1  -1   27.26    1.47
  -3  -1  -1   28.65    2.80
  -3  -1  -1   25.68    2.54
   3  -1   1   25.82    2.31
  -3  -1  -1   24.43    2.42
  -3  -1  -1   28.86    2.40
   3  -1   1   30.86    1.64
   3  -1   1   26.69    2.11
  -3  -1  -1   24.69    2.53
   3  -1   1   31.38    2.20
  -3  -1  -1   27.53    2.34
  -3  -1  -1   23.77    2.61
  -3  -1  -2  293.42   11.65
  -3  -1  -2  293.87   11.49
  -3  -1  -2  288.86   11.02
  -3  -1  -2  288.04   10.86
  -3  -1  -2  307.37   10.70
   3  -1   2  332.66    8.47
   3  -1   2  288.95    9.91
  -3  -1  -2  301.37   11.36
   3  -1   2  308.24    9.93
  -3  -1  -2  324.91   10.65
  -3  -1  -3   59.70    5.07
  -3  -1  -3   53.14    4.71
  -3  -1  -3   57.57    4.61
  -3  -1  -3   57.31    4.55
   3  -1   3   66.95    3.11
   3  -1   3   58.30    4.07
  -3  -1  -3   53.01    4.59
   3  -1   3   63.56    4.13
  -3  -1  -3   63.36    4.33
  -3  -1  -4   44.58    4.84
  -3  -1  -4   43.12    4.45
  -3  -1  -4   56.38    5.29
  -3  -1  -4   54.11    4.83
   3  -1   4   58.71    3.27
  -3  -1  -4   46.64    4.65
   3  -1   4   52.81    4.28
   3  -1   4   48.71    4.03
  -3  -1  -4   50.56    4.20
  -3  -1  -5   29.99    4.31
  -3  -1  -5   37.67    4.43
  -3  -1  -5   31.19    4.01
   3  -1   5   29.83    2.55
   3  -1   5   29.15    3.50
  -3  -1  -5   36.47    4.46
   3  -1   5   32.48    3.66
  -3  -1  -5   33.65    3.64
  -3  -1  -5   30.25    4.24
   3   0  -8  196.40    9.33
   3   0  -7  226.31    9.42
   3   0  -7  212.21   11.20
  -3   0   7  219.59   10.14
   3   0  -7  233.26   10.39
   3   0  -7  226.98   10.11
  -3   0   7  224.82    9.62
   3   0  -7  229.52   10.13
   3   0  -7  233.36    9.98
   3   0  -7  235.92   10.79
  -3   0   7  218.43   10.24
   3   0  -7  232.65   11.07
  -3   0   7  249.20   11.02
  -3   0   6   12.19    2.12
   3   0  -6   11.59    1.71
  -3   0   6   11.55    1.95
   3   0  -6   11.94    1.94
   3   0  -6   13.42    2.44
   3   0  -6   13.21    2.00
   3   0  -6   16.10    2.39
   3   0  -6   13.27    2.27
   3   0  -6   12.03    1.94
  -3   0   6   15.81    2.06
   3   0  -6   11.09    1.83
   3   0  -6   10.80    1.91
  -3   0   6   14.13    2.22
  -3   0   5    2.82    1.00
   3   0  -5    3.57    1.09
   3   0  -5    2.29    0.74
  -3   0   5    3.77    1.06
   3   0  -5    1.95    0.78
   3   0  -5    1.29    0.83
  -3   0   5    2.80    0.62
   3   0  -5    3.05    0.94
   3   0  -5    2.82    0.94
   3   0  -5    3.22    0.92
  -3   0   5    2.37    0.80
   3   0  -5    2.66    0.82
   3   0  -5    3.08    1.03
  -3   0   5    2.54    0.95
  -3   0   5    2.54    0.61
   3   0  -4   82.52    4.02
  -3   0   4   94.33    4.94
  -3   0   4   88.71    4.97
   3   0  -4   80.51    4.88
  -3   0   4   89.16    4.46
  -3   0   4   91.83    3.79
   3   0  -4   87.75    4.33
   3   0  -4   84.83    4.18
  -3   0   4   86.82    4.16
  -3   0   4   93.00    3.31
   3   0  -4   85.99    4.20
   3   0  -4   82.96    4.08
   3   0  -4   87.19    4.09
  -3   0   4   85.09    3.36
  -3   0   4   80.16    4.60
  -3   0   4   84.66    4.68
   3   0  -4   86.92    4.95
  -3   0   3   67.99    3.59
   3   0  -3   58.86    3.78
   3   0  -3   63.50    3.31
   3   0  -3   70.88    3.38
  -3   0   3   64.87    3.27
  -3   0   3   67.52    2.39
   3   0  -3   67.86    3.29
  -3   0   3   65.62    2.25
  -3   0   3   62.42    3.83
   3   0  -3   64.53    3.20
  -3   0   3   62.96    2.56
   3   0  -3   63.03    3.16
  -3   0   3   60.39    3.64
  -3   0   3   62.90    3.75
  -3   0   3   60.17    3.66
   3   0  -3   62.33    3.92
   3   0  -3   68.16    3.38
   3   0  -2 1400.76   31.78
  -3   0   2 1335.35   32.81
  -3   0   2 1333.83   32.53
  -3   0   2 1409.43   31.91
   3   0  -2 1335.52   32.65
   3   0  -2 1368.82   31.49
  -3   0   2 1348.92   31.36
   3   0  -2 1390.87   30.16
   3   0  -2 1380.22   31.45
  -3   0   2 1406.97   29.69
   3   0  -2 1389.89   31.40
  -3   0   2 1387.10   32.58
  -3   0   2 1359.18   30.19
   3   0  -2 1351.64   31.28
  -3   0   2 1458.79   30.54
  -3   0   2 1353.80   32.72
  -3   0   2 1362.18   32.64
   3   0  -2 1375.86   33.08
   3   0  -1  490.54   12.61
  -3   0   1  485.79   11.71
   3   0  -1  483.28   13.15
  -3   0   1  484.94   13.72
  -3   0   1  479.03   13.50
   3   0  -1  458.06   13.49
  -3   0   1  470.09   11.39
  -3   0   1  478.90   13.57
  -3   0   1  470.05   12.52
  -3   0   1  524.80   10.71
   3   0  -1  489.25   12.76
   3   0  -1  461.29   11.44
   3   0  -1  503.81   12.70
  -3   0   1  466.32   13.77
  -3   0   1  464.01   13.66
  -3   0   0   42.63    2.97
  -3   0   0   49.41    3.23
   3   0   0   43.56    2.84
  -3   0   0   52.85    2.27
  -3   0   0   44.11    2.97
   3   0   0   48.44    3.15
  -3   0   0   41.60    3.08
  -3   0   0   49.26    2.74
   3   0   0   46.90    2.73
   3   0   0   45.84    2.01
  -3   0   0   46.23    1.84
   3   0   0   44.12    2.61
   3   0   0   51.89    2.74
  -3   0   0   43.14    3.11
  -3   0  -1   19.23    2.19
  -3   0  -1   19.14    1.28
  -3   0  -1   19.68    2.19
  -3   0  -1   16.93    1.95
   3   0   1   19.39    2.09
  -3   0  -1   18.83    1.99
  -3   0  -1   19.58    1.89
   3   0   1   21.04    1.40
   3   0   1   17.16    1.71
  -3   0  -1   17.50    2.02
  -3   0  -1   18.18    1.07
   3   0   1   17.17    1.68
  -3   0  -1   19.79    1.87
  -3   0  -2   55.56    4.26
  -3   0  -2   55.16    4.15
  -3   0  -2   54.93    3.93
   3   0   2   63.81    4.26
  -3   0  -2   54.86    3.89
  -3   0  -2   54.57    3.71
   3   0   2   64.86    2.90
   3   0   2   53.60    3.55
  -3   0  -2   58.19    4.14
   3   0   2   61.02    3.66
  -3   0  -2   66.40    3.87
  -3   0  -3   32.40    3.67
  -3   0  -3   31.99    3.52
  -3   0  -3   28.14    3.14
  -3   0  -3   28.77    2.77
  -3   0  -3   28.92    3.09
   3   0   3   28.22    2.08
   3   0   3   28.01    2.81
  -3   0  -3   30.45    3.30
   3   0   3   29.46    2.81
  -3   0  -4   47.68    4.73
  -3   0  -4   63.38    3.77
  -3   0  -4   49.02    4.92
  -3   0  -4   54.48    4.78
  -3   0  -4   59.31    4.89
   3   0   4   56.37    3.38
   3   0   4   53.58    4.30
  -3   0  -4   50.18    4.69
   3   0   4   49.48    4.06
  -3   0  -4   57.31    4.21
  -3   0  -5    3.18    1.55
  -3   0  -5    5.82    1.78
  -3   0  -5    5.58    1.65
  -3   0  -5    8.68    1.54
  -3   0  -5    1.63    0.94
   3   0   5    3.87    1.30
   3   0   5    7.42    1.41
  -3   0  -5    4.34    1.64
   3   0   5    4.21    1.40
   3   1  -7    3.26    1.39
   3   1  -7    3.28    1.12
  -3   1   7    3.58    1.40
   3   1  -7    3.28    1.19
   3   1  -7    1.15    0.85
   3   1  -7    3.35    1.15
   3   1  -7    3.16    1.20
  -3   1   7    4.36    1.16
   3   1  -7    3.18    1.11
  -3   1   7    4.17    1.37
   3   1  -7    2.41    1.09
   3   1  -6  109.76    7.16
  -3   1   6  131.99    7.17
   3   1  -6  117.67    6.50
   3   1  -6  123.23    6.49
  -3   1   6  115.10    5.86
   3   1  -6  125.35    6.53
   3   1  -6  120.20    6.30
   3   1  -6  119.70    6.02
   3   1  -6  131.79    7.09
  -3   1   6  120.88    6.46
   3   1  -6  131.97    7.31
  -3   1   6  119.55    6.50
   3   1  -5  181.62    8.84
  -3   1   5  214.39    8.75
  -3   1   5  194.71    7.48
   3   1  -5  202.56    8.12
   3   1  -5  193.76    8.06
   3   1  -5  206.09    8.03
  -3   1   5  193.84    7.35
   3   1  -5  209.73    8.05
   3   1  -5  212.32    7.96
   3   1  -5  195.35    8.33
  -3   1   5  201.33    7.16
  -3   1   5  194.52    7.91
   3   1  -5  212.87    7.72
  -3   1   5  204.26    8.08
   3   1  -5  196.55    8.56
  -3   1   4 1552.37   37.20
   3   1  -4 1528.57   38.94
  -3   1   4 1658.65   38.44
  -3   1   4 1576.76   36.88
   3   1  -4 1603.76   37.46
   3   1  -4 1609.96   37.29
  -3   1   4 1555.78   36.35
   3   1  -4 1617.11   37.25
   3   1  -4 1597.51   37.06
   3   1  -4 1596.68   36.71
  -3   1   4 1639.75   36.19
   3   1  -4 1586.06   36.96
   3   1  -4 1553.76   38.23
  -3   1   4 1556.01   37.26
  -3   1   3  292.86    9.12
   3   1  -3  283.55   10.18
  -3   1   3  301.47    9.83
  -3   1   3  291.42    9.05
   3   1  -3  302.33    9.34
   3   1  -3  293.25    9.12
  -3   1   3  273.52    8.30
   3   1  -3  290.87    9.04
  -3   1   3  283.56    8.14
   3   1  -3  308.55    9.11
   3   1  -3  295.99    8.96
  -3   1   3  287.10    8.26
  -3   1   3  285.63    9.28
  -3   1   3  285.42    9.13
  -3   1   3  283.67    9.05
   3   1  -3  319.23    9.00
   3   1  -3  292.76    9.85
  -3   1   2  619.49   16.11
  -3   1   2  632.40   16.64
   3   1  -2  605.08   17.29
   3   1  -2  650.75   16.30
  -3   1   2  619.68   15.22
   3   1  -2  665.04   16.32
   3   1  -2  659.29   16.19
  -3   1   2  623.49   16.10
  -3   1   2  643.97   15.68
   3   1  -2  654.28   16.14
  -3   1   2  607.90   15.13
  -3   1   2  630.92   16.36
  -3   1   2  614.69   16.16
  -3   1   2  610.31   16.10
   3   1  -2  650.65   15.78
   3   1  -2  614.94   17.06
   3   1  -1  179.09    5.92
  -3   1   1  187.95    6.45
  -3   1   1  181.77    6.24
   3   1  -1  172.88    6.96
   3   1  -1  175.24    6.10
  -3   1   1  187.84    6.38
   3   1  -1  175.59    5.65
  -3   1   1  176.28    5.54
   3   1  -1  180.12    6.29
   3   1  -1  187.39    6.28
  -3   1   1  175.08    5.37
  -3   1   1  192.22    6.61
  -3   1   1  178.16    5.81
  -3   1   1  187.48    6.48
   3   1   0  208.37    6.82
  -3   1   0  208.08    7.40
   3   1   0  208.35    7.89
  -3   1   0  209.79    7.19
   3   1   0  208.64    6.38
  -3   1   0  207.80    6.58
   3   1   0  208.38    7.19
  -3   1   0  210.97    7.55
   3   1   0  218.61    7.20
  -3   1   0  214.25    6.12
   3   1   0  216.99    7.07
  -3   1   0  215.80    7.35
  -3   1   0  215.84    6.57
  -3   1   0  199.80    7.34
  -3   1  -1   25.27    2.40
  -3   1  -1   28.23    1.95
  -3   1  -1   24.62    1.89
  -3   1  -1   25.83    2.40
  -3   1  -1   27.22    2.34
   3   1   1   26.87    2.61
  -3   1  -1   25.68    2.22
   3   1   1   23.80    1.76
  -3   1  -1   25.37    2.08
   3   1   1   26.92    2.25
  -3   1  -1   22.75    2.20
  -3   1  -1   29.90    1.77
   3   1   1   27.26    2.21
  -3   1  -2  304.71   11.13
  -3   1  -2  297.18    9.34
  -3   1  -2  292.68   10.81
  -3   1  -2  278.48   10.26
   3   1   2  316.37   11.23
  -3   1  -2  342.55   10.20
  -3   1  -2  281.63   10.18
   3   1   2  298.39    8.98
   3   1   2  293.82   10.13
  -3   1  -2  293.67   10.59
  -3   1  -2  323.11    9.30
   3   1   2  309.17   10.11
  -3   1  -3   62.55    4.91
  -3   1  -3   63.87    3.61
  -3   1  -3   55.16    4.50
   3   1   3   64.38    4.22
  -3   1  -3   47.97    3.97
   3   1   3   67.49    4.93
  -3   1  -3   54.68    4.16
   3   1   3   59.16    3.44
  -3   1  -3   66.80    4.03
   3   1   3   53.74    3.99
  -3   1  -3   59.71    4.53
  -3   1  -4   54.84    5.07
  -3   1  -4   52.99    3.62
  -3   1  -4   43.37    4.45
  -3   1  -4   48.03    4.42
  -3   1  -4   46.47    4.28
   3   1   4   55.33    3.62
   3   1   4   44.49    3.98
   3   1   4   53.44    4.23
  -3   1  -4   54.01    4.78
  -3   1  -4   61.87    4.13
  -3   1  -5   32.55    4.31
  -3   1  -5   26.61    3.86
  -3   1  -5   35.30    4.12
  -3   1  -5   31.87    3.87
   3   1   5   31.29    3.07
   3   1   5   28.59    3.45
  -3   1  -5   30.56    3.93
   3   1   5   32.85    3.60
  -3   1  -5   31.97    3.15
   3   2  -7  119.64    7.62
   3   2  -7  118.04    8.32
  -3   2   7  126.71    8.27
   3   2  -7  136.79    7.87
   3   2  -7  142.14    7.83
  -3   2   7  128.46    6.71
   3   2  -7  124.12    7.38
   3   2  -7  126.02    7.30
   3   2  -7  130.65    7.98
  -3   2   7  136.68    7.20
  -3   2   7  131.35    7.40
   3   2  -7  129.11    7.12
   3   2  -6   59.39    5.28
  -3   2   6   70.25    5.43
   3   2  -6   69.92    5.00
   3   2  -6   67.85    4.80
  -3   2   6   64.77    4.13
   3   2  -6   64.62    4.69
   3   2  -6   67.60    4.67
   3   2  -6   64.86    5.04
  -3   2   6   63.54    4.36
   3   2  -6   63.89    4.41
  -3   2   6   73.09    4.75
   3   2  -6   70.23    5.12
  -3   2   5   28.92    3.13
  -3   2   5   23.61    2.59
   3   2  -5   21.23    2.42
   3   2  -5   19.49    2.72
   3   2  -5   22.93    2.44
  -3   2   5   20.04    1.98
   3   2  -5   23.78    2.48
   3   2  -5   25.49    2.51
  -3   2   5   19.05    2.06
  -3   2   5   22.35    2.23
   3   2  -5   23.86    2.34
  -3   2   5   26.37    2.45
   3   2  -5   23.50    2.65
  -3   2   4  139.58    6.76
   3   2  -4  120.77    6.60
  -3   2   4  125.87    5.95
   3   2  -4  129.33    5.96
   3   2  -4  133.25    5.90
  -3   2   4  129.66    4.97
   3   2  -4  131.59    5.83
   3   2  -4  128.33    5.71
   3   2  -4  129.88    5.70
  -3   2   4  122.49    5.39
  -3   2   4  123.79    5.25
   3   2  -4  132.21    5.48
  -3   2   4  134.06    5.40
   3   2  -4  135.03    6.22
  -3   2   3  133.22    4.93
  -3   2   3  134.72    6.26
   3   2  -3  121.89    6.27
  -3   2   3  129.46    5.73
   3   2  -3  130.50    5.65
   3   2  -3  124.34    5.45
  -3   2   3  127.78    4.46
   3   2  -3  134.00    5.57
  -3   2   3  121.34    5.10
   3   2  -3  129.98    5.45
   3   2  -3  125.86    5.71
   3   2  -3  134.40    5.46
  -3   2   3  127.38    4.99
  -3   2   3  132.27    5.26
  -3   2   3  122.22    4.76
   3   2  -3  138.57    5.06
  -3   2   3  128.39    4.83
  -3   2   2  565.39   14.38
   3   2  -2  609.09   14.19
  -3   2   2  584.23   14.60
  -3   2   2  549.72   16.05
  -3   2   2  628.00   16.28
   3   2  -2  559.65   16.84
   3   2  -2  598.73   15.75
  -3   2   2  553.79   14.35
  -3   2   2  576.61   13.83
  -3   2   2  559.02   14.39
   3   2  -2  609.57   15.76
   3   2  -2  610.14   15.64
  -3   2   2  594.44   15.62
   3   2  -2  614.94   15.60
  -3   2   2  570.65   15.13
   3   2  -2  644.02   14.95
   3   2  -2  583.78   16.05
   3   2  -1  211.71    5.10
  -3   2   1  202.96    6.41
   3   2  -1  188.43    7.84
  -3   2   1  200.65    6.98
   3   2  -1  203.70    6.98
  -3   2   1  203.69    5.73
   3   2  -1  204.90    7.11
   3   2  -1  213.77    7.11
  -3   2   1  197.88    6.60
  -3   2   1  210.31    6.56
  -3   2   1  207.97    6.41
  -3   2   1  200.00    6.43
  -3   2   1  211.10    6.49
   3   2  -1  208.42    6.11
   3   2   0  227.99    6.73
  -3   2   0  226.39    7.56
  -3   2   0  235.86    7.42
   3   2   0  227.85    8.82
   3   2   0  226.31    7.63
   3   2   0  231.14    8.01
  -3   2   0  231.27    6.86
   3   2   0  235.33    7.93
  -3   2   0  240.16    7.39
  -3   2   0  230.94    7.46
   3   2   0  240.32    7.88
  -3   2   0  237.33    7.76
  -3   2   0  237.24    7.84
  -3   2   0  243.51    7.83
  -3   2  -1   60.61    3.67
  -3   2  -1   61.92    3.53
   3   2   1   58.78    2.77
  -3   2  -1   58.86    3.56
  -3   2  -1   59.20    3.41
   3   2   1   56.77    4.05
  -3   2  -1   55.24    3.25
   3   2   1   52.48    3.15
   3   2   1   58.00    3.58
  -3   2  -1   58.87    3.35
  -3   2  -1   53.85    3.04
  -3   2  -1   55.80    3.37
   3   2   1   61.60    3.62
   3   2   1   58.83    3.47
  -3   2  -1   57.43    2.87
  -3   2  -2  169.28    7.49
  -3   2  -2  159.03    6.66
  -3   2  -2  159.26    7.18
  -3   2  -2  162.40    6.89
   3   2   2  176.39    8.03
  -3   2  -2  167.05    6.86
   3   2   2  157.87    6.30
   3   2   2  162.69    6.92
  -3   2  -2  150.87    6.83
   3   2   2  169.44    6.89
  -3   2  -2  166.30    6.57
  -3   2  -3   10.58    1.97
  -3   2  -3   10.14    1.65
  -3   2  -3   12.18    2.04
  -3   2  -3   12.33    1.95
  -3   2  -3   14.15    1.81
   3   2   3   12.56    2.17
  -3   2  -3   10.52    1.79
   3   2   3   14.15    2.05
  -3   2  -3   12.07    1.98
   3   2   3   10.84    1.58
   3   2   3   12.12    1.85
  -3   2  -4   39.51    4.26
  -3   2  -4   42.11    4.34
  -3   2  -4   38.56    3.91
  -3   2  -4   41.26    3.96
   3   2   4   43.19    3.52
   3   2   4   43.96    3.96
  -3   2  -4   45.00    4.33
   3   2   4   40.00    3.69
  -3   2  -4   50.35    3.82
  -3   2  -5    7.69    2.28
  -3   2  -5    6.02    1.85
  -3   2  -5    4.74    1.46
  -3   2  -5   11.98    2.06
  -3   2  -5    7.59    1.85
  -3   2  -5    7.68    2.01
   3   2   5    6.00    1.49
   3   3  -7    7.91    1.89
   3   3  -7   14.55    2.41
   3   3  -7   10.18    2.00
  -3   3   7   12.14    2.60
   3   3  -7   10.44    2.11
   3   3  -7   10.60    2.53
   3   3  -7   12.38    2.27
   3   3  -7    9.95    2.02
   3   3  -7   12.15    2.16
   3   3  -7   13.35    2.54
  -3   3   6  113.60    7.42
   3   3  -6  106.32    7.42
  -3   3   6  112.99    7.01
   3   3  -6  122.76    6.91
   3   3  -6  105.04    6.31
   3   3  -6  106.79    6.35
   3   3  -6  110.23    6.30
   3   3  -6  109.11    6.84
   3   3  -6  108.33    6.19
   3   3  -6  105.93    6.45
  -3   3   5   44.15    4.17
   3   3  -5   46.42    4.35
  -3   3   5   44.23    3.95
   3   3  -5   45.06    3.68
   3   3  -5   50.03    3.78
  -3   3   5   42.87    2.85
   3   3  -5   47.06    3.56
   3   3  -5   47.19    3.67
   3   3  -5   44.53    3.53
   3   3  -5   41.20    3.64
  -3   3   5   44.44    2.98
  -3   3   5   35.95    2.84
   3   3  -5   45.97    3.50
   3   3  -5   44.97    3.69
   3   3  -4  640.97   17.39
  -3   3   4  651.85   19.50
   3   3  -4  597.14   19.33
  -3   3   4  605.25   18.57
   3   3  -4  658.98   18.19
   3   3  -4  651.46   17.94
  -3   3   4  646.87   15.85
   3   3  -4  637.70   17.79
   3   3  -4  660.00   17.73
   3   3  -4  643.82   17.74
  -3   3   4  563.31   17.04
  -3   3   4  634.48   16.08
   3   3  -4  627.53   17.18
  -3   3   4  689.81   16.45
   3   3  -4  617.07   17.85
   3   3  -3  375.62   11.13
  -3   3   3  369.74   12.89
   3   3  -3  390.97   13.44
  -3   3   3  366.80   12.56
   3   3  -3  406.73   12.31
   3   3  -3  406.25   12.12
  -3   3   3  382.91    9.76
   3   3  -3  402.47   12.04
  -3   3   3  398.77   12.14
   3   3  -3  394.84   11.88
   3   3  -3  399.14   11.87
  -3   3   3  354.46   11.51
  -3   3   3  393.47   10.05
   3   3  -3  410.79   11.30
  -3   3   3  408.07   10.13
   3   3  -3  380.92   11.91
  -3   3   2  114.68    5.18
   3   3  -2  124.42    4.61
  -3   3   2  134.01    6.18
   3   3  -2  129.37    6.48
   3   3  -2  113.05    4.22
   3   3  -2  131.03    5.56
  -3   3   2  125.26    3.57
   3   3  -2  133.94    5.58
   3   3  -2  134.41    5.52
  -3   3   2  126.08    5.76
   3   3  -2  136.84    5.53
  -3   3   2  125.84    3.79
   3   3  -2  135.10    4.74
  -3   3   2  129.51    3.79
   3   3  -2  128.42    5.51
  -3   3   1  251.38    6.73
   3   3  -1  252.88    9.76
   3   3  -1  265.38    8.79
   3   3  -1  276.50    8.87
  -3   3   1  259.71    6.44
   3   3  -1  271.14    8.71
  -3   3   1  263.20    9.13
  -3   3   1  252.91    6.71
   3   3  -1  270.63    8.66
  -3   3   1  260.72    6.86
  -3   3   1  228.76    8.17
  -3   3   1  251.69    6.77
   3   3  -1  279.20    7.31
  -3   3   1  259.90    6.79
  -3   3   0  193.95    6.34
   3   3   0  192.28    7.15
  -3   3   0  190.33    6.16
   3   3   0  217.67    8.72
   3   3   0  199.71    7.72
   3   3   0  194.24    7.34
   3   3   0  200.05    7.30
  -3   3   0  196.70    6.29
  -3   3   0  185.54    7.46
  -3   3   0  204.10    6.50
   3   3   0  193.74    5.42
  -3   3   0  199.61    6.41
  -3   3  -1   40.57    2.84
  -3   3  -1   44.61    3.31
  -3   3  -1   41.41    2.83
  -3   3  -1   48.11    2.87
   3   3   1   34.07    3.27
  -3   3  -1   41.13    2.62
   3   3   1   38.96    3.04
   3   3   1   39.79    3.07
   3   3   1   41.29    3.07
  -3   3  -1   40.44    2.71
   3   3   1   41.28    2.99
  -3   3  -1   38.03    3.03
  -3   3  -2  144.65    6.87
  -3   3  -2  144.13    6.85
  -3   3  -2  151.07    6.85
  -3   3  -2  149.25    6.48
   3   3   2  157.46    7.83
  -3   3  -2  150.59    6.41
   3   3   2  146.57    6.63
   3   3   2  152.91    6.94
   3   3   2  155.46    6.89
  -3   3  -2  150.06    6.63
   3   3   2  152.42    6.69
  -3   3  -2  145.63    6.65
  -3   3  -3  167.08    8.22
  -3   3  -3  161.36    7.82
  -3   3  -3  168.94    8.12
  -3   3  -3  163.46    7.62
   3   3   3  187.29    9.13
  -3   3  -3  158.69    7.44
   3   3   3  157.99    7.38
   3   3   3  168.34    7.77
  -3   3  -3  163.55    7.78
   3   3   3  167.65    7.61
  -3   3  -3  155.03    7.33
  -3   3  -4   27.21    3.55
  -3   3  -4   26.36    3.39
  -3   3  -4   22.67    2.98
  -3   3  -4   21.85    2.89
   3   3   4   24.41    2.86
   3   3   4   27.47    3.18
  -3   3  -4   24.20    2.85
  -3   3  -4   27.41    3.36
   3   3   4   28.75    3.19
  -3   3  -5   92.79    7.38
  -3   3  -5   97.84    7.38
  -3   3  -5  103.51    7.38
  -3   3  -5   97.53    6.97
  -3   3  -5   87.11    6.55
   3   3   5   88.05    6.14
  -3   3  -5   94.24    7.11
   3   4  -7   49.93    4.68
   3   4  -6   80.59    5.71
  -3   4   6   82.36    6.47
   3   4  -6   85.04    6.78
  -3   4   6   87.80    6.58
   3   4  -6  100.75    6.35
   3   4  -6  106.09    6.36
   3   4  -6   99.26    6.16
   3   4  -6   98.16    6.02
   3   4  -6  107.95    6.83
   3   4  -6  101.94    6.15
   3   4  -6   94.15    5.97
   3   4  -5   68.09    4.73
  -3   4   5   71.17    5.57
   3   4  -5   64.59    5.42
  -3   4   5   65.16    5.29
   3   4  -5   70.44    4.86
   3   4  -5   69.51    4.74
   3   4  -5   71.01    4.74
   3   4  -5   70.19    4.65
   3   4  -5   65.84    5.14
   3   4  -5   72.48    4.67
   3   4  -5   75.49    4.75
   3   4  -5   72.99    4.72
   3   4  -4   59.57    4.05
  -3   4   4   64.40    4.96
   3   4  -4   67.98    5.20
  -3   4   4   58.43    4.68
   3   4  -4   68.18    4.41
   3   4  -4   66.29    4.24
   3   4  -4   66.70    4.24
   3   4  -4   70.45    4.29
   3   4  -4   60.11    4.69
   3   4  -4   67.71    4.18
   3   4  -4   67.21    4.04
   3   4  -4   57.40    3.89
   3   4  -3   82.35    4.49
   3   4  -3   78.19    4.29
  -3   4   3   77.60    5.21
   3   4  -3   84.48    5.57
  -3   4   3   89.72    5.51
   3   4  -3   96.84    5.05
   3   4  -3   84.10    4.65
   3   4  -3   96.26    4.89
  -3   4   3   84.04    5.02
   3   4  -3   92.18    4.76
   3   4  -3   85.78    5.44
   3   4  -3   87.35    4.22
   3   4  -3   74.23    4.21
   3   4  -2   38.25    2.66
  -3   4   2   45.84    3.70
   3   4  -2   39.27    3.62
   3   4  -2   41.74    3.06
   3   4  -2   43.36    3.08
  -3   4   2   43.73    3.48
   3   4  -2   38.87    3.43
   3   4  -2   42.14    3.00
   3   4  -2   42.34    2.99
   3   4  -2   48.69    2.66
   3   4  -2   47.71    3.01
   3   4  -1  110.43    5.07
  -3   4   1  133.61    6.48
   3   4  -1  114.45    6.40
   3   4  -1  114.86    5.21
   3   4  -1  119.94    5.48
   3   4  -1  119.68    5.44
   3   4  -1  122.42    6.21
   3   4  -1  113.19    5.25
  -3   4   1  110.88    5.87
   3   4  -1  116.95    5.28
   3   4  -1  124.59    4.17
   3   4   0  232.96    9.65
   3   4   0  207.19    8.33
   3   4   0  222.23    8.24
   3   4   0  216.80    8.86
   3   4   0  228.04    8.20
   3   4   0  238.91    8.26
  -3   4   0  214.93    8.86
  -3   4  -1   79.90    5.06
   3   4   1   82.80    4.62
   3   4   1   80.55    5.43
   3   4   1   77.37    5.00
   3   4   1   81.30    4.72
   3   4   1   79.77    4.77
   3   4   1   74.04    4.47
  -3   4  -1   84.57    5.14
  -3   4  -2  145.89    7.44
   3   4   2  154.81    8.10
   3   4   2  139.51    7.70
   3   4   2  140.98    7.18
   3   4   2  146.44    7.05
   3   4   2  152.34    7.03
   3   4   2  152.95    6.92
  -3   4  -2  148.87    7.35
  -3   4  -3    0.25    0.44
  -3   4  -3   -0.02    0.66
   3   4   3   -0.39    0.72
   3   4   3    0.45    0.67
   3   4   3    0.29    0.69
   3   4   3    0.16    0.63
   3   4   3    0.59    0.61
   3   4   3    0.19    0.57
  -3   4  -4   38.60    4.13
   3   4   4   32.04    4.30
   3   4   4   35.81    3.86
   3   4   4   44.32    4.10
   3   4   4   40.00    3.81
  -3   4  -4   45.24    4.24
   3   5  -6   18.96    2.92
  -3   5   6   30.52    3.93
   3   5  -6   28.08    3.39
   3   5  -6   28.05    3.96
   3   5  -6   29.88    3.37
  -3   5   6   27.60    3.84
   3   5  -6   27.16    3.22
   3   5  -6   29.70    3.28
   3   5  -6   28.68    3.56
   3   5  -5   39.86    3.79
  -3   5   5   35.82    4.05
   3   5  -5   41.39    4.50
  -3   5   5   33.51    4.05
   3   5  -5   52.26    4.22
   3   5  -5   52.47    4.12
   3   5  -5   39.27    3.60
   3   5  -5   41.82    3.63
   3   5  -5   38.43    4.18
   3   5  -5   40.78    3.55
   3   5  -5   48.08    3.89
   3   5  -4  179.65    7.69
   3   5  -4  172.62    7.92
  -3   5   4  170.05    8.96
   3   5  -4  166.95    9.05
  -3   5   4  170.51    9.10
   3   5  -4  188.35    8.17
   3   5  -4  183.95    7.93
   3   5  -4  179.00    7.80
   3   5  -4  174.79    7.66
   3   5  -4  166.30    9.02
   3   5  -4  193.88    7.82
   3   5  -3  248.96    9.50
   3   5  -3  266.61   11.33
  -3   5   3  256.57   11.08
   3   5  -3  275.32   10.02
   3   5  -3  263.96    9.70
   3   5  -3  261.97    9.62
  -3   5   3  260.37   10.70
   3   5  -3  272.67    9.66
   3   5  -3  269.24   11.63
   3   5  -3  270.46    9.58
   3   5  -3  281.92    9.22
   3   5  -2    3.68    0.86
   3   5  -2    3.14    0.75
  -3   5   2    2.74    1.07
   3   5  -2    3.84    1.43
  -3   5   2    2.71    1.16
   3   5  -2    3.50    0.97
   3   5  -2    3.19    0.89
   3   5  -2    3.61    0.96
   3   5  -2    3.15    1.18
   3   5  -2    4.12    1.03
  -3   5   1  101.27    6.07
   3   5  -1   99.42    6.13
   3   5  -1   99.62    5.27
   3   5  -1   94.24    5.04
   3   5  -1  107.87    5.29
  -3   5   1   96.84    5.91
   3   5  -1   98.57    5.01
   3   5  -1   96.04    6.14
   3   5  -1  102.49    5.05
   3   5   0   87.47    5.79
   3   5   0   82.55    5.27
   3   5   0   93.64    5.03
   3   5   0   94.48    4.96
   3   5   0   86.68    5.65
  -3   5   0   80.94    5.41
   3   5   0   92.27    4.86
   3   5   1  128.32    7.28
   3   5   1  109.92    6.74
   3   5   1  122.38    6.20
   3   5   1  128.33    6.83
   3   5   1  129.21    6.24
  -3   5  -1  117.40    6.76
   3   5   1  122.00    6.01
  -3   5  -2   48.15    4.46
   3   5   2   64.34    5.21
   3   5   2   48.50    4.73
   3   5   2   64.59    4.51
   3   5   2   60.62    4.31
  -3   5  -2   48.08    4.29
   3   5   2   56.71    4.09
  -3   5  -3  151.17    8.68
   3   5   3  177.44    9.53
   3   5   3  155.14    9.58
   3   5   3  160.87    8.11
   3   5   3  171.14    8.17
  -3   5  -3  149.69    8.29
   3   5   3  163.21    7.88
  -3   5  -4    5.45    1.72
  -3   5  -4    5.43    1.50
   3   5   4    7.49    1.72
   3   5   4    7.03    1.76
   3   5   4    7.13    1.76
   3   6  -5   80.55    5.96
   3   6  -5   83.28    6.72
  -3   6   5   93.11    7.14
   3   6  -5   86.39    5.76
   3   6  -5   89.62    5.74
   3   6  -5   95.08    5.90
   3   6  -5   95.41    5.80
   3   6  -5   89.89    6.97
   3   6  -4    7.51    1.62
   3   6  -4    6.72    1.46
   3   6  -4    8.10    2.03
  -3   6   4    6.20    1.79
   3   6  -4    8.99    1.73
   3   6  -4    7.40    1.49
   3   6  -4   10.12    1.68
   3   6  -4    6.85    1.86
   3   6  -4    6.39    1.35
   3   6  -3   25.30    2.57
   3   6  -3   16.42    2.32
   3   6  -3   22.42    2.58
   3   6  -3   19.02    2.91
  -3   6   3   24.18    3.28
   3   6  -3   22.70    2.49
   3   6  -3   25.45    2.63
   3   6  -3   23.20    2.47
   3   6  -3   24.90    3.48
  -3   6   2   24.28    3.12
  -3   6   2   31.39    3.57
   3   6  -2   27.07    3.32
   3   6  -2   29.35    2.79
   3   6  -2   27.35    2.69
   3   6  -2   27.60    2.65
   3   6  -2   26.75    3.54
   3   6  -2   28.17    2.64
  -3   6   1  195.32    9.23
   3   6  -1  166.25    8.61
   3   6  -1  174.40    7.49
   3   6  -1  170.57    7.37
  -3   6   1  173.62    8.86
   3   6  -1  174.26    7.34
   3   6  -1  166.45    9.11
   3   6  -1  173.43    7.29
   3   6   0  129.96    7.41
   3   6   0  116.45    6.92
   3   6   0  111.46    5.88
   3   6   0  113.75    5.90
  -3   6   0  112.09    7.00
   3   6   0  110.62    5.75
   3   6   0  106.27    6.97
   3   6   0  112.07    5.73
   3   6   1   85.36    5.07
   3   6   1   95.41    6.42
   3   6   1   85.48    6.27
   3   6   1   93.45    5.42
   3   6   1   87.48    5.18
   3   6   1   76.10    5.60
  -3   6  -1   80.34    5.95
   3   6   2   38.87    3.47
   3   6   2   43.26    4.40
   3   6   2   28.37    3.90
   3   6   2   35.49    3.45
   3   6   2   38.04    3.48
  -3   6  -2   29.26    3.56
  -3   6  -3    5.43    1.65
  -3   6  -3    6.89    1.85
   3   6   3    3.72    1.45
   3   6   3    5.08    1.38
   3   6   3    4.72    1.80
   3   6   3    6.38    1.51
   3   6   3    5.07    1.41
   3   7  -5   73.64    6.02
   3   7  -5   65.12    6.12
   3   7  -5   74.45    5.45
   3   7  -5   82.23    5.57
   3   7  -5   79.06    5.46
   3   7  -5   83.40    5.48
   3   7  -5   79.88    5.88
   3   7  -4  107.95    6.97
   3   7  -4  108.16    7.55
  -3   7   4  113.24    8.22
   3   7  -4  114.24    6.50
   3   7  -4  112.28    6.29
   3   7  -4  117.50    6.38
   3   7  -4  117.38    6.31
   3   7  -4  114.40    8.36
   3   7  -4  112.09    6.14
   3   7  -3   75.76    4.76
  -3   7   3   66.72    5.91
   3   7  -3   66.22    5.58
   3   7  -3   71.34    4.86
   3   7  -3   75.19    4.86
   3   7  -3   76.60    4.90
   3   7  -3   78.60    4.88
   3   7  -3   72.57    6.50
  -3   7   2    2.82    1.36
   3   7  -2    5.34    1.26
   3   7  -2    4.35    1.50
  -3   7   2    3.71    1.32
   3   7  -2    5.56    1.23
   3   7  -2    5.65    1.31
   3   7  -2    5.25    1.19
   3   7  -2    5.64    1.78
   3   7  -2    4.44    1.12
  -3   7   1    3.49    1.28
   3   7  -1    3.97    1.26
  -3   7   1    2.18    1.20
   3   7  -1    5.91    1.38
   3   7  -1    3.11    0.96
   3   7  -1    2.31    0.85
   3   7  -1    3.64    1.50
   3   7  -1    4.38    1.07
   3   7   0   37.10    3.99
   3   7   0   43.18    3.63
   3   7   0   45.49    3.71
  -3   7   0   38.46    4.26
   3   7   0   44.36    3.58
   3   7   0   36.90    4.31
   3   7   0   39.78    3.38
   3   7   1  104.77    6.92
   3   7   1   93.92    7.06
   3   7   1   95.36    5.76
   3   7   1  102.54    5.90
  -3   7  -1   96.09    6.98
   3   7   1  100.11    5.76
   3   7   1  102.21    5.76
  -3   7  -2   20.17    3.14
   3   7   2   22.07    3.62
  -3   8   2   33.44    4.13
   3   8  -2   28.73    4.17
  -3   8   1  170.22    9.53
  -3   8   1  145.59    9.19
   3   8  -1  149.47    9.82
   3   8   0    6.83    2.18
  -4  -7   4  126.40    8.66
   4  -7  -4  119.77    8.86
  -4  -7   4  128.40    7.42
  -4  -7   4  146.00    9.58
  -4  -7   4  145.67    9.30
  -4  -7   4  139.48    9.02
  -4  -7   3  231.26   11.75
  -4  -7   3  217.37    9.64
   4  -7  -3  195.98   10.92
  -4  -7   3  225.73    9.95
  -4  -7   3  232.92   11.82
  -4  -7   3  239.55   12.39
  -4  -7   3  231.06   11.90
  -4  -7   2    5.57    1.82
  -4  -7   2    3.99    1.45
   4  -7  -2    4.89    1.48
   4  -7  -2    3.19    1.18
  -4  -7   2    5.33    1.46
  -4  -7   2    4.98    1.34
  -4  -7   2    7.57    1.95
  -4  -7   2    5.74    1.88
  -4  -7   2    8.86    2.33
  -4  -7   1  132.85    8.52
   4  -7  -1  137.63    8.29
  -4  -7   1  136.57    7.70
  -4  -7   1  125.87    7.11
   4  -7  -1  131.67    6.10
  -4  -7   1  118.83    8.06
  -4  -7   1  119.16    8.45
  -4  -7   1  136.18    8.81
  -4  -7   1  120.68    8.23
  -4  -7   0    2.96    1.50
  -4  -7   0   -0.12    0.90
  -4  -7   0    3.76    1.30
  -4  -7   0    4.27    1.31
  -4  -7   0    1.71    1.04
   4  -7   0    4.75    1.09
  -4  -7   0    3.55    1.69
  -4  -7   0    0.94    0.94
  -4  -7  -1   21.05    3.48
  -4  -7  -1   21.83    3.44
  -4  -7  -1   31.85    3.67
  -4  -7  -1   28.54    3.98
  -4  -7  -1   27.36    4.06
  -4  -7  -1   28.04    3.98
  -4  -7  -1   38.69    4.02
  -4  -6   5   12.65    2.66
  -4  -6   5    5.17    2.01
  -4  -6   5   11.82    2.61
  -4  -6   5    8.39    1.45
   4  -6  -5    8.34    2.42
  -4  -6   5   11.92    2.26
  -4  -6   5    8.47    2.16
  -4  -6   4    5.60    1.74
  -4  -6   4    9.26    2.22
  -4  -6   4    7.10    1.38
   4  -6  -4    8.24    2.16
  -4  -6   4   10.04    1.95
  -4  -6   4    8.44    2.16
  -4  -6   4    6.90    1.91
  -4  -6   3   10.87    2.43
  -4  -6   3   12.48    2.56
   4  -6  -3   11.65    1.97
  -4  -6   3   13.14    1.97
   4  -6  -3   11.40    2.36
  -4  -6   3   11.69    2.41
  -4  -6   3   13.96    2.17
  -4  -6   3   14.08    2.74
  -4  -6   2   40.40    4.44
   4  -6  -2   36.06    3.81
  -4  -6   2   41.64    3.72
  -4  -6   2   44.66    3.86
  -4  -6   2   41.85    4.46
  -4  -6   2   40.66    4.67
  -4  -6   2   45.54    4.79
  -4  -6   2   40.14    4.47
  -4  -6   1  112.72    7.67
   4  -6  -1  107.02    7.06
  -4  -6   1  116.28    7.82
  -4  -6   1  109.64    6.40
  -4  -6   1  119.21    6.64
   4  -6  -1  113.31    5.18
  -4  -6   1  109.02    7.45
  -4  -6   1   96.02    7.40
  -4  -6   1  114.42    7.89
  -4  -6   0   90.13    7.02
  -4  -6   0  100.22    6.25
  -4  -6   0  100.09    6.23
   4  -6   0   98.59    4.85
  -4  -6   0   93.68    7.07
  -4  -6   0  101.54    7.68
  -4  -6   0   99.98    7.48
  -4  -6   0  104.94    6.12
  -4  -6   0   99.47    7.37
  -4  -6  -1   23.36    3.66
  -4  -6  -1   24.44    3.71
  -4  -6  -1   25.82    3.62
  -4  -6  -1   27.17    3.32
   4  -6   1   30.18    2.55
  -4  -6  -1   25.03    3.67
  -4  -6  -1   23.93    3.77
  -4  -6  -1   27.45    3.31
  -4  -6  -2    9.36    2.52
  -4  -6  -2    9.58    2.48
  -4  -6  -2    7.85    2.27
  -4  -6  -2    7.75    2.03
  -4  -6  -2    6.79    1.96
  -4  -6  -2   12.78    2.73
  -4  -6  -2    9.54    2.40
  -4  -5   6   11.63    1.54
   4  -5  -6   16.35    3.32
  -4  -5   6   12.36    2.28
  -4  -5   6   14.00    2.66
  -4  -5   6   15.19    2.93
  -4  -5   5  189.10   10.30
   4  -5  -5  189.12   11.25
  -4  -5   5  191.99    9.25
  -4  -5   5  196.79   10.85
  -4  -5   5  188.74    7.21
  -4  -5   5  202.55   10.63
  -4  -5   5  195.21   10.40
   4  -5  -4  198.25    8.31
  -4  -5   4  178.27    9.61
  -4  -5   4  160.61    9.36
   4  -5  -4  179.96   10.29
  -4  -5   4  174.00    8.38
  -4  -5   4  178.38    7.17
  -4  -5   4  175.60    9.96
  -4  -5   4  181.21    9.77
   4  -5  -3  147.99    7.41
  -4  -5   3  122.26    7.69
  -4  -5   3  134.91    6.21
  -4  -5   3  140.47    7.06
  -4  -5   3  140.83    8.42
  -4  -5   3  132.37    8.04
  -4  -5   3  130.11    7.89
  -4  -5   2   18.63    2.88
  -4  -5   2   20.37    2.97
   4  -5  -2   20.40    2.72
  -4  -5   2   20.42    2.27
  -4  -5   2   16.18    2.68
  -4  -5   2   17.75    2.31
  -4  -5   2   17.07    2.82
  -4  -5   2   20.53    3.05
  -4  -5   1   95.99    6.71
   4  -5  -1   77.35    5.70
  -4  -5   1   88.70    6.38
  -4  -5   1   92.30    5.26
  -4  -5   1   85.85    5.40
   4  -5  -1   91.66    4.09
  -4  -5   1   88.22    6.66
  -4  -5   1   96.49    5.20
  -4  -5   1   84.78    6.46
  -4  -5   1   83.33    6.32
  -4  -5   0   47.07    4.76
  -4  -5   0   51.13    4.21
  -4  -5   0   45.01    3.68
   4  -5   0   50.02    2.98
  -4  -5   0   48.82    4.80
  -4  -5   0   52.82    5.19
  -4  -5   0   54.12    4.13
  -4  -5   0   48.68    4.91
  -4  -5  -1  114.49    7.95
  -4  -5  -1  110.27    7.55
  -4  -5  -1  103.47    6.56
   4  -5   1  108.86    4.80
  -4  -5  -1  104.97    7.51
  -4  -5  -1  104.99    7.84
  -4  -5  -1  109.09    6.59
  -4  -5  -1  107.09    7.81
  -4  -5  -2   26.22    4.08
  -4  -5  -2   27.62    4.10
  -4  -5  -2   29.22    4.03
  -4  -5  -2   26.63    3.44
  -4  -5  -2   29.06    3.60
   4  -5   2   33.98    2.54
  -4  -5  -2   24.91    3.79
  -4  -5  -2   31.31    4.47
   4  -4  -7  178.33    9.72
   4  -4  -6   64.86    6.48
  -4  -4   6   65.91    5.19
  -4  -4   6   71.48    3.70
  -4  -4   6   72.66    6.46
  -4  -4   6   70.62    5.99
   4  -4  -6   61.80    5.11
  -4  -4   6   68.40    5.88
  -4  -4   5   12.37    2.45
   4  -4  -5   17.02    2.44
   4  -4  -5   15.50    2.02
  -4  -4   5   15.89    2.71
   4  -4  -5   12.71    2.71
  -4  -4   5   16.85    2.42
  -4  -4   5   12.60    1.50
  -4  -4   5   11.61    2.53
  -4  -4   5    9.71    2.20
   4  -4  -4   64.62    4.30
  -4  -4   4   69.53    5.45
  -4  -4   4   61.76    4.47
  -4  -4   4   64.70    5.31
   4  -4  -4   59.04    4.32
  -4  -4   4   58.73    5.24
  -4  -4   4   59.39    3.35
  -4  -4   4   62.16    5.20
   4  -4  -3   27.44    2.87
  -4  -4   3   24.76    2.15
  -4  -4   3   26.67    3.25
  -4  -4   3   27.83    2.82
  -4  -4   3   27.65    3.29
  -4  -4   3   26.05    3.37
  -4  -4   3   24.93    3.23
  -4  -4   3   24.91    3.19
   4  -4  -3   33.20    3.00
  -4  -4   2  182.61    8.93
   4  -4  -2  173.46    8.25
  -4  -4   2  173.55    6.80
  -4  -4   2  184.25    7.84
   4  -4  -2  178.88    5.45
  -4  -4   2  177.94    8.75
  -4  -4   2  178.07    9.15
  -4  -4   2  181.52    9.11
  -4  -4   2  169.16    8.71
   4  -4  -2  163.92    7.29
  -4  -4   1  191.78    9.45
   4  -4  -1  174.23    8.66
  -4  -4   1  188.72    7.36
  -4  -4   1  203.12    8.38
   4  -4  -1  199.26    6.16
  -4  -4   1  180.79    9.10
  -4  -4   1  186.20    9.62
  -4  -4   1  179.52    9.36
  -4  -4   1  190.70    9.49
  -4  -4   0  239.21   11.20
  -4  -4   0  241.47   10.87
  -4  -4   0  259.76   10.13
  -4  -4   0  246.98    8.93
   4  -4   0  249.24    7.55
  -4  -4   0  230.42   10.86
  -4  -4   0  246.33   11.57
  -4  -4   0  271.00    9.90
  -4  -4   0  227.15   11.07
  -4  -4  -1   51.16    5.02
  -4  -4  -1   47.02    4.66
  -4  -4  -1   51.07    4.31
   4  -4   1   53.19    2.91
  -4  -4  -1   56.33    5.18
  -4  -4  -1   55.92    5.42
  -4  -4  -1   55.94    4.38
  -4  -4  -1   54.96    5.26
  -4  -4  -2   41.09    4.81
  -4  -4  -2   37.74    4.46
  -4  -4  -2   34.27    3.84
   4  -4   2   39.74    2.59
  -4  -4  -2   29.58    4.08
  -4  -4  -2   41.07    4.97
  -4  -4  -2   40.50    4.06
  -4  -4  -2   39.32    4.77
  -4  -4  -3   57.76    6.22
  -4  -4  -3   63.17    6.18
  -4  -4  -3   58.45    5.42
   4  -4   3   70.97    3.72
  -4  -4  -3   57.44    6.04
  -4  -4  -3   65.29    6.74
  -4  -4  -3   58.23    5.28
  -4  -4  -3   54.73    6.09
   4  -3  -7   10.34    2.33
  -4  -3   7    7.74    2.23
  -4  -3   7    9.60    1.37
  -4  -3   7   10.19    1.91
   4  -3  -7    6.34    2.06
  -4  -3   7    7.07    1.67
  -4  -3   7    9.88    2.34
   4  -3  -6   21.16    2.97
   4  -3  -6   25.06    3.81
  -4  -3   6   30.13    2.20
  -4  -3   6   22.73    2.88
  -4  -3   6   26.41    1.90
  -4  -3   6   20.65    3.14
   4  -3  -6   25.13    2.61
  -4  -3   6   26.36    3.44
  -4  -3   5  271.01   11.79
   4  -3  -5  244.91   12.16
  -4  -3   5  256.10   10.23
  -4  -3   5  264.04    7.99
  -4  -3   5  266.04   12.07
  -4  -3   5  253.58   11.54
   4  -3  -5  254.78   10.77
  -4  -3   5  243.52   11.23
   4  -3  -5  273.96    9.69
   4  -3  -4  265.09    9.29
  -4  -3   4  243.73   10.65
  -4  -3   4  232.26    7.85
  -4  -3   4  237.55    9.36
  -4  -3   4  244.81   11.02
  -4  -3   4  229.52    7.30
  -4  -3   4  238.83   10.71
  -4  -3   4  241.20   10.65
   4  -3  -4  250.09    9.91
   4  -3  -3   49.81    3.68
  -4  -3   3   43.71    3.97
  -4  -3   3   42.61    3.90
  -4  -3   3   47.03    3.52
  -4  -3   3   45.74    4.11
  -4  -3   3   46.61    4.27
  -4  -3   3   42.45    2.46
  -4  -3   3   42.20    3.93
   4  -3  -3   44.63    3.61
  -4  -3   2   29.22    3.14
   4  -3  -2   34.71    3.22
  -4  -3   2   31.96    2.19
  -4  -3   2   29.49    2.72
  -4  -3   2   34.27    3.37
   4  -3  -2   33.90    1.62
  -4  -3   2   31.35    3.44
  -4  -3   2   28.61    3.23
  -4  -3   2   32.75    3.40
   4  -3  -2   31.11    2.92
  -4  -3   1   12.17    2.12
  -4  -3   1   14.72    2.27
   4  -3  -1   11.66    1.91
  -4  -3   1   11.81    1.33
  -4  -3   1   10.39    1.65
   4  -3  -1   13.82    1.10
  -4  -3   1    9.72    1.82
  -4  -3   1   11.18    2.11
  -4  -3   1   15.08    1.81
  -4  -3   1   11.91    2.12
  -4  -3   0   89.74    6.14
  -4  -3   0   87.03    5.96
  -4  -3   0   90.87    5.98
  -4  -3   0  116.70    5.93
   4  -3   0  107.06    3.86
  -4  -3   0  110.72    5.57
  -4  -3   0   87.86    6.23
  -4  -3   0  104.97    6.66
  -4  -3  -1  179.64    9.12
  -4  -3  -1  184.11    8.41
   4  -3   1  189.29    6.00
  -4  -3  -1  181.05    9.38
  -4  -3  -1  173.37    9.30
  -4  -3  -1  157.16    9.19
  -4  -3  -1  183.37    8.17
  -4  -3  -1  171.72    9.40
  -4  -3  -2   47.48    4.97
  -4  -3  -2   48.14    4.83
  -4  -3  -2   49.88    4.41
   4  -3   2   57.47    2.99
  -4  -3  -2   53.31    5.17
  -4  -3  -2   56.89    5.58
  -4  -3  -2   54.71    4.50
  -4  -3  -2   52.61    5.31
  -4  -3  -3   33.69    4.61
  -4  -3  -3   26.20    3.99
  -4  -3  -3   37.93    4.54
  -4  -3  -3   30.83    3.81
   4  -3   3   35.59    2.51
  -4  -3  -3   31.32    4.29
  -4  -3  -3   29.14    4.43
  -4  -3  -3   33.23    3.74
  -4  -2   7  245.43   10.66
   4  -2  -7  233.30   12.47
  -4  -2   7  229.56   10.57
  -4  -2   7  270.98    8.85
  -4  -2   7  282.48   12.81
   4  -2  -7  259.91   10.19
   4  -2  -7  255.16   12.08
  -4  -2   7  272.55   12.61
   4  -2  -6  341.39   13.38
  -4  -2   6  365.17   12.53
   4  -2  -6  332.36   11.61
   4  -2  -6  368.41   15.49
   4  -2  -6  336.53   11.50
  -4  -2   6  377.91   13.13
   4  -2  -6  326.52   11.37
  -4  -2   6  405.48   10.69
   4  -2  -6  343.09   11.37
  -4  -2   6  382.30   10.32
   4  -2  -6  336.66   11.94
  -4  -2   6  390.20   14.77
   4  -2  -6  391.66   14.63
   4  -2  -6  385.34   12.46
  -4  -2   6  376.29   14.53
  -4  -2   5   19.33    2.76
  -4  -2   5   16.99    2.54
  -4  -2   5   17.83    2.02
   4  -2  -5   17.70    1.84
   4  -2  -5   17.75    2.32
   4  -2  -5   20.58    1.95
  -4  -2   5   18.19    2.25
   4  -2  -5   14.21    1.63
   4  -2  -5   18.91    1.84
  -4  -2   5   19.64    1.56
  -4  -2   5   18.95    1.48
   4  -2  -5   17.20    1.91
  -4  -2   5   23.86    3.14
  -4  -2   5   19.76    2.82
   4  -2  -5   21.92    2.79
   4  -2  -5   20.70    2.24
  -4  -2   4  343.10   12.65
   4  -2  -4  343.39   10.94
  -4  -2   4  328.40   10.22
   4  -2  -4  317.92   10.85
   4  -2  -4  305.25    9.54
   4  -2  -4  317.78    9.53
  -4  -2   4  341.20   11.23
   4  -2  -4  314.46    9.46
   4  -2  -4  320.96    9.40
  -4  -2   4  355.83    9.07
  -4  -2   4  343.07   13.01
  -4  -2   4  342.68   12.75
  -4  -2   4  328.89   12.52
   4  -2  -4  341.12   12.20
   4  -2  -3   30.87    2.71
  -4  -2   3   28.49    3.01
   4  -2  -3   25.95    1.75
  -4  -2   3   30.91    2.22
   4  -2  -3   24.45    2.26
   4  -2  -3   27.77    1.91
   4  -2  -3   29.97    1.91
  -4  -2   3   25.48    2.46
   4  -2  -3   23.48    1.71
   4  -2  -3   27.50    1.80
  -4  -2   3   29.16    3.07
  -4  -2   3   28.10    1.69
  -4  -2   3   28.75    3.15
  -4  -2   3   25.16    2.91
  -4  -2   3   28.07    3.01
   4  -2  -3   27.58    2.83
   4  -2  -2  161.12    7.30
   4  -2  -2  168.45    7.24
  -4  -2   2  158.19    7.58
  -4  -2   2  151.57    7.49
   4  -2  -2  164.25    6.21
   4  -2  -2  156.15    5.30
  -4  -2   2  170.72    6.81
   4  -2  -2  152.49    5.24
   4  -2  -2  178.63    4.52
   4  -2  -2  158.54    5.24
  -4  -2   2  164.34    7.65
   4  -2  -2  156.59    5.20
  -4  -2   2  164.85    7.96
  -4  -2   2  166.13    7.88
  -4  -2   2  150.88    4.88
  -4  -2   1  493.04   15.90
   4  -2  -1  480.83   15.33
  -4  -2   1  458.58   12.10
  -4  -2   1  484.63   15.53
   4  -2  -1  491.20   13.67
   4  -2  -1  478.57   12.79
  -4  -2   1  522.17   14.68
   4  -2  -1  500.84   12.84
   4  -2  -1  540.74   11.95
   4  -2  -1  501.14   12.78
  -4  -2   1  494.44   15.79
   4  -2  -1  490.96   12.70
  -4  -2   1  496.46   16.20
  -4  -2   1  487.47   15.94
  -4  -2   0  841.24   24.90
  -4  -2   0  885.93   24.75
   4  -2   0  874.18   22.38
  -4  -2   0  931.47   23.75
   4  -2   0  857.37   21.79
   4  -2   0  950.14   20.64
   4  -2   0  873.12   21.69
  -4  -2   0  864.49   24.86
   4  -2   0  903.15   21.65
  -4  -2   0  942.77   23.51
  -4  -2   0  861.17   25.37
  -4  -2   0  855.10   25.15
  -4  -2  -1   33.46    3.59
  -4  -2  -1   26.48    3.11
   4  -2   1   26.88    2.53
  -4  -2  -1   34.08    3.21
   4  -2   1   27.52    2.39
   4  -2   1   36.52    2.09
   4  -2   1   32.17    2.55
  -4  -2  -1   36.34    3.73
   4  -2   1   28.83    2.37
  -4  -2  -1   37.55    3.19
  -4  -2  -1   32.65    3.68
  -4  -2  -1   29.12    3.48
  -4  -2  -2  204.74   10.48
   4  -2   2  198.55    7.99
  -4  -2  -2  202.33   10.02
  -4  -2  -2  208.60    9.47
   4  -2   2  219.69    6.87
   4  -2   2  215.76    8.36
  -4  -2  -2  199.71   10.15
  -4  -2  -2  210.56   10.85
  -4  -2  -2  222.53    9.35
  -4  -2  -2  224.74   11.01
  -4  -2  -3   38.17    4.65
  -4  -2  -3   39.94    4.46
  -4  -2  -3   42.17    4.49
  -4  -2  -3   34.73    3.91
   4  -2   3   44.33    2.79
   4  -2   3   36.48    3.46
  -4  -2  -3   45.09    4.83
   4  -2   3   43.82    3.63
  -4  -2  -3   42.32    3.99
  -4  -2  -3   42.51    4.94
  -4  -2  -4   46.35    5.53
  -4  -2  -4   49.92    5.66
  -4  -2  -4   48.66    5.35
  -4  -2  -4   52.92    5.42
   4  -2   4   62.13    3.76
   4  -2   4   53.16    4.55
  -4  -2  -4   54.94    5.79
   4  -2   4   50.12    4.32
  -4  -2  -4   59.72    5.12
  -4  -1   7   22.35    3.23
   4  -1  -7   19.10    3.04
  -4  -1   7   19.82    2.83
   4  -1  -7   19.11    2.58
   4  -1  -7   22.17    3.36
  -4  -1   7   24.59    2.97
   4  -1  -7   18.06    2.47
   4  -1  -7   19.45    3.11
   4  -1  -7   19.83    2.58
   4  -1  -7   24.13    2.75
   4  -1  -7   23.27    2.99
   4  -1  -7   21.78    2.60
  -4  -1   7   24.82    3.35
   4  -1  -6   29.53    3.52
  -4  -1   6   36.86    3.47
   4  -1  -6   33.94    3.13
   4  -1  -6   37.94    4.19
   4  -1  -6   37.19    3.19
  -4  -1   6   39.72    2.52
  -4  -1   6   33.28    3.20
   4  -1  -6   32.84    2.99
   4  -1  -6   33.49    2.95
  -4  -1   6   36.57    2.47
  -4  -1   6   33.55    3.71
   4  -1  -6   29.37    3.02
  -4  -1   6   35.36    3.81
   4  -1  -6   34.74    3.03
   4  -1  -6   32.47    3.69
  -4  -1   5  119.97    6.81
   4  -1  -5  110.89    6.47
  -4  -1   5  124.68    6.07
   4  -1  -5  110.07    5.39
   4  -1  -5  112.93    5.33
  -4  -1   5  115.50    5.81
   4  -1  -5  112.95    5.32
  -4  -1   5  129.09    4.49
   4  -1  -5  116.33    5.30
  -4  -1   5  120.27    4.50
   4  -1  -5  112.19    5.66
  -4  -1   5  119.98    7.07
  -4  -1   5  112.42    6.68
  -4  -1   5  109.85    6.55
   4  -1  -5  120.31    6.84
   4  -1  -5  115.45    5.63
  -4  -1   4  357.37   12.58
  -4  -1   4  367.62   11.26
   4  -1  -4  336.14   11.84
   4  -1  -4  338.73   10.51
   4  -1  -4  338.77   10.35
  -4  -1   4  346.27   11.17
   4  -1  -4  332.11   10.26
  -4  -1   4  358.05    9.09
   4  -1  -4  333.36   10.18
   4  -1  -4  335.47   10.16
  -4  -1   4  361.65    9.39
  -4  -1   4  344.75   12.79
  -4  -1   4  350.74   12.60
  -4  -1   4  347.40   12.49
   4  -1  -4  364.73   12.73
   4  -1  -4  352.01   11.07
   4  -1  -3  255.19    8.94
  -4  -1   3  271.30   10.15
  -4  -1   3  272.27    8.77
   4  -1  -3  244.08    9.21
   4  -1  -3  255.36    8.24
   4  -1  -3  243.73    8.01
  -4  -1   3  273.93    7.31
  -4  -1   3  262.40    8.90
   4  -1  -3  260.26    8.09
   4  -1  -3  249.57    7.95
  -4  -1   3  273.23    6.89
  -4  -1   3  260.03    9.98
   4  -1  -3  251.46    7.92
  -4  -1   3  256.44   10.25
  -4  -1   3  264.73   10.22
  -4  -1   3  252.40    9.94
   4  -1  -3  270.69   10.16
   4  -1  -2   23.62    2.61
  -4  -1   2   27.09    1.53
   4  -1  -2   24.77    2.39
  -4  -1   2   30.56    2.92
  -4  -1   2   23.09    1.87
   4  -1  -2   24.59    2.33
   4  -1  -2   24.58    1.91
  -4  -1   2   26.13    2.24
   4  -1  -2   24.58    1.91
   4  -1  -2   26.69    1.41
   4  -1  -2   22.36    1.81
  -4  -1   2   28.51    1.33
  -4  -1   2   26.22    2.69
  -4  -1   2   25.54    1.52
   4  -1  -2   22.66    1.80
  -4  -1   2   23.39    2.72
  -4  -1   2   25.08    2.73
  -4  -1   2   25.11    2.69
  -4  -1   1   25.03    2.70
   4  -1  -1   24.03    2.46
  -4  -1   1   29.50    1.68
  -4  -1   1   25.66    2.64
   4  -1  -1   26.66    2.43
  -4  -1   1   24.67    2.22
   4  -1  -1   25.67    2.02
   4  -1  -1   27.50    1.50
   4  -1  -1   28.04    2.07
  -4  -1   1   28.06    1.54
  -4  -1   1   26.20    2.73
  -4  -1   1   28.22    1.19
   4  -1  -1   25.91    1.99
  -4  -1   1   29.07    2.97
  -4  -1   1   29.41    2.94
  -4  -1   0   49.80    4.03
   4  -1   0   49.80    3.73
   4  -1   0   51.36    3.04
  -4  -1   0   52.95    3.98
   4  -1   0   56.09    3.73
  -4  -1   0   57.28    3.68
   4  -1   0   51.75    3.21
   4  -1   0   62.08    2.59
   4  -1   0   53.25    3.16
  -4  -1   0   54.20    2.25
  -4  -1   0   51.11    4.03
  -4  -1   0   58.00    3.65
  -4  -1   0   58.63    4.46
  -4  -1   0   51.76    4.14
  -4  -1  -1  112.70    3.58
  -4  -1  -1  104.70    6.35
  -4  -1  -1  106.64    6.16
   4  -1   1   99.84    5.57
  -4  -1  -1  105.40    5.62
   4  -1   1   96.39    4.93
   4  -1   1  110.68    4.09
   4  -1   1  103.96    5.02
  -4  -1  -1  102.42    6.16
   4  -1   1  114.92    5.13
  -4  -1  -1  110.66    5.57
  -4  -1  -1   98.47    6.37
  -4  -1  -1   99.31    6.32
  -4  -1  -2  186.63    9.52
  -4  -1  -2  188.16    9.16
   4  -1   2  199.57    8.85
  -4  -1  -2  186.69    8.99
  -4  -1  -2  212.28    9.07
   4  -1   2  202.79    6.51
   4  -1   2  195.01    7.98
  -4  -1  -2  176.09    9.09
   4  -1   2  192.48    7.80
  -4  -1  -2  198.78    8.52
  -4  -1  -2  176.74    9.47
  -4  -1  -3   76.92    6.46
  -4  -1  -3   81.58    6.49
  -4  -1  -3   75.43    5.95
  -4  -1  -3   76.51    5.92
   4  -1   3   90.57    4.29
   4  -1   3   82.35    5.19
   4  -1   3   73.00    5.04
  -4  -1  -3   79.78    6.25
  -4  -1  -3   90.89    5.71
  -4  -1  -4    9.98    2.40
  -4  -1  -4    8.81    2.29
  -4  -1  -4    7.26    2.01
  -4  -1  -4    8.20    1.88
  -4  -1  -4    4.71    1.21
  -4  -1  -4    7.65    2.04
   4  -1   4    4.74    1.46
  -4  -1  -4    7.15    2.16
   4  -1   4    9.60    1.50
   4  -1   4    8.68    1.85
   4   0  -7  273.95   13.15
  -4   0   7  297.30   12.68
   4   0  -7  276.88   11.49
   4   0  -7  281.50   11.35
  -4   0   7  277.40   11.14
   4   0  -7  291.08   11.49
   4   0  -7  268.58   11.00
   4   0  -7  267.47   11.71
  -4   0   7  289.44   12.32
   4   0  -7  294.31   11.18
   4   0  -7  293.12   13.02
  -4   0   7  307.54   12.69
   4   0  -6  629.66   21.29
  -4   0   6  685.96   20.61
   4   0  -6  680.16   20.09
   4   0  -6  687.56   19.68
   4   0  -6  674.92   21.26
   4   0  -6  656.24   19.21
  -4   0   6  654.19   19.06
   4   0  -6  637.14   19.11
   4   0  -6  639.17   18.84
  -4   0   6  678.84   17.86
   4   0  -6  647.35   18.72
  -4   0   6  660.75   20.38
  -4   0   6  685.60   20.51
   4   0  -6  643.38   20.95
  -4   0   5   19.19    2.44
  -4   0   5   19.86    2.52
  -4   0   5   20.49    2.51
   4   0  -5   16.52    2.03
   4   0  -5   15.49    2.41
   4   0  -5   17.75    2.06
  -4   0   5   17.66    2.02
   4   0  -5   21.35    2.23
   4   0  -5   16.10    1.93
   4   0  -5   18.85    2.05
  -4   0   5   17.60    1.70
  -4   0   5   17.65    2.47
  -4   0   5   20.71    2.56
   4   0  -5   16.38    1.95
   4   0  -5   21.68    2.75
  -4   0   4  620.70   18.28
  -4   0   4  659.40   18.12
   4   0  -4  608.07   18.67
   4   0  -4  630.05   17.17
   4   0  -4  624.83   16.78
   4   0  -4  617.50   16.92
  -4   0   4  645.31   15.14
  -4   0   4  615.29   16.92
   4   0  -4  615.15   16.86
   4   0  -4  620.20   16.81
  -4   0   4  620.85   15.66
  -4   0   4  628.13   18.70
  -4   0   4  621.84   18.39
  -4   0   4  611.52   18.20
   4   0  -4  630.81   18.93
   4   0  -4  661.28   17.24
  -4   0   3    1.69    0.71
   4   0  -3    1.05    0.58
   4   0  -3    4.39    1.02
  -4   0   3    1.81    0.84
  -4   0   3    1.45    0.64
   4   0  -3    0.81    0.65
   4   0  -3    1.58    0.60
   4   0  -3    2.43    0.76
  -4   0   3    2.01    0.66
   4   0  -3    2.33    0.64
  -4   0   3    2.14    0.86
  -4   0   3    2.03    0.49
   4   0  -3    1.48    0.59
  -4   0   3    1.39    0.72
  -4   0   3    1.25    0.31
   4   0  -2   67.71    4.54
   4   0  -2   74.75    3.99
  -4   0   2   73.93    4.50
  -4   0   2   67.84    3.71
   4   0  -2   71.91    4.43
  -4   0   2   72.36    4.40
   4   0  -2   73.33    3.80
  -4   0   2   85.11    2.50
  -4   0   2   71.79    3.70
   4   0  -2   74.24    3.07
   4   0  -2   76.50    3.84
   4   0  -2   69.57    3.65
  -4   0   2   73.16    3.03
   4   0  -2   73.81    3.74
  -4   0   2   76.10    4.70
  -4   0   2   69.64    4.45
  -4   0   2   80.59    3.34
  -4   0   2   71.86    4.46
  -4   0   1  885.33   20.02
   4   0  -1  809.18   21.56
  -4   0   1  833.56   22.54
  -4   0   1  859.38   22.32
   4   0  -1  821.06   22.27
  -4   0   1  815.72   20.81
   4   0  -1  836.45   21.11
   4   0  -1  834.97   19.62
   4   0  -1  845.15   20.98
  -4   0   1  824.56   22.35
  -4   0   1  842.51   19.36
   4   0  -1  823.13   20.81
  -4   0   1  806.97   22.64
  -4   0   1  836.08   22.66
  -4   0   0 1501.64   38.03
  -4   0   0 1696.11   35.38
   4   0   0 1467.48   36.86
  -4   0   0 1498.02   37.57
   4   0   0 1569.38   38.00
   4   0   0 1577.86   36.26
  -4   0   0 1543.13   36.50
   4   0   0 1547.17   36.51
   4   0   0 1550.35   34.76
   4   0   0 1561.17   36.35
  -4   0   0 1487.51   37.78
  -4   0   0 1562.86   34.29
  -4   0   0 1495.91   38.31
  -4   0   0 1513.82   38.21
  -4   0  -1    1.63    0.88
  -4   0  -1    5.43    1.39
  -4   0  -1    3.27    1.00
   4   0   1    2.95    1.02
  -4   0  -1    4.36    0.82
   4   0   1    2.38    0.83
  -4   0  -1    3.10    0.92
   4   0   1    3.58    0.94
  -4   0  -1    5.03    1.28
   4   0   1    4.15    0.78
  -4   0  -1    3.20    0.57
  -4   0  -1    5.06    1.12
   4   0   1    2.32    0.83
  -4   0  -1    3.00    1.12
  -4   0  -2  353.31   14.05
  -4   0  -2  362.00   13.96
  -4   0  -2  424.73   11.68
  -4   0  -2  365.24   13.55
   4   0   2  403.88   14.03
  -4   0  -2  336.80   13.04
   4   0   2  382.32   11.03
  -4   0  -2  363.43   12.87
   4   0   2  355.59   12.37
  -4   0  -2  355.00   13.61
   4   0   2  383.17   12.49
  -4   0  -2  416.86   13.03
  -4   0  -3    0.13    0.88
  -4   0  -3   -0.60    0.90
  -4   0  -3    0.63    0.99
  -4   0  -3   -0.38    0.84
  -4   0  -3    0.21    0.48
  -4   0  -3   -0.70    0.86
   4   0   3   -0.02    0.52
  -4   0  -3    0.33    0.66
   4   0   3   -0.18    0.41
   4   0   3    0.97    0.87
  -4   0  -4   57.93    5.85
  -4   0  -4   71.23    4.60
  -4   0  -4   58.23    5.79
  -4   0  -4   66.71    5.84
  -4   0  -4   54.95    5.25
   4   0   4   63.59    4.25
   4   0   4   60.85    5.00
  -4   0  -4   54.77    5.47
   4   0   4   57.72    4.77
  -4   0  -4   64.00    4.90
   4   1  -7   22.24    3.28
  -4   1   7   23.96    3.47
   4   1  -7   23.38    3.05
   4   1  -7   21.71    3.40
  -4   1   7   23.81    2.77
   4   1  -7   21.37    2.85
   4   1  -7   21.03    2.80
   4   1  -7   22.80    2.87
   4   1  -7   19.94    2.93
   4   1  -7   20.80    2.65
  -4   1   7   22.46    2.91
  -4   1   7   24.33    3.08
  -4   1   6   45.00    4.28
   4   1  -6   30.30    3.80
   4   1  -6   34.16    3.37
   4   1  -6   35.55    3.35
  -4   1   6   34.66    3.07
   4   1  -6   33.97    3.28
   4   1  -6   33.38    3.18
   4   1  -6   37.68    3.65
  -4   1   6   36.63    3.05
  -4   1   6   35.98    3.44
   4   1  -6   34.67    3.16
  -4   1   6   35.50    3.37
   4   1  -6   34.25    3.76
  -4   1   5  114.22    6.58
   4   1  -5  111.70    6.93
   4   1  -5  114.40    5.96
   4   1  -5  119.41    5.95
  -4   1   5  109.32    5.31
   4   1  -5  109.34    5.72
   4   1  -5  112.31    5.70
   4   1  -5  113.92    5.67
  -4   1   5  117.24    5.34
  -4   1   5  111.49    5.92
   4   1  -5  119.27    5.65
  -4   1   5  118.03    6.03
   4   1  -5  115.47    6.63
  -4   1   4  359.01   11.64
  -4   1   4  382.87   11.28
  -4   1   4  361.46   12.42
   4   1  -4  328.94   12.68
   4   1  -4  350.79   11.58
   4   1  -4  354.84   11.41
  -4   1   4  347.66   11.88
  -4   1   4  348.20   10.64
   4   1  -4  346.88   11.28
   4   1  -4  360.02   11.30
   4   1  -4  363.37   11.25
  -4   1   4  344.42   10.44
  -4   1   4  333.81   11.43
  -4   1   4  343.27   11.44
   4   1  -4  377.94   11.34
   4   1  -4  361.55   12.62
  -4   1   3  259.90    9.15
  -4   1   3  265.22    9.54
   4   1  -3  252.58   10.16
   4   1  -3  258.17    8.93
  -4   1   3  261.77    8.18
   4   1  -3  270.75    9.01
   4   1  -3  270.22    8.92
  -4   1   3  268.73    8.29
   4   1  -3  242.04    8.59
  -4   1   3  262.05    8.09
  -4   1   3  256.13    9.30
  -4   1   3  258.02    9.16
  -4   1   3  263.56    9.22
   4   1  -3  267.72    8.66
   4   1  -3  251.70    9.90
   4   1  -2   21.35    2.48
   4   1  -2   27.24    2.16
  -4   1   2   22.39    2.22
   4   1  -2   23.96    2.60
   4   1  -2   23.52    2.19
   4   1  -2   28.50    2.06
  -4   1   2   24.04    1.84
   4   1  -2   22.44    2.14
   4   1  -2   23.43    2.14
  -4   1   2   24.70    2.31
   4   1  -2   22.82    2.07
  -4   1   2   24.96    1.86
  -4   1   2   22.55    1.93
  -4   1   2   24.15    2.40
  -4   1   2   27.40    2.47
  -4   1   2   25.01    2.37
  -4   1   1   26.11    2.44
   4   1  -1   27.43    2.21
  -4   1   1   25.31    2.44
  -4   1   1   26.71    2.44
   4   1  -1   23.47    2.57
   4   1  -1   25.47    1.95
  -4   1   1   26.28    2.01
   4   1  -1   29.56    2.45
   4   1  -1   26.28    2.27
   4   1  -1   28.74    2.33
  -4   1   1   27.24    1.88
  -4   1   1   26.53    2.54
  -4   1   1   27.53    2.14
  -4   1   1   26.33    2.52
   4   1   0   54.02    3.33
  -4   1   0   54.81    3.85
  -4   1   0   46.87    3.45
   4   1   0   50.12    3.92
   4   1   0   51.62    2.99
  -4   1   0   58.05    3.31
   4   1   0   49.95    3.42
   4   1   0   50.91    3.39
  -4   1   0   55.65    3.78
  -4   1   0   54.08    2.81
   4   1   0   56.40    3.48
  -4   1   0   50.38    3.84
  -4   1   0   56.03    3.26
  -4   1   0   51.39    3.79
  -4   1  -1  111.52    4.99
   4   1   1   98.18    4.94
  -4   1  -1  101.22    5.85
  -4   1  -1  100.92    5.62
   4   1   1  102.15    6.00
   4   1   1   98.96    4.54
   4   1   1   98.70    5.32
  -4   1  -1  106.77    5.26
   4   1   1  100.50    5.28
  -4   1  -1   90.30    5.46
   4   1   1  102.39    5.22
  -4   1  -1  117.21    4.50
  -4   1  -1   98.86    5.91
  -4   1  -1   95.63    5.75
  -4   1  -2  177.04    8.90
  -4   1  -2  205.68    7.71
  -4   1  -2  194.41    9.12
  -4   1  -2  189.77    8.67
   4   1   2  194.85    9.17
  -4   1  -2  179.85    8.35
   4   1   2  176.07    6.99
  -4   1  -2  185.06    8.04
   4   1   2  186.25    8.08
  -4   1  -2  184.37    8.72
   4   1   2  180.92    7.84
  -4   1  -3   70.85    5.90
  -4   1  -3   91.24    5.14
  -4   1  -3   78.30    6.06
  -4   1  -3   72.73    5.57
  -4   1  -3   75.44    5.57
   4   1   3   78.96    4.62
   4   1   3   80.89    5.37
  -4   1  -3   77.66    5.87
   4   1   3   81.03    5.25
  -4   1  -4    9.50    2.30
  -4   1  -4    8.11    2.18
  -4   1  -4    3.79    1.38
  -4   1  -4    6.90    1.48
  -4   1  -4    8.26    2.09
   4   1   4    7.35    1.70
  -4   1  -4    7.85    1.97
   4   1   4    7.44    1.59
   4   1   4    9.71    1.92
  -4   2   7  273.33   12.98
   4   2  -7  255.81   11.38
   4   2  -7  245.78   10.99
   4   2  -7  243.51   10.94
   4   2  -7  262.75   11.05
   4   2  -7  268.80   12.04
   4   2  -7  261.13   10.86
   4   2  -7  240.79   11.63
  -4   2   6  406.39   15.52
   4   2  -6  354.30   15.09
   4   2  -6  382.08   13.84
   4   2  -6  381.22   13.59
  -4   2   6  384.09   12.41
   4   2  -6  385.36   13.60
   4   2  -6  399.83   13.60
   4   2  -6  409.02   14.66
  -4   2   6  370.01   12.75
  -4   2   6  374.54   12.80
   4   2  -6  382.32   13.09
  -4   2   6  387.03   13.06
   4   2  -6  375.84   14.31
  -4   2   5   16.69    1.99
   4   2  -5   17.62    2.47
  -4   2   5   20.19    2.84
   4   2  -5   18.23    2.35
   4   2  -5   17.90    2.73
  -4   2   5   14.93    2.02
   4   2  -5   19.66    2.38
  -4   2   5   17.83    1.90
   4   2  -5   20.69    2.44
   4   2  -5   21.30    2.40
   4   2  -5   16.35    2.13
  -4   2   5   19.44    2.20
  -4   2   5   17.82    2.06
   4   2  -5   19.43    2.18
  -4   2   4  344.95   12.50
  -4   2   4  333.64   11.38
   4   2  -4  310.60   12.64
   4   2  -4  345.32   11.70
   4   2  -4  357.58   11.64
  -4   2   4  329.88    9.95
   4   2  -4  349.80   11.49
   4   2  -4  348.87   11.37
   4   2  -4  355.90   11.36
  -4   2   4  341.19   10.99
  -4   2   4  334.29   10.87
  -4   2   4  322.58   10.55
   4   2  -4  349.66   10.79
  -4   2   4  331.07   10.54
   4   2  -4  337.25   12.06
  -4   2   3   29.68    2.29
  -4   2   3   32.45    2.85
  -4   2   3   25.76    2.69
   4   2  -3   22.69    2.85
   4   2  -3   30.74    2.69
  -4   2   3   27.95    1.92
   4   2  -3   33.61    2.76
  -4   2   3   31.32    2.52
   4   2  -3   33.62    2.75
   4   2  -3   30.98    2.62
  -4   2   3   27.54    2.33
  -4   2   3   25.75    2.26
  -4   2   3   25.22    2.18
  -4   2   3   25.75    2.16
   4   2  -3   28.01    2.30
   4   2  -3   30.22    2.92
   4   2  -2  157.03    7.22
  -4   2   2  163.51    6.11
   4   2  -2  157.08    7.69
   4   2  -2  170.31    6.89
  -4   2   2  157.71    5.30
   4   2  -2  164.62    6.74
   4   2  -2  172.56    6.78
  -4   2   2  163.12    6.08
  -4   2   2  166.02    6.66
   4   2  -2  169.26    6.68
  -4   2   2  150.10    6.07
  -4   2   2  159.78    6.25
  -4   2   2  156.76    6.12
  -4   2   2  153.95    6.02
   4   2  -2  165.91    5.94
   4   2  -1  480.71   13.01
  -4   2   1  480.08   13.95
   4   2  -1  483.23   15.75
   4   2  -1  506.41   14.22
  -4   2   1  485.63   12.80
   4   2  -1  518.30   14.65
   4   2  -1  501.86   14.39
  -4   2   1  493.77   13.92
   4   2  -1  497.38   14.28
  -4   2   1  476.31   13.53
  -4   2   1  494.90   14.22
  -4   2   1  482.83   14.21
  -4   2   1  498.40   14.17
  -4   2   1  501.07   14.12
   4   2   0  884.55   21.30
  -4   2   0  888.38   22.96
  -4   2   0  892.47   22.66
   4   2   0  870.49   24.53
   4   2   0  843.27   22.34
   4   2   0  895.91   23.22
  -4   2   0  869.85   21.60
   4   2   0  905.70   23.09
  -4   2   0  893.67   22.83
   4   2   0  869.85   22.77
  -4   2   0  874.88   21.88
  -4   2   0  864.10   22.62
  -4   2   0  882.28   23.29
  -4   2   0  872.11   23.08
  -4   2  -1   30.98    2.94
  -4   2  -1   31.54    3.01
  -4   2  -1   30.97    2.83
   4   2   1   32.21    3.45
   4   2   1   31.09    2.66
   4   2   1   33.17    3.01
  -4   2  -1   28.98    2.52
   4   2   1   31.90    2.90
   4   2   1   30.95    2.80
  -4   2  -1   32.85    2.84
  -4   2  -1   29.90    2.98
  -4   2  -2  198.61    9.28
  -4   2  -2  197.78    9.12
  -4   2  -2  193.00    8.68
   4   2   2  215.15    9.94
  -4   2  -2  187.36    8.45
   4   2   2  193.23    8.01
   4   2   2  197.91    8.69
   4   2   2  210.22    8.83
  -4   2  -2  208.65    9.08
   4   2   2  207.19    8.60
  -4   2  -2  205.57    8.41
  -4   2  -3   33.33    3.93
  -4   2  -3   41.05    4.25
  -4   2  -3   31.41    3.53
   4   2   3   50.55    4.76
  -4   2  -3   40.70    3.92
   4   2   3   37.74    3.41
   4   2   3   36.97    3.66
  -4   2  -3   39.95    4.06
   4   2   3   33.64    3.40
  -4   2  -3   47.44    3.87
  -4   2  -4   53.98    5.55
  -4   2  -4   49.95    5.22
  -4   2  -4   50.33    4.93
  -4   2  -4   54.13    5.03
   4   2   4   61.69    4.76
   4   2   4   48.37    4.52
  -4   2  -4   50.37    5.06
   4   2   4   56.09    4.71
  -4   2  -4   59.40    4.78
   4   3  -7   11.73    2.24
   4   3  -7   10.69    2.14
  -4   3   7   10.02    2.44
   4   3  -7    8.08    2.04
   4   3  -7    9.96    2.45
   4   3  -7   10.78    2.23
   4   3  -7    8.98    1.92
   4   3  -7    9.05    2.00
   4   3  -7    7.37    1.89
   4   3  -6   22.54    2.99
  -4   3   6   25.25    3.53
   4   3  -6   29.31    3.37
   4   3  -6   23.72    3.53
   4   3  -6   23.69    2.95
   4   3  -6   24.16    2.97
   4   3  -6   23.97    2.91
   4   3  -6   18.66    2.74
   4   3  -6   29.80    3.52
   4   3  -6   25.37    2.88
  -4   3   5  252.66   11.45
   4   3  -5  242.71   11.56
  -4   3   5  247.82   10.31
   4   3  -5  266.05   10.58
   4   3  -5  254.78   10.20
   4   3  -5  267.61   10.33
   4   3  -5  261.16   10.12
   4   3  -5  255.37    9.98
  -4   3   5  228.46    9.39
   4   3  -5  266.36    9.69
   4   3  -5  234.82   10.16
   4   3  -4  234.85    8.41
  -4   3   4  230.30   10.30
  -4   3   4  236.90    9.69
   4   3  -4  230.63   10.70
   4   3  -4  255.89    9.86
   4   3  -4  254.94    9.64
   4   3  -4  257.82    9.63
   4   3  -4  242.29    9.32
   4   3  -4  247.57    9.32
  -4   3   4  227.26    8.92
   4   3  -4  253.62    8.73
   4   3  -4  228.41    9.44
  -4   3   3   40.14    3.68
  -4   3   3   45.73    3.69
   4   3  -3   46.15    4.23
   4   3  -3   43.80    3.46
   4   3  -3   50.19    3.61
  -4   3   3   49.24    3.57
   4   3  -3   47.89    3.49
   4   3  -3   44.69    3.36
  -4   3   3   42.35    3.20
   4   3  -3   46.25    2.94
   4   3  -3   40.66    3.43
   4   3  -2   28.23    3.20
   4   3  -2   30.59    2.78
   4   3  -2   30.77    2.77
   4   3  -2   33.37    2.81
  -4   3   2   31.01    2.86
   4   3  -2   33.72    2.81
  -4   3   2   27.38    2.46
   4   3  -2   29.93    2.15
   4   3  -2   29.43    2.83
  -4   3   1   13.02    1.83
   4   3  -1   13.74    2.22
   4   3  -1   10.23    1.62
   4   3  -1   13.58    1.84
   4   3  -1   10.80    1.62
   4   3  -1   14.69    1.84
  -4   3   1   10.75    1.55
   4   3  -1   12.53    1.24
   4   3   0   98.16    6.21
   4   3   0   94.43    5.36
   4   3   0  102.65    5.49
   4   3   0  101.89    5.39
   4   3   0  103.99    5.36
  -4   3   0   97.05    5.47
   4   3   1  175.41    8.82
   4   3   1  156.87    7.37
   4   3   1  166.85    7.68
   4   3   1  171.67    7.64
   4   3   1  175.31    7.58
  -4   3  -1  169.09    7.77
   4   3   2   57.63    4.99
   4   3   2   49.41    4.01
   4   3   2   54.84    4.32
   4   3   2   52.52    4.17
   4   3   2   50.84    4.00
  -4   3  -2   54.19    4.25
   4   3   3   31.47    3.93
   4   3   3   25.88    3.03
   4   3   3   22.81    3.02
   4   3   3   31.61    3.46
   4   3   3   28.34    3.16
  -4   3  -3   28.26    3.19
   4   4  -7  148.65    8.61
   4   4  -6   58.85    4.68
  -4   4   6   62.00    5.78
   4   4  -6   62.03    5.92
  -4   4   6   67.81    5.58
   4   4  -6   74.96    5.57
   4   4  -6   67.80    5.18
   4   4  -6   66.11    5.11
   4   4  -6   63.26    4.91
   4   4  -6   56.79    5.21
   4   4  -6   73.88    5.20
   4   4  -6   58.66    4.86
   4   4  -5   14.58    2.21
   4   4  -5   12.90    1.93
  -4   4   5   12.93    2.49
   4   4  -5   14.79    2.30
   4   4  -5   12.36    2.52
  -4   4   5   18.69    2.75
   4   4  -5   17.53    2.44
   4   4  -5   17.62    2.43
   4   4  -5   17.34    2.37
   4   4  -5   12.84    2.31
   4   4  -5   15.20    2.18
   4   4  -5   18.63    2.32
   4   4  -4   54.95    3.76
  -4   4   4   60.95    5.08
  -4   4   4   64.24    4.92
   4   4  -4   60.46    5.28
   4   4  -4   63.85    4.61
   4   4  -4   69.05    4.68
   4   4  -4   60.55    4.39
   4   4  -4   64.04    4.44
   4   4  -4   52.24    4.58
   4   4  -4   58.78    4.25
   4   4  -4   58.75    3.80
   4   4  -4   64.31    4.41
  -4   4   3   27.52    3.09
   4   4  -3   27.91    3.42
   4   4  -3   30.93    2.99
   4   4  -3   29.53    2.90
  -4   4   3   30.73    3.10
   4   4  -3   29.02    2.83
   4   4  -3   25.42    2.64
   4   4  -3   30.39    2.38
   4   4  -3   27.95    2.77
   4   4  -2  155.26    8.54
   4   4  -2  170.60    7.54
   4   4  -2  166.89    7.43
   4   4  -2  176.70    7.50
  -4   4   2  171.76    8.00
   4   4  -2  177.96    7.46
   4   4  -2  180.27    6.15
   4   4  -2  169.41    7.43
   4   4  -1  207.20    9.67
   4   4  -1  196.67    8.24
   4   4  -1  188.19    8.05
   4   4  -1  199.71    8.12
  -4   4   1  178.08    8.38
   4   4  -1  201.56    8.07
   4   4   0  254.94   11.14
   4   4   0  242.72    9.57
   4   4   0  244.89    9.45
  -4   4   0  223.10    9.70
   4   4   0  231.14    9.19
   4   4   1   51.61    4.81
   4   4   1   48.11    4.13
   4   4   1   49.25    4.00
   4   4   1   47.39    3.90
   4   4   1   53.20    4.09
  -4   4  -1   49.54    4.22
   4   4   1   52.76    3.99
   4   4   2   40.54    4.38
   4   4   2   33.04    3.56
   4   4   2   35.28    3.59
   4   4   2   36.25    3.55
   4   4   2   42.66    3.76
  -4   4  -2   33.09    3.56
   4   4   3   61.71    5.72
   4   4   3   55.03    5.36
   4   4   3   54.64    4.80
   4   4   3   45.77    4.36
   4   4   3   57.27    4.77
   4   4   3   58.71    4.71
  -4   4  -3   53.90    4.89
   4   5  -6   12.96    2.26
   4   5  -6   10.69    2.13
  -4   5   6   11.03    2.51
   4   5  -6   13.51    2.41
   4   5  -6   12.83    2.73
  -4   5   6   11.58    2.50
   4   5  -6   12.78    2.24
   4   5  -6   10.34    2.09
   4   5  -6   10.79    2.06
   4   5  -6   11.82    2.50
   4   5  -6   15.44    2.70
  -4   5   5  157.98    9.56
   4   5  -5  180.88   10.32
  -4   5   5  180.25    9.89
   4   5  -5  187.42    9.05
   4   5  -5  196.12    9.03
   4   5  -5  192.55    8.91
   4   5  -5  185.94    8.66
   4   5  -5  182.30   10.14
   4   5  -5  179.78    8.48
   4   5  -5  188.26    8.39
  -4   5   4  170.02    9.19
   4   5  -4  159.87    9.40
   4   5  -4  176.02    8.46
   4   5  -4  181.23    8.38
   4   5  -4  188.30    8.46
   4   5  -4  173.35    8.09
   4   5  -4  172.85    9.48
   4   5  -4  176.98    8.10
   4   5  -4  184.55    7.63
  -4   5   3  137.80    7.82
   4   5  -3  130.75    8.03
   4   5  -3  123.10    6.54
   4   5  -3  144.55    6.94
  -4   5   3  133.65    7.40
   4   5  -3  130.09    6.58
   4   5  -3  117.95    7.52
   4   5  -3  131.16    6.55
   4   5  -3  129.30    5.67
  -4   5   2   16.60    2.54
   4   5  -2   13.07    2.43
  -4   5   2   20.73    2.86
   4   5  -2   18.75    2.35
   4   5  -2   20.10    2.42
   4   5  -2   22.96    3.09
   4   5  -2   17.03    2.20
   4   5  -2   22.88    2.49
   4   5  -1   93.99    6.53
   4   5  -1   86.82    5.31
   4   5  -1   93.13    5.45
   4   5  -1   83.79    5.96
   4   5  -1   92.41    5.33
  -4   5   1   84.08    5.84
   4   5  -1   91.19    5.27
   4   5   0   41.79    4.41
   4   5   0   42.15    3.87
   4   5   0   47.97    3.93
   4   5   0   43.05    4.12
   4   5   0   51.97    3.99
  -4   5   0   51.93    4.53
   4   5   0   49.54    3.87
   4   5   1  103.69    7.21
   4   5   1   93.07    6.38
   4   5   1   97.66    6.06
   4   5   1  100.21    6.01
   4   5   1  107.09    6.09
  -4   5  -1  103.69    6.76
  -4   5  -2   21.51    3.13
   4   5   2   27.76    3.75
   4   5   2   34.27    4.12
   4   5   2   24.15    3.04
   4   5   2   24.89    3.04
   4   5   2   29.97    3.25
   4   6  -5    7.39    1.71
   4   6  -5   10.01    2.44
  -4   6   5    8.20    2.08
   4   6  -5    9.80    1.99
   4   6  -5    8.18    1.76
   4   6  -5   10.48    1.95
   4   6  -5    7.56    2.14
   4   6  -5    6.40    1.45
   4   6  -5    9.89    1.88
   4   6  -4    7.44    1.64
   4   6  -4    9.75    2.38
  -4   6   4    9.83    2.28
   4   6  -4    9.32    1.81
   4   6  -4    8.19    1.71
   4   6  -4    8.98    1.72
   4   6  -4    6.70    1.96
   4   6  -4    8.88    1.76
  -4   6   3   12.36    2.38
   4   6  -3   10.58    1.91
   4   6  -3    8.72    2.24
  -4   6   3   14.16    2.64
   4   6  -3   12.42    2.00
   4   6  -3   14.07    2.13
   4   6  -3   11.13    1.87
   4   6  -3    9.87    2.37
   4   6  -3   11.58    1.90
  -4   6   2   41.89    4.39
   4   6  -2   42.49    4.51
   4   6  -2   46.94    3.91
   4   6  -2   45.38    3.83
  -4   6   2   30.50    3.65
   4   6  -2   34.34    3.30
   4   6  -2   36.30    4.28
   4   6  -2   39.23    3.49
   4   6  -1  104.03    7.27
   4   6  -1  108.27    6.23
   4   6  -1  114.77    6.34
  -4   6   1  107.29    7.10
   4   6  -1  111.36    6.15
   4   6  -1   98.90    7.12
   4   6  -1  111.55    6.12
   4   6   0  106.72    7.34
   4   6   0   93.03    5.87
   4   6   0  104.57    6.15
   4   6   0   99.24    5.90
   4   6   0   89.50    6.66
  -4   6   0   94.36    6.78
   4   6   0  100.31    5.89
  -4   6  -1   23.37    3.31
   4   6   1   24.53    3.54
   4   6   1   20.86    3.20
   4   6   1   30.77    3.36
   4   6   1   27.31    3.12
   4   6   1   26.15    2.97
   4   6   2    6.48    1.99
   4   6   2    5.39    2.00
   4   6   2    4.58    1.42
   4   6   2    5.59    1.55
   4   6   2    7.28    1.63
   4   7  -4  114.29    8.35
   4   7  -4  133.65    7.18
   4   7  -4  128.14    7.45
   4   7  -4  130.23    7.30
   4   7  -4  136.00    7.40
   4   7  -4  136.24    7.29
  -4   7   3  246.03   12.07
   4   7  -3  218.32   11.44
   4   7  -3  221.09   10.01
   4   7  -3  228.95    9.94
   4   7  -3  220.78    9.75
   4   7  -3  223.19    9.67
   4   7  -3  212.80   12.04
   4   7  -3  214.27    9.46
  -4   7   2    4.61    1.51
   4   7  -2    5.62    1.60
  -4   7   2    4.64    1.61
   4   7  -2    5.24    1.36
   4   7  -2    6.40    1.54
   4   7  -2    6.24    1.45
   4   7  -2    4.77    1.59
   4   7  -2    6.95    1.54
   4   7  -1  134.03    8.49
   4   7  -1  134.08    7.27
   4   7  -1  125.27    6.98
  -4   7   1  127.85    8.37
   4   7  -1  128.98    6.97
   4   7  -1  135.44    9.01
   4   7  -1  133.89    7.02
  -4   7   0    5.04    1.62
   4   7   0    5.14    1.69
   4   7   0    1.89    1.05
   4   7   0    2.30    0.92
   4   7   0    2.81    1.04
   4   7   0    4.12    1.63
   4   7   0    4.69    1.31
   4   7   1   32.49    4.15
   4   7   1   26.24    3.26
   4   7   1   27.49    3.27
   4   7   1   34.26    3.61
   4   7   1   29.47    3.30
   5  -6  -4   44.87    4.19
  -5  -6   4   45.04    5.12
   5  -6  -4   38.23    4.71
  -5  -6   4   37.46    4.06
  -5  -6   4   41.39    5.09
  -5  -6   4   40.53    4.94
  -5  -6   4   41.43    4.91
  -5  -6   4   45.90    3.45
  -5  -6   3   26.73    3.96
  -5  -6   3   23.38    2.51
  -5  -6   3   25.84    3.86
   5  -6  -3   26.39    3.36
  -5  -6   3   24.09    3.13
  -5  -6   3   29.85    4.36
  -5  -6   3   26.87    3.99
  -5  -6   2    8.87    2.30
  -5  -6   2    9.43    2.33
   5  -6  -2    8.09    1.99
  -5  -6   2    9.90    1.74
  -5  -6   2    9.81    1.99
  -5  -6   2    7.91    2.33
  -5  -6   2   11.88    2.75
  -5  -6   2   13.27    2.91
  -5  -6   1   76.79    6.91
   5  -6  -1   85.39    6.74
  -5  -6   1   87.85    6.20
  -5  -6   1   87.96    7.31
  -5  -6   1   93.34    7.85
  -5  -6   1   82.57    7.29
  -5  -6   1   94.56    7.63
  -5  -6   0  128.09    9.24
  -5  -6   0  114.81    7.54
   5  -6   0  126.70    5.40
  -5  -6   0  128.60    9.14
  -5  -6   0  127.44    9.56
  -5  -6   0  135.31    7.61
  -5  -6   0  124.36    9.37
  -5  -6   0  120.43    9.06
  -5  -5   5   35.98    4.56
  -5  -5   5   36.63    4.54
  -5  -5   5   37.96    4.03
   5  -5  -5   29.87    4.40
  -5  -5   5   39.80    2.94
  -5  -5   5   49.24    5.51
  -5  -5   5   40.63    4.86
   5  -5  -5   38.27    3.66
   5  -5  -4  102.16    6.33
  -5  -5   4  101.63    7.49
  -5  -5   4   92.39    6.21
  -5  -5   4   98.26    7.66
  -5  -5   4  103.39    7.60
  -5  -5   4   89.18    4.65
  -5  -5   4   86.26    6.99
  -5  -5   3  169.29    7.00
   5  -5  -3  191.55    9.48
  -5  -5   3  182.58   10.25
  -5  -5   3  180.52    8.96
  -5  -5   3  199.82   10.61
  -5  -5   3  177.70   10.51
  -5  -5   3  186.23   10.51
  -5  -5   3  183.60   10.34
  -5  -5   2   11.48    2.49
  -5  -5   2   11.83    2.54
   5  -5  -2   11.27    2.31
  -5  -5   2    9.09    1.48
  -5  -5   2   11.66    2.10
  -5  -5   2    9.80    2.36
  -5  -5   2   13.96    2.84
  -5  -5   2   13.64    2.70
  -5  -5   1  115.40    8.17
   5  -5  -1  113.50    7.63
  -5  -5   1  118.11    7.16
   5  -5  -1  129.60    4.82
  -5  -5   1  113.90    8.03
  -5  -5   1  125.11    8.81
  -5  -5   1  131.62    8.87
  -5  -5   1  107.55    7.98
  -5  -5   0   15.46    3.00
  -5  -5   0   13.25    2.89
   5  -5   0    5.70    1.81
  -5  -5   0   13.50    2.24
  -5  -5   0   16.56    2.67
   5  -5   0   13.73    1.50
  -5  -5   0   14.84    2.94
  -5  -5   0   15.31    3.18
  -5  -5   0   12.34    2.72
  -5  -5  -1   28.81    4.36
  -5  -5  -1   21.37    3.70
  -5  -5  -1   27.45    4.12
  -5  -5  -1   27.72    3.42
  -5  -5  -1   27.34    3.66
   5  -5   1   28.83    2.29
  -5  -5  -1   28.45    4.19
  -5  -5  -1   24.81    4.08
  -5  -4   6  141.89    9.19
   5  -4  -6  116.70    9.15
  -5  -4   6  125.38    7.67
  -5  -4   6  139.07    5.58
  -5  -4   6  126.63    5.20
  -5  -4   6  136.61    9.41
  -5  -4   6  130.19    8.82
   5  -4  -6  122.66    7.75
  -5  -4   6  132.20    8.80
   5  -4  -6  144.95    7.36
  -5  -4   5   27.81    3.85
  -5  -4   5   33.10    4.21
   5  -4  -5   38.35    4.78
  -5  -4   5   40.22    3.96
  -5  -4   5   34.27    2.45
  -5  -4   5   34.38    4.47
  -5  -4   5   35.55    4.38
   5  -4  -5   33.36    3.67
   5  -4  -5   46.47    3.89
   5  -4  -4   49.44    4.16
  -5  -4   4   45.17    4.73
  -5  -4   4   47.56    4.15
  -5  -4   4   51.63    5.24
  -5  -4   4   46.91    2.86
  -5  -4   4   40.33    4.54
  -5  -4   4   46.99    4.85
   5  -4  -4   46.70    4.19
  -5  -4   3    0.75    0.65
   5  -4  -3    1.71    0.81
  -5  -4   3    0.08    0.73
   5  -4  -3    0.50    0.54
  -5  -4   3    1.20    0.52
  -5  -4   3    1.33    0.84
  -5  -4   3    0.06    0.71
  -5  -4   3    1.30    0.98
  -5  -4   3    2.07    1.23
  -5  -4   2   57.34    5.25
   5  -4  -2   47.32    4.39
  -5  -4   2   49.87    4.16
  -5  -4   2   40.08    4.37
  -5  -4   2   46.47    4.93
  -5  -4   2   44.64    4.72
  -5  -4   2   42.17    4.52
   5  -4  -2   45.47    3.95
  -5  -4   1  197.42   10.77
   5  -4  -1  213.99   10.57
  -5  -4   1  219.52    9.89
   5  -4  -1  251.41    7.13
  -5  -4   1  228.87   11.31
  -5  -4   1  226.36   11.77
  -5  -4   1  229.33   11.70
  -5  -4   1  244.77   11.85
  -5  -4   0  138.20    8.96
   5  -4   0  129.19    8.12
  -5  -4   0  134.55    8.63
  -5  -4   0  153.27    8.14
   5  -4   0  151.70    5.34
  -5  -4   0  125.94    8.49
  -5  -4   0  150.81    7.73
  -5  -4   0  134.85    9.09
  -5  -4   0  148.61    9.36
  -5  -4  -1    4.43    1.81
  -5  -4  -1    9.15    2.41
  -5  -4  -1    6.92    1.99
  -5  -4  -1   10.23    2.01
  -5  -4  -1    7.24    1.87
  -5  -4  -1    5.34    1.96
   5  -4   1    7.03    1.07
  -5  -4  -1    3.65    1.72
  -5  -3   7  115.62    7.13
   5  -3  -7  110.73    6.46
  -5  -3   6   29.09    3.89
   5  -3  -6   25.17    3.46
  -5  -3   6   35.40    4.32
   5  -3  -6   26.64    4.12
  -5  -3   6   29.88    2.25
  -5  -3   6   24.86    3.14
  -5  -3   6   30.16    2.25
  -5  -3   6   30.74    4.23
  -5  -3   6   30.72    4.07
   5  -3  -6   30.57    3.17
  -5  -3   5   24.35    3.44
  -5  -3   5   27.21    3.70
  -5  -3   5   34.04    3.45
  -5  -3   5   26.00    1.97
  -5  -3   5   27.62    2.02
  -5  -3   5   33.68    4.21
  -5  -3   5   25.33    3.57
   5  -3  -5   28.84    3.44
   5  -3  -5   30.14    3.03
   5  -3  -4  145.58    7.20
  -5  -3   4  137.99    8.24
  -5  -3   4  147.63    7.35
  -5  -3   4  130.27    4.87
  -5  -3   4  129.35    8.33
  -5  -3   4  137.80    8.38
  -5  -3   4  132.64    8.16
   5  -3  -4  141.60    7.63
   5  -3  -3  363.26   12.87
  -5  -3   3  346.74   13.91
  -5  -3   3  351.13   12.37
  -5  -3   3  346.60   13.85
  -5  -3   3  340.34   14.29
  -5  -3   3  324.78    9.30
  -5  -3   3  337.68   14.04
  -5  -3   3  336.22   13.85
   5  -3  -3  331.31   12.65
  -5  -3   2   26.93    3.43
   5  -3  -2   19.12    2.63
   5  -3  -2   28.06    3.18
  -5  -3   2   25.30    3.28
  -5  -3   2   26.83    2.89
  -5  -3   2   23.87    3.14
  -5  -3   2   25.86    3.44
  -5  -3   2   28.31    3.60
  -5  -3   1  162.03    9.05
   5  -3  -1  166.19    8.68
  -5  -3   1  173.92    8.12
   5  -3  -1  178.92    5.48
  -5  -3   1  167.48    9.05
  -5  -3   1  150.31    9.05
  -5  -3   1  165.58    9.32
  -5  -3   1  162.32    9.12
  -5  -3   0  114.70    7.79
   5  -3   0  107.95    7.08
  -5  -3   0  109.07    7.38
  -5  -3   0  126.66    7.06
   5  -3   0  133.50    4.71
  -5  -3   0  122.69    7.91
  -5  -3   0  128.64    6.76
  -5  -3   0  115.81    8.02
  -5  -3   0  115.98    7.91
  -5  -3  -1   18.59    3.29
  -5  -3  -1   23.09    3.60
  -5  -3  -1   17.60    3.04
  -5  -3  -1   20.81    2.76
  -5  -3  -1   24.97    3.23
   5  -3   1   19.29    1.72
  -5  -3  -1   17.26    3.07
  -5  -3  -1   18.30    3.32
  -5  -3  -2   91.94    7.72
  -5  -3  -2   99.87    7.74
  -5  -3  -2   96.18    6.95
   5  -3   2  102.85    4.68
  -5  -3  -2   87.00    7.41
  -5  -3  -2   96.08    6.53
  -5  -3  -2   80.77    7.51
  -5  -3  -2   84.99    7.52
  -5  -2   7   51.30    4.74
   5  -2  -7   48.71    5.58
  -5  -2   7   47.81    3.26
  -5  -2   7   49.96    4.55
  -5  -2   7   51.94    5.35
   5  -2  -7   54.37    4.36
   5  -2  -7   53.31    5.39
  -5  -2   7   57.78    5.60
  -5  -2   6   82.48    6.50
  -5  -2   6   73.62    5.31
   5  -2  -6   73.80    6.58
  -5  -2   6   80.42    5.49
  -5  -2   6   83.22    3.90
  -5  -2   6   83.30    4.06
  -5  -2   6   80.13    6.69
  -5  -2   6   75.69    6.28
   5  -2  -6   83.36    6.34
  -5  -2   6   75.57    6.19
   5  -2  -6   78.35    5.19
  -5  -2   5    4.38    1.41
   5  -2  -5    3.80    1.24
   5  -2  -5    3.95    1.03
  -5  -2   5    3.62    1.26
  -5  -2   5    4.57    1.18
  -5  -2   5    3.37    0.67
  -5  -2   5    3.18    1.06
  -5  -2   5    2.90    1.25
  -5  -2   5    4.06    0.82
  -5  -2   5    3.47    1.40
   5  -2  -4   24.62    2.65
  -5  -2   4   27.73    3.37
  -5  -2   4   23.36    2.67
  -5  -2   4   28.00    1.77
  -5  -2   4   27.16    1.91
  -5  -2   4   26.40    3.45
  -5  -2   4   25.27    3.28
  -5  -2   4   26.84    3.37
   5  -2  -4   27.80    3.27
   5  -2  -3   41.86    3.57
  -5  -2   3   36.79    3.89
  -5  -2   3   33.16    3.08
  -5  -2   3   41.28    2.05
  -5  -2   3   36.01    3.81
  -5  -2   3   37.17    4.05
  -5  -2   3   37.62    4.05
  -5  -2   3   38.69    4.02
   5  -2  -3   37.41    3.71
   5  -2  -2  140.02    7.64
   5  -2  -2  158.94    7.75
  -5  -2   2  152.95    8.23
  -5  -2   2  170.37    7.41
  -5  -2   2  158.21    8.25
  -5  -2   2  154.73    8.58
  -5  -2   2  162.34    8.62
  -5  -2   2  164.83    8.56
  -5  -2   1  182.78    9.30
   5  -2  -1  191.12    8.93
  -5  -2   1  181.75    8.13
   5  -2  -1  197.77    5.91
  -5  -2   1  178.98    9.12
  -5  -2   1  198.89    9.83
  -5  -2   1  177.79    9.30
  -5  -2   0   98.26    6.78
   5  -2   0  100.02    6.35
  -5  -2   0   91.98    6.37
  -5  -2   0   99.25    5.92
   5  -2   0  108.80    4.19
  -5  -2   0  110.16    3.91
  -5  -2   0   92.67    6.52
  -5  -2   0   95.13    6.86
  -5  -2   0   94.44    6.75
  -5  -2  -1   29.97    3.91
  -5  -2  -1   29.20    3.87
  -5  -2  -1   32.54    3.86
  -5  -2  -1   33.83    3.57
   5  -2   1   27.05    2.08
  -5  -2  -1   28.44    3.76
  -5  -2  -1   30.93    3.27
  -5  -2  -1   28.59    3.88
  -5  -2  -2   -0.10    1.17
  -5  -2  -2    2.14    1.29
  -5  -2  -2    0.75    0.78
  -5  -2  -2    2.05    1.09
  -5  -2  -2    3.62    1.34
  -5  -2  -2    4.02    1.54
   5  -2   2    3.02    0.84
  -5  -2  -2    1.46    0.91
  -5  -1   7   60.33    5.33
   5  -1  -7   49.23    5.04
   5  -1  -7   56.10    4.42
   5  -1  -7   60.29    5.97
   5  -1  -7   54.70    4.28
  -5  -1   7   53.14    4.56
   5  -1  -7   52.01    4.15
   5  -1  -7   60.16    4.37
   5  -1  -7   54.63    4.55
  -5  -1   7   51.56    5.08
   5  -1  -7   59.13    4.52
   5  -1  -7   54.99    5.40
  -5  -1   7   59.49    5.43
  -5  -1   6   68.63    5.64
  -5  -1   6   57.77    4.82
   5  -1  -6   50.85    4.78
   5  -1  -6   59.20    4.21
   5  -1  -6   54.38    3.96
  -5  -1   6   66.10    3.50
  -5  -1   6   62.89    4.64
   5  -1  -6   57.01    4.04
   5  -1  -6   59.65    4.02
  -5  -1   6   60.52    3.62
   5  -1  -6   54.27    4.22
  -5  -1   6   65.09    5.73
  -5  -1   6   61.53    5.32
  -5  -1   6   58.68    5.16
   5  -1  -6   60.29    4.36
   5  -1  -6   67.69    5.68
  -5  -1   5    7.77    1.01
  -5  -1   5    9.29    2.02
   5  -1  -5    9.16    1.91
   5  -1  -5    9.52    1.65
  -5  -1   5    9.48    1.99
  -5  -1   5    8.08    1.66
   5  -1  -5    6.26    1.30
   5  -1  -5    9.26    1.94
   5  -1  -5    9.24    1.46
   5  -1  -5    8.34    1.38
  -5  -1   5    8.70    1.61
   5  -1  -5    8.93    1.43
  -5  -1   5    9.47    2.08
  -5  -1   5    8.70    1.20
   5  -1  -5    7.29    1.25
  -5  -1   5    8.48    1.91
  -5  -1   4   28.76    3.33
  -5  -1   4   28.33    2.78
   5  -1  -4   25.88    2.89
   5  -1  -4   25.11    2.34
   5  -1  -4   27.65    2.39
  -5  -1   4   31.02    2.88
   5  -1  -4   25.85    2.29
  -5  -1   4   31.09    1.82
   5  -1  -4   28.59    2.36
  -5  -1   4   28.74    2.06
   5  -1  -4   28.34    2.34
  -5  -1   4   24.51    3.20
  -5  -1   4   31.10    3.50
  -5  -1   4   32.40    3.51
   5  -1  -4   26.42    3.20
   5  -1  -4   28.18    2.75
   5  -1  -3  412.40   13.18
  -5  -1   3  402.68   14.53
   5  -1  -3  382.76   13.31
   5  -1  -3  363.52   11.59
  -5  -1   3  387.52   12.65
   5  -1  -3  397.78   11.78
  -5  -1   3  439.08   10.02
   5  -1  -3  374.24   11.54
  -5  -1   3  415.23   14.61
   5  -1  -3  382.06   11.56
  -5  -1   3  412.40   10.93
  -5  -1   3  409.47   14.95
  -5  -1   3  405.34   14.80
  -5  -1   3  395.74   14.52
   5  -1  -3  390.85   14.42
   5  -1  -2  212.58    9.75
   5  -1  -2  223.93    9.03
  -5  -1   2  225.72    9.95
   5  -1  -2  225.02    9.04
   5  -1  -2  204.51    7.70
  -5  -1   2  224.87    8.54
   5  -1  -2  210.48    7.70
   5  -1  -2  221.67    6.72
   5  -1  -2  213.33    7.62
  -5  -1   2  217.02    9.72
  -5  -1   2  234.15    6.86
   5  -1  -2  213.67    7.57
  -5  -1   2  218.17   10.13
  -5  -1   2  215.40    9.96
  -5  -1   2  226.58   10.03
  -5  -1   2  236.33    7.07
   5  -1  -1  188.01    8.41
  -5  -1   1  187.55    9.05
  -5  -1   1  193.55    6.44
  -5  -1   1  179.13    8.67
   5  -1  -1  191.72    8.26
  -5  -1   1  187.11    7.84
   5  -1  -1  180.18    7.14
   5  -1  -1  189.78    6.16
   5  -1  -1  179.45    7.03
  -5  -1   1  187.66    8.96
  -5  -1   1  195.36    6.00
   5  -1  -1  187.56    7.09
  -5  -1   1  186.93    9.26
  -5  -1   1  185.89    9.12
  -5  -1   0  386.30   14.78
   5  -1   0  380.35   13.75
  -5  -1   0  444.81   11.69
  -5  -1   0  376.73   14.30
   5  -1   0  400.55   13.67
  -5  -1   0  412.07   13.51
   5  -1   0  385.59   12.52
   5  -1   0  382.95   10.89
   5  -1   0  393.91   12.44
  -5  -1   0  378.08   14.50
  -5  -1   0  425.02   10.65
   5  -1   0  391.71   12.28
  -5  -1   0  385.19   15.05
  -5  -1   0  359.76   14.57
  -5  -1  -1    2.73    1.12
  -5  -1  -1    2.65    1.31
   5  -1   1    5.19    1.48
  -5  -1  -1    3.13    1.12
   5  -1   1    2.89    1.18
  -5  -1  -1    2.05    0.75
   5  -1   1    4.38    1.13
  -5  -1  -1    3.28    1.12
   5  -1   1    3.45    1.05
  -5  -1  -1    1.64    0.98
   5  -1   1    4.45    0.89
   5  -1   1    3.79    1.06
  -5  -1  -1    2.07    1.20
  -5  -1  -2   19.98    3.39
  -5  -1  -2   25.69    2.43
  -5  -1  -2   22.19    3.35
  -5  -1  -2   18.36    3.03
  -5  -1  -2   23.31    2.95
   5  -1   2   21.65    2.15
   5  -1   2   19.47    2.56
  -5  -1  -2   20.21    2.89
   5  -1   2   18.95    2.48
  -5  -1  -2   18.52    3.05
   5  -1   2   17.92    2.39
  -5  -1  -2   17.14    3.16
  -5  -1  -3  252.74   13.05
  -5  -1  -3  237.61   12.28
   5  -1   3  226.73   10.45
   5  -1   3  235.64   10.49
  -5  -1  -3  240.69   12.53
   5  -1   3  237.66   10.32
  -5  -1  -3  230.34   12.91
  -5  -1  -3  218.54   12.46
  -5   0   7    4.63    1.47
   5   0  -7    9.61    2.30
   5   0  -7    6.78    1.50
  -5   0   7    8.20    2.13
   5   0  -7    4.64    1.38
   5   0  -7    8.81    2.32
   5   0  -7    4.15    1.22
   5   0  -7    5.28    1.48
  -5   0   7    7.07    1.64
   5   0  -7    5.31    1.39
   5   0  -7    4.66    1.44
  -5   0   7    3.66    1.32
  -5   0   6   -0.47    0.69
   5   0  -6    0.08    0.51
   5   0  -6   -0.21    0.44
  -5   0   6    0.33    0.69
   5   0  -6    0.52    0.55
   5   0  -6   -1.29    0.95
   5   0  -6    0.32    0.58
   5   0  -6    1.77    0.85
  -5   0   6   -0.44    0.71
   5   0  -6    0.79    0.57
   5   0  -6    0.00    0.49
  -5   0   6   -0.04    0.49
  -5   0   6    0.09    0.74
   5   0  -5   23.37    3.20
  -5   0   5   32.55    3.44
  -5   0   5   25.37    3.01
   5   0  -5   25.55    2.67
   5   0  -5   19.97    2.91
   5   0  -5   28.68    2.76
  -5   0   5   22.34    2.47
   5   0  -5   23.99    2.51
   5   0  -5   26.01    2.57
   5   0  -5   26.12    2.54
  -5   0   5   25.85    2.31
  -5   0   5   29.42    3.44
  -5   0   5   22.03    2.87
  -5   0   5   26.86    3.09
   5   0  -5   28.24    2.79
  -5   0   4   14.65    2.28
   5   0  -4    9.94    2.01
   5   0  -4   14.71    1.95
  -5   0   4   13.64    2.13
  -5   0   4    9.85    1.77
   5   0  -4   12.33    1.73
   5   0  -4   12.24    2.15
   5   0  -4   12.65    1.71
   5   0  -4   11.19    1.61
  -5   0   4   11.34    1.68
   5   0  -4   13.27    1.72
   5   0  -4   15.09    1.83
  -5   0   4   13.80    1.54
  -5   0   4   14.11    2.35
  -5   0   4   10.23    1.90
   5   0  -3  100.01    5.21
  -5   0   3   99.93    5.98
  -5   0   3   95.85    5.10
   5   0  -3   89.15    5.68
   5   0  -3   96.55    4.95
  -5   0   3   95.54    4.87
   5   0  -3   95.88    4.89
   5   0  -3   90.57    4.72
  -5   0   3  101.20    5.99
   5   0  -3  104.22    4.98
  -5   0   3  102.90    4.32
  -5   0   3   99.85    6.19
  -5   0   3   99.54    6.08
  -5   0   3  102.76    6.10
   5   0  -3   98.15    6.28
   5   0  -2  195.98    9.52
   5   0  -2  219.95    8.60
  -5   0   2  230.66    9.69
   5   0  -2  215.55    9.34
   5   0  -2  224.64    8.34
  -5   0   2  218.33    8.08
   5   0  -2  231.85    7.39
   5   0  -2  223.41    8.27
   5   0  -2  228.08    8.21
  -5   0   2  221.17    9.44
   5   0  -2  222.67    8.10
  -5   0   2  223.42    7.13
  -5   0   2  212.76    9.69
  -5   0   2  216.79    9.65
  -5   0   2  228.83    7.60
  -5   0   2  235.46    9.84
   5   0  -1   43.22    3.49
  -5   0   1   37.74    3.71
  -5   0   1   44.33    3.81
   5   0  -1   40.29    3.71
  -5   0   1   42.30    3.17
   5   0  -1   45.70    2.77
   5   0  -1   49.15    3.46
   5   0  -1   45.30    3.26
  -5   0   1   45.45    3.94
  -5   0   1   47.18    2.64
   5   0  -1   47.44    3.29
  -5   0   1   41.17    3.97
  -5   0   1   50.03    4.26
  -5   0   1   44.36    2.87
  -5   0   0   68.81    3.86
   5   0   0   64.67    4.46
  -5   0   0   64.32    5.01
  -5   0   0   57.91    4.60
   5   0   0   64.28    4.83
   5   0   0   66.43    3.61
  -5   0   0   66.27    4.28
   5   0   0   64.67    4.27
   5   0   0   60.19    4.06
  -5   0   0   62.03    4.82
  -5   0   0   64.47    3.23
   5   0   0   61.89    4.02
  -5   0   0   54.48    4.80
  -5   0   0   63.31    5.03
  -5   0  -1  114.17    5.37
  -5   0  -1   87.77    6.35
   5   0   1   82.04    5.41
  -5   0  -1   95.23    6.33
   5   0   1  107.46    6.66
   5   0   1  101.63    4.92
   5   0   1   98.08    5.66
  -5   0  -1   98.23    5.84
   5   0   1   99.83    5.62
  -5   0  -1   93.17    6.40
   5   0   1  110.55    5.76
  -5   0  -1  101.23    6.94
  -5   0  -1   94.79    6.68
  -5   0  -2   -0.01    0.89
  -5   0  -2    0.58    1.19
  -5   0  -2   -0.83    0.90
  -5   0  -2   -0.25    0.37
   5   0   2    0.93    1.06
   5   0   2    0.75    0.68
  -5   0  -2    0.09    0.55
   5   0   2   -0.08    0.59
  -5   0  -2    0.83    0.92
   5   0   2    1.37    0.72
   5   0   2    0.19    0.77
  -5   0  -2    1.54    1.14
  -5   0  -3  110.33    6.11
  -5   0  -3   84.15    7.08
  -5   0  -3   85.00    6.81
   5   0   3   90.18    5.40
   5   0   3   88.52    6.17
   5   0   3   89.77    6.13
  -5   0  -3   86.05    6.99
   5   0   3   81.65    5.74
  -5   0  -3  100.73    7.92
  -5   0  -3   88.26    7.34
  -5   1   7   61.80    5.76
   5   1  -7   60.11    5.98
   5   1  -7   62.48    5.13
   5   1  -7   60.72    4.98
  -5   1   7   60.68    4.66
   5   1  -7   61.57    4.98
   5   1  -7   65.82    5.02
   5   1  -7   61.57    5.31
  -5   1   7   55.69    4.42
  -5   1   7   56.99    4.88
   5   1  -7   61.03    4.76
  -5   1   7   64.03    5.18
   5   1  -7   55.91    5.46
  -5   1   6   56.04    5.15
   5   1  -6   57.28    5.46
   5   1  -6   63.48    4.80
   5   1  -6   59.39    4.52
  -5   1   6   54.74    4.08
   5   1  -6   59.76    4.51
   5   1  -6   54.62    4.25
   5   1  -6   61.42    4.44
  -5   1   6   65.32    4.48
  -5   1   6   57.11    4.54
   5   1  -6   58.71    4.34
  -5   1   6   62.34    4.72
   5   1  -6   61.00    5.34
  -5   1   5   10.26    1.81
   5   1  -5    7.12    1.72
   5   1  -5    7.58    1.46
  -5   1   5    7.11    1.57
  -5   1   5   10.31    1.93
   5   1  -5   10.44    1.80
   5   1  -5    6.42    1.83
   5   1  -5    8.80    1.64
   5   1  -5    7.73    1.52
  -5   1   5    8.88    1.48
   5   1  -5    7.77    1.50
  -5   1   5    5.88    1.49
  -5   1   5    7.11    1.33
   5   1  -5    8.35    1.56
  -5   1   5    8.80    1.69
  -5   1   4   32.05    3.06
  -5   1   4   25.44    2.86
   5   1  -4   31.00    2.98
   5   1  -4   24.84    3.22
   5   1  -4   30.80    2.89
  -5   1   4   27.46    2.42
   5   1  -4   32.07    2.91
   5   1  -4   29.27    2.76
   5   1  -4   31.77    2.85
  -5   1   4   32.23    2.62
  -5   1   4   25.84    2.87
  -5   1   4   28.21    2.89
  -5   1   4   28.93    2.91
   5   1  -4   30.89    2.75
   5   1  -4   30.43    3.45
  -5   1   3  369.02   12.84
  -5   1   3  366.99   12.71
   5   1  -3  369.47   13.95
   5   1  -3  386.69   12.59
  -5   1   3  373.98   11.50
   5   1  -3  414.38   12.76
   5   1  -3  393.90   12.46
  -5   1   3  405.28   13.17
   5   1  -3  399.20   12.46
  -5   1   3  396.19   11.66
  -5   1   3  395.13   13.48
  -5   1   3  367.84   13.01
  -5   1   3  390.53   13.14
   5   1  -3  387.37   12.11
   5   1  -3  398.69   14.38
   5   1  -2  213.95    9.84
   5   1  -2  225.08    8.25
  -5   1   2  225.69    9.15
   5   1  -2  203.87    9.53
   5   1  -2  219.84    8.65
   5   1  -2  219.83    7.90
  -5   1   2  212.36    7.66
  -5   1   2  230.86    9.13
   5   1  -2  234.18    8.80
   5   1  -2  230.46    8.61
   5   1  -2  215.00    8.37
  -5   1   2  227.64    7.73
  -5   1   2  207.47    9.16
  -5   1   2  218.78    8.12
  -5   1   2  222.16    9.24
  -5   1   2  233.05    9.30
   5   1  -1  185.20    7.41
  -5   1   1  184.75    8.40
   5   1  -1  179.66    8.76
   5   1  -1  185.97    7.11
  -5   1   1  181.90    7.10
   5   1  -1  190.36    7.90
   5   1  -1  188.08    7.74
  -5   1   1  181.48    8.22
   5   1  -1  181.92    7.60
  -5   1   1  184.97    6.79
  -5   1   1  187.56    8.62
  -5   1   1  195.60    7.51
  -5   1   1  180.91    8.43
   5   1   0  389.22   12.59
  -5   1   0  400.09   14.08
  -5   1   0  366.58   13.36
   5   1   0  392.81   14.44
   5   1   0  381.40   12.02
   5   1   0  391.55   13.11
  -5   1   0  372.86   12.34
   5   1   0  399.87   13.00
  -5   1   0  388.25   13.76
   5   1   0  388.77   12.76
  -5   1   0  420.96   11.85
  -5   1   0  367.80   14.01
  -5   1   0  413.73   12.76
  -5   1   0  399.62   14.21
  -5   1  -1    3.02    1.23
  -5   1  -1    5.63    1.51
  -5   1  -1    0.57    0.85
  -5   1  -1    1.47    0.76
   5   1   1    2.60    1.24
   5   1   1    1.48    0.72
  -5   1  -1    2.63    0.96
   5   1   1    1.64    0.82
  -5   1  -1    3.49    1.17
   5   1   1    3.77    0.98
   5   1   1    2.94    0.93
  -5   1  -1    2.62    1.22
  -5   1  -2   17.38    2.93
  -5   1  -2   23.07    3.31
  -5   1  -2   22.16    3.09
   5   1   2   25.61    3.50
   5   1   2   23.96    2.63
   5   1   2   20.61    2.73
   5   1   2   17.95    2.50
  -5   1  -2   20.86    3.14
   5   1   2   18.60    2.51
  -5   1  -2   19.02    3.14
  -5   1  -2   19.22    2.48
  -5   1  -3  223.25   11.90
  -5   1  -3  225.82   11.54
   5   1   3  225.52   10.67
   5   1   3  236.84   10.75
  -5   1  -3  230.03   11.82
   5   1   3  251.50   10.81
  -5   1  -3  228.00   12.21
  -5   2   7   60.51    5.91
   5   2  -7   46.49    5.39
   5   2  -7   50.21    4.70
   5   2  -7   53.15    4.70
   5   2  -7   50.53    4.60
   5   2  -7   43.02    4.17
   5   2  -7   48.18    4.84
  -5   2   7   44.02    4.06
   5   2  -7   42.01    4.65
  -5   2   6   77.68    6.32
   5   2  -6   59.70    5.81
   5   2  -6   74.39    5.50
   5   2  -6   79.97    5.53
   5   2  -6   71.04    5.24
   5   2  -6   71.20    5.13
   5   2  -6   76.37    5.23
  -5   2   6   78.74    5.24
   5   2  -6   75.73    5.08
   5   2  -6   76.03    5.95
   5   2  -5    3.42    1.24
   5   2  -5    5.22    1.22
  -5   2   5    3.52    1.37
   5   2  -5    3.59    1.25
   5   2  -5    2.53    1.27
   5   2  -5    3.03    1.03
   5   2  -5    1.81    0.85
   5   2  -5    1.59    0.68
  -5   2   5    3.37    1.02
   5   2  -5    2.81    0.87
  -5   2   4   24.01    2.98
   5   2  -4   25.36    2.88
   5   2  -4   14.18    2.59
   5   2  -4   26.30    2.81
   5   2  -4   26.62    2.83
   5   2  -4   22.28    2.55
   5   2  -4   26.38    2.76
  -5   2   4   26.08    2.62
   5   2  -4   22.55    2.30
   5   2  -4   28.30    3.28
   5   2  -3   33.90    3.76
   5   2  -3   35.23    3.23
   5   2  -3   39.65    3.40
   5   2  -3   35.03    3.16
  -5   2   3   39.29    3.18
   5   2  -3   38.44    3.26
  -5   2   3   32.19    2.82
   5   2  -3   40.93    3.02
   5   2  -3   41.50    3.92
   5   2  -2  161.24    8.19
   5   2  -2  153.65    8.33
   5   2  -2  158.08    7.30
   5   2  -2  164.53    7.04
   5   2  -2  167.87    7.43
   5   2  -2  168.18    7.37
   5   2  -2  153.11    7.05
  -5   2   2  156.38    7.04
  -5   2   2  158.80    6.71
   5   2  -2  154.63    6.27
   5   2  -1  178.42    6.83
   5   2  -1  187.68    9.30
   5   2  -1  183.25    7.74
   5   2  -1  195.42    8.22
   5   2  -1  180.81    7.88
   5   2  -1  192.28    8.00
  -5   2   1  189.14    7.46
  -5   2   1  184.93    7.84
  -5   2   0   94.11    5.70
  -5   2   0   94.80    5.53
   5   2   0   98.48    6.60
   5   2   0   94.63    5.36
   5   2   0  100.40    5.79
  -5   2   0   92.13    4.84
   5   2   0   96.41    5.58
  -5   2   0   95.86    5.66
   5   2   0   96.77    5.52
  -5   2   0  101.66    5.08
  -5   2   0  100.57    5.66
  -5   2   0  108.76    6.19
  -5   2   0   89.68    5.62
  -5   2  -1   30.47    3.33
  -5   2  -1   24.91    2.92
   5   2   1   28.57    3.59
   5   2   1   25.62    2.77
   5   2   1   27.46    3.05
  -5   2  -1   23.35    2.56
   5   2   1   29.06    3.04
  -5   2  -1   27.69    3.11
   5   2   1   26.35    2.90
  -5   2  -1   29.82    3.16
  -5   2  -1   27.71    3.27
  -5   2  -2    2.95    1.09
   5   2   2    3.45    1.41
   5   2   2    2.96    1.11
   5   2   2    1.89    0.91
   5   2   2    3.05    1.06
   5   2   2    2.49    1.08
   5   3  -6   27.64    3.45
  -5   3   6   28.85    3.93
   5   3  -6   28.53    3.45
   5   3  -6   30.52    4.21
   5   3  -6   26.79    3.27
   5   3  -6   28.61    3.37
   5   3  -6   32.51    3.53
   5   3  -6   28.97    3.29
  -5   3   6   21.45    2.77
   5   3  -6   30.08    3.23
   5   3  -5   21.41    2.93
  -5   3   5   26.73    3.09
  -5   3   5   24.81    3.43
   5   3  -5   29.43    3.32
   5   3  -5   27.73    3.80
   5   3  -5   23.49    2.91
   5   3  -5   27.40    3.12
   5   3  -5   30.99    3.23
   5   3  -5   30.52    3.20
  -5   3   5   23.84    2.80
   5   3  -5   27.30    2.79
  -5   3   4  117.80    7.35
   5   3  -4  129.48    8.25
   5   3  -4  136.21    7.32
   5   3  -4  151.94    7.50
   5   3  -4  140.30    7.21
   5   3  -4  147.55    7.23
   5   3  -4  138.79    6.99
  -5   3   4  125.11    6.56
   5   3  -4  136.19    6.23
   5   3  -4  138.66    7.50
   5   3  -3  325.81   13.83
   5   3  -3  352.92   12.49
   5   3  -3  350.76   12.40
   5   3  -3  363.77   12.40
  -5   3   3  333.87   12.13
   5   3  -3  355.40   12.21
   5   3  -3  345.93   10.84
   5   3  -3  338.56   12.84
   5   3  -2   22.09    2.81
   5   3  -2   22.70    3.14
   5   3  -2   24.94    2.78
   5   3  -2   23.79    2.67
   5   3  -2   24.58    2.71
  -5   3   2   21.71    2.58
   5   3  -2   22.59    2.58
  -5   3   2   22.01    2.41
   5   3  -2   22.85    2.06
   5   3  -1  159.08    8.80
   5   3  -1  164.05    7.79
   5   3  -1  162.21    7.78
   5   3  -1  168.60    7.84
   5   3  -1  163.86    7.63
   5   3  -1  161.14    7.52
  -5   3   1  160.15    7.82
  -5   3   1  145.98    6.85
   5   3   0  110.65    7.33
   5   3   0  110.28    6.40
   5   3   0  116.17    6.57
   5   3   0  116.98    6.46
   5   3   0  111.99    6.27
  -5   3   0  118.33    6.77
  -5   3  -1   17.78    2.63
   5   3   1   19.65    3.14
   5   3   1   19.48    2.70
   5   3   1   16.61    2.42
   5   3   1   20.52    2.63
   5   3   1   18.52    2.60
   5   3   2   87.87    6.96
   5   3   2   81.59    5.86
   5   3   2   83.68    6.02
   5   3   2   89.53    6.06
   5   3   2   86.52    5.89
  -5   3  -2   94.36    6.52
  -5   4   6  113.74    8.36
   5   4  -6  117.51    8.75
   5   4  -6  136.31    8.10
   5   4  -6  141.94    8.07
   5   4  -6  132.09    7.77
   5   4  -6  129.79    7.59
   5   4  -6  113.83    8.02
   5   4  -6  142.13    7.81
   5   4  -6  144.17    7.55
   5   4  -6  122.54    7.66
  -5   4   5   34.38    4.15
  -5   4   5   42.22    4.20
   5   4  -5   40.27    4.06
   5   4  -5   34.39    4.41
   5   4  -5   34.07    3.66
   5   4  -5   34.15    3.64
   5   4  -5   39.96    3.87
   5   4  -5   32.15    3.46
   5   4  -5   39.21    3.46
   5   4  -5   32.88    3.60
  -5   4   4   46.77    4.38
   5   4  -4   47.16    4.97
   5   4  -4   43.25    4.08
   5   4  -4   46.62    4.13
   5   4  -4   51.31    4.27
   5   4  -4   51.14    4.22
   5   4  -4   54.24    4.30
   5   4  -4   50.28    3.56
   5   4  -4   42.69    4.00
   5   4  -3    1.15    0.87
   5   4  -3    1.77    0.66
  -5   4   3    0.45    0.72
   5   4  -3    1.47    1.28
   5   4  -3    1.32    0.82
   5   4  -3    0.73    0.85
   5   4  -3    1.09    0.74
   5   4  -3    0.94    0.69
   5   4  -2   47.27    4.79
   5   4  -2   53.45    4.28
   5   4  -2   51.46    4.17
   5   4  -2   48.48    4.01
  -5   4   2   40.24    3.90
   5   4  -2   45.02    3.82
   5   4  -2   45.01    4.03
   5   4  -1  222.37   11.13
   5   4  -1  219.55    9.62
   5   4  -1  215.51    9.53
   5   4  -1  228.78    9.59
  -5   4   1  219.58   10.04
   5   4  -1  232.39    9.57
   5   4   0  142.97    8.75
   5   4   0  139.67    7.49
   5   4   0  137.37    7.30
  -5   4   0  132.28    7.73
   5   4   0  132.35    7.10
  -5   4  -1    9.03    2.01
   5   4   1    7.38    2.03
   5   4   1    9.09    1.99
   5   4   1    7.50    1.79
   5   4   1    5.64    1.62
   5   4   1    5.64    1.56
  -5   5   6    1.96    1.01
  -5   5   5   44.13    4.69
   5   5  -5   35.40    3.95
   5   5  -5   30.12    4.28
   5   5  -5   42.88    4.19
   5   5  -5   40.14    4.03
   5   5  -5   39.40    3.94
   5   5  -5   39.46    4.58
   5   5  -5   36.41    3.77
   5   5  -5   39.03    3.54
  -5   5   4   88.19    6.56
   5   5  -4   87.67    7.18
   5   5  -4   99.71    6.52
   5   5  -4   84.53    5.90
   5   5  -4  106.01    6.48
   5   5  -4   93.90    6.06
   5   5  -4   81.70    6.57
   5   5  -4  104.29    6.30
   5   5  -3  179.09   10.32
   5   5  -3  185.34    8.89
   5   5  -3  187.16    8.83
  -5   5   3  177.75    9.23
   5   5  -3  180.74    8.62
   5   5  -3  158.31    9.24
   5   5  -3  192.96    8.80
  -5   5   2    9.74    2.00
   5   5  -2    7.77    1.99
   5   5  -2   11.87    2.05
   5   5  -2   13.43    2.21
   5   5  -2   12.83    2.44
   5   5  -2   11.83    2.00
   5   5  -2   11.32    1.99
   5   5  -1  111.59    7.92
   5   5  -1  112.87    6.78
   5   5  -1  120.44    6.92
   5   5  -1  107.61    7.17
   5   5  -1  128.91    7.00
  -5   5   1  114.23    7.35
   5   5  -1  122.93    6.82
  -5   5   0    8.36    1.95
   5   5   0   14.34    2.78
   5   5   0   13.89    2.32
   5   5   0   13.49    2.28
   5   5   0   10.00    2.10
   5   5   0   16.45    2.46
   5   5   0   12.58    2.13
  -5   5  -1   23.30    3.45
   5   5   1   26.90    3.96
   5   5   1   19.50    3.03
   5   5   1   26.87    3.32
   5   5   1   23.56    3.05
   5   5   1   26.33    3.19
  -5   6   4   52.46    5.31
   5   6  -4   42.15    5.05
   5   6  -4   46.06    4.44
   5   6  -4   44.37    4.27
   5   6  -4   38.47    3.96
   5   6  -4   40.59    4.01
   5   6  -4   44.22    4.14
  -5   6   3   25.86    3.52
   5   6  -3   26.02    3.86
   5   6  -3   27.50    3.29
   5   6  -3   25.58    3.14
   5   6  -3   30.85    3.39
   5   6  -3   22.21    3.50
   5   6  -3   25.13    3.05
  -5   6   2    7.71    1.99
   5   6  -2   10.92    2.59
   5   6  -2    9.89    1.93
   5   6  -2   10.69    2.04
   5   6  -2    7.40    1.68
   5   6  -2    8.81    2.26
   5   6  -2    9.68    1.90
   5   6  -1   90.40    7.25
   5   6  -1   90.37    6.14
   5   6  -1   91.94    6.13
   5   6  -1   85.01    5.84
  -5   6   1   82.28    6.57
   5   6  -1   84.47    6.83
   5   6  -1   98.92    6.19
   5   6   0  115.79    8.38
   5   6   0  116.30    7.23
   5   6   0  108.86    6.99
   5   6   0  126.67    7.32
   5   6   0  114.76    6.97
   6  -5  -4   30.76    3.69
   6  -5  -3   42.04    4.51
   6  -5  -2   85.81    6.78
  -6  -4   5   94.06    4.24
  -6  -4   5   89.13    4.34
   6  -4  -5   84.04    6.35
   6  -4  -5   93.44    6.29
   6  -4  -4   70.32    5.48
  -6  -4   4   63.50    6.05
  -6  -4   4   64.28    5.30
  -6  -4   4   60.07    6.13
  -6  -4   4   66.51    6.31
  -6  -4   4   59.26    5.89
   6  -4  -4   57.38    5.03
   6  -4  -3  121.45    7.60
  -6  -4   3  129.82    8.75
  -6  -4   3  125.55    7.44
  -6  -4   3  115.38    8.23
  -6  -4   3  101.05    8.14
  -6  -4   3  113.44    8.45
  -6  -4   3  116.72    8.40
   6  -4  -3  110.45    7.09
  -6  -4   2   24.98    3.86
   6  -4  -2   17.96    2.81
  -6  -4   2   24.41    3.80
   6  -4  -2   24.09    3.44
  -6  -4   2   27.29    3.39
  -6  -4   2   25.61    3.84
  -6  -4   2   26.02    4.15
  -6  -4   2   26.95    4.10
   6  -4  -1   53.26    5.01
  -6  -4   1   67.25    6.44
   6  -4  -1   57.51    5.53
  -6  -4   1   71.71    5.70
  -6  -4   1   71.11    6.53
  -6  -4   1   62.45    6.42
  -6  -4   1   58.22    6.16
  -6  -4   1   65.59    6.39
   6  -4   0   77.42    3.92
  -6  -3   6   38.92    2.68
  -6  -3   6   40.19    2.93
   6  -3  -6   39.06    4.53
   6  -3  -6   42.79    4.07
  -6  -3   5   43.09    4.93
  -6  -3   5   34.20    3.71
  -6  -3   5   40.46    2.51
  -6  -3   5   38.67    2.72
  -6  -3   5   36.21    4.75
  -6  -3   5   34.53    4.44
  -6  -3   5   41.52    4.84
   6  -3  -5   29.33    3.77
   6  -3  -5   36.52    3.74
   6  -3  -4   44.44    4.17
  -6  -3   4   39.26    4.69
  -6  -3   4   40.62    3.99
  -6  -3   4   44.35    2.79
  -6  -3   4   50.17    5.40
  -6  -3   4   35.66    4.52
  -6  -3   4   43.94    4.89
   6  -3  -4   43.70    4.45
   6  -3  -3   64.29    5.22
  -6  -3   3   60.69    5.71
  -6  -3   3   60.40    4.84
  -6  -3   3   71.18    6.10
  -6  -3   3   68.96    3.46
  -6  -3   3   62.83    6.03
  -6  -3   3   68.12    6.16
  -6  -3   3   58.42    5.62
   6  -3  -3   59.81    5.23
   6  -3  -2  115.13    7.42
   6  -3  -2  125.99    7.72
  -6  -3   2  120.72    8.27
  -6  -3   2  124.58    7.21
  -6  -3   2  127.63    8.33
  -6  -3   2   95.67    7.70
  -6  -3   2  121.90    8.44
  -6  -3   2  126.68    8.45
  -6  -3   1   15.02    2.91
  -6  -3   1   13.57    2.75
   6  -3  -1   11.24    2.35
  -6  -3   1   19.91    2.85
  -6  -3   1   16.59    1.55
  -6  -3   1   15.28    2.88
  -6  -3   1   10.60    2.59
  -6  -3   1   14.59    2.93
  -6  -3   0   53.84    5.73
   6  -3   0   55.34    5.38
  -6  -3   0   56.21    5.70
  -6  -3   0   60.99    5.27
   6  -3   0   63.58    3.41
  -6  -3   0   57.70    5.80
  -6  -3   0   59.87    6.17
  -6  -3   0   58.54    6.08
   6  -3   1   21.62    2.15
  -6  -2   6   45.08    5.05
  -6  -2   6   40.94    2.74
  -6  -2   6   36.77    3.88
  -6  -2   6   41.07    3.08
  -6  -2   6   50.64    5.56
  -6  -2   6   42.41    5.00
  -6  -2   6   38.14    4.64
   6  -2  -6   32.92    4.19
   6  -2  -6   36.00    3.74
  -6  -2   5   80.93    6.60
  -6  -2   5   83.98    5.68
  -6  -2   5   81.01    3.64
  -6  -2   5   81.20    4.19
  -6  -2   5   67.00    6.30
  -6  -2   5   79.94    6.68
  -6  -2   5   76.57    6.51
   6  -2  -5   66.52    5.82
   6  -2  -5   77.35    5.34
   6  -2  -4   29.55    3.23
  -6  -2   4   27.31    3.74
   6  -2  -4   20.34    3.13
  -6  -2   4   24.89    3.53
  -6  -2   4   27.13    3.09
  -6  -2   4   22.93    2.03
  -6  -2   4   22.57    3.57
  -6  -2   4   23.00    3.48
   6  -2  -3   68.06    5.10
  -6  -2   3   61.18    5.51
  -6  -2   3   56.58    4.48
  -6  -2   3   59.14    5.40
  -6  -2   3   61.81    3.32
  -6  -2   3   59.61    5.69
  -6  -2   3   59.65    5.59
  -6  -2   3   59.19    5.49
   6  -2  -3   62.06    5.36
  -6  -2   2   13.26    2.71
   6  -2  -2   12.45    2.41
  -6  -2   2   12.34    2.48
   6  -2  -2   15.63    2.46
  -6  -2   2   10.75    1.99
  -6  -2   2   12.72    1.40
  -6  -2   2   11.96    2.49
  -6  -2   2   12.62    2.67
  -6  -2   2   10.87    2.43
  -6  -2   1   26.43    3.71
  -6  -2   1   27.15    3.71
   6  -2  -1   25.34    3.27
   6  -2  -1   29.07    2.20
  -6  -2   1   24.94    3.03
  -6  -2   1   23.77    1.92
  -6  -2   1   19.50    3.13
  -6  -2   1   27.34    3.85
  -6  -2   1   19.70    3.26
  -6  -2   0   58.75    5.76
   6  -2   0   51.06    4.95
  -6  -2   0   70.57    3.98
  -6  -2   0   57.12    5.48
  -6  -2   0   66.04    5.21
   6  -2   0   61.61    3.48
  -6  -2   0   59.97    5.71
  -6  -2   0   60.64    6.00
  -6  -2   0   49.37    5.36
  -6  -2  -1   87.12    7.43
   6  -2   1   91.91    6.90
  -6  -2  -1  111.51    5.55
  -6  -2  -1   90.69    7.35
  -6  -2  -1   99.83    7.00
   6  -2   1   96.76    4.86
  -6  -2  -1   98.17    7.71
  -6  -2  -1  104.32    8.30
  -6  -2  -1   92.25    7.73
  -6  -1   7    1.86    1.02
   6  -1  -7    4.41    1.62
  -6  -1   6  121.78    8.19
  -6  -1   6  119.00    6.98
  -6  -1   6  126.06    6.09
  -6  -1   6  125.35    8.64
  -6  -1   6  116.49    8.08
  -6  -1   6  124.16    8.23
   6  -1  -6  106.96    7.88
   6  -1  -6  125.40    7.09
  -6  -1   5    8.50    1.96
   6  -1  -5   10.24    2.24
   6  -1  -5    8.23    1.69
  -6  -1   5    8.81    2.07
  -6  -1   5    8.11    1.67
  -6  -1   5    8.56    2.22
  -6  -1   5    5.55    1.18
  -6  -1   5    8.47    2.03
   6  -1  -4   57.43    4.42
  -6  -1   4   59.86    5.33
  -6  -1   4   59.88    4.44
  -6  -1   4   66.29    3.75
  -6  -1   4   61.03    5.62
  -6  -1   4   62.80    5.56
  -6  -1   4   60.39    5.38
   6  -1  -4   60.19    5.44
  -6  -1   3   14.39    2.60
   6  -1  -3   18.67    2.97
   6  -1  -3   15.05    2.23
  -6  -1   3   16.05    2.68
  -6  -1   3   14.78    2.17
  -6  -1   3   14.74    1.65
  -6  -1   3   17.38    2.76
  -6  -1   3   17.54    2.93
  -6  -1   3   15.52    2.72
   6  -1  -2   48.02    4.71
   6  -1  -2   46.35    4.08
  -6  -1   2   42.66    4.46
   6  -1  -2   45.87    4.05
   6  -1  -2   50.66    3.55
  -6  -1   2   42.31    3.66
   6  -1  -2   44.31    3.34
   6  -1  -2   44.53    3.29
  -6  -1   2   57.09    5.08
   6  -1  -2   44.42    3.26
  -6  -1   2   48.57    2.95
  -6  -1   2   46.49    4.80
  -6  -1   2   54.45    5.14
  -6  -1   2   43.78    4.62
  -6  -1   1   10.62    2.25
  -6  -1   1    8.17    1.91
   6  -1  -1    8.79    1.84
  -6  -1   1    8.91    1.39
   6  -1  -1    6.93    1.69
   6  -1  -1    8.25    1.51
   6  -1  -1    8.64    1.56
  -6  -1   1   11.48    1.99
   6  -1  -1    7.45    1.37
  -6  -1   1   10.13    2.23
   6  -1  -1    8.92    1.31
  -6  -1   1    5.11    1.78
  -6  -1   1    8.88    1.25
   6  -1  -1    8.88    1.50
  -6  -1   1    9.25    2.15
  -6  -1   0   14.20    2.77
  -6  -1   0   15.39    2.82
   6  -1   0   15.55    2.52
  -6  -1   0   12.89    2.56
  -6  -1   0   12.85    1.77
   6  -1   0   14.80    2.42
   6  -1   0   14.34    2.07
  -6  -1   0   10.24    1.94
   6  -1   0   12.85    1.96
  -6  -1   0   13.45    2.59
   6  -1   0   13.07    1.65
   6  -1   0   13.33    1.94
  -6  -1   0    9.62    2.41
  -6  -1  -1   77.89    4.81
  -6  -1  -1   67.43    6.30
   6  -1   1   59.76    5.21
  -6  -1  -1   73.70    6.33
   6  -1   1   76.33    4.46
  -6  -1  -1   66.47    5.39
  -6  -1  -1   68.19    6.18
  -6  -1  -1   60.73    6.13
  -6  -1  -1   63.63    6.19
  -6   0   7    9.66    2.23
   6   0  -7   11.91    2.17
   6   0  -7   16.64    3.16
   6   0  -7    9.68    1.89
   6   0  -7   10.44    1.98
  -6   0   7   11.92    2.17
   6   0  -7    9.17    1.86
   6   0  -7    7.69    1.81
  -6   0   7   13.62    2.24
  -6   0   7    8.79    2.18
  -6   0   6   31.52    3.82
  -6   0   6   25.18    3.45
   6   0  -6   32.28    4.12
   6   0  -6   27.39    3.10
   6   0  -6   27.49    3.02
  -6   0   6   29.82    3.21
   6   0  -6   29.96    3.13
   6   0  -6   29.06    3.00
   6   0  -6   27.19    2.89
  -6   0   6   33.62    3.20
  -6   0   6   34.45    4.18
  -6   0   6   33.83    3.94
  -6   0   6   32.11    3.82
   6   0  -6   27.93    3.16
   6   0  -6   33.86    4.27
  -6   0   5   13.99    2.53
   6   0  -5   15.81    2.79
   6   0  -5   16.19    2.30
  -6   0   5   19.57    2.90
  -6   0   5   12.75    2.19
   6   0  -5   13.22    2.06
   6   0  -5   16.02    2.76
   6   0  -5   10.79    1.81
   6   0  -5   12.45    1.96
  -6   0   5   16.00    2.25
   6   0  -5   16.69    2.18
   6   0  -5   15.48    2.10
  -6   0   5   14.84    2.60
  -6   0   5   16.26    2.08
  -6   0   5   14.09    2.52
  -6   0   4    4.86    1.54
   6   0  -4    8.72    2.12
   6   0  -4    8.23    1.60
  -6   0   4    4.46    1.41
   6   0  -4    6.94    1.49
   6   0  -4    4.85    1.54
   6   0  -4    7.18    1.48
   6   0  -4    5.56    1.30
  -6   0   4    8.56    1.56
   6   0  -4    6.10    1.28
  -6   0   4    8.88    2.10
  -6   0   4    8.81    1.43
   6   0  -4    8.34    1.52
  -6   0   4    6.20    1.73
   6   0  -3   22.09    2.59
   6   0  -3   25.17    3.49
  -6   0   3   24.10    3.13
   6   0  -3   23.28    3.06
   6   0  -3   20.22    2.38
  -6   0   3   21.72    2.41
   6   0  -3   21.04    2.42
   6   0  -3   22.09    2.40
   6   0  -3   18.92    2.22
  -6   0   3   23.25    2.24
  -6   0   3   23.96    3.14
  -6   0   3   18.26    2.82
  -6   0   3   18.79    2.89
  -6   0   3   26.84    3.43
  -6   0   2    1.24    0.91
   6   0  -2   -0.73    1.07
   6   0  -2    0.04    0.45
  -6   0   2   -0.32    0.89
   6   0  -2    0.42    0.58
   6   0  -2    0.62    0.51
   6   0  -2    0.89    0.67
  -6   0   2    0.09    0.59
   6   0  -2   -0.20    0.58
  -6   0   2    0.27    0.68
  -6   0   2    3.18    1.57
  -6   0   2   -0.02    0.33
   6   0  -2    0.26    0.49
  -6   0   2    3.69    1.50
  -6   0   1    4.56    1.43
   6   0  -1    5.96    1.43
  -6   0   1    4.75    1.47
  -6   0   1    5.78    1.25
   6   0  -1    2.65    1.16
   6   0  -1    4.39    1.12
   6   0  -1    4.35    1.11
  -6   0   1    6.87    1.46
   6   0  -1    7.02    1.46
  -6   0   1    4.75    1.45
   6   0  -1    7.58    1.32
  -6   0   1    4.69    1.56
  -6   0   1    3.13    0.86
   6   0  -1    3.87    1.08
  -6   0   1    3.59    1.34
  -6   0   0   11.32    2.29
   6   0   0   14.24    2.23
  -6   0   0   14.13    2.69
  -6   0   0   13.46    2.53
  -6   0   0   14.05    1.98
   6   0   0   11.32    2.27
   6   0   0   12.15    2.08
  -6   0   0   10.29    1.88
   6   0   0   12.04    1.98
  -6   0   0   11.07    2.25
   6   0   0   12.97    1.84
   6   0   0   11.23    1.87
  -6   0   0   12.46    2.51
  -6   0  -1   72.01    6.31
  -6   0  -1   71.72    6.05
   6   0   1   74.63    6.05
   6   0   1   67.19    4.53
   6   0   1   69.56    5.22
  -6   0  -1   66.99    5.26
   6   0   1   72.42    5.19
  -6   0  -1   68.44    6.04
   6   0   1   69.98    5.02
  -6   0  -1   70.74    6.45
  -6   0  -1   66.06    6.13
  -6   0  -1   75.06    5.02
  -6   1   6  106.97    7.46
   6   1  -6   96.65    7.66
   6   1  -6  110.98    6.75
   6   1  -6  110.08    6.57
   6   1  -6  112.76    6.61
   6   1  -6  106.38    6.39
   6   1  -6   98.37    6.13
  -6   1   6  116.51    6.66
   6   1  -6  118.57    6.63
   6   1  -6  109.57    7.84
   6   1  -5    9.30    2.15
   6   1  -5    9.73    1.79
  -6   1   5    8.31    1.93
   6   1  -5    8.08    1.70
   6   1  -5    9.56    2.25
   6   1  -5    8.44    1.74
   6   1  -5    9.48    1.80
   6   1  -5    8.14    1.66
  -6   1   5    8.62    1.70
   6   1  -5    7.05    1.52
  -6   1   4   52.57    4.42
   6   1  -4   57.33    5.25
   6   1  -4   57.32    4.46
   6   1  -4   53.05    4.19
   6   1  -4   61.44    4.46
   6   1  -4   58.98    4.32
   6   1  -4   61.73    4.37
  -6   1   4   60.97    4.24
   6   1  -4   55.27    4.13
   6   1  -4   63.36    5.56
  -6   1   3   15.08    2.38
   6   1  -3   15.38    2.68
   6   1  -3   12.96    1.88
  -6   1   3   11.63    2.11
   6   1  -3   18.68    2.96
   6   1  -3   10.97    1.87
   6   1  -3   13.39    2.07
  -6   1   3   14.64    1.86
   6   1  -3   13.28    2.02
  -6   1   3   14.32    2.28
  -6   1   3   12.42    2.20
  -6   1   3   14.77    1.96
   6   1  -3   16.31    2.23
  -6   1   3   16.56    2.48
   6   1  -2   39.65    4.42
   6   1  -2   50.50    3.77
  -6   1   2   49.70    4.36
   6   1  -2   46.68    4.55
   6   1  -2   46.44    3.90
  -6   1   2   46.22    3.45
   6   1  -2   51.09    4.03
   6   1  -2   46.83    3.81
  -6   1   2   45.53    4.15
   6   1  -2   49.65    3.90
  -6   1   2   54.09    3.73
  -6   1   2   49.40    4.52
  -6   1   2   50.00    4.47
  -6   1   2   51.35    4.47
  -6   1   1   10.92    2.18
   6   1  -1    7.60    1.48
  -6   1   1    7.35    1.79
  -6   1   1   10.85    1.79
   6   1  -1    5.76    1.72
   6   1  -1    8.00    1.64
   6   1  -1   10.23    1.88
  -6   1   1    9.29    1.63
   6   1  -1    9.52    1.75
  -6   1   1    7.49    1.77
   6   1  -1   10.21    1.69
  -6   1   1   11.69    2.24
  -6   1   1    8.76    1.53
   6   1  -1    8.71    1.73
  -6   1   1    9.14    2.07
  -6   1   0   10.12    2.20
  -6   1   0   13.35    2.42
  -6   1   0    9.03    1.97
  -6   1   0   15.10    2.28
   6   1   0   14.87    2.72
   6   1   0   13.92    2.24
  -6   1   0   12.70    2.01
   6   1   0   16.25    2.36
  -6   1   0   13.41    2.45
   6   1   0   10.13    1.78
   6   1   0   12.79    2.07
  -6   1   0   11.81    2.34
  -6   1  -1   62.49    5.68
  -6   1  -1   74.20    5.97
   6   1   1   77.35    6.33
   6   1   1   70.88    5.02
   6   1   1   68.65    5.32
  -6   1  -1   68.44    5.11
   6   1   1   70.53    5.26
  -6   1  -1   61.60    5.52
   6   1   1   71.51    5.21
  -6   1  -1   54.94    5.54
  -6   1  -1   72.22    5.30
  -6   1  -1   62.46    5.76
  -6   2   6   33.30    4.18
   6   2  -6   37.43    3.99
   6   2  -6   35.23    4.67
   6   2  -6   39.63    4.03
   6   2  -6   40.48    4.04
   6   2  -6   38.75    3.88
   6   2  -6   38.48    3.85
  -6   2   6   36.41    3.79
   6   2  -6   41.78    3.79
   6   2  -6   35.64    4.31
  -6   2   5   72.76    5.87
   6   2  -5   66.05    6.14
   6   2  -5   82.98    5.82
   6   2  -5   77.37    5.50
   6   2  -5   77.37    5.45
   6   2  -5   75.26    5.36
   6   2  -5   84.50    5.56
  -6   2   5   76.16    5.35
   6   2  -5   77.39    5.00
   6   2  -5   69.72    5.97
   6   2  -4   23.73    3.34
   6   2  -4   21.33    2.86
   6   2  -4   24.02    3.53
   6   2  -4   22.58    2.87
   6   2  -4   23.00    2.85
   6   2  -4   25.01    2.96
   6   2  -4   25.05    2.90
  -6   2   4   21.36    2.71
   6   2  -4   23.44    2.61
   6   2  -3   54.88    5.30
   6   2  -3   56.61    4.50
   6   2  -3   63.01    4.72
   6   2  -3   63.62    4.66
   6   2  -3   60.95    4.53
  -6   2   3   63.67    4.52
   6   2  -3   58.86    4.01
   6   2  -3   57.01    5.25
   6   2  -2   12.47    2.50
   6   2  -2   14.61    1.85
  -6   2   2   10.78    1.85
   6   2  -2   13.36    2.58
   6   2  -2   14.71    2.28
   6   2  -2   13.06    2.06
   6   2  -2   12.99    2.13
   6   2  -2   12.63    2.05
  -6   2   2   11.13    1.91
   6   2  -2   12.89    2.06
   6   2  -1   23.49    3.39
   6   2  -1   22.72    2.85
   6   2  -1   25.73    2.94
   6   2  -1   22.81    2.87
   6   2  -1   22.00    2.78
   6   2  -1   25.59    2.92
  -6   2   1   27.14    2.83
  -6   2   1   23.31    2.90
   6   2   0   58.64    5.51
   6   2   0   52.60    4.42
   6   2   0   57.24    4.74
   6   2   0   55.05    4.56
   6   2   0   54.32    4.49
  -6   2   0   64.25    5.09
   6   2   1  107.26    7.80
   6   2   1   93.35    6.29
   6   2   1   92.63    6.44
   6   2   1  103.19    6.62
   6   2   1   90.31    6.17
  -6   2  -1  110.12    7.07
   6   3  -6   36.50    4.39
   6   3  -5   40.51    4.19
   6   3  -5   29.56    4.15
   6   3  -5   38.05    3.93
   6   3  -5   37.34    3.84
   6   3  -5   38.79    3.92
   6   3  -5   35.93    3.74
  -6   3   5   33.00    3.63
   6   3  -5   34.56    3.28
   6   3  -5   33.06    4.01
   6   3  -4   35.29    4.51
   6   3  -4   45.53    4.37
   6   3  -4   39.62    3.99
   6   3  -4   39.41    3.93
   6   3  -4   51.07    4.37
   6   3  -4   39.15    3.84
  -6   3   4   35.32    3.57
   6   3  -4   37.20    3.19
   6   3  -4   45.08    4.54
   6   3  -3   65.00    5.97
   6   3  -3   65.08    5.02
   6   3  -3   59.40    4.81
   6   3  -3   63.01    4.86
   6   3  -3   63.85    4.85
  -6   3   3   58.27    4.54
   6   3  -3   60.01    3.91
   6   3  -3   59.91    5.32
   6   3  -2  123.97    7.85
   6   3  -2  115.21    8.06
   6   3  -2  122.29    7.11
   6   3  -2  123.76    7.11
   6   3  -2  126.47    7.02
  -6   3   2  117.45    6.98
   6   3  -2  121.82    6.90
  -6   3   2  114.64    6.47
  -6   3   1   17.78    2.73
   6   3  -1   14.41    2.78
   6   3  -1   13.74    2.36
   6   3  -1   14.89    2.42
   6   3  -1   14.39    2.35
   6   3  -1   13.10    2.24
  -6   3   1   14.19    2.13
   6   3  -1   14.72    2.34
   6   3   0   56.17    5.61
   6   3   0   47.78    4.60
   6   3   0   59.07    4.97
   6   3   0   59.08    4.88
   6   3   0   56.66    4.71
  -6   3   0   57.87    5.16
   6   4  -5   90.65    5.52
   6   4  -5   81.81    6.30
   6   4  -4   55.97    5.93
   6   4  -4   54.33    4.97
   6   4  -4   63.24    5.19
   6   4  -4   60.39    5.04
   6   4  -4   65.04    5.14
   6   4  -4   62.43    5.01
  -6   4   4   44.78    4.19
   6   4  -4   60.48    5.25
   6   4  -3  112.57    8.26
   6   4  -3  129.56    7.51
   6   4  -3  115.73    7.08
   6   4  -3  121.15    7.10
   6   4  -3  128.89    7.25
  -6   4   3   93.99    6.11
   6   4  -3   99.43    6.94
   6   4  -2   18.84    3.01
  -6   4   2   20.15    2.93
   6   4  -2   23.33    3.65
   6   4  -2   22.35    3.06
   6   4  -2   23.68    3.07
   6   4  -2   24.85    3.13
   6   4  -2   23.00    2.98
   6   4  -1   51.07    5.08
   6   4  -1   63.80    6.13
   6   4  -1   62.51    5.21
   6   4  -1   72.66    5.54
   6   4  -1   62.82    5.09
  -6   4   1   61.65    5.42
   6   4  -1   65.48    5.14
  -6   4   0   76.68    6.26
   6   5  -3   36.11    4.26
   6   5  -2   73.89    6.21
  -6   5   2   74.84    6.13
   6   5  -1   34.39    4.22
   7  -3  -3   25.31    3.70
   7  -3  -2   54.59    5.52
  -7  -2   4   44.67    5.15
  -7  -2   4   49.00    4.51
  -7  -2   4   50.73    3.52
  -7  -2   4   46.54    5.45
  -7  -2   4   46.11    5.36
  -7  -2   4   41.84    5.06
   7  -2  -4   48.18    5.23
  -7  -2   3   35.06    4.53
   7  -2  -3   33.27    3.80
   7  -2  -3   27.88    3.92
  -7  -2   3   30.64    4.26
  -7  -2   3   26.23    3.31
  -7  -2   3   33.26    2.72
  -7  -2   3   26.88    3.95
  -7  -2   3   27.08    4.16
  -7  -2   3   23.63    3.81
   7  -2  -2   87.22    7.07
   7  -2  -2   81.40    6.24
  -7  -2   2   70.57    6.61
  -7  -2   2   85.91    6.09
  -7  -2   2   76.96    6.80
  -7  -2   2   87.16    4.53
  -7  -2   2   74.93    7.08
  -7  -2   2   76.18    7.01
  -7  -2   2   72.58    6.77
  -7  -1   5  155.72    9.64
  -7  -1   5  145.18    7.97
  -7  -1   5  146.68    9.78
  -7  -1   5  155.75    9.83
  -7  -1   5  149.64    9.55
   7  -1  -4  260.64   11.30
  -7  -1   4  258.23   12.89
  -7  -1   4  249.76   10.89
  -7  -1   4  270.68    9.97
  -7  -1   4  276.56   13.74
  -7  -1   4  277.92   13.47
  -7  -1   4  257.35   12.89
   7  -1  -4  274.60   13.42
  -7  -1   3    3.30    1.44
   7  -1  -3    6.86    2.06
   7  -1  -3    7.47    1.84
  -7  -1   3    6.87    2.03
  -7  -1   3    7.16    1.60
  -7  -1   3    9.31    2.22
  -7  -1   3    8.71    2.41
  -7  -1   3    7.67    1.42
  -7  -1   3    7.70    2.09
   7  -1  -2  108.02    8.07
   7  -1  -2  115.18    7.18
  -7  -1   2  129.16    8.65
  -7  -1   2  117.56    6.97
  -7  -1   2  112.43    8.06
  -7  -1   2  119.99    5.84
  -7  -1   2  114.33    8.55
  -7  -1   2  121.78    8.59
  -7  -1   2  108.65    8.07
  -7  -1   1   13.03    2.79
   7  -1  -1   13.45    2.46
  -7  -1   1   15.98    3.06
  -7  -1   1   15.96    2.61
  -7  -1   1   17.57    3.19
  -7  -1   1    9.16    2.54
  -7  -1   1   10.01    2.60
  -7   0   4    1.09    1.15
   7   0  -4    3.29    1.52
   7   0  -4    4.76    1.31
  -7   0   4    6.14    1.89
  -7   0   4    1.82    0.77
  -7   0   4    5.47    1.85
  -7   0   4    4.29    1.28
  -7   0   4    3.44    1.37
   7   0  -3   38.25    3.72
   7   0  -3   31.99    4.35
  -7   0   3   37.56    4.33
   7   0  -3   35.13    4.11
   7   0  -3   38.93    3.63
  -7   0   3   37.09    3.51
   7   0  -3   34.69    3.39
   7   0  -3   39.82    3.56
  -7   0   3   38.94    4.40
   7   0  -3   39.23    3.51
  -7   0   3   38.43    3.43
  -7   0   3   37.86    4.56
  -7   0   3   38.27    4.50
  -7   0   3   41.37    4.57
   7   0  -2  139.71    9.29
   7   0  -2  146.33    7.75
  -7   0   2  136.53    8.68
   7   0  -2  139.22    8.47
   7   0  -2  139.07    7.37
   7   0  -2  135.74    7.24
  -7   0   2  145.85    7.53
   7   0  -2  140.33    7.23
  -7   0   2  137.70    8.65
   7   0  -2  133.62    7.03
  -7   0   2  153.33    7.16
  -7   0   2  149.98    9.38
  -7   0   2  131.55    8.71
  -7   0   2  140.13    8.88
  -7   0   1    7.55    2.09
   7   0  -1    5.10    1.52
  -7   0   1    3.67    1.30
   7   0  -1    1.00    1.06
   7   0  -1    3.96    1.30
   7   0  -1    2.91    1.19
  -7   0   1    3.30    1.25
   7   0  -1    2.55    0.95
  -7   0   1    2.66    1.31
  -7   0   1    1.41    1.24
   7   0  -1    3.23    1.05
  -7   0   1    2.39    1.18
  -7   0   0   18.05    3.34
  -7   0   0   18.16    3.22
  -7   0   0   17.92    3.16
  -7   0   0   16.40    2.58
  -7   0   0   17.96    3.25
  -7   0   0   20.84    3.63
   7   1  -5  124.41    8.81
   7   1  -5  138.83    7.92
   7   1  -5  153.97    8.07
   7   1  -5  138.65    7.68
   7   1  -5  139.85    7.61
   7   1  -5  147.84    7.72
   7   1  -5  157.48    8.05
   7   1  -4  238.88   12.35
   7   1  -4  265.74   11.30
   7   1  -4  254.74   10.87
   7   1  -4  248.10   10.68
   7   1  -4  228.91   10.27
   7   1  -4  248.20   10.54
  -7   1   4  276.27   11.22
   7   1  -4  263.10   10.69
   7   1  -4  264.45   13.27
   7   1  -3    7.17    2.24
   7   1  -3    8.14    1.63
   7   1  -3    3.40    1.50
   7   1  -3    3.16    1.06
   7   1  -3    4.80    1.44
   7   1  -3    6.06    1.46
  -7   1   3    4.14    1.24
   7   1  -3    4.91    1.33
   7   1  -2  111.23    8.25
   7   1  -2  112.27    6.36
   7   1  -2  116.22    8.04
   7   1  -2  111.60    6.83
   7   1  -2  113.87    6.86
   7   1  -2  109.37    6.61
   7   1  -2  118.01    6.78
  -7   1   2  127.67    6.90
   7   1  -1   12.25    2.67
   7   1  -1   12.55    2.26
   7   1  -1   18.80    2.76
   7   1  -1   10.23    2.02
   7   1  -1   12.69    2.18
   7   1  -1   13.38    2.25
   7   2  -4   48.13    5.43
   7   2  -4   47.69    4.62
   7   2  -4   45.76    4.42
   7   2  -4   45.63    4.38
   7   2  -4   43.05    4.20
   7   2  -4   49.27    4.40
  -7   2   4   54.01    4.74
   7   2  -4   47.92    4.08
   7   2  -4   48.55    5.32
   7   2  -3   31.43    4.23
   7   2  -3   34.12    4.45
   7   2  -3   32.28    3.64
   7   2  -3   32.67    3.68
   7   2  -3   29.86    3.45
   7   2  -3   27.54    3.32
  -7   2   3   34.36    3.68
   7   2  -3   30.77    3.10
   7   2  -2   87.10    7.18
   7   2  -2   85.32    7.01
   7   2  -2   66.88    5.45
   7   2  -2   80.09    5.88
   7   2  -2   79.61    5.75
   7   2  -2   80.90    5.74
  -7   2   2   86.39    5.85
  -7   2   1   10.89    2.22
   7   2  -1   11.25    2.16
   7   3  -3   24.75    3.76
  -7   3   2   57.96    4.88
   0   0   0    0.00    0.00
