# Supplementary material for: Advancing dynamic quantum crystallography: enhanced models for accurate structures and thermodynamic properties
Source: IUCrJ. 2025 Jan 1;12(Pt 1):123–36. doi: 10.1107/S2052252524011862 (PMC11707699; doi:10.1107/S2052252524011862)
Supplement: Supplementary file 1 [file m-12-00123-sup1.zip › cify_rev2/hkl-fcf/xyl.hkl]

   0   0   2 4715.60   80.12
   0   0   4    0.77    0.23
   0   0   6  245.30    4.59
   0   0   8  846.56   15.37
   0   0  10  766.31   13.99
   0   0  12  205.38    4.37
   0   0  14   58.22    1.89
   0   0  16    6.36    0.95
   0   0  18   11.94    1.15
   0   0  20    8.06    1.09
   0   1   1  511.69    9.29
   0   1   2  883.47   16.14
   0   1   3 4857.29   87.03
   0   1   4  419.66    7.63
   0   1   5 5179.61   93.94
   0   1   6 1843.85   33.02
   0   1   7  468.31    8.54
   0   1   8  222.56    4.31
   0   1   9  192.88    3.86
   0   1  10   87.93    2.12
   0   1  11   64.13    1.77
   0   1  12   22.56    1.05
   0   1  13   88.80    2.38
   0   1  14   18.49    1.09
   0   1  15    1.23    0.72
   0   1  16    0.95    0.81
   0   1  17    0.66    0.83
   0   1  18    7.00    1.04
   0   1  19    7.11    1.03
   0   1  20   59.54    2.15
   0   1  21    0.66    0.86
   0   2   0 7464.06  132.26
   0   2   1 2315.57   41.29
   0   2   2 2063.46   36.39
   0   2   3  780.25   14.17
   0   2   4   24.16    0.64
   0   2   5   53.88    1.20
   0   2   6  795.76   14.44
   0   2   7 1307.23   23.27
   0   2   8    4.11    0.43
   0   2   9   32.46    1.03
   0   2  10  353.65    6.81
   0   2  11   13.18    0.80
   0   2  12   10.09    0.79
   0   2  13    7.49    0.79
   0   2  14  171.30    3.96
   0   2  15   81.09    2.40
   0   2  16   31.44    1.54
   0   2  17    7.12    1.02
   0   2  18   13.60    1.20
   0   2  19    6.70    1.03
   0   2  20    6.10    1.02
   0   2  21   21.14    1.31
   0   3   1 6244.65  106.47
   0   3   2  251.42    4.58
   0   3   3    0.71    0.23
   0   3   4  360.33    6.55
   0   3   5  858.15   15.61
   0   3   6  296.41    5.52
   0   3   7    3.46    0.39
   0   3   8    2.71    0.42
   0   3   9  180.30    3.67
   0   3  10  127.73    2.86
   0   3  11  188.37    4.01
   0   3  12   25.71    1.13
   0   3  13  149.85    3.51
   0   3  14    1.75    0.73
   0   3  15   31.92    1.45
   0   3  16   34.36    1.61
   0   3  17   24.50    1.43
   0   3  18   27.14    1.50
   0   3  19   32.06    1.65
   0   3  20   25.62    1.45
   0   3  21   13.30    1.12
   0   4   0   24.38    0.63
   0   4   1  625.45   11.36
   0   4   2   30.05    0.74
   0   4   3  116.80    2.28
   0   4   4  130.25    2.55
   0   4   5  343.31    6.32
   0   4   6   97.92    2.07
   0   4   7  332.77    6.24
   0   4   8   37.84    1.11
   0   4   9    1.04    0.46
   0   4  10    1.36    0.52
   0   4  11    7.88    0.72
   0   4  12    1.04    0.61
   0   4  13    1.09    0.68
   0   4  14  174.83    4.06
   0   4  15   -0.23    0.74
   0   4  16   26.26    1.45
   0   4  17    0.05    0.86
   0   4  18    0.82    0.89
   0   4  19   14.44    1.26
   0   4  20    4.07    0.95
   0   4  21   12.25    1.09
   0   5   1  102.95    2.05
   0   5   2    2.93    0.30
   0   5   3   41.06    1.00
   0   5   4  142.25    2.81
   0   5   5  888.55   16.14
   0   5   6   95.69    2.07
   0   5   7   11.63    0.60
   0   5   8   16.58    0.74
   0   5   9   89.66    2.17
   0   5  10   41.75    1.36
   0   5  11   68.76    1.93
   0   5  12   30.50    1.28
   0   5  13   32.67    1.39
   0   5  14   28.03    1.35
   0   5  15    0.38    0.78
   0   5  16    6.97    1.01
   0   5  17   13.00    1.19
   0   5  18   11.78    1.16
   0   5  19    5.53    1.02
   0   5  20    0.14    0.85
   0   5  21   -0.49    0.83
   0   6   0  739.62   13.41
   0   6   1   40.06    0.99
   0   6   2  208.59    3.95
   0   6   3  371.42    6.82
   0   6   4    2.12    0.35
   0   6   5  112.22    2.36
   0   6   6    2.37    0.41
   0   6   7   35.03    1.08
   0   6   8  161.22    3.41
   0   6   9   47.99    1.45
   0   6  10    1.33    0.57
   0   6  11   82.26    2.22
   0   6  12    8.41    0.84
   0   6  13   64.32    2.03
   0   6  14    0.19    0.72
   0   6  15  126.83    3.33
   0   6  16    0.11    0.85
   0   6  17   48.12    1.93
   0   6  18   19.29    1.33
   0   6  19    1.50    0.92
   0   6  20    1.49    0.87
   0   7   1   12.34    0.54
   0   7   2  366.42    6.76
   0   7   3    0.56    0.34
   0   7   4  312.37    5.87
   0   7   5   57.80    1.45
   0   7   6   20.12    0.80
   0   7   7   49.07    1.41
   0   7   8   81.03    2.04
   0   7   9   40.68    1.36
   0   7  10   70.46    1.97
   0   7  11    5.04    0.73
   0   7  12   15.58    1.03
   0   7  13   85.46    2.46
   0   7  14   -0.26    0.74
   0   7  15    7.34    1.02
   0   7  16    4.79    0.98
   0   7  17    3.86    0.97
   0   7  18    0.61    0.90
   0   7  19   23.90    1.41
   0   7  20   19.28    1.26
   0   8   0  190.44    3.73
   0   8   1   77.15    1.76
   0   8   2   55.61    1.39
   0   8   3   91.61    2.04
   0   8   4  180.33    3.62
   0   8   5   59.24    1.53
   0   8   6   80.49    1.98
   0   8   7    0.52    0.50
   0   8   8   17.63    0.90
   0   8   9   34.49    1.29
   0   8  10   70.35    2.02
   0   8  11   29.71    1.30
   0   8  12    4.35    0.79
   0   8  13   22.68    1.26
   0   8  14   33.38    1.59
   0   8  15   64.63    2.24
   0   8  16    3.23    0.95
   0   8  17    4.18    0.97
   0   8  18    6.49    1.06
   0   8  19    4.24    0.96
   0   8  20    7.32    1.03
   0   9   1    2.62    0.45
   0   9   2  145.16    3.03
   0   9   3   23.29    0.88
   0   9   4   68.02    1.75
   0   9   5  202.16    4.15
   0   9   6   40.67    1.32
   0   9   7   23.15    1.02
   0   9   8    0.77    0.59
   0   9   9  104.82    2.65
   0   9  10  123.38    3.04
   0   9  11   26.55    1.28
   0   9  12   11.26    0.99
   0   9  13   33.13    1.56
   0   9  14    0.53    0.85
   0   9  15    2.86    0.93
   0   9  16   83.96    2.61
   0   9  17    0.33    0.89
   0   9  18    3.05    0.95
   0   9  19   24.17    1.37
   0  10   0    3.68    0.55
   0  10   1  359.83    6.87
   0  10   2   11.75    0.72
   0  10   3   77.50    1.96
   0  10   4    2.18    0.54
   0  10   5   97.35    2.37
   0  10   6    5.05    0.66
   0  10   7    1.06    0.58
   0  10   8   36.62    1.38
   0  10   9    2.93    0.71
   0  10  10    2.04    0.73
   0  10  11    1.75    0.75
   0  10  12    0.52    0.75
   0  10  13    1.15    0.85
   0  10  14    0.31    0.86
   0  10  15    0.29    0.88
   0  10  16    0.62    0.89
   0  10  17   16.15    1.28
   0  10  18    4.50    0.96
   0  10  19    2.83    0.87
   0  11   1   68.10    1.84
   0  11   2    8.93    0.71
   0  11   3    2.56    0.59
   0  11   4   13.82    0.85
   0  11   5    5.72    0.70
   0  11   6    6.32    0.73
   0  11   7    1.11    0.65
   0  11   8   12.27    0.93
   0  11   9    3.21    0.76
   0  11  10   79.50    2.35
   0  11  11    8.33    0.95
   0  11  12    1.95    0.88
   0  11  13   17.43    1.28
   0  11  14    1.53    0.90
   0  11  15   12.60    1.19
   0  11  16   33.45    1.67
   0  11  17    0.35    0.86
   0  11  18    1.97    0.88
   0  12   0   47.42    1.53
   0  12   1   15.06    0.90
   0  12   2    0.34    0.58
   0  12   3    3.05    0.66
   0  12   4  130.88    3.10
   0  12   5    0.06    0.62
   0  12   6    5.20    0.77
   0  12   7   79.67    2.28
   0  12   8   10.48    0.94
   0  12   9   31.06    1.43
   0  12  10   62.36    2.09
   0  12  11    4.12    0.94
   0  12  12    0.71    0.85
   0  12  13    0.71    0.89
   0  12  14   29.67    1.56
   0  12  15   12.78    1.24
   0  12  16    9.19    1.11
   0  12  17    2.47    0.90
   0  12  18    1.89    0.87
   0  13   1   19.96    1.07
   0  13   2   42.19    1.52
   0  13   3    0.01    0.65
   0  13   4  111.69    2.84
   0  13   5    0.69    0.68
   0  13   6    0.14    0.69
   0  13   7    4.22    0.83
   0  13   8    3.25    0.83
   0  13   9   26.94    1.45
   0  13  10    5.79    0.99
   0  13  11   10.47    1.12
   0  13  12    1.51    0.90
   0  13  13   33.29    1.64
   0  13  14    1.20    0.94
   0  13  15    0.91    0.91
   0  13  16    0.76    0.89
   0  13  17   -0.35    0.82
   0  14   0   18.40    1.11
   0  14   1   19.37    1.13
   0  14   2   99.90    2.67
   0  14   3    3.52    0.79
   0  14   4   28.66    1.36
   0  14   5    0.58    0.74
   0  14   6    1.83    0.78
   0  14   7   67.85    2.26
   0  14   8   -0.40    0.83
   0  14   9   36.19    1.68
   0  14  10    0.32    0.88
   0  14  11    6.24    1.04
   0  14  12   -0.14    0.87
   0  14  13    6.92    1.10
   0  14  14   33.69    1.66
   0  14  15    7.64    1.05
   0  14  16    0.03    0.82
   0  15   1   35.58    1.52
   0  15   2   14.63    1.09
   0  15   3  107.51    2.90
   0  15   4   18.20    1.19
   0  15   5   25.78    1.42
   0  15   6   45.82    1.85
   0  15   7   33.88    1.63
   0  15   8  131.93    3.48
   0  15   9   10.95    1.17
   0  15  10   21.38    1.39
   0  15  11    8.26    1.08
   0  15  12    8.17    1.12
   0  15  13    3.73    1.00
   0  15  14   14.95    1.23
   0  15  15   -0.52    0.83
   0  16   0  265.84    5.87
   0  16   1   13.29    1.18
   0  16   2   54.11    2.01
   0  16   3   62.78    2.19
   0  16   4    3.82    0.95
   0  16   5   -0.02    0.85
   0  16   6   21.28    1.38
   0  16   7    1.45    0.93
   0  16   8   30.85    1.61
   0  16   9    0.40    0.89
   0  16  10   18.08    1.32
   0  16  11    2.15    0.96
   0  16  12   18.27    1.33
   0  16  13    2.96    0.94
   0  16  14   20.86    1.30
   0  17   1   75.26    2.46
   0  17   2   74.07    2.44
   0  17   3   29.37    1.57
   0  17   4   26.94    1.51
   0  17   5    9.79    1.14
   0  17   6   63.21    2.24
   0  17   7   28.51    1.56
   0  17   8   15.06    1.25
   0  17   9    1.56    0.95
   0  17  10    0.18    0.89
   0  17  11    2.30    0.93
   0  17  12    1.69    0.90
   0  17  13   17.16    1.20
   0  18   0    3.52    0.97
   0  18   1   43.52    1.86
   0  18   2    3.68    0.99
   0  18   3   64.66    2.27
   0  18   4    0.04    0.91
   0  18   5    5.96    1.05
   0  18   6   -0.20    0.91
   0  18   7   86.98    2.74
   0  18   8    1.71    0.96
   0  18   9    2.24    0.94
   0  18  10    4.74    0.99
   0  18  11    1.49    0.87
   0  18  12    6.65    1.00
   0  19   1    7.21    1.07
   0  19   2    6.16    1.09
   0  19   3    2.09    0.97
   0  19   4   10.83    1.20
   0  19   5    2.90    1.00
   0  19   6   30.40    1.60
   0  19   7    1.67    0.94
   0  19   8    1.64    0.91
   0  19   9    2.91    0.91
   0  19  10    0.27    0.81
   0  20   0   25.02    1.50
   0  20   1    0.44    0.92
   0  20   2    1.87    0.93
   0  20   3   17.45    1.30
   0  20   4    0.83    0.90
   0  20   5   -0.13    0.87
   0  20   6    0.09    0.86
   0  20   7   -0.16    0.83
   0  20   8    1.04    0.89
   0  21   1    0.48    0.85
   0  21   2   -0.13    0.84
   0  21   3    1.64    0.87
   0  21   4   -0.16    0.82
   0  21   5    3.42    0.95
   1   0   1  644.57   11.81
   1   0   2 5221.14   93.36
   1   0   3 1780.41   32.30
   1   0   4 2189.72   39.73
   1   0   5   41.24    0.97
   1   0   6   62.56    1.39
   1   0   7    3.79    0.37
   1   0   8   70.52    1.64
   1   0   9    1.18    0.40
   1   0  10    5.31    0.56
   1   0  11    0.84    0.52
   1   0  12   58.21    1.73
   1   0  13   35.47    1.37
   1   0  14   19.23    1.10
   1   0  15   24.79    1.28
   1   0  16   -0.39    0.76
   1   0  17    0.78    0.86
   1   0  18   17.92    1.31
   1   0  19    0.00    0.88
   1   0  20    0.50    0.89
   1   0  21    7.06    0.98
   1   1 -21    9.33    1.06
   1   1 -20   16.02    1.25
   1   1 -19   10.09    1.11
   1   1 -18   16.09    1.27
   1   1 -17   13.82    1.18
   1   1 -16    6.83    0.96
   1   1 -15   43.02    1.66
   1   1 -14    7.37    0.84
   1   1 -13    4.69    0.72
   1   1 -12   68.19    1.91
   1   1 -11  199.90    4.18
   1   1 -10   67.35    1.75
   1   1  -9    8.43    0.56
   1   1  -8  289.90    5.48
   1   1  -7  128.51    2.60
   1   1  -6    3.79    0.34
   1   1  -5  512.47    9.28
   1   1  -4 1207.19   21.97
   1   1  -3  375.87    6.80
   1   1  -2 2302.70   41.22
   1   1  -1  871.96   15.81
   1   1   0  143.62    2.59
   1   1   1  897.56   16.30
   1   1   2 2301.40   41.51
   1   1   3  377.70    6.86
   1   1   4 1183.90   21.61
   1   1   5  517.51    9.38
   1   1   6    3.83    0.34
   1   1   7  129.71    2.62
   1   1   8  297.23    5.61
   1   1   9    8.47    0.56
   1   1  10   65.24    1.71
   1   1  11  201.34    4.21
   1   1  12   66.24    1.89
   1   1  13    4.88    0.73
   1   1  14    6.90    0.83
   1   1  15   42.40    1.64
   1   1  16    6.38    0.96
   1   1  17   13.55    1.18
   1   1  18   16.95    1.27
   1   1  19    9.26    1.09
   1   1  20   14.68    1.24
   1   1  21   10.00    1.06
   1   2 -21    6.57    0.98
   1   2 -20    3.28    0.94
   1   2 -19    5.73    1.05
   1   2 -18   21.34    1.37
   1   2 -17   11.56    1.14
   1   2 -16   41.55    1.74
   1   2 -15    7.23    0.90
   1   2 -14    5.03    0.79
   1   2 -13   19.53    1.06
   1   2 -12   57.42    1.73
   1   2 -11   61.15    1.72
   1   2 -10  151.44    3.25
   1   2  -9   82.53    1.93
   1   2  -8  217.27    4.22
   1   2  -7  611.63   11.06
   1   2  -6    7.59    0.42
   1   2  -5 1090.61   19.73
   1   2  -4  162.27    3.05
   1   2  -3 1434.68   26.12
   1   2  -2 1359.43   24.71
   1   2  -1  801.32   14.54
   1   2   0 3948.69   67.46
   1   2   1  812.47   14.85
   1   2   2 1354.17   24.83
   1   2   3 1398.16   25.64
   1   2   4  157.51    2.98
   1   2   5 1074.65   19.59
   1   2   6    7.66    0.43
   1   2   7  610.43   11.09
   1   2   8  215.82    4.21
   1   2   9   82.48    1.93
   1   2  10  151.74    3.26
   1   2  11   60.10    1.70
   1   2  12   56.98    1.72
   1   2  13   17.44    1.01
   1   2  14    4.54    0.79
   1   2  15    6.50    0.88
   1   2  16   41.38    1.75
   1   2  17   12.42    1.16
   1   2  18   22.37    1.40
   1   2  19    7.31    1.09
   1   2  20    2.78    0.95
   1   2  21    5.71    0.96
   1   3 -21    5.90    0.95
   1   3 -20    4.57    0.97
   1   3 -19    4.48    1.02
   1   3 -18   15.73    1.26
   1   3 -17    7.20    1.04
   1   3 -16    8.33    1.02
   1   3 -15    5.11    0.86
   1   3 -14   39.17    1.54
   1   3 -13  130.96    3.16
   1   3 -12   68.86    1.96
   1   3 -11  137.35    3.11
   1   3 -10   17.25    0.83
   1   3  -9  132.69    2.83
   1   3  -8  270.73    5.18
   1   3  -7  222.41    4.27
   1   3  -6  503.63    9.11
   1   3  -5  535.66    9.69
   1   3  -4  361.09    6.53
   1   3  -3 2306.94   41.64
   1   3  -2 3046.74   54.35
   1   3  -1  448.87    8.14
   1   3   0  111.96    2.11
   1   3   1  458.49    8.33
   1   3   2 2975.96   53.40
   1   3   3 2295.03   41.65
   1   3   4  361.17    6.57
   1   3   5  540.56    9.84
   1   3   6  510.12    9.27
   1   3   7  225.04    4.33
   1   3   8  269.08    5.16
   1   3   9  131.83    2.82
   1   3  10   17.80    0.85
   1   3  11  139.09    3.14
   1   3  12   72.34    2.02
   1   3  13  131.16    3.17
   1   3  14   38.53    1.52
   1   3  15    5.50    0.86
   1   3  16    7.96    1.03
   1   3  17    7.21    1.03
   1   3  18   15.34    1.25
   1   3  19    5.06    1.02
   1   3  20    5.21    1.00
   1   3  21    5.84    0.95
   1   4 -21    0.37    0.83
   1   4 -20    1.62    0.88
   1   4 -19    1.33    0.92
   1   4 -18   61.11    2.18
   1   4 -17    9.43    1.09
   1   4 -16  123.37    3.29
   1   4 -15    8.57    0.96
   1   4 -14   80.60    2.35
   1   4 -13   22.94    1.17
   1   4 -12  160.43    3.63
   1   4 -11   52.37    1.60
   1   4 -10   26.39    1.05
   1   4  -9   33.18    1.11
   1   4  -8  443.54    8.21
   1   4  -7   89.60    1.98
   1   4  -6  528.97    9.58
   1   4  -5  364.08    6.66
   1   4  -4  136.35    2.66
   1   4  -3 2170.16   39.49
   1   4  -2  480.92    8.70
   1   4  -1  313.20    5.67
   1   4   0   19.85    0.55
   1   4   1  309.18    5.62
   1   4   2  469.46    8.56
   1   4   3 2097.83   38.56
   1   4   4  135.29    2.66
   1   4   5  357.29    6.60
   1   4   6  520.55    9.51
   1   4   7   87.16    1.95
   1   4   8  435.49    8.11
   1   4   9   31.07    1.07
   1   4  10   27.03    1.06
   1   4  11   53.19    1.62
   1   4  12  162.83    3.68
   1   4  13   22.68    1.16
   1   4  14   80.48    2.35
   1   4  15    9.63    0.98
   1   4  16  119.62    3.22
   1   4  17   10.27    1.11
   1   4  18   62.74    2.21
   1   4  19    0.60    0.91
   1   4  20    2.16    0.89
   1   4  21    1.25    0.83
   1   5 -21    7.61    1.02
   1   5 -20    8.97    1.07
   1   5 -19    4.82    1.01
   1   5 -18    5.09    0.99
   1   5 -17   46.84    1.91
   1   5 -16   12.72    1.16
   1   5 -15   18.26    1.24
   1   5 -14   26.75    1.32
   1   5 -13  314.37    6.47
   1   5 -12   58.39    1.82
   1   5 -11  176.45    3.86
   1   5 -10   83.56    2.13
   1   5  -9  280.02    5.51
   1   5  -8  204.42    4.08
   1   5  -7  192.49    3.81
   1   5  -6  116.46    2.43
   1   5  -5  215.20    4.11
   1   5  -4  111.18    2.26
   1   5  -3  378.65    6.89
   1   5  -2  117.18    2.31
   1   5  -1  512.22    9.27
   1   5   0  525.00    9.53
   1   5   1  509.12    9.23
   1   5   2  115.49    2.29
   1   5   3  380.56    6.94
   1   5   4  112.79    2.29
   1   5   5  214.20    4.11
   1   5   6  117.35    2.46
   1   5   7  190.98    3.80
   1   5   8  201.41    4.04
   1   5   9  277.20    5.48
   1   5  10   83.03    2.12
   1   5  11  176.57    3.87
   1   5  12   58.32    1.82
   1   5  13  309.56    6.40
   1   5  14   28.17    1.35
   1   5  15   17.85    1.23
   1   5  16   12.57    1.17
   1   5  17   47.49    1.93
   1   5  18    5.12    1.01
   1   5  19    3.78    0.99
   1   5  20    9.01    1.08
   1   5  21    7.02    1.01
   1   6 -20    0.91    0.84
   1   6 -19   50.88    1.99
   1   6 -18   51.17    1.98
   1   6 -17   16.66    1.29
   1   6 -16   31.76    1.59
   1   6 -15   73.15    2.36
   1   6 -14   -0.13    0.73
   1   6 -13   50.46    1.76
   1   6 -12   63.34    1.94
   1   6 -11   99.74    2.54
   1   6 -10   33.13    1.24
   1   6  -9  179.73    3.81
   1   6  -8   61.69    1.64
   1   6  -7  180.55    3.65
   1   6  -6  196.29    3.87
   1   6  -5   99.31    2.13
   1   6  -4  210.88    4.05
   1   6  -3  196.69    3.77
   1   6  -2  209.34    3.97
   1   6  -1  126.45    2.51
   1   6   0  327.08    6.01
   1   6   1  122.36    2.44
   1   6   2  207.72    3.95
   1   6   3  199.20    3.83
   1   6   4  204.10    3.94
   1   6   5   97.26    2.11
   1   6   6  193.77    3.85
   1   6   7  179.83    3.66
   1   6   8   61.81    1.65
   1   6   9  176.26    3.76
   1   6  10   33.27    1.24
   1   6  11   99.16    2.53
   1   6  12   63.52    1.95
   1   6  13   48.28    1.72
   1   6  14   -0.36    0.72
   1   6  15   72.70    2.36
   1   6  16   31.59    1.58
   1   6  17   16.77    1.28
   1   6  18   51.74    1.98
   1   6  19   50.45    1.99
   1   6  20    0.77    0.86
   1   7 -20    0.32    0.82
   1   7 -19    3.40    0.97
   1   7 -18    2.48    0.96
   1   7 -17    8.34    1.09
   1   7 -16   45.68    1.88
   1   7 -15    3.73    0.94
   1   7 -14   20.96    1.29
   1   7 -13   19.99    1.18
   1   7 -12   85.66    2.40
   1   7 -11  131.54    3.15
   1   7 -10   30.40    1.22
   1   7  -9   50.41    1.54
   1   7  -8   37.55    1.25
   1   7  -7   64.76    1.69
   1   7  -6  295.08    5.65
   1   7  -5  139.78    2.89
   1   7  -4   31.50    0.95
   1   7  -3   86.12    1.89
   1   7  -2  349.11    6.46
   1   7  -1  283.25    5.30
   1   7   0  494.77    8.99
   1   7   1  280.01    5.25
   1   7   2  345.76    6.42
   1   7   3   84.74    1.87
   1   7   4   32.02    0.96
   1   7   5  139.78    2.90
   1   7   6  293.89    5.64
   1   7   7   64.69    1.70
   1   7   8   36.80    1.24
   1   7   9   49.67    1.54
   1   7  10   30.45    1.22
   1   7  11  127.11    3.08
   1   7  12   83.32    2.35
   1   7  13   20.49    1.18
   1   7  14   21.23    1.29
   1   7  15    2.93    0.92
   1   7  16   42.96    1.83
   1   7  17    7.48    1.06
   1   7  18    3.17    0.98
   1   7  19    4.57    1.00
   1   7  20    1.05    0.85
   1   8 -20    7.24    1.02
   1   8 -19   10.43    1.11
   1   8 -18    7.22    1.07
   1   8 -17   25.70    1.47
   1   8 -16    8.61    1.07
   1   8 -15    7.33    1.03
   1   8 -14   17.21    1.23
   1   8 -13   20.30    1.21
   1   8 -12   57.52    1.91
   1   8 -11   25.93    1.23
   1   8 -10   21.35    1.09
   1   8  -9   49.76    1.58
   1   8  -8  300.94    5.98
   1   8  -7   23.79    0.99
   1   8  -6    6.67    0.61
   1   8  -5   54.67    1.45
   1   8  -4  278.35    5.34
   1   8  -3   13.74    0.65
   1   8  -2  430.50    7.95
   1   8  -1   16.35    0.67
   1   8   0   36.94    1.04
   1   8   1   17.18    0.69
   1   8   2  428.75    7.93
   1   8   3   13.39    0.64
   1   8   4  279.09    5.37
   1   8   5   53.57    1.43
   1   8   6    6.18    0.59
   1   8   7   22.35    0.96
   1   8   8  292.72    5.85
   1   8   9   48.34    1.56
   1   8  10   21.97    1.10
   1   8  11   24.82    1.21
   1   8  12   55.84    1.88
   1   8  13   21.27    1.23
   1   8  14   17.64    1.25
   1   8  15    7.15    1.03
   1   8  16    6.63    1.05
   1   8  17   24.69    1.45
   1   8  18    9.16    1.11
   1   8  19   11.37    1.12
   1   8  20    6.92    1.00
   1   9 -19    2.99    0.90
   1   9 -18   12.37    1.18
   1   9 -17    7.64    1.11
   1   9 -16    8.16    1.10
   1   9 -15   22.04    1.39
   1   9 -14   26.26    1.46
   1   9 -13    3.53    0.88
   1   9 -12   59.65    1.99
   1   9 -11  109.19    2.85
   1   9 -10   31.90    1.34
   1   9  -9   90.00    2.38
   1   9  -8  109.10    2.66
   1   9  -7   31.74    1.19
   1   9  -6    7.00    0.66
   1   9  -5   31.63    1.11
   1   9  -4   43.45    1.31
   1   9  -3   61.65    1.58
   1   9  -2  125.37    2.69
   1   9  -1  277.29    5.33
   1   9   0   50.22    1.34
   1   9   1  280.60    5.39
   1   9   2  124.26    2.67
   1   9   3   61.62    1.59
   1   9   4   43.94    1.32
   1   9   5   30.39    1.09
   1   9   6    6.21    0.64
   1   9   7   31.26    1.19
   1   9   8  111.72    2.71
   1   9   9   87.57    2.34
   1   9  10   33.22    1.37
   1   9  11  109.83    2.87
   1   9  12   61.59    2.03
   1   9  13    4.48    0.90
   1   9  14   26.72    1.46
   1   9  15   21.25    1.37
   1   9  16    9.40    1.11
   1   9  17    7.46    1.11
   1   9  18   11.97    1.16
   1   9  19    3.69    0.92
   1  10 -19    2.47    0.85
   1  10 -18   16.70    1.24
   1  10 -17    2.94    0.98
   1  10 -16   13.55    1.21
   1  10 -15   18.79    1.33
   1  10 -14    8.97    1.08
   1  10 -13    0.37    0.83
   1  10 -12    6.86    0.96
   1  10 -11   16.92    1.12
   1  10 -10   55.35    1.85
   1  10  -9   15.53    1.00
   1  10  -8   43.33    1.52
   1  10  -7   86.00    2.26
   1  10  -6   77.17    2.06
   1  10  -5  249.84    5.07
   1  10  -4   39.34    1.30
   1  10  -3  157.37    3.38
   1  10  -2   26.53    1.01
   1  10  -1  213.40    4.33
   1  10   0   18.03    0.84
   1  10   1  213.76    4.34
   1  10   2   27.44    1.03
   1  10   3  157.55    3.39
   1  10   4   38.48    1.29
   1  10   5  246.16    5.01
   1  10   6   77.10    2.06
   1  10   7   87.78    2.30
   1  10   8   45.13    1.55
   1  10   9   14.13    0.98
   1  10  10   54.85    1.83
   1  10  11   17.04    1.13
   1  10  12    7.89    0.98
   1  10  13    1.24    0.87
   1  10  14    8.92    1.07
   1  10  15   19.42    1.34
   1  10  16   13.37    1.20
   1  10  17    2.80    0.98
   1  10  18   15.23    1.22
   1  10  19    1.69    0.85
   1  11 -18   13.70    1.16
   1  11 -17   26.05    1.48
   1  11 -16   17.45    1.33
   1  11 -15   30.52    1.59
   1  11 -14   24.08    1.44
   1  11 -13   57.65    2.11
   1  11 -12   10.11    1.08
   1  11 -11   80.05    2.42
   1  11 -10   17.11    1.13
   1  11  -9   66.51    2.06
   1  11  -8   59.22    1.88
   1  11  -7    1.41    0.66
   1  11  -6   13.35    0.89
   1  11  -5  117.24    2.81
   1  11  -4   19.81    0.98
   1  11  -3   25.05    1.07
   1  11  -2  103.57    2.49
   1  11  -1   18.84    0.91
   1  11   0    0.88    0.53
   1  11   1   18.29    0.91
   1  11   2  102.89    2.48
   1  11   3   26.23    1.09
   1  11   4   20.34    0.99
   1  11   5  118.21    2.84
   1  11   6   12.88    0.89
   1  11   7    1.73    0.67
   1  11   8   59.41    1.88
   1  11   9   69.31    2.12
   1  11  10   16.94    1.12
   1  11  11   79.45    2.41
   1  11  12   11.43    1.12
   1  11  13   55.83    2.08
   1  11  14   24.78    1.46
   1  11  15   30.56    1.58
   1  11  16   16.01    1.31
   1  11  17   26.36    1.47
   1  11  18   12.49    1.13
   1  12 -18   11.35    1.10
   1  12 -17    5.07    0.98
   1  12 -16   17.18    1.30
   1  12 -15   17.55    1.35
   1  12 -14   35.22    1.69
   1  12 -13   19.12    1.34
   1  12 -12   42.33    1.81
   1  12 -11   58.24    2.09
   1  12 -10   17.05    1.20
   1  12  -9    5.92    0.89
   1  12  -8   43.64    1.64
   1  12  -7   10.34    0.92
   1  12  -6  166.93    3.82
   1  12  -5   44.97    1.56
   1  12  -4    6.01    0.74
   1  12  -3   88.22    2.32
   1  12  -2   24.89    1.11
   1  12  -1    9.16    0.77
   1  12   0    8.19    0.76
   1  12   1    9.42    0.78
   1  12   2   24.55    1.11
   1  12   3   88.02    2.31
   1  12   4    5.46    0.73
   1  12   5   43.61    1.54
   1  12   6  174.04    3.95
   1  12   7   10.18    0.92
   1  12   8   43.72    1.64
   1  12   9    7.85    0.91
   1  12  10   15.50    1.19
   1  12  11   56.24    2.06
   1  12  12   41.89    1.81
   1  12  13   19.02    1.33
   1  12  14   34.17    1.66
   1  12  15   15.03    1.30
   1  12  16   17.22    1.31
   1  12  17    5.80    0.99
   1  12  18    9.99    1.09
   1  13 -17   -1.07    0.81
   1  13 -16    5.63    1.01
   1  13 -15   16.11    1.30
   1  13 -14   10.44    1.19
   1  13 -13   15.87    1.27
   1  13 -12   18.62    1.33
   1  13 -11   13.17    1.20
   1  13 -10   66.84    2.26
   1  13  -9   24.67    1.40
   1  13  -8   72.54    2.26
   1  13  -7    5.14    0.84
   1  13  -6   50.14    1.77
   1  13  -5    1.83    0.73
   1  13  -4   16.62    1.04
   1  13  -3   77.46    2.20
   1  13  -2   83.90    2.30
   1  13  -1   29.64    1.27
   1  13   0   16.61    0.99
   1  13   1   29.41    1.26
   1  13   2   85.96    2.34
   1  13   3   78.40    2.22
   1  13   4   16.67    1.04
   1  13   5    0.76    0.71
   1  13   6   50.16    1.76
   1  13   7    3.29    0.81
   1  13   8   70.02    2.22
   1  13   9   26.22    1.43
   1  13  10   67.97    2.28
   1  13  11   13.47    1.19
   1  13  12   16.97    1.29
   1  13  13   16.41    1.28
   1  13  14   11.19    1.19
   1  13  15   16.12    1.29
   1  13  16    6.81    1.03
   1  13  17    0.69    0.83
   1  14 -16    5.80    0.96
   1  14 -15   23.89    1.42
   1  14 -14    0.63    0.92
   1  14 -13   13.83    1.26
   1  14 -12    0.79    0.89
   1  14 -11    1.66    0.92
   1  14 -10    7.11    1.05
   1  14  -9   17.46    1.29
   1  14  -8   12.74    1.14
   1  14  -7   48.86    1.88
   1  14  -6   13.33    1.07
   1  14  -5   31.86    1.44
   1  14  -4  126.43    3.20
   1  14  -3   33.10    1.43
   1  14  -2    1.00    0.72
   1  14  -1    6.31    0.83
   1  14   0   61.94    1.96
   1  14   1    6.73    0.84
   1  14   2    1.64    0.72
   1  14   3   33.51    1.44
   1  14   4  126.94    3.21
   1  14   5   29.42    1.39
   1  14   6   14.34    1.09
   1  14   7   46.93    1.84
   1  14   8   13.51    1.17
   1  14   9   18.19    1.30
   1  14  10    7.66    1.07
   1  14  11    2.27    0.93
   1  14  12    0.40    0.89
   1  14  13   14.66    1.28
   1  14  14    0.36    0.93
   1  14  15   24.62    1.44
   1  14  16    6.48    0.98
   1  15 -15    1.63    0.85
   1  15 -14    2.29    0.93
   1  15 -13    6.46    1.07
   1  15 -12   17.53    1.35
   1  15 -11   10.93    1.15
   1  15 -10   22.49    1.42
   1  15  -9   29.68    1.57
   1  15  -8   16.29    1.27
   1  15  -7   -0.33    0.84
   1  15  -6   13.52    1.15
   1  15  -5   30.37    1.52
   1  15  -4   51.38    1.87
   1  15  -3    4.44    0.86
   1  15  -2    2.97    0.83
   1  15  -1   52.36    1.86
   1  15   0    5.65    0.89
   1  15   1   52.49    1.85
   1  15   2    2.73    0.81
   1  15   3    4.27    0.86
   1  15   4   49.98    1.84
   1  15   5   30.64    1.52
   1  15   6   12.81    1.14
   1  15   7    0.54    0.86
   1  15   8   17.39    1.29
   1  15   9   30.66    1.59
   1  15  10   22.05    1.42
   1  15  11   11.18    1.16
   1  15  12   17.59    1.34
   1  15  13    7.32    1.09
   1  15  14    1.78    0.93
   1  15  15   -0.38    0.81
   1  16 -14   10.40    1.06
   1  16 -13    1.54    0.89
   1  16 -12    5.71    1.04
   1  16 -11    3.42    0.99
   1  16 -10   20.09    1.36
   1  16  -9    2.16    0.94
   1  16  -8    4.71    1.00
   1  16  -7   10.96    1.14
   1  16  -6   11.88    1.16
   1  16  -5    1.60    0.89
   1  16  -4    8.80    1.08
   1  16  -3    9.79    1.09
   1  16  -2   29.59    1.52
   1  16  -1    6.56    1.01
   1  16   0   18.89    1.28
   1  16   1    6.57    1.00
   1  16   2   30.27    1.54
   1  16   3    8.30    1.07
   1  16   4    8.22    1.06
   1  16   5    2.01    0.92
   1  16   6   11.41    1.16
   1  16   7    9.96    1.12
   1  16   8    3.73    0.99
   1  16   9    1.84    0.94
   1  16  10   20.10    1.36
   1  16  11    4.11    1.01
   1  16  12    6.89    1.07
   1  16  13    0.91    0.90
   1  16  14    8.62    1.03
   1  17 -13    0.87    0.83
   1  17 -12   -0.20    0.84
   1  17 -11   13.73    1.22
   1  17 -10   -0.31    0.90
   1  17  -9    5.22    1.06
   1  17  -8    7.11    1.07
   1  17  -7    2.75    0.95
   1  17  -6    0.03    0.89
   1  17  -5    7.56    1.07
   1  17  -4    4.35    0.99
   1  17  -3   15.14    1.25
   1  17  -2    4.54    0.98
   1  17  -1   48.09    1.94
   1  17   0    4.63    1.00
   1  17   1   47.91    1.93
   1  17   2    4.65    0.99
   1  17   3   13.54    1.21
   1  17   4    4.74    0.99
   1  17   5    7.42    1.07
   1  17   6    1.55    0.91
   1  17   7    0.62    0.92
   1  17   8    7.76    1.09
   1  17   9    4.98    1.04
   1  17  10   -0.60    0.89
   1  17  11   13.52    1.22
   1  17  12   -0.60    0.84
   1  17  13    0.41    0.82
   1  18 -12    2.38    0.90
   1  18 -11    2.75    0.90
   1  18 -10    3.30    0.95
   1  18  -9   15.26    1.26
   1  18  -8    2.75    0.98
   1  18  -7    1.01    0.96
   1  18  -6    1.53    0.91
   1  18  -5   20.95    1.38
   1  18  -4   13.91    1.23
   1  18  -3    6.39    1.06
   1  18  -2    3.17    0.96
   1  18  -1   15.42    1.28
   1  18   0    0.22    0.90
   1  18   1   16.97    1.30
   1  18   2    3.52    0.98
   1  18   3    7.33    1.08
   1  18   4   13.88    1.22
   1  18   5   19.35    1.35
   1  18   6    1.32    0.91
   1  18   7    1.28    0.97
   1  18   8    2.84    0.98
   1  18   9   14.88    1.25
   1  18  10    4.94    0.98
   1  18  11    2.60    0.90
   1  18  12    3.48    0.93
   1  19 -10    2.42    0.87
   1  19  -9   10.89    1.09
   1  19  -8   11.54    1.15
   1  19  -7    1.32    0.92
   1  19  -6   17.60    1.33
   1  19  -5    6.06    1.05
   1  19  -4   14.49    1.29
   1  19  -3    3.48    1.00
   1  19  -2   10.05    1.18
   1  19  -1    1.17    0.91
   1  19   0    1.07    0.90
   1  19   1    2.53    0.94
   1  19   2    8.98    1.17
   1  19   3    2.37    0.97
   1  19   4   15.40    1.30
   1  19   5    6.26    1.08
   1  19   6   18.60    1.34
   1  19   7    1.18    0.91
   1  19   8   12.26    1.16
   1  19   9    9.09    1.08
   1  19  10    3.41    0.89
   1  20  -8    4.63    0.96
   1  20  -7    0.43    0.85
   1  20  -6    1.69    0.91
   1  20  -5   11.20    1.13
   1  20  -4    4.04    0.98
   1  20  -3    8.74    1.11
   1  20  -2   14.17    1.23
   1  20  -1   12.67    1.23
   1  20   0   15.95    1.29
   1  20   1   12.42    1.21
   1  20   2   12.81    1.20
   1  20   3   10.13    1.12
   1  20   4    5.53    1.01
   1  20   5   10.72    1.14
   1  20   6    1.97    0.90
   1  20   7    1.67    0.87
   1  20   8    5.03    0.96
   1  21  -5   11.63    1.12
   1  21  -4    2.57    0.88
   1  21  -3    2.82    0.89
   1  21  -2    0.78    0.86
   1  21  -1    3.23    0.91
   1  21   0    0.27    0.86
   1  21   1    2.79    0.92
   1  21   2    0.97    0.86
   1  21   3    2.04    0.88
   1  21   4    1.77    0.88
   1  21   5   10.71    1.10
   2   0   0  386.38    6.90
   2   0   1 1426.35   25.43
   2   0   2 2246.43   39.01
   2   0   3  768.01   13.81
   2   0   4  210.27    3.86
   2   0   5   38.08    0.92
   2   0   6   43.61    1.06
   2   0   7  257.85    4.82
   2   0   8   32.19    0.96
   2   0   9    5.42    0.50
   2   0  10    0.49    0.46
   2   0  11   72.43    1.92
   2   0  12    5.23    0.69
   2   0  13    5.19    0.75
   2   0  14    0.73    0.67
   2   0  15    0.10    0.71
   2   0  16    1.10    0.81
   2   0  17   18.62    1.31
   2   0  18   30.18    1.57
   2   0  19    0.09    0.91
   2   0  20   10.34    1.13
   2   0  21    0.76    0.83
   2   1 -21    0.29    0.82
   2   1 -20    6.85    1.04
   2   1 -19   61.74    2.25
   2   1 -18    5.31    1.01
   2   1 -17    2.63    0.91
   2   1 -16    6.26    0.96
   2   1 -15    3.14    0.79
   2   1 -14    7.99    0.87
   2   1 -13  236.47    4.98
   2   1 -12   57.50    1.73
   2   1 -11    8.01    0.69
   2   1 -10   26.41    1.00
   2   1  -9  142.35    2.96
   2   1  -8  113.61    2.40
   2   1  -7  146.49    2.91
   2   1  -6  266.67    4.94
   2   1  -5  865.28   15.59
   2   1  -4  899.47   16.21
   2   1  -3  608.27   10.96
   2   1  -2  284.46    5.11
   2   1  -1  531.86    9.56
   2   1   0  402.75    7.25
   2   1   1  537.56    9.69
   2   1   2  278.82    5.01
   2   1   3  598.51   10.82
   2   1   4  895.54   16.15
   2   1   5  860.34   15.50
   2   1   6  266.30    4.93
   2   1   7  145.41    2.89
   2   1   8  114.19    2.41
   2   1   9  141.27    2.95
   2   1  10   26.31    1.00
   2   1  11    7.85    0.69
   2   1  12   59.28    1.75
   2   1  13  232.76    4.92
   2   1  14    7.92    0.86
   2   1  15    2.94    0.80
   2   1  16    7.39    0.98
   2   1  17    2.74    0.93
   2   1  18    5.26    1.01
   2   1  19   60.25    2.22
   2   1  20    7.32    1.06
   2   1  21    0.02    0.83
   2   2 -21    4.97    0.92
   2   2 -20    2.06    0.91
   2   2 -19   32.99    1.68
   2   2 -18   28.23    1.54
   2   2 -17   16.16    1.26
   2   2 -16    6.53    0.98
   2   2 -15    2.34    0.78
   2   2 -14   85.45    2.39
   2   2 -13   48.10    1.63
   2   2 -12   47.33    1.54
   2   2 -11   83.28    2.12
   2   2 -10   29.39    1.07
   2   2  -9   41.17    1.19
   2   2  -8   73.72    1.71
   2   2  -7  589.96   10.58
   2   2  -6   20.12    0.66
   2   2  -5   77.88    1.63
   2   2  -4  569.52   10.22
   2   2  -3 1129.23   20.27
   2   2  -2   99.48    1.89
   2   2  -1 1726.19   30.84
   2   2   0  893.99   16.11
   2   2   1 1730.57   30.97
   2   2   2   99.08    1.89
   2   2   3 1115.60   20.11
   2   2   4  573.04   10.30
   2   2   5   78.60    1.64
   2   2   6   20.44    0.67
   2   2   7  590.75   10.61
   2   2   8   73.59    1.71
   2   2   9   41.38    1.20
   2   2  10   29.57    1.07
   2   2  11   83.11    2.12
   2   2  12   47.07    1.54
   2   2  13   47.61    1.62
   2   2  14   83.91    2.38
   2   2  15    2.77    0.78
   2   2  16    5.67    0.97
   2   2  17   16.53    1.25
   2   2  18   27.49    1.52
   2   2  19   33.38    1.68
   2   2  20    1.84    0.91
   2   2  21    4.57    0.91
   2   3 -21    3.39    0.88
   2   3 -20    1.13    0.88
   2   3 -19   13.56    1.24
   2   3 -18   14.76    1.22
   2   3 -17   23.34    1.42
   2   3 -16   19.63    1.31
   2   3 -15   13.09    1.05
   2   3 -14    6.25    0.83
   2   3 -13   20.72    1.10
   2   3 -12   10.31    0.82
   2   3 -11   10.62    0.77
   2   3 -10   28.02    1.06
   2   3  -9   75.93    1.83
   2   3  -8   29.21    0.93
   2   3  -7   47.55    1.21
   2   3  -6  116.78    2.37
   2   3  -5   99.70    2.03
   2   3  -4    9.25    0.41
   2   3  -3  100.14    1.96
   2   3  -2 1068.74   19.35
   2   3  -1 1499.01   26.45
   2   3   0  275.12    4.95
   2   3   1 1489.28   26.35
   2   3   2 1092.56   19.66
   2   3   3   99.54    1.96
   2   3   4    9.27    0.41
   2   3   5   99.89    2.04
   2   3   6  116.00    2.37
   2   3   7   47.41    1.21
   2   3   8   28.84    0.93
   2   3   9   74.64    1.81
   2   3  10   26.81    1.04
   2   3  11   10.59    0.77
   2   3  12   10.06    0.82
   2   3  13   19.51    1.08
   2   3  14    5.98    0.83
   2   3  15   13.21    1.06
   2   3  16   20.75    1.33
   2   3  17   24.39    1.44
   2   3  18   12.22    1.18
   2   3  19   13.26    1.24
   2   3  20    1.84    0.91
   2   3  21    2.82    0.87
   2   4 -21    7.87    0.98
   2   4 -20    6.22    1.01
   2   4 -19   -0.02    0.88
   2   4 -18   25.05    1.47
   2   4 -17   13.32    1.19
   2   4 -16   13.10    1.16
   2   4 -15   16.75    1.18
   2   4 -14  144.67    3.51
   2   4 -13   45.95    1.62
   2   4 -12   53.06    1.69
   2   4 -11   27.59    1.13
   2   4 -10  106.81    2.51
   2   4  -9    8.41    0.63
   2   4  -8   80.18    1.87
   2   4  -7    8.90    0.53
   2   4  -6  238.51    4.50
   2   4  -5  471.75    8.47
   2   4  -4  623.53   11.18
   2   4  -3  282.50    5.14
   2   4  -2   67.59    1.41
   2   4  -1  891.45   16.00
   2   4   0   66.40    1.37
   2   4   1  907.53   16.32
   2   4   2   68.24    1.42
   2   4   3  294.33    5.36
   2   4   4  626.84   11.27
   2   4   5  471.13    8.49
   2   4   6  246.26    4.65
   2   4   7    8.14    0.52
   2   4   8   78.87    1.85
   2   4   9    8.60    0.63
   2   4  10  110.34    2.57
   2   4  11   27.21    1.13
   2   4  12   54.17    1.71
   2   4  13   46.98    1.64
   2   4  14  144.49    3.50
   2   4  15   17.59    1.20
   2   4  16   14.16    1.18
   2   4  17   13.72    1.21
   2   4  18   24.61    1.47
   2   4  19    1.26    0.90
   2   4  20    7.17    1.05
   2   4  21    7.56    0.98
   2   5 -21    0.24    0.85
   2   5 -20   30.32    1.52
   2   5 -19    4.12    0.99
   2   5 -18   11.67    1.15
   2   5 -17   17.84    1.31
   2   5 -16   19.23    1.31
   2   5 -15    6.71    0.96
   2   5 -14    8.09    0.91
   2   5 -13   11.08    0.92
   2   5 -12   38.25    1.43
   2   5 -11  238.50    4.92
   2   5 -10  108.40    2.57
   2   5  -9    3.75    0.56
   2   5  -8  290.13    5.55
   2   5  -7   34.93    1.04
   2   5  -6  395.36    7.24
   2   5  -5  433.58    7.85
   2   5  -4  199.67    3.78
   2   5  -3  135.88    2.65
   2   5  -2  615.53   11.04
   2   5  -1  391.09    7.03
   2   5   0  476.80    8.58
   2   5   1  387.56    6.98
   2   5   2  611.97   11.04
   2   5   3  130.94    2.58
   2   5   4  197.83    3.77
   2   5   5  423.99    7.73
   2   5   6  386.91    7.13
   2   5   7   34.07    1.03
   2   5   8  294.04    5.63
   2   5   9    3.32    0.55
   2   5  10  105.54    2.53
   2   5  11  238.84    4.95
   2   5  12   38.56    1.44
   2   5  13    9.74    0.90
   2   5  14    8.30    0.92
   2   5  15    5.90    0.94
   2   5  16   19.30    1.33
   2   5  17   19.83    1.34
   2   5  18   11.23    1.14
   2   5  19    4.36    0.98
   2   5  20   29.85    1.51
   2   5  21    0.28    0.84
   2   6 -20    5.14    0.96
   2   6 -19    1.81    0.93
   2   6 -18   11.42    1.15
   2   6 -17   23.08    1.43
   2   6 -16   24.18    1.43
   2   6 -15    6.12    0.98
   2   6 -14   14.43    1.08
   2   6 -13    8.13    0.88
   2   6 -12   50.14    1.69
   2   6 -11   10.76    0.85
   2   6 -10   55.54    1.66
   2   6  -9   96.07    2.32
   2   6  -8  182.30    3.76
   2   6  -7   26.56    0.93
   2   6  -6  209.41    4.08
   2   6  -5  158.80    3.16
   2   6  -4  625.55   11.22
   2   6  -3  327.37    6.01
   2   6  -2  642.99   11.53
   2   6  -1  123.05    2.45
   2   6   0 1244.41   22.38
   2   6   1  124.47    2.47
   2   6   2  652.41   11.73
   2   6   3  326.93    6.01
   2   6   4  613.24   11.03
   2   6   5  158.24    3.16
   2   6   6  209.36    4.09
   2   6   7   26.88    0.94
   2   6   8  183.34    3.79
   2   6   9   93.65    2.29
   2   6  10   54.90    1.65
   2   6  11   11.77    0.87
   2   6  12   50.12    1.70
   2   6  13    8.14    0.89
   2   6  14   14.48    1.09
   2   6  15    5.77    0.98
   2   6  16   23.87    1.43
   2   6  17   24.69    1.45
   2   6  18   11.55    1.15
   2   6  19    2.39    0.94
   2   6  20    5.50    0.96
   2   7 -20    6.02    0.97
   2   7 -19    4.81    1.01
   2   7 -18   16.02    1.30
   2   7 -17    3.28    0.95
   2   7 -16   44.80    1.87
   2   7 -15   12.54    1.16
   2   7 -14   48.63    1.86
   2   7 -13    8.04    0.91
   2   7 -12   11.98    0.95
   2   7 -11   64.41    1.93
   2   7 -10   70.89    1.99
   2   7  -9  197.76    4.15
   2   7  -8   96.52    2.32
   2   7  -7  137.79    2.98
   2   7  -6  148.32    3.08
   2   7  -5  495.68    9.03
   2   7  -4  301.70    5.65
   2   7  -3  732.30   13.13
   2   7  -2  503.21    9.08
   2   7  -1  522.77    9.40
   2   7   0   25.12    0.79
   2   7   1  523.47    9.42
   2   7   2  506.53    9.15
   2   7   3  716.89   12.88
   2   7   4  299.59    5.63
   2   7   5  488.81    8.94
   2   7   6  148.15    3.08
   2   7   7  136.25    2.96
   2   7   8   96.36    2.32
   2   7   9  189.30    4.02
   2   7  10   71.08    1.99
   2   7  11   62.69    1.90
   2   7  12   12.44    0.96
   2   7  13    7.11    0.89
   2   7  14   49.10    1.88
   2   7  15   13.43    1.16
   2   7  16   43.75    1.85
   2   7  17    2.72    0.92
   2   7  18   17.34    1.31
   2   7  19    6.92    1.03
   2   7  20    7.61    0.99
   2   8 -20    1.36    0.87
   2   8 -19   39.73    1.73
   2   8 -18   12.73    1.20
   2   8 -17   20.20    1.35
   2   8 -16   13.62    1.21
   2   8 -15   15.66    1.23
   2   8 -14    2.57    0.88
   2   8 -13    8.69    0.95
   2   8 -12   17.50    1.10
   2   8 -11  228.77    4.90
   2   8 -10  288.56    5.87
   2   8  -9  110.10    2.67
   2   8  -8   66.63    1.84
   2   8  -7   22.09    0.96
   2   8  -6   58.87    1.60
   2   8  -5   40.89    1.21
   2   8  -4   36.21    1.09
   2   8  -3  267.00    5.08
   2   8  -2  485.63    8.84
   2   8  -1   16.68    0.69
   2   8   0 1187.56   21.33
   2   8   1   17.16    0.70
   2   8   2  487.96    8.89
   2   8   3  265.10    5.06
   2   8   4   36.65    1.10
   2   8   5   40.67    1.20
   2   8   6   57.16    1.57
   2   8   7   22.02    0.96
   2   8   8   66.12    1.83
   2   8   9  107.39    2.63
   2   8  10  293.15    5.96
   2   8  11  224.81    4.85
   2   8  12   17.50    1.10
   2   8  13    8.66    0.95
   2   8  14    3.90    0.91
   2   8  15   15.74    1.23
   2   8  16   14.32    1.22
   2   8  17   19.67    1.33
   2   8  18   13.51    1.21
   2   8  19   41.80    1.77
   2   8  20    1.34    0.88
   2   9 -19    1.44    0.87
   2   9 -18   10.57    1.15
   2   9 -17   39.02    1.79
   2   9 -16   42.38    1.82
   2   9 -15    8.42    1.08
   2   9 -14   30.60    1.56
   2   9 -13   28.60    1.46
   2   9 -12   28.15    1.37
   2   9 -11   14.42    1.04
   2   9 -10   12.27    0.94
   2   9  -9  181.29    3.99
   2   9  -8   94.38    2.40
   2   9  -7  104.80    2.53
   2   9  -6  118.63    2.72
   2   9  -5  205.56    4.19
   2   9  -4  149.60    3.19
   2   9  -3  262.12    5.07
   2   9  -2   92.18    2.10
   2   9  -1   79.86    1.87
   2   9   0   45.39    1.26
   2   9   1   78.46    1.85
   2   9   2   92.30    2.11
   2   9   3  261.45    5.07
   2   9   4  148.48    3.17
   2   9   5  199.10    4.09
   2   9   6  115.88    2.68
   2   9   7  102.75    2.50
   2   9   8   92.79    2.37
   2   9   9  177.84    3.94
   2   9  10   12.18    0.94
   2   9  11   13.16    1.00
   2   9  12   27.79    1.36
   2   9  13   27.42    1.45
   2   9  14   32.28    1.58
   2   9  15    8.36    1.08
   2   9  16   40.86    1.79
   2   9  17   36.69    1.74
   2   9  18    9.70    1.13
   2   9  19    0.84    0.86
   2  10 -19    4.02    0.94
   2  10 -18   15.88    1.24
   2  10 -17    5.58    1.04
   2  10 -16    9.56    1.10
   2  10 -15    3.35    0.97
   2  10 -14   11.96    1.16
   2  10 -13    8.15    1.05
   2  10 -12   92.08    2.70
   2  10 -11    1.51    0.75
   2  10 -10   68.00    2.08
   2  10  -9   50.58    1.71
   2  10  -8    0.58    0.64
   2  10  -7   95.22    2.42
   2  10  -6   23.33    1.06
   2  10  -5   63.71    1.78
   2  10  -4  253.24    5.06
   2  10  -3  600.00   11.02
   2  10  -2   43.73    1.35
   2  10  -1   32.31    1.12
   2  10   0  379.80    7.18
   2  10   1   32.30    1.12
   2  10   2   43.18    1.34
   2  10   3  601.70   11.06
   2  10   4  255.43    5.11
   2  10   5   63.39    1.77
   2  10   6   24.68    1.08
   2  10   7   94.71    2.42
   2  10   8    0.30    0.64
   2  10   9   50.43    1.71
   2  10  10   68.44    2.10
   2  10  11    0.70    0.74
   2  10  12   89.97    2.67
   2  10  13    7.10    1.04
   2  10  14   13.21    1.18
   2  10  15    3.87    0.96
   2  10  16    9.19    1.10
   2  10  17    4.96    1.01
   2  10  18   15.89    1.24
   2  10  19    3.39    0.93
   2  11 -18    5.85    0.96
   2  11 -17   20.77    1.35
   2  11 -16    7.96    1.10
   2  11 -15    2.16    0.92
   2  11 -14   12.92    1.20
   2  11 -13    2.16    0.90
   2  11 -12    8.15    1.05
   2  11 -11   28.21    1.46
   2  11 -10   64.21    2.06
   2  11  -9   38.94    1.54
   2  11  -8   64.75    1.99
   2  11  -7   20.35    1.09
   2  11  -6  136.98    3.20
   2  11  -5  104.60    2.58
   2  11  -4   80.03    2.12
   2  11  -3   34.02    1.25
   2  11  -2  283.77    5.63
   2  11  -1   30.20    1.15
   2  11   0   84.75    2.14
   2  11   1   30.02    1.15
   2  11   2  280.70    5.59
   2  11   3   33.50    1.24
   2  11   4   81.08    2.13
   2  11   5  106.25    2.61
   2  11   6  138.44    3.23
   2  11   7   19.95    1.08
   2  11   8   66.24    2.01
   2  11   9   37.24    1.51
   2  11  10   63.61    2.06
   2  11  11   27.66    1.44
   2  11  12    8.73    1.06
   2  11  13    3.02    0.92
   2  11  14   11.43    1.17
   2  11  15    0.45    0.91
   2  11  16    9.40    1.13
   2  11  17   22.89    1.41
   2  11  18    4.68    0.94
   2  12 -17    4.34    0.95
   2  12 -16    7.40    1.07
   2  12 -15   10.25    1.19
   2  12 -14    4.61    0.99
   2  12 -13    3.09    0.96
   2  12 -12   10.47    1.12
   2  12 -11   10.56    1.10
   2  12 -10   45.19    1.81
   2  12  -9   18.34    1.17
   2  12  -8    8.49    0.92
   2  12  -7   79.51    2.28
   2  12  -6    2.86    0.72
   2  12  -5   78.62    2.19
   2  12  -4   14.53    0.95
   2  12  -3  121.32    2.90
   2  12  -2   15.74    0.93
   2  12  -1   24.65    1.11
   2  12   0    0.30    0.57
   2  12   1   23.87    1.10
   2  12   2   14.70    0.92
   2  12   3  124.17    2.95
   2  12   4   14.36    0.94
   2  12   5   80.30    2.23
   2  12   6    2.89    0.72
   2  12   7   79.54    2.29
   2  12   8    8.06    0.91
   2  12   9   20.17    1.20
   2  12  10   45.42    1.81
   2  12  11    9.40    1.09
   2  12  12   10.97    1.13
   2  12  13    3.04    0.96
   2  12  14    4.48    0.99
   2  12  15   10.49    1.19
   2  12  16    7.25    1.07
   2  12  17    3.92    0.95
   2  13 -17   13.85    1.11
   2  13 -16    4.95    0.98
   2  13 -15   28.52    1.55
   2  13 -14   10.05    1.17
   2  13 -13   17.19    1.31
   2  13 -12   25.01    1.47
   2  13 -11    4.34    0.95
   2  13 -10    0.31    0.85
   2  13  -9   19.67    1.28
   2  13  -8    6.43    0.90
   2  13  -7    1.40    0.76
   2  13  -6    9.69    0.93
   2  13  -5   63.59    1.99
   2  13  -4   51.50    1.74
   2  13  -3   32.21    1.35
   2  13  -2   37.04    1.43
   2  13  -1   65.30    1.95
   2  13   0   19.36    1.06
   2  13   1   63.71    1.93
   2  13   2   35.77    1.40
   2  13   3   33.37    1.38
   2  13   4   52.09    1.75
   2  13   5   64.93    2.02
   2  13   6    9.94    0.93
   2  13   7    1.80    0.76
   2  13   8    7.85    0.93
   2  13   9   17.32    1.22
   2  13  10    0.30    0.85
   2  13  11    1.09    0.91
   2  13  12   26.76    1.50
   2  13  13   17.47    1.31
   2  13  14    8.61    1.14
   2  13  15   28.04    1.55
   2  13  16    3.93    0.96
   2  13  17   13.66    1.12
   2  14 -16    1.51    0.85
   2  14 -15    9.66    1.11
   2  14 -14    4.11    1.02
   2  14 -13    5.62    1.04
   2  14 -12    2.28    0.95
   2  14 -11   33.43    1.65
   2  14 -10    9.58    1.12
   2  14  -9    7.26    1.03
   2  14  -8    3.76    0.92
   2  14  -7   36.22    1.63
   2  14  -6    1.08    0.77
   2  14  -5   22.79    1.25
   2  14  -4   26.66    1.32
   2  14  -3   15.41    1.06
   2  14  -2   12.08    0.97
   2  14  -1   19.42    1.13
   2  14   0   25.00    1.24
   2  14   1   20.10    1.15
   2  14   2   12.79    1.00
   2  14   3   15.11    1.05
   2  14   4   25.29    1.29
   2  14   5   22.16    1.23
   2  14   6    1.14    0.78
   2  14   7   36.42    1.64
   2  14   8    3.30    0.91
   2  14   9    6.31    1.00
   2  14  10    9.25    1.10
   2  14  11   32.21    1.63
   2  14  12    2.02    0.94
   2  14  13    5.86    1.07
   2  14  14    4.51    1.02
   2  14  15   10.47    1.13
   2  14  16    0.17    0.84
   2  15 -15    8.02    1.02
   2  15 -14    0.44    0.89
   2  15 -13    0.43    0.90
   2  15 -12    7.07    1.11
   2  15 -11    3.26    0.97
   2  15 -10   12.40    1.20
   2  15  -9   15.61    1.27
   2  15  -8    2.67    0.95
   2  15  -7    1.52    0.91
   2  15  -6   25.98    1.44
   2  15  -5    2.70    0.88
   2  15  -4    8.77    1.01
   2  15  -3    3.69    0.84
   2  15  -2    6.75    0.91
   2  15  -1   11.38    1.01
   2  15   0    6.19    0.90
   2  15   1   11.64    1.01
   2  15   2    6.94    0.91
   2  15   3    4.10    0.85
   2  15   4    9.46    1.03
   2  15   5    0.89    0.86
   2  15   6   26.45    1.45
   2  15   7    2.83    0.93
   2  15   8    2.98    0.94
   2  15   9   15.90    1.28
   2  15  10   11.39    1.18
   2  15  11    3.93    0.97
   2  15  12    7.99    1.11
   2  15  13    0.39    0.90
   2  15  14   -0.03    0.87
   2  15  15    8.61    1.03
   2  16 -14    3.46    0.89
   2  16 -13    3.93    0.97
   2  16 -12   17.72    1.30
   2  16 -11   10.97    1.18
   2  16 -10    6.43    1.04
   2  16  -9    2.80    0.95
   2  16  -8    2.21    0.94
   2  16  -7   12.30    1.19
   2  16  -6    3.07    0.92
   2  16  -5   18.83    1.32
   2  16  -4   23.05    1.40
   2  16  -3   36.22    1.67
   2  16  -2    6.62    1.02
   2  16  -1    6.91    0.99
   2  16   0   18.36    1.28
   2  16   1    6.59    0.99
   2  16   2    7.03    1.01
   2  16   3   35.00    1.63
   2  16   4   23.18    1.41
   2  16   5   18.49    1.31
   2  16   6    1.80    0.90
   2  16   7   11.95    1.18
   2  16   8    3.04    0.96
   2  16   9    1.88    0.95
   2  16  10    6.81    1.05
   2  16  11    8.73    1.13
   2  16  12   15.99    1.27
   2  16  13    2.99    0.96
   2  16  14    2.82    0.89
   2  17 -13    5.64    0.95
   2  17 -12   -0.01    0.85
   2  17 -11    1.47    0.89
   2  17 -10   16.04    1.29
   2  17  -9    6.91    1.09
   2  17  -8   11.24    1.17
   2  17  -7    7.46    1.07
   2  17  -6    2.68    0.95
   2  17  -5   10.88    1.14
   2  17  -4    9.20    1.11
   2  17  -3    2.28    0.94
   2  17  -2   20.51    1.36
   2  17  -1   24.78    1.46
   2  17   0   -0.35    0.88
   2  17   1   25.07    1.47
   2  17   2   18.24    1.32
   2  17   3    2.63    0.94
   2  17   4    9.83    1.12
   2  17   5   10.99    1.15
   2  17   6    2.90    0.95
   2  17   7    6.53    1.04
   2  17   8   11.92    1.18
   2  17   9    4.52    1.04
   2  17  10   16.21    1.29
   2  17  11    1.94    0.92
   2  17  12    0.84    0.84
   2  17  13    5.36    0.93
   2  18 -11   -0.03    0.83
   2  18 -10   10.20    1.12
   2  18  -9    1.24    0.92
   2  18  -8    0.78    0.93
   2  18  -7   10.04    1.17
   2  18  -6    5.10    1.06
   2  18  -5    1.55    0.91
   2  18  -4    0.28    0.90
   2  18  -3    2.77    0.95
   2  18  -2    4.64    0.98
   2  18  -1   10.91    1.16
   2  18   0    2.29    0.95
   2  18   1   10.63    1.16
   2  18   2    3.04    0.95
   2  18   3    4.38    0.98
   2  18   4    0.42    0.88
   2  18   5    0.32    0.90
   2  18   6    4.50    1.04
   2  18   7   10.84    1.17
   2  18   8    1.15    0.93
   2  18   9    0.80    0.90
   2  18  10    9.46    1.10
   2  18  11   -0.14    0.84
   2  19 -10    3.71    0.95
   2  19  -9    5.72    0.98
   2  19  -8    9.29    1.09
   2  19  -7    3.89    0.98
   2  19  -6    2.12    0.95
   2  19  -5    1.51    0.94
   2  19  -4    3.02    0.99
   2  19  -3    2.59    0.98
   2  19  -2   13.14    1.24
   2  19  -1    6.61    1.09
   2  19   0    0.91    0.93
   2  19   1    6.59    1.08
   2  19   2   11.10    1.19
   2  19   3    3.42    1.00
   2  19   4    1.79    0.97
   2  19   5    2.02    0.94
   2  19   6    4.11    0.98
   2  19   7    3.40    0.98
   2  19   8    8.74    1.08
   2  19   9    6.40    0.99
   2  19  10    4.69    0.96
   2  20  -8    0.70    0.87
   2  20  -7    3.05    0.89
   2  20  -6    1.81    0.88
   2  20  -5    2.58    0.93
   2  20  -4   16.19    1.25
   2  20  -3    0.93    0.91
   2  20  -2   10.49    1.15
   2  20  -1    6.87    1.06
   2  20   0    4.74    1.02
   2  20   1    5.17    1.04
   2  20   2    9.81    1.12
   2  20   3    1.33    0.91
   2  20   4   16.11    1.25
   2  20   5    1.94    0.90
   2  20   6    0.95    0.86
   2  20   7    2.48    0.89
   2  20   8    0.40    0.84
   2  21  -4   -0.78    0.81
   2  21  -3   -0.65    0.83
   2  21  -2    4.96    0.93
   2  21  -1   -0.17    0.84
   2  21   0   -0.14    0.84
   2  21   1    0.11    0.84
   2  21   2    4.76    0.95
   2  21   3   -0.01    0.82
   2  21   4   -0.71    0.81
   3   0   1  213.11    3.82
   3   0   2 2942.20   51.86
   3   0   3  650.47   11.62
   3   0   4  289.81    5.22
   3   0   5  143.82    2.76
   3   0   6  337.33    6.13
   3   0   7 1361.55   24.26
   3   0   8  190.00    3.72
   3   0   9  122.59    2.62
   3   0  10   33.72    1.15
   3   0  11  113.36    2.65
   3   0  12    2.48    0.64
   3   0  13   59.24    1.85
   3   0  14    1.29    0.72
   3   0  15   64.36    2.07
   3   0  16    0.39    0.83
   3   0  17  136.11    3.55
   3   0  18    6.57    1.05
   3   0  19   55.08    2.11
   3   0  20    3.08    0.96
   3   0  21   33.26    1.54
   3   1 -21   11.87    1.09
   3   1 -20   10.72    1.14
   3   1 -19    7.19    1.10
   3   1 -18    5.66    1.03
   3   1 -17   45.37    1.88
   3   1 -16   58.93    2.10
   3   1 -15    2.60    0.80
   3   1 -14   94.26    2.56
   3   1 -13  200.16    4.34
   3   1 -12  309.97    6.14
   3   1 -11  233.42    4.73
   3   1 -10   36.71    1.21
   3   1  -9   86.65    2.00
   3   1  -8  465.11    8.42
   3   1  -7   89.93    1.94
   3   1  -6  142.22    2.78
   3   1  -5   77.41    1.62
   3   1  -4  200.12    3.68
   3   1  -3  191.06    3.49
   3   1  -2    5.54    0.31
   3   1  -1 4912.62   86.35
   3   1   0    4.90    0.29
   3   1   1 4911.37   86.41
   3   1   2    5.00    0.29
   3   1   3  192.14    3.51
   3   1   4  202.34    3.72
   3   1   5   76.32    1.60
   3   1   6  142.96    2.79
   3   1   7   91.60    1.96
   3   1   8  470.06    8.51
   3   1   9   87.44    2.01
   3   1  10   38.06    1.24
   3   1  11  236.17    4.78
   3   1  12  308.00    6.11
   3   1  13  205.66    4.43
   3   1  14   93.97    2.55
   3   1  15    2.49    0.79
   3   1  16   59.07    2.11
   3   1  17   46.55    1.90
   3   1  18    6.82    1.05
   3   1  19    6.70    1.09
   3   1  20   10.81    1.14
   3   1  21   11.03    1.08
   3   2 -21    4.89    0.92
   3   2 -20   17.82    1.29
   3   2 -19   15.24    1.30
   3   2 -18   37.83    1.73
   3   2 -17   87.74    2.67
   3   2 -16   71.19    2.33
   3   2 -15   12.38    1.04
   3   2 -14  128.16    3.17
   3   2 -13   17.61    1.04
   3   2 -12   99.68    2.50
   3   2 -11  207.78    4.30
   3   2 -10   83.40    2.06
   3   2  -9  286.11    5.48
   3   2  -8  437.64    7.97
   3   2  -7   29.60    0.90
   3   2  -6  434.65    7.81
   3   2  -5  287.30    5.25
   3   2  -4    1.97    0.28
   3   2  -3  532.60    9.49
   3   2  -2   25.90    0.66
   3   2  -1 1466.10   25.76
   3   2   0 1937.18   34.50
   3   2   1 1468.38   25.78
   3   2   2   26.10    0.66
   3   2   3  527.83    9.41
   3   2   4    1.92    0.28
   3   2   5  294.59    5.37
   3   2   6  441.31    7.93
   3   2   7   30.01    0.90
   3   2   8  440.67    8.03
   3   2   9  290.44    5.56
   3   2  10   82.85    2.05
   3   2  11  208.30    4.31
   3   2  12   98.39    2.48
   3   2  13   17.20    1.04
   3   2  14  129.12    3.19
   3   2  15   12.00    1.03
   3   2  16   69.24    2.30
   3   2  17   86.40    2.65
   3   2  18   38.17    1.74
   3   2  19   14.80    1.28
   3   2  20   16.56    1.25
   3   2  21    3.88    0.91
   3   3 -21    3.12    0.88
   3   3 -20   22.27    1.38
   3   3 -19    0.70    0.92
   3   3 -18    5.21    1.00
   3   3 -17   10.29    1.13
   3   3 -16   23.61    1.40
   3   3 -15   80.03    2.39
   3   3 -14    6.63    0.85
   3   3 -13  152.64    3.53
   3   3 -12   11.84    0.87
   3   3 -11  227.66    4.66
   3   3 -10   65.44    1.76
   3   3  -9    5.80    0.56
   3   3  -8    8.47    0.56
   3   3  -7   54.61    1.35
   3   3  -6 1167.24   20.79
   3   3  -5  200.43    3.76
   3   3  -4    1.55    0.29
   3   3  -3 1018.33   18.13
   3   3  -2 1506.98   26.83
   3   3  -1  461.41    8.21
   3   3   0 2004.73   35.23
   3   3   1  446.95    7.94
   3   3   2 1494.35   26.63
   3   3   3  990.06   17.66
   3   3   4    1.52    0.29
   3   3   5  203.15    3.81
   3   3   6 1155.33   20.58
   3   3   7   53.76    1.34
   3   3   8    9.00    0.57
   3   3   9    5.38    0.56
   3   3  10   63.93    1.73
   3   3  11  225.52    4.63
   3   3  12   12.06    0.88
   3   3  13  152.72    3.54
   3   3  14    6.06    0.86
   3   3  15   79.50    2.37
   3   3  16   23.74    1.40
   3   3  17    8.84    1.11
   3   3  18    6.60    1.02
   3   3  19    0.77    0.92
   3   3  20   22.82    1.38
   3   3  21    4.32    0.90
   3   4 -21    3.17    0.90
   3   4 -20    3.66    0.94
   3   4 -19    6.99    1.05
   3   4 -18    7.09    1.05
   3   4 -17    3.38    0.95
   3   4 -16   58.64    2.12
   3   4 -15   24.22    1.36
   3   4 -14   10.43    0.95
   3   4 -13   32.78    1.37
   3   4 -12   79.70    2.18
   3   4 -11  119.71    2.82
   3   4 -10    3.02    0.59
   3   4  -9   15.58    0.79
   3   4  -8    1.97    0.45
   3   4  -7  293.11    5.48
   3   4  -6  464.81    8.36
   3   4  -5  320.38    5.85
   3   4  -4  179.60    3.41
   3   4  -3 1187.75   21.16
   3   4  -2  145.40    2.76
   3   4  -1  864.31   15.40
   3   4   0 2195.19   39.34
   3   4   1  860.09   15.34
   3   4   2  144.45    2.75
   3   4   3 1181.63   21.07
   3   4   4  173.45    3.30
   3   4   5  318.72    5.83
   3   4   6  458.12    8.26
   3   4   7  291.91    5.47
   3   4   8    2.88    0.46
   3   4   9   14.65    0.77
   3   4  10    2.76    0.57
   3   4  11  118.73    2.80
   3   4  12   81.59    2.22
   3   4  13   31.28    1.35
   3   4  14   10.18    0.95
   3   4  15   23.62    1.35
   3   4  16   57.31    2.09
   3   4  17    2.60    0.94
   3   4  18    8.53    1.08
   3   4  19    7.03    1.06
   3   4  20    3.55    0.94
   3   4  21    2.88    0.91
   3   5 -20    1.74    0.89
   3   5 -19    0.82    0.91
   3   5 -18    2.43    0.93
   3   5 -17    0.38    0.87
   3   5 -16  103.13    2.94
   3   5 -15    4.24    0.91
   3   5 -14   14.10    1.06
   3   5 -13   10.05    0.92
   3   5 -12    6.27    0.76
   3   5 -11   58.38    1.75
   3   5 -10  114.56    2.68
   3   5  -9   16.46    0.84
   3   5  -8  199.79    4.01
   3   5  -7  277.60    5.25
   3   5  -6   88.77    1.96
   3   5  -5  273.12    5.07
   3   5  -4  371.95    6.72
   3   5  -3  377.68    6.79
   3   5  -2  460.81    8.19
   3   5  -1  209.42    3.88
   3   5   0  189.56    3.54
   3   5   1  205.20    3.81
   3   5   2  453.89    8.08
   3   5   3  381.56    6.87
   3   5   4  372.58    6.74
   3   5   5  272.27    5.06
   3   5   6   89.87    1.98
   3   5   7  280.96    5.32
   3   5   8  203.94    4.09
   3   5   9   16.78    0.85
   3   5  10  116.94    2.73
   3   5  11   58.40    1.76
   3   5  12    5.83    0.77
   3   5  13   10.12    0.91
   3   5  14   14.28    1.06
   3   5  15    4.46    0.93
   3   5  16   99.75    2.88
   3   5  17    0.53    0.88
   3   5  18    3.82    0.96
   3   5  19    1.21    0.88
   3   5  20    2.16    0.90
   3   6 -20    1.82    0.86
   3   6 -19    0.43    0.87
   3   6 -18    0.47    0.90
   3   6 -17   10.86    1.15
   3   6 -16    1.98    0.91
   3   6 -15    6.60    1.00
   3   6 -14    7.81    0.93
   3   6 -13   24.45    1.24
   3   6 -12   13.37    0.96
   3   6 -11   29.25    1.23
   3   6 -10  119.44    2.81
   3   6  -9   27.47    1.09
   3   6  -8   15.09    0.80
   3   6  -7   61.97    1.61
   3   6  -6  295.55    5.55
   3   6  -5  283.31    5.29
   3   6  -4  256.32    4.79
   3   6  -3  166.22    3.22
   3   6  -2  157.26    3.05
   3   6  -1  109.79    2.23
   3   6   0  267.91    4.94
   3   6   1  108.04    2.20
   3   6   2  155.95    3.04
   3   6   3  165.34    3.22
   3   6   4  254.19    4.77
   3   6   5  279.98    5.25
   3   6   6  287.24    5.42
   3   6   7   59.34    1.57
   3   6   8   15.42    0.80
   3   6   9   27.97    1.10
   3   6  10  119.76    2.82
   3   6  11   29.89    1.25
   3   6  12   13.64    0.97
   3   6  13   23.36    1.22
   3   6  14    8.59    0.96
   3   6  15    5.47    0.98
   3   6  16    2.00    0.90
   3   6  17   10.41    1.14
   3   6  18    0.66    0.90
   3   6  19    0.45    0.89
   3   6  20    1.04    0.87
   3   7 -20    2.71    0.88
   3   7 -19    1.21    0.88
   3   7 -18    1.71    0.92
   3   7 -17    1.05    0.88
   3   7 -16   10.88    1.14
   3   7 -15   13.59    1.19
   3   7 -14   89.87    2.66
   3   7 -13    3.04    0.80
   3   7 -12   24.42    1.22
   3   7 -11   21.49    1.11
   3   7 -10   35.63    1.33
   3   7  -9   16.81    0.92
   3   7  -8    2.28    0.56
   3   7  -7   32.61    1.12
   3   7  -6    3.80    0.51
   3   7  -5   15.75    0.71
   3   7  -4  228.39    4.37
   3   7  -3   15.83    0.66
   3   7  -2  242.88    4.57
   3   7  -1  406.33    7.35
   3   7   0  215.50    4.09
   3   7   1  405.49    7.34
   3   7   2  242.78    4.57
   3   7   3   16.28    0.67
   3   7   4  227.87    4.37
   3   7   5   15.99    0.72
   3   7   6    3.68    0.52
   3   7   7   33.32    1.14
   3   7   8    2.77    0.57
   3   7   9   17.31    0.92
   3   7  10   33.76    1.31
   3   7  11   22.11    1.13
   3   7  12   24.14    1.21
   3   7  13    4.08    0.81
   3   7  14   90.79    2.67
   3   7  15   15.30    1.23
   3   7  16   11.31    1.16
   3   7  17    0.27    0.87
   3   7  18    2.11    0.95
   3   7  19    0.74    0.88
   3   7  20    2.78    0.89
   3   8 -19    7.88    1.04
   3   8 -18    3.12    0.95
   3   8 -17    7.48    1.05
   3   8 -16    2.06    0.92
   3   8 -15   15.00    1.23
   3   8 -14    2.28    0.89
   3   8 -13    2.93    0.82
   3   8 -12   37.03    1.51
   3   8 -11   18.18    1.08
   3   8 -10   25.96    1.19
   3   8  -9   22.64    1.08
   3   8  -8   51.77    1.58
   3   8  -7  159.14    3.41
   3   8  -6  126.82    2.80
   3   8  -5    4.81    0.55
   3   8  -4  151.69    3.12
   3   8  -3   21.52    0.81
   3   8  -2   85.91    1.94
   3   8  -1   11.75    0.60
   3   8   0   23.78    0.83
   3   8   1   11.60    0.60
   3   8   2   84.23    1.91
   3   8   3   20.64    0.80
   3   8   4  155.00    3.18
   3   8   5    5.05    0.56
   3   8   6  124.57    2.77
   3   8   7  157.86    3.40
   3   8   8   52.08    1.59
   3   8   9   22.05    1.07
   3   8  10   25.52    1.18
   3   8  11   17.93    1.08
   3   8  12   38.02    1.53
   3   8  13    4.34    0.84
   3   8  14    3.21    0.90
   3   8  15   15.18    1.23
   3   8  16    2.34    0.93
   3   8  17    7.31    1.05
   3   8  18    1.80    0.92
   3   8  19    7.47    1.04
   3   9 -19    0.29    0.83
   3   9 -18    7.74    1.05
   3   9 -17   -0.40    0.89
   3   9 -16    2.59    0.94
   3   9 -15    4.09    0.95
   3   9 -14    9.36    1.08
   3   9 -13   30.67    1.54
   3   9 -12   34.94    1.50
   3   9 -11   11.49    0.96
   3   9 -10    3.50    0.74
   3   9  -9   98.60    2.53
   3   9  -8    2.84    0.65
   3   9  -7   65.09    1.83
   3   9  -6    8.97    0.71
   3   9  -5   68.66    1.80
   3   9  -4   23.74    0.95
   3   9  -3   48.10    1.38
   3   9  -2  215.13    4.26
   3   9  -1   20.02    0.81
   3   9   0   82.62    1.93
   3   9   1   19.02    0.79
   3   9   2  213.72    4.25
   3   9   3   47.60    1.38
   3   9   4   25.03    0.98
   3   9   5   66.43    1.77
   3   9   6    8.84    0.71
   3   9   7   68.81    1.89
   3   9   8    3.07    0.66
   3   9   9  101.20    2.58
   3   9  10    4.13    0.75
   3   9  11    9.95    0.93
   3   9  12   33.94    1.49
   3   9  13   30.08    1.52
   3   9  14    9.67    1.09
   3   9  15    3.62    0.96
   3   9  16    1.45    0.92
   3   9  17   -0.71    0.90
   3   9  18    7.88    1.05
   3   9  19    1.28    0.84
   3  10 -18    9.28    1.05
   3  10 -17    1.69    0.93
   3  10 -16    2.98    0.98
   3  10 -15   12.21    1.17
   3  10 -14   11.57    1.16
   3  10 -13   16.32    1.24
   3  10 -12   40.60    1.71
   3  10 -11    1.65    0.76
   3  10 -10   24.51    1.25
   3  10  -9   23.81    1.19
   3  10  -8   46.35    1.59
   3  10  -7    9.98    0.82
   3  10  -6    0.70    0.58
   3  10  -5   25.87    1.08
   3  10  -4   13.45    0.82
   3  10  -3   80.45    2.03
   3  10  -2  244.27    4.85
   3  10  -1   85.74    2.09
   3  10   0   43.59    1.34
   3  10   1   85.70    2.09
   3  10   2  242.87    4.82
   3  10   3   81.03    2.04
   3  10   4   13.39    0.81
   3  10   5   24.99    1.07
   3  10   6    0.68    0.58
   3  10   7   11.17    0.85
   3  10   8   46.00    1.59
   3  10   9   21.99    1.15
   3  10  10   23.21    1.22
   3  10  11    1.77    0.76
   3  10  12   41.04    1.72
   3  10  13   14.79    1.22
   3  10  14   10.54    1.14
   3  10  15   12.55    1.19
   3  10  16    2.44    0.96
   3  10  17    2.52    0.94
   3  10  18    8.71    1.05
   3  11 -18    4.28    0.93
   3  11 -17    5.96    1.01
   3  11 -16    9.05    1.13
   3  11 -15    2.56    0.94
   3  11 -14    1.56    0.91
   3  11 -13   13.17    1.19
   3  11 -12    4.52    0.95
   3  11 -11    4.68    0.91
   3  11 -10    1.59    0.77
   3  11  -9   22.36    1.22
   3  11  -8  141.36    3.36
   3  11  -7  148.93    3.45
   3  11  -6   20.67    1.07
   3  11  -5    7.66    0.76
   3  11  -4   80.18    2.12
   3  11  -3   14.96    0.88
   3  11  -2   25.33    1.07
   3  11  -1   44.98    1.44
   3  11   0    0.86    0.55
   3  11   1   44.31    1.42
   3  11   2   25.98    1.09
   3  11   3   13.56    0.85
   3  11   4   82.95    2.17
   3  11   5    7.67    0.76
   3  11   6   20.18    1.06
   3  11   7  147.07    3.42
   3  11   8  137.89    3.32
   3  11   9   23.16    1.22
   3  11  10    1.97    0.77
   3  11  11    4.64    0.91
   3  11  12    4.12    0.95
   3  11  13   13.07    1.20
   3  11  14    0.79    0.90
   3  11  15    2.10    0.93
   3  11  16    8.75    1.12
   3  11  17    3.87    0.96
   3  11  18    2.99    0.90
   3  12 -17    5.69    0.97
   3  12 -16    6.91    1.06
   3  12 -15   12.99    1.24
   3  12 -14   12.48    1.20
   3  12 -13   22.45    1.41
   3  12 -12   29.93    1.56
   3  12 -11    2.04    0.90
   3  12 -10   12.99    1.12
   3  12  -9   35.97    1.54
   3  12  -8   19.79    1.16
   3  12  -7   21.55    1.17
   3  12  -6    3.26    0.73
   3  12  -5   74.53    2.13
   3  12  -4   28.09    1.23
   3  12  -3  186.91    4.06
   3  12  -2   11.81    0.87
   3  12  -1   31.95    1.26
   3  12   0    9.51    0.80
   3  12   1   33.47    1.29
   3  12   2   13.90    0.91
   3  12   3  184.96    4.02
   3  12   4   27.47    1.22
   3  12   5   74.52    2.13
   3  12   6    3.47    0.74
   3  12   7   19.93    1.15
   3  12   8   19.91    1.17
   3  12   9   36.27    1.54
   3  12  10   14.16    1.13
   3  12  11    1.90    0.89
   3  12  12   28.76    1.54
   3  12  13   21.14    1.39
   3  12  14   12.15    1.19
   3  12  15   12.34    1.22
   3  12  16    7.87    1.08
   3  12  17    5.07    0.97
   3  13 -17    5.34    0.97
   3  13 -16    0.82    0.89
   3  13 -15   13.39    1.22
   3  13 -14    1.97    0.97
   3  13 -13   27.27    1.51
   3  13 -12    1.21    0.90
   3  13 -11   26.70    1.50
   3  13 -10   22.21    1.39
   3  13  -9   12.47    1.14
   3  13  -8   18.25    1.18
   3  13  -7    7.36    0.90
   3  13  -6   78.56    2.30
   3  13  -5   14.47    1.03
   3  13  -4   28.58    1.30
   3  13  -3   67.13    2.02
   3  13  -2   48.87    1.67
   3  13  -1   90.52    2.42
   3  13   0   68.10    2.01
   3  13   1   90.30    2.42
   3  13   2   48.43    1.66
   3  13   3   64.81    1.98
   3  13   4   28.79    1.31
   3  13   5   15.38    1.04
   3  13   6   79.77    2.32
   3  13   7    8.33    0.93
   3  13   8   17.98    1.17
   3  13   9   12.57    1.14
   3  13  10   23.48    1.41
   3  13  11   28.85    1.55
   3  13  12    1.15    0.92
   3  13  13   24.53    1.46
   3  13  14    1.99    0.95
   3  13  15   15.70    1.26
   3  13  16    2.59    0.91
   3  13  17    5.03    0.96
   3  14 -16    5.08    0.93
   3  14 -15    6.89    1.04
   3  14 -14    0.02    0.88
   3  14 -13   13.48    1.25
   3  14 -12    4.27    0.98
   3  14 -11    2.23    0.94
   3  14 -10   13.86    1.23
   3  14  -9   40.02    1.77
   3  14  -8   56.30    2.06
   3  14  -7   11.98    1.10
   3  14  -6    8.70    0.96
   3  14  -5   67.59    2.13
   3  14  -4    4.03    0.82
   3  14  -3   16.17    1.08
   3  14  -2   24.54    1.25
   3  14  -1   33.10    1.43
   3  14   0  125.48    3.12
   3  14   1   34.16    1.44
   3  14   2   25.86    1.29
   3  14   3   16.10    1.08
   3  14   4    3.74    0.82
   3  14   5   66.29    2.11
   3  14   6    8.67    0.95
   3  14   7   13.14    1.14
   3  14   8   55.09    2.04
   3  14   9   39.93    1.78
   3  14  10   14.89    1.24
   3  14  11    3.12    0.97
   3  14  12    4.91    1.00
   3  14  13   13.99    1.26
   3  14  14   -0.13    0.89
   3  14  15    6.69    1.02
   3  14  16    3.61    0.92
   3  15 -15    5.66    0.95
   3  15 -14    4.99    0.98
   3  15 -13   41.11    1.80
   3  15 -12   10.34    1.19
   3  15 -11    2.85    0.94
   3  15 -10   60.06    2.18
   3  15  -9    3.29    0.98
   3  15  -8   20.27    1.36
   3  15  -7    2.80    0.94
   3  15  -6   19.03    1.31
   3  15  -5   29.77    1.51
   3  15  -4    3.22    0.89
   3  15  -3   21.54    1.30
   3  15  -2    1.40    0.78
   3  15  -1   32.46    1.47
   3  15   0    4.52    0.86
   3  15   1   30.96    1.44
   3  15   2    0.23    0.76
   3  15   3   22.62    1.32
   3  15   4    3.64    0.89
   3  15   5   29.69    1.52
   3  15   6   19.99    1.32
   3  15   7    3.02    0.97
   3  15   8   21.67    1.39
   3  15   9    3.74    0.99
   3  15  10   58.61    2.15
   3  15  11    2.28    0.95
   3  15  12   10.82    1.20
   3  15  13   41.89    1.82
   3  15  14    5.59    0.99
   3  15  15    4.80    0.95
   3  16 -14    3.72    0.92
   3  16 -13    5.15    0.98
   3  16 -12    5.32    1.04
   3  16 -11    0.78    0.92
   3  16 -10    2.32    1.00
   3  16  -9   16.88    1.31
   3  16  -8    7.04    1.09
   3  16  -7   69.39    2.36
   3  16  -6    6.46    1.03
   3  16  -5    4.14    0.98
   3  16  -4   14.53    1.21
   3  16  -3    5.07    0.98
   3  16  -2   22.35    1.38
   3  16  -1    6.11    1.00
   3  16   0   28.76    1.52
   3  16   1    5.18    0.99
   3  16   2   22.38    1.38
   3  16   3    5.34    0.98
   3  16   4   13.58    1.19
   3  16   5    5.49    1.01
   3  16   6    6.36    1.05
   3  16   7   70.38    2.37
   3  16   8    8.20    1.10
   3  16   9   17.61    1.31
   3  16  10    1.88    0.98
   3  16  11    1.48    0.94
   3  16  12    6.28    1.04
   3  16  13    5.55    0.97
   3  16  14    4.62    0.92
   3  17 -13    4.86    0.96
   3  17 -12    4.40    0.94
   3  17 -11   17.88    1.29
   3  17 -10    9.30    1.14
   3  17  -9   30.42    1.63
   3  17  -8   15.11    1.26
   3  17  -7    2.54    0.95
   3  17  -6   15.96    1.28
   3  17  -5    2.08    0.93
   3  17  -4    6.37    1.04
   3  17  -3    3.98    0.97
   3  17  -2   16.10    1.27
   3  17  -1   20.89    1.39
   3  17   0    5.72    1.03
   3  17   1   22.17    1.40
   3  17   2   15.38    1.25
   3  17   3    3.83    0.97
   3  17   4    7.06    1.05
   3  17   5    1.86    0.92
   3  17   6   14.45    1.25
   3  17   7    2.13    0.95
   3  17   8   15.71    1.27
   3  17   9   30.73    1.64
   3  17  10    9.08    1.13
   3  17  11   17.99    1.30
   3  17  12    3.97    0.94
   3  17  13    4.77    0.95
   3  18 -11    0.22    0.85
   3  18 -10    7.44    1.03
   3  18  -9    2.20    0.95
   3  18  -8   11.95    1.20
   3  18  -7    3.36    0.99
   3  18  -6   14.79    1.30
   3  18  -5   12.75    1.20
   3  18  -4    4.49    1.00
   3  18  -3    4.36    0.98
   3  18  -2    1.04    0.89
   3  18  -1    2.51    0.95
   3  18   0   30.84    1.60
   3  18   1    2.25    0.95
   3  18   2    0.94    0.91
   3  18   3    3.49    0.97
   3  18   4    6.79    1.04
   3  18   5   13.80    1.22
   3  18   6   14.62    1.29
   3  18   7    3.00    1.00
   3  18   8   12.96    1.22
   3  18   9    3.01    0.95
   3  18  10    7.72    1.05
   3  18  11   -0.40    0.84
   3  19  -9    4.43    0.94
   3  19  -8    7.70    1.06
   3  19  -7    3.26    0.95
   3  19  -6   13.87    1.23
   3  19  -5    2.49    0.98
   3  19  -4   12.61    1.23
   3  19  -3    2.24    0.97
   3  19  -2    1.21    0.94
   3  19  -1    3.00    1.01
   3  19   0    4.97    1.04
   3  19   1    3.79    1.02
   3  19   2    0.59    0.92
   3  19   3    3.17    0.96
   3  19   4   15.43    1.29
   3  19   5    2.24    0.98
   3  19   6   13.00    1.20
   3  19   7    2.01    0.93
   3  19   8    7.93    1.05
   3  19   9    4.26    0.94
   3  20  -7    8.72    1.03
   3  20  -6    5.24    0.98
   3  20  -5   -1.06    0.86
   3  20  -4    8.63    1.08
   3  20  -3    2.81    0.96
   3  20  -2    2.88    0.95
   3  20  -1    7.63    1.08
   3  20   0    1.04    0.92
   3  20   1    7.54    1.09
   3  20   2    1.79    0.93
   3  20   3    4.31    0.98
   3  20   4    7.82    1.08
   3  20   5    1.10    0.89
   3  20   6    6.36    0.99
   3  20   7   10.44    1.06
   3  21  -4    6.66    1.01
   3  21  -3    6.25    0.96
   3  21  -2    2.94    0.90
   3  21  -1    6.60    1.00
   3  21   0    1.04    0.86
   3  21   1    7.59    1.01
   3  21   2    2.53    0.89
   3  21   3    4.20    0.94
   3  21   4    5.30    1.01
   4   0   0  387.72    6.88
   4   0   1 1210.06   21.58
   4   0   2   16.00    0.50
   4   0   3  250.88    4.55
   4   0   4  233.50    4.28
   4   0   5   22.91    0.70
   4   0   6  290.03    5.34
   4   0   7   10.48    0.56
   4   0   8  334.57    6.22
   4   0   9  901.96   16.04
   4   0  10   34.95    1.20
   4   0  11  104.71    2.52
   4   0  12   21.97    1.08
   4   0  13   12.85    0.95
   4   0  14    7.53    0.90
   4   0  15    1.69    0.77
   4   0  16   19.06    1.30
   4   0  17    0.49    0.88
   4   0  18   52.31    2.02
   4   0  19  117.32    3.25
   4   0  20    1.47    0.91
   4   0  21   25.32    1.37
   4   1 -21    3.34    0.87
   4   1 -20    7.18    1.05
   4   1 -19    5.73    1.06
   4   1 -18    3.16    0.96
   4   1 -17    2.84    0.93
   4   1 -16   57.31    2.08
   4   1 -15   36.57    1.55
   4   1 -14  257.20    5.44
   4   1 -13   28.93    1.28
   4   1 -12  119.27    2.87
   4   1 -11   53.79    1.62
   4   1 -10   50.40    1.48
   4   1  -9   16.13    0.79
   4   1  -8    3.44    0.46
   4   1  -7  169.95    3.34
   4   1  -6  535.13    9.56
   4   1  -5  130.76    2.58
   4   1  -4   15.96    0.55
   4   1  -3  142.47    2.71
   4   1  -2  840.64   15.04
   4   1  -1 1345.37   24.04
   4   1   0  606.14   10.79
   4   1   1 1342.24   24.01
   4   1   2  846.86   15.13
   4   1   3  141.24    2.69
   4   1   4   16.65    0.56
   4   1   5  133.03    2.61
   4   1   6  550.98    9.83
   4   1   7  172.58    3.39
   4   1   8    3.08    0.45
   4   1   9   15.08    0.77
   4   1  10   50.12    1.48
   4   1  11   55.32    1.65
   4   1  12  120.84    2.89
   4   1  13   27.90    1.26
   4   1  14  261.92    5.52
   4   1  15   37.10    1.56
   4   1  16   57.95    2.09
   4   1  17    2.51    0.92
   4   1  18    3.02    0.97
   4   1  19    5.39    1.06
   4   1  20    6.68    1.05
   4   1  21    2.66    0.87
   4   2 -21    1.24    0.83
   4   2 -20    8.45    1.07
   4   2 -19   53.92    2.08
   4   2 -18    6.45    1.03
   4   2 -17   10.65    1.13
   4   2 -16   13.59    1.19
   4   2 -15   61.37    2.10
   4   2 -14   83.94    2.40
   4   2 -13  106.86    2.73
   4   2 -12   65.39    1.91
   4   2 -11  145.14    3.25
   4   2 -10   42.82    1.36
   4   2  -9  139.32    2.99
   4   2  -8   18.48    0.76
   4   2  -7   33.58    0.99
   4   2  -6  396.61    7.18
   4   2  -5  647.77   11.53
   4   2  -4  216.97    4.02
   4   2  -3  345.29    6.18
   4   2  -2  752.11   13.37
   4   2  -1    8.74    0.38
   4   2   0 1015.87   18.09
   4   2   1    8.21    0.37
   4   2   2  750.78   13.35
   4   2   3  343.19    6.15
   4   2   4  218.29    4.04
   4   2   5  641.27   11.42
   4   2   6  395.74    7.16
   4   2   7   34.81    1.01
   4   2   8   18.74    0.77
   4   2   9  140.68    3.01
   4   2  10   43.09    1.36
   4   2  11  145.47    3.25
   4   2  12   65.37    1.91
   4   2  13  105.18    2.71
   4   2  14   83.83    2.39
   4   2  15   62.00    2.12
   4   2  16   13.33    1.18
   4   2  17   11.67    1.15
   4   2  18    5.82    1.02
   4   2  19   52.15    2.05
   4   2  20    8.16    1.09
   4   2  21    2.84    0.87
   4   3 -21    1.98    0.90
   4   3 -20    5.24    0.98
   4   3 -19   30.81    1.62
   4   3 -18   21.75    1.39
   4   3 -17    0.50    0.88
   4   3 -16   12.22    1.16
   4   3 -15   10.90    1.04
   4   3 -14   38.15    1.54
   4   3 -13    2.12    0.71
   4   3 -12  102.43    2.59
   4   3 -11   68.37    1.91
   4   3 -10    3.82    0.60
   4   3  -9  321.40    6.14
   4   3  -8  397.96    7.34
   4   3  -7   49.99    1.30
   4   3  -6  557.61    9.97
   4   3  -5  469.98    8.43
   4   3  -4 1025.38   18.31
   4   3  -3   58.39    1.29
   4   3  -2   15.39    0.53
   4   3  -1 1105.35   19.66
   4   3   0 3154.09   55.76
   4   3   1 1117.89   19.88
   4   3   2   15.64    0.53
   4   3   3   58.85    1.30
   4   3   4 1027.15   18.31
   4   3   5  481.21    8.60
   4   3   6  556.92    9.95
   4   3   7   49.51    1.29
   4   3   8  400.14    7.38
   4   3   9  322.39    6.16
   4   3  10    3.01    0.59
   4   3  11   68.26    1.90
   4   3  12  101.82    2.58
   4   3  13    1.75    0.70
   4   3  14   37.94    1.54
   4   3  15   11.11    1.07
   4   3  16   12.99    1.17
   4   3  17    1.50    0.88
   4   3  18   20.27    1.36
   4   3  19   29.37    1.59
   4   3  20    4.99    0.98
   4   3  21    3.21    0.91
   4   4 -20    5.45    0.99
   4   4 -19   18.79    1.32
   4   4 -18    8.23    1.07
   4   4 -17    6.32    1.04
   4   4 -16   12.58    1.18
   4   4 -15   11.22    1.07
   4   4 -14    0.75    0.73
   4   4 -13   54.65    1.81
   4   4 -12    7.09    0.79
   4   4 -11   56.42    1.71
   4   4 -10    1.77    0.57
   4   4  -9   98.93    2.33
   4   4  -8   81.91    1.97
   4   4  -7   65.53    1.60
   4   4  -6  106.05    2.25
   4   4  -5  806.30   14.31
   4   4  -4  683.50   12.15
   4   4  -3  297.83    5.42
   4   4  -2  152.33    2.91
   4   4  -1 2038.95   36.17
   4   4   0  166.70    3.14
   4   4   1 2031.10   36.04
   4   4   2  151.39    2.90
   4   4   3  296.85    5.40
   4   4   4  696.95   12.17
   4   4   5  796.51   14.18
   4   4   6  104.53    2.22
   4   4   7   62.10    1.54
   4   4   8   81.82    1.97
   4   4   9  102.83    2.40
   4   4  10    1.70    0.57
   4   4  11   57.29    1.73
   4   4  12    6.44    0.78
   4   4  13   54.01    1.80
   4   4  14    0.68    0.73
   4   4  15   10.92    1.07
   4   4  16   11.77    1.14
   4   4  17    8.23    1.08
   4   4  18    8.65    1.10
   4   4  19   16.85    1.30
   4   4  20    4.75    0.96
   4   5 -20    3.02    0.90
   4   5 -19    9.39    1.11
   4   5 -18   12.09    1.20
   4   5 -17   19.15    1.34
   4   5 -16    3.53    0.96
   4   5 -15   59.58    2.11
   4   5 -14   99.63    2.73
   4   5 -13   16.42    1.08
   4   5 -12    7.97    0.83
   4   5 -11    8.57    0.79
   4   5 -10  104.43    2.53
   4   5  -9   66.54    1.79
   4   5  -8  149.41    3.18
   4   5  -7   76.87    1.83
   4   5  -6  281.13    5.29
   4   5  -5   14.06    0.63
   4   5  -4  407.75    7.37
   4   5  -3  245.47    4.57
   4   5  -2  450.12    8.04
   4   5  -1  367.59    6.62
   4   5   0   69.67    1.52
   4   5   1  365.74    6.59
   4   5   2  442.53    7.92
   4   5   3  241.81    4.50
   4   5   4  409.90    7.41
   4   5   5   13.40    0.62
   4   5   6  275.98    5.21
   4   5   7   76.39    1.82
   4   5   8  148.22    3.16
   4   5   9   66.74    1.80
   4   5  10  104.38    2.53
   4   5  11    8.45    0.80
   4   5  12    6.82    0.81
   4   5  13   18.40    1.11
   4   5  14  101.58    2.77
   4   5  15   58.99    2.11
   4   5  16    3.80    0.96
   4   5  17   19.36    1.33
   4   5  18   12.63    1.22
   4   5  19   10.44    1.12
   4   5  20    4.49    0.92
   4   6 -20    6.02    0.97
   4   6 -19   10.70    1.13
   4   6 -18    7.86    1.09
   4   6 -17   15.69    1.25
   4   6 -16    2.36    0.91
   4   6 -15   14.46    1.20
   4   6 -14   12.39    1.08
   4   6 -13    0.46    0.72
   4   6 -12   40.98    1.54
   4   6 -11  104.30    2.64
   4   6 -10   44.89    1.50
   4   6  -9   63.88    1.78
   4   6  -8   90.75    2.20
   4   6  -7  181.76    3.72
   4   6  -6  164.35    3.33
   4   6  -5  103.06    2.23
   4   6  -4   80.03    1.80
   4   6  -3  188.50    3.64
   4   6  -2  232.05    4.36
   4   6  -1  577.51   10.26
   4   6   0  457.85    8.20
   4   6   1  575.57   10.23
   4   6   2  232.31    4.37
   4   6   3  188.96    3.65
   4   6   4   79.13    1.79
   4   6   5  105.13    2.27
   4   6   6  163.29    3.31
   4   6   7  186.18    3.80
   4   6   8   91.08    2.21
   4   6   9   64.77    1.80
   4   6  10   45.72    1.51
   4   6  11  105.45    2.66
   4   6  12   42.17    1.56
   4   6  13    0.59    0.71
   4   6  14   12.17    1.09
   4   6  15   15.32    1.22
   4   6  16    2.84    0.93
   4   6  17   15.22    1.25
   4   6  18    7.33    1.09
   4   6  19   11.46    1.14
   4   6  20    6.46    0.96
   4   7 -20    2.95    0.90
   4   7 -19    6.66    1.02
   4   7 -18    5.75    1.03
   4   7 -17   11.43    1.15
   4   7 -16    3.84    0.97
   4   7 -15    5.06    0.99
   4   7 -14    2.32    0.87
   4   7 -13   12.44    1.03
   4   7 -12    5.25    0.82
   4   7 -11    4.13    0.75
   4   7 -10   42.45    1.49
   4   7  -9    4.49    0.66
   4   7  -8   39.36    1.32
   4   7  -7   20.63    0.92
   4   7  -6   19.84    0.87
   4   7  -5  288.56    5.47
   4   7  -4   18.15    0.75
   4   7  -3   66.79    1.60
   4   7  -2   11.08    0.58
   4   7  -1  142.89    2.88
   4   7   0  264.32    4.95
   4   7   1  142.58    2.87
   4   7   2   10.44    0.57
   4   7   3   67.81    1.62
   4   7   4   18.28    0.75
   4   7   5  289.04    5.48
   4   7   6   20.24    0.88
   4   7   7   21.34    0.93
   4   7   8   39.73    1.33
   4   7   9    4.47    0.66
   4   7  10   42.47    1.49
   4   7  11    4.49    0.76
   4   7  12    5.33    0.82
   4   7  13   13.79    1.05
   4   7  14    1.69    0.87
   4   7  15    5.09    0.98
   4   7  16    3.79    0.97
   4   7  17   10.28    1.13
   4   7  18    4.56    1.02
   4   7  19    5.98    1.00
   4   7  20    2.79    0.90
   4   8 -19    7.52    1.00
   4   8 -18    3.83    0.98
   4   8 -17    0.96    0.97
   4   8 -16    2.95    0.94
   4   8 -15   10.96    1.13
   4   8 -14    8.81    1.07
   4   8 -13   36.54    1.62
   4   8 -12    4.64    0.84
   4   8 -11   33.29    1.40
   4   8 -10   45.36    1.59
   4   8  -9    8.27    0.79
   4   8  -8   15.77    0.91
   4   8  -7   23.80    1.03
   4   8  -6   40.18    1.30
   4   8  -5   25.01    0.98
   4   8  -4   70.62    1.77
   4   8  -3   34.89    1.08
   4   8  -2   60.99    1.53
   4   8  -1   61.64    1.53
   4   8   0   37.13    1.09
   4   8   1   61.93    1.53
   4   8   2   59.18    1.50
   4   8   3   35.12    1.09
   4   8   4   71.08    1.78
   4   8   5   24.54    0.97
   4   8   6   40.51    1.30
   4   8   7   24.36    1.04
   4   8   8   17.24    0.94
   4   8   9    9.53    0.82
   4   8  10   44.59    1.58
   4   8  11   33.84    1.42
   4   8  12    6.01    0.85
   4   8  13   36.27    1.62
   4   8  14    9.07    1.07
   4   8  15    9.13    1.10
   4   8  16    0.98    0.92
   4   8  17    2.18    0.98
   4   8  18    3.12    0.97
   4   8  19    4.84    0.95
   4   9 -19   12.78    1.10
   4   9 -18   -0.32    0.86
   4   9 -17    7.50    1.09
   4   9 -16    5.53    1.03
   4   9 -15   11.92    1.16
   4   9 -14   11.90    1.16
   4   9 -13   15.94    1.23
   4   9 -12   12.81    1.05
   4   9 -11    1.65    0.75
   4   9 -10   25.49    1.24
   4   9  -9  104.37    2.66
   4   9  -8   51.87    1.65
   4   9  -7   77.71    2.08
   4   9  -6   24.05    1.05
   4   9  -5   59.10    1.66
   4   9  -4   27.39    1.05
   4   9  -3   25.85    1.00
   4   9  -2   64.06    1.68
   4   9  -1  116.30    2.58
   4   9   0  209.25    4.18
   4   9   1  117.34    2.60
   4   9   2   64.28    1.68
   4   9   3   25.64    0.99
   4   9   4   27.81    1.06
   4   9   5   57.59    1.64
   4   9   6   24.23    1.05
   4   9   7   76.55    2.06
   4   9   8   52.10    1.65
   4   9   9  106.11    2.69
   4   9  10   24.76    1.23
   4   9  11    2.26    0.77
   4   9  12   11.97    1.03
   4   9  13   14.60    1.21
   4   9  14   11.38    1.15
   4   9  15   10.87    1.16
   4   9  16    5.61    1.03
   4   9  17    6.03    1.06
   4   9  18    0.30    0.87
   4   9  19   13.47    1.11
   4  10 -18    0.44    0.85
   4  10 -17    7.00    1.06
   4  10 -16   10.16    1.18
   4  10 -15    5.94    0.88
   4  10 -14   29.65    1.57
   4  10 -13    0.53    0.85
   4  10 -12   11.62    1.11
   4  10 -11   13.38    1.06
   4  10 -10    5.04    0.84
   4  10  -9   -0.02    0.68
   4  10  -8   17.12    1.02
   4  10  -7   28.27    1.22
   4  10  -6   43.75    1.47
   4  10  -5   17.32    0.94
   4  10  -4  117.23    2.72
   4  10  -3   12.75    0.80
   4  10  -2   20.01    0.93
   4  10  -1   52.64    1.53
   4  10   0   15.23    0.82
   4  10   1   53.03    1.54
   4  10   2   20.00    0.93
   4  10   3   13.44    0.81
   4  10   4  118.18    2.74
   4  10   5   17.53    0.94
   4  10   6   44.61    1.49
   4  10   7   28.06    1.21
   4  10   8   16.45    1.02
   4  10   9    0.41    0.69
   4  10  10    5.06    0.83
   4  10  11   12.89    1.06
   4  10  12   10.09    1.10
   4  10  13    0.18    0.85
   4  10  14   28.68    1.55
   4  10  15    4.91    1.03
   4  10  16   10.51    1.28
   4  10  17    7.83    1.06
   4  10  18    0.56    0.85
   4  11 -18    3.34    0.88
   4  11 -17    5.46    1.00
   4  11 -16   14.89    1.28
   4  11 -15    0.75    0.93
   4  11 -14    4.27    1.00
   4  11 -13    6.97    1.04
   4  11 -12    9.20    1.09
   4  11 -11   18.92    1.32
   4  11 -10   48.34    1.79
   4  11  -9   73.65    2.22
   4  11  -8   39.81    1.54
   4  11  -7   30.27    1.31
   4  11  -6    9.76    0.85
   4  11  -5    3.13    0.69
   4  11  -4   32.39    1.27
   4  11  -3   49.41    1.57
   4  11  -2  173.99    3.75
   4  11  -1   16.35    0.91
   4  11   0    0.34    0.56
   4  11   1   16.23    0.91
   4  11   2  172.02    3.72
   4  11   3   49.60    1.57
   4  11   4   31.83    1.26
   4  11   5    2.66    0.68
   4  11   6    9.22    0.84
   4  11   7   29.59    1.30
   4  11   8   40.68    1.55
   4  11   9   71.26    2.17
   4  11  10   48.66    1.78
   4  11  11   17.91    1.26
   4  11  12   10.10    1.11
   4  11  13    6.05    1.02
   4  11  14    6.77    1.15
   4  11  15    0.53    0.91
   4  11  16   16.79    1.30
   4  11  17    5.21    0.99
   4  11  18    3.00    0.87
   4  12 -17    3.03    0.90
   4  12 -16   16.25    1.26
   4  12 -15   24.97    1.50
   4  12 -14   41.06    1.79
   4  12 -13    5.88    1.02
   4  12 -12    2.63    0.93
   4  12 -11   16.10    1.26
   4  12 -10   24.91    1.42
   4  12  -9   15.09    1.11
   4  12  -8   60.85    1.99
   4  12  -7   18.27    1.11
   4  12  -6    4.52    0.79
   4  12  -5   60.05    1.88
   4  12  -4  125.96    3.03
   4  12  -3   29.74    1.26
   4  12  -2   89.68    2.35
   4  12  -1  142.40    3.27
   4  12   0    2.21    0.66
   4  12   1  141.63    3.26
   4  12   2   91.07    2.38
   4  12   3   29.86    1.27
   4  12   4  124.91    3.02
   4  12   5   60.00    1.88
   4  12   6    4.20    0.78
   4  12   7   18.96    1.13
   4  12   8   60.81    1.99
   4  12   9   14.87    1.10
   4  12  10   25.51    1.43
   4  12  11   15.99    1.26
   4  12  12    3.03    0.95
   4  12  13    5.44    1.04
   4  12  14   39.70    1.77
   4  12  15   23.92    1.47
   4  12  16   17.47    1.29
   4  12  17    3.63    0.91
   4  13 -16    0.05    0.84
   4  13 -15    4.29    0.98
   4  13 -14    2.40    0.97
   4  13 -13    1.40    0.89
   4  13 -12   12.29    1.18
   4  13 -11   17.86    1.31
   4  13 -10    5.36    0.99
   4  13  -9   11.87    1.15
   4  13  -8   12.61    1.11
   4  13  -7   40.06    1.61
   4  13  -6   37.09    1.53
   4  13  -5  167.90    3.88
   4  13  -4   19.82    1.14
   4  13  -3  123.35    3.04
   4  13  -2    1.85    0.73
   4  13  -1   35.57    1.42
   4  13   0   24.30    1.20
   4  13   1   35.79    1.43
   4  13   2    2.25    0.72
   4  13   3  123.45    3.05
   4  13   4   19.87    1.15
   4  13   5  168.35    3.89
   4  13   6   37.11    1.53
   4  13   7   39.55    1.61
   4  13   8   14.29    1.15
   4  13   9   11.25    1.13
   4  13  10    4.07    0.96
   4  13  11   19.97    1.35
   4  13  12   12.76    1.19
   4  13  13   -0.11    0.87
   4  13  14    2.66    0.97
   4  13  15    4.55    0.99
   4  13  16    0.37    0.84
   4  14 -16    1.79    0.88
   4  14 -15    2.86    0.91
   4  14 -14    4.92    1.01
   4  14 -13    2.40    0.98
   4  14 -12    5.62    1.02
   4  14 -11   12.19    1.19
   4  14 -10    6.74    1.06
   4  14  -9    8.28    1.08
   4  14  -8   38.20    1.72
   4  14  -7    6.34    1.02
   4  14  -6   41.57    1.73
   4  14  -5    8.12    0.94
   4  14  -4   54.25    1.88
   4  14  -3   18.49    1.16
   4  14  -2  148.87    3.56
   4  14  -1   16.01    1.09
   4  14   0   66.17    2.07
   4  14   1   15.90    1.09
   4  14   2  148.42    3.56
   4  14   3   18.91    1.17
   4  14   4   51.40    1.83
   4  14   5    6.94    0.92
   4  14   6   42.29    1.74
   4  14   7    5.61    0.99
   4  14   8   38.78    1.73
   4  14   9    7.00    1.04
   4  14  10    7.42    1.07
   4  14  11   11.39    1.17
   4  14  12    5.72    1.02
   4  14  13    1.63    0.95
   4  14  14    5.47    1.01
   4  14  15    2.24    0.92
   4  14  16    1.96    0.88
   4  15 -15   11.99    1.12
   4  15 -14    1.50    0.89
   4  15 -13    0.27    0.89
   4  15 -12   29.08    1.59
   4  15 -11   37.48    1.79
   4  15 -10    0.89    0.90
   4  15  -9   22.18    1.41
   4  15  -8   22.25    1.41
   4  15  -7   18.31    1.31
   4  15  -6    7.30    1.05
   4  15  -5    3.80    0.95
   4  15  -4    2.39    0.89
   4  15  -3   13.53    1.13
   4  15  -2   51.62    1.92
   4  15  -1   48.27    1.85
   4  15   0    2.33    0.82
   4  15   1   48.78    1.86
   4  15   2   51.97    1.93
   4  15   3   14.33    1.15
   4  15   4    3.23    0.92
   4  15   5    4.42    0.96
   4  15   6    7.00    1.04
   4  15   7   18.23    1.31
   4  15   8   21.41    1.39
   4  15   9   20.90    1.40
   4  15  10    0.80    0.93
   4  15  11   37.84    1.79
   4  15  12   27.74    1.55
   4  15  13    0.23    0.89
   4  15  14    0.71    0.87
   4  15  15   10.79    1.10
   4  16 -14    1.75    0.88
   4  16 -13   13.88    1.17
   4  16 -12    3.93    0.98
   4  16 -11    0.28    0.91
   4  16 -10    2.77    0.98
   4  16  -9   22.52    1.42
   4  16  -8    7.60    1.09
   4  16  -7    0.20    0.89
   4  16  -6   28.40    1.54
   4  16  -5   24.35    1.47
   4  16  -4    5.71    1.00
   4  16  -3    1.98    0.91
   4  16  -2    6.03    1.00
   4  16  -1    6.85    1.02
   4  16   0    6.91    1.02
   4  16   1    6.44    1.02
   4  16   2    5.55    1.01
   4  16   3    1.27    0.89
   4  16   4    6.13    1.02
   4  16   5   25.03    1.47
   4  16   6   28.19    1.55
   4  16   7    0.51    0.90
   4  16   8   10.39    1.14
   4  16   9   22.83    1.43
   4  16  10    3.37    1.00
   4  16  11    0.41    0.92
   4  16  12    4.03    0.97
   4  16  13   12.75    1.14
   4  16  14    0.48    0.86
   4  17 -12    3.61    0.91
   4  17 -11    0.69    0.89
   4  17 -10    8.13    1.09
   4  17  -9   11.78    1.20
   4  17  -8   18.13    1.37
   4  17  -7   13.76    1.22
   4  17  -6    3.31    0.96
   4  17  -5    2.70    0.96
   4  17  -4    1.30    0.92
   4  17  -3    6.33    1.04
   4  17  -2    6.13    1.04
   4  17  -1    6.33    1.02
   4  17   0    7.23    1.07
   4  17   1    5.15    1.02
   4  17   2    6.18    1.04
   4  17   3    5.77    1.04
   4  17   4    1.37    0.92
   4  17   5    3.19    0.97
   4  17   6    3.02    0.96
   4  17   7   12.25    1.20
   4  17   8   17.70    1.36
   4  17   9   12.29    1.22
   4  17  10    8.60    1.11
   4  17  11    0.65    0.89
   4  17  12    2.02    0.89
   4  18 -11    6.20    1.00
   4  18 -10    4.25    0.93
   4  18  -9    3.33    0.97
   4  18  -8    5.74    1.05
   4  18  -7    8.19    1.11
   4  18  -6    1.62    0.96
   4  18  -5    5.44    1.05
   4  18  -4    3.73    0.96
   4  18  -3   12.32    1.20
   4  18  -2   16.30    1.27
   4  18  -1   10.16    1.14
   4  18   0   10.00    1.13
   4  18   1   10.33    1.14
   4  18   2   15.92    1.27
   4  18   3   11.34    1.17
   4  18   4    4.08    1.00
   4  18   5    4.03    1.02
   4  18   6    2.68    0.98
   4  18   7    8.73    1.12
   4  18   8    7.94    1.08
   4  18   9    3.73    0.96
   4  18  10    3.73    0.93
   4  18  11    6.44    1.01
   4  19  -9    6.80    1.00
   4  19  -8    4.27    0.95
   4  19  -7    1.92    0.92
   4  19  -6    6.15    1.03
   4  19  -5    5.46    1.02
   4  19  -4   13.19    1.24
   4  19  -3    3.95    1.02
   4  19  -2    4.61    1.03
   4  19  -1    3.02    0.99
   4  19   0   13.41    1.25
   4  19   1    2.02    0.97
   4  19   2    5.05    1.04
   4  19   3    3.31    0.99
   4  19   4   13.34    1.24
   4  19   5    4.53    1.01
   4  19   6    5.79    1.04
   4  19   7    1.97    0.92
   4  19   8    4.28    0.96
   4  19   9    8.09    1.01
   4  20  -7   21.41    1.34
   4  20  -6    7.51    1.00
   4  20  -5    9.40    1.07
   4  20  -4    1.42    0.89
   4  20  -3    6.66    1.02
   4  20  -2    1.17    0.91
   4  20  -1   10.48    1.13
   4  20   0    2.44    0.95
   4  20   1    8.42    1.08
   4  20   2    1.26    0.91
   4  20   3    7.06    1.03
   4  20   4    1.45    0.89
   4  20   5    8.85    1.06
   4  20   6    6.53    0.98
   4  20   7   20.91    1.32
   4  21  -3    5.85    1.01
   4  21  -2   14.99    1.22
   4  21  -1    7.59    1.01
   4  21   0    0.48    0.82
   4  21   1    8.50    1.02
   4  21   2   13.48    1.18
   4  21   3    6.23    1.01
   5   0   1  195.74    3.60
   5   0   2  164.88    3.10
   5   0   3   97.42    1.97
   5   0   4  127.46    2.51
   5   0   5  915.83   16.26
   5   0   6  409.20    7.40
   5   0   7   31.55    0.97
   5   0   8   17.14    0.75
   5   0   9   34.86    1.17
   5   0  10    2.31    0.57
   5   0  11    0.15    0.56
   5   0  12  110.57    2.73
   5   0  13   24.61    1.20
   5   0  14    2.45    0.77
   5   0  15   36.36    1.61
   5   0  16   47.18    1.89
   5   0  17   21.19    1.38
   5   0  18    0.34    0.88
   5   0  19   -0.10    0.89
   5   0  20   12.36    1.13
   5   0  21   14.08    1.15
   5   1 -21    1.90    0.87
   5   1 -20    6.32    1.02
   5   1 -19    1.35    0.93
   5   1 -18    0.68    0.89
   5   1 -17   14.61    1.23
   5   1 -16    7.35    1.03
   5   1 -15    8.91    1.00
   5   1 -14   22.00    1.21
   5   1 -13   12.36    0.95
   5   1 -12  120.45    2.90
   5   1 -11   92.49    2.34
   5   1 -10  127.39    2.87
   5   1  -9   57.92    1.58
   5   1  -8   31.83    1.03
   5   1  -7    5.55    0.50
   5   1  -6  266.87    4.96
   5   1  -5   66.56    1.50
   5   1  -4  248.80    4.57
   5   1  -3  522.19    9.23
   5   1  -2  717.09   12.69
   5   1  -1  161.89    3.02
   5   1   0  226.24    4.10
   5   1   1  160.22    2.99
   5   1   2  711.70   12.59
   5   1   3  522.24    9.24
   5   1   4  247.35    4.55
   5   1   5   65.93    1.49
   5   1   6  267.96    4.98
   5   1   7    5.99    0.50
   5   1   8   31.90    1.03
   5   1   9   58.91    1.60
   5   1  10  126.48    2.85
   5   1  11   91.12    2.31
   5   1  12  119.35    2.89
   5   1  13   13.04    0.96
   5   1  14   22.95    1.22
   5   1  15    8.68    0.99
   5   1  16    6.53    1.01
   5   1  17   13.46    1.21
   5   1  18    0.23    0.88
   5   1  19    1.58    0.94
   5   1  20    6.18    1.00
   5   1  21    0.43    0.85
   5   2 -20    2.64    0.92
   5   2 -19   24.53    1.46
   5   2 -18   11.49    1.16
   5   2 -17    0.15    0.87
   5   2 -16   29.72    1.54
   5   2 -15    7.64    0.98
   5   2 -14   33.97    1.47
   5   2 -13   34.34    1.41
   5   2 -12   89.10    2.36
   5   2 -11   11.99    0.84
   5   2 -10   27.24    1.09
   5   2  -9   67.03    1.76
   5   2  -8   97.50    2.23
   5   2  -7  126.00    2.63
   5   2  -6   86.47    1.90
   5   2  -5   34.11    0.95
   5   2  -4    2.11    0.35
   5   2  -3   33.14    0.88
   5   2  -2  206.03    3.81
   5   2  -1  525.45    9.28
   5   2   0  135.36    2.58
   5   2   1  521.20    9.21
   5   2   2  204.73    3.79
   5   2   3   33.00    0.87
   5   2   4    1.62    0.34
   5   2   5   33.72    0.95
   5   2   6   88.17    1.93
   5   2   7  125.88    2.63
   5   2   8  100.23    2.27
   5   2   9   66.29    1.75
   5   2  10   26.79    1.09
   5   2  11   11.76    0.84
   5   2  12   88.03    2.35
   5   2  13   33.58    1.40
   5   2  14   33.75    1.45
   5   2  15    9.18    1.02
   5   2  16   31.32    1.57
   5   2  17    0.82    0.88
   5   2  18   12.71    1.18
   5   2  19   23.13    1.44
   5   2  20    3.20    0.91
   5   3 -20    2.31    0.89
   5   3 -19   17.08    1.30
   5   3 -18   16.43    1.27
   5   3 -17   18.84    1.31
   5   3 -16   14.31    1.22
   5   3 -15    4.47    0.93
   5   3 -14   18.78    1.15
   5   3 -13   16.99    1.07
   5   3 -12    0.17    0.64
   5   3 -11   29.69    1.21
   5   3 -10   44.76    1.44
   5   3  -9    5.00    0.61
   5   3  -8   19.52    0.85
   5   3  -7  152.05    3.09
   5   3  -6  122.71    2.54
   5   3  -5  141.58    2.82
   5   3  -4  638.33   11.27
   5   3  -3   34.40    0.92
   5   3  -2   94.83    1.93
   5   3  -1   30.25    0.82
   5   3   0  112.47    2.21
   5   3   1   30.63    0.82
   5   3   2   94.33    1.92
   5   3   3   33.59    0.91
   5   3   4  640.11   11.30
   5   3   5  139.02    2.77
   5   3   6  122.29    2.53
   5   3   7  149.24    3.04
   5   3   8   18.82    0.84
   5   3   9    5.70    0.62
   5   3  10   43.26    1.41
   5   3  11   29.39    1.21
   5   3  12    0.69    0.64
   5   3  13   16.50    1.06
   5   3  14   18.61    1.15
   5   3  15    3.79    0.92
   5   3  16   15.47    1.24
   5   3  17   18.00    1.32
   5   3  18   16.60    1.26
   5   3  19   17.41    1.32
   5   3  20    2.55    0.89
   5   4 -20    4.45    0.94
   5   4 -19    4.59    0.99
   5   4 -18   12.86    1.24
   5   4 -17    0.50    0.89
   5   4 -16    8.19    1.06
   5   4 -15    2.82    0.92
   5   4 -14   24.73    1.30
   5   4 -13   33.07    1.42
   5   4 -12   24.69    1.18
   5   4 -11   14.58    0.93
   5   4 -10   24.47    1.08
   5   4  -9    1.60    0.55
   5   4  -8   78.35    1.94
   5   4  -7  218.25    4.25
   5   4  -6   42.16    1.18
   5   4  -5    1.08    0.39
   5   4  -4  243.48    4.56
   5   4  -3  439.66    7.85
   5   4  -2  310.21    5.63
   5   4  -1  249.05    4.57
   5   4   0   33.11    0.89
   5   4   1  246.16    4.52
   5   4   2  312.01    5.65
   5   4   3  431.21    7.70
   5   4   4  240.20    4.49
   5   4   5    1.51    0.40
   5   4   6   41.54    1.16
   5   4   7  217.76    4.24
   5   4   8   79.67    1.96
   5   4   9    2.39    0.57
   5   4  10   24.16    1.07
   5   4  11   14.34    0.92
   5   4  12   23.70    1.18
   5   4  13   32.28    1.40
   5   4  14   21.91    1.25
   5   4  15    3.22    0.92
   5   4  16    8.01    1.06
   5   4  17    0.38    0.87
   5   4  18   13.16    1.26
   5   4  19    4.50    0.99
   5   4  20    5.88    0.96
   5   5 -20    0.03    0.81
   5   5 -19   15.26    1.24
   5   5 -18    8.81    1.15
   5   5 -17   31.24    1.60
   5   5 -16   25.87    1.48
   5   5 -15    5.93    1.00
   5   5 -14    7.96    0.99
   5   5 -13  119.19    3.03
   5   5 -12   17.57    1.07
   5   5 -11   24.83    1.17
   5   5 -10   30.84    1.23
   5   5  -9   87.13    2.18
   5   5  -8  177.85    3.69
   5   5  -7   24.19    0.95
   5   5  -6  179.49    3.57
   5   5  -5   17.97    0.73
   5   5  -4  374.94    6.81
   5   5  -3  121.91    2.48
   5   5  -2  161.64    3.13
   5   5  -1  115.67    2.34
   5   5   0   93.60    1.96
   5   5   1  112.92    2.29
   5   5   2  159.43    3.10
   5   5   3  123.90    2.51
   5   5   4  372.71    6.77
   5   5   5   17.85    0.73
   5   5   6  180.08    3.58
   5   5   7   24.45    0.95
   5   5   8  174.80    3.64
   5   5   9   86.74    2.18
   5   5  10   31.45    1.23
   5   5  11   24.11    1.15
   5   5  12   19.17    1.10
   5   5  13  120.56    3.06
   5   5  14    7.84    0.99
   5   5  15    5.39    0.99
   5   5  16   26.57    1.49
   5   5  17   31.81    1.61
   5   5  18   10.26    1.16
   5   5  19   15.57    1.25
   5   5  20    0.61    0.82
   5   6 -20    2.85    0.91
   5   6 -19   12.97    1.18
   5   6 -18    5.54    1.04
   5   6 -17   11.76    1.17
   5   6 -16    8.38    1.09
   5   6 -15   12.53    1.17
   5   6 -14    2.75    0.89
   5   6 -13   57.56    1.93
   5   6 -12    6.11    0.84
   5   6 -11  127.29    3.07
   5   6 -10  102.74    2.57
   5   6  -9   62.06    1.78
   5   6  -8  133.41    2.97
   5   6  -7   72.88    1.86
   5   6  -6   20.68    0.87
   5   6  -5   13.99    0.69
   5   6  -4   54.64    1.39
   5   6  -3  890.70   15.75
   5   6  -2  245.10    4.60
   5   6  -1  466.94    8.35
   5   6   0  481.21    8.59
   5   6   1  461.42    8.26
   5   6   2  247.69    4.65
   5   6   3  879.28   15.56
   5   6   4   53.80    1.38
   5   6   5   13.80    0.68
   5   6   6   20.91    0.88
   5   6   7   71.26    1.83
   5   6   8  135.12    3.00
   5   6   9   61.03    1.77
   5   6  10  102.73    2.57
   5   6  11  125.77    3.04
   5   6  12    5.16    0.81
   5   6  13   56.63    1.92
   5   6  14    3.54    0.91
   5   6  15   12.33    1.17
   5   6  16    8.61    1.10
   5   6  17   11.23    1.18
   5   6  18    7.06    1.08
   5   6  19   13.44    1.18
   5   6  20    3.12    0.91
   5   7 -19    6.27    0.99
   5   7 -18    9.00    1.13
   5   7 -17   23.69    1.50
   5   7 -16   10.50    1.14
   5   7 -15    8.75    1.10
   5   7 -14   20.58    1.33
   5   7 -13   33.16    1.54
   5   7 -12   91.37    2.53
   5   7 -11   40.95    1.54
   5   7 -10  169.12    3.77
   5   7  -9  115.89    2.78
   5   7  -8  198.33    4.14
   5   7  -7  143.62    3.14
   5   7  -6  101.17    2.35
   5   7  -5  114.78    2.55
   5   7  -4    7.19    0.57
   5   7  -3  671.46   11.91
   5   7  -2  218.76    4.21
   5   7  -1   11.68    0.62
   5   7   0   17.22    0.71
   5   7   1   12.47    0.63
   5   7   2  218.16    4.20
   5   7   3  663.99   11.79
   5   7   4    6.33    0.55
   5   7   5  116.22    2.57
   5   7   6   99.88    2.34
   5   7   7  145.51    3.17
   5   7   8  198.00    4.14
   5   7   9  117.86    2.81
   5   7  10  166.08    3.72
   5   7  11   40.62    1.53
   5   7  12   90.04    2.51
   5   7  13   32.03    1.52
   5   7  14   21.22    1.35
   5   7  15    8.88    1.09
   5   7  16   10.11    1.15
   5   7  17   24.64    1.52
   5   7  18    8.92    1.11
   5   7  19    5.83    0.99
   5   8 -19    2.83    0.89
   5   8 -18   19.41    1.33
   5   8 -17  119.73    3.31
   5   8 -16   11.71    1.18
   5   8 -15   28.97    1.55
   5   8 -14   58.08    2.12
   5   8 -13   70.33    2.32
   5   8 -12   24.25    1.30
   5   8 -11  105.26    2.76
   5   8 -10  117.14    2.91
   5   8  -9  105.68    2.65
   5   8  -8   11.67    0.85
   5   8  -7  162.65    3.53
   5   8  -6   63.33    1.75
   5   8  -5  238.78    4.74
   5   8  -4  219.14    4.36
   5   8  -3   12.91    0.73
   5   8  -2   88.01    2.06
   5   8  -1  105.62    2.32
   5   8   0   67.65    1.66
   5   8   1  105.31    2.32
   5   8   2   86.37    2.03
   5   8   3   13.02    0.73
   5   8   4  215.96    4.31
   5   8   5  230.37    4.60
   5   8   6   61.46    1.72
   5   8   7  162.80    3.53
   5   8   8   11.95    0.86
   5   8   9  103.33    2.61
   5   8  10  114.64    2.87
   5   8  11  104.21    2.75
   5   8  12   24.09    1.30
   5   8  13   69.24    2.30
   5   8  14   56.16    2.10
   5   8  15   29.51    1.57
   5   8  16   11.33    1.18
   5   8  17  118.78    3.30
   5   8  18   18.95    1.34
   5   8  19    2.41    0.88
   5   9 -19   17.11    1.23
   5   9 -18   18.56    1.28
   5   9 -17   27.73    1.56
   5   9 -16   13.65    1.28
   5   9 -15   13.35    1.22
   5   9 -14   14.01    1.24
   5   9 -13    2.63    0.93
   5   9 -12   66.55    2.22
   5   9 -11  180.18    4.13
   5   9 -10  165.16    3.81
   5   9  -9   84.27    2.32
   5   9  -8   91.04    2.39
   5   9  -7  128.44    3.00
   5   9  -6   98.40    2.43
   5   9  -5   40.03    1.35
   5   9  -4   60.80    1.69
   5   9  -3  162.53    3.43
   5   9  -2   36.31    1.21
   5   9  -1    6.36    0.62
   5   9   0  173.56    3.59
   5   9   1    7.00    0.64
   5   9   2   36.97    1.22
   5   9   3  162.08    3.43
   5   9   4   61.10    1.70
   5   9   5   40.77    1.36
   5   9   6  100.49    2.46
   5   9   7  129.24    3.01
   5   9   8   90.76    2.39
   5   9   9   85.32    2.34
   5   9  10  166.73    3.83
   5   9  11  182.60    4.17
   5   9  12   63.81    2.16
   5   9  13    2.70    0.92
   5   9  14   13.96    1.24
   5   9  15   14.58    1.25
   5   9  16   12.99    1.27
   5   9  17   29.71    1.58
   5   9  18   19.67    1.32
   5   9  19   19.44    1.27
   5  10 -18   -0.49    0.81
   5  10 -17   16.51    1.26
   5  10 -16   44.85    1.91
   5  10 -15    2.20    0.98
   5  10 -14   58.12    2.14
   5  10 -13   38.30    1.74
   5  10 -12    7.75    1.06
   5  10 -11   91.89    2.68
   5  10 -10   50.18    1.80
   5  10  -9   25.18    1.25
   5  10  -8    1.61    0.71
   5  10  -7    8.12    0.81
   5  10  -6   87.49    2.30
   5  10  -5   36.87    1.35
   5  10  -4  116.42    2.74
   5  10  -3  207.00    4.28
   5  10  -2   29.02    1.14
   5  10  -1  182.19    3.82
   5  10   0    3.61    0.61
   5  10   1  180.35    3.79
   5  10   2   30.13    1.15
   5  10   3  203.39    4.22
   5  10   4  114.17    2.71
   5  10   5   36.69    1.35
   5  10   6   87.09    2.29
   5  10   7    8.21    0.83
   5  10   8    1.84    0.71
   5  10   9   23.74    1.23
   5  10  10   47.83    1.76
   5  10  11   91.34    2.67
   5  10  12    8.03    1.05
   5  10  13   37.85    1.73
   5  10  14   55.87    2.10
   5  10  15    3.61    0.98
   5  10  16   45.37    1.92
   5  10  17   17.02    1.28
   5  10  18    0.26    0.83
   5  11 -17    1.58    0.89
   5  11 -16   26.35    1.49
   5  11 -15    3.76    1.04
   5  11 -14    5.87    1.04
   5  11 -13    6.60    1.06
   5  11 -12    1.27    0.90
   5  11 -11   42.05    1.80
   5  11 -10   47.98    1.86
   5  11  -9   31.45    1.44
   5  11  -8   46.61    1.69
   5  11  -7    0.01    0.67
   5  11  -6   88.76    2.39
   5  11  -5   50.88    1.67
   5  11  -4  274.34    5.54
   5  11  -3   12.98    0.89
   5  11  -2    5.29    0.71
   5  11  -1   54.65    1.67
   5  11   0  174.14    3.76
   5  11   1   54.47    1.66
   5  11   2    4.60    0.70
   5  11   3   12.72    0.89
   5  11   4  271.59    5.49
   5  11   5   49.02    1.64
   5  11   6   85.94    2.34
   5  11   7    0.11    0.67
   5  11   8   45.69    1.67
   5  11   9   33.41    1.47
   5  11  10   46.99    1.83
   5  11  11   41.16    1.78
   5  11  12    1.10    0.90
   5  11  13    6.55    1.05
   5  11  14    7.42    1.06
   5  11  15    4.54    1.05
   5  11  16   26.70    1.51
   5  11  17    2.05    0.89
   5  12 -17    1.75    0.84
   5  12 -16    9.26    1.09
   5  12 -15    4.84    1.03
   5  12 -14    8.11    1.14
   5  12 -13   20.25    1.37
   5  12 -12   17.62    1.31
   5  12 -11   16.39    1.29
   5  12 -10   24.86    1.44
   5  12  -9   42.24    1.75
   5  12  -8    4.94    0.87
   5  12  -7    7.07    0.89
   5  12  -6   57.11    1.87
   5  12  -5    6.53    0.84
   5  12  -4   69.72    2.06
   5  12  -3   37.64    1.44
   5  12  -2   31.26    1.31
   5  12  -1   51.51    1.68
   5  12   0   16.62    1.01
   5  12   1   51.63    1.67
   5  12   2   30.67    1.30
   5  12   3   37.06    1.43
   5  12   4   67.37    2.02
   5  12   5    7.33    0.85
   5  12   6   56.18    1.86
   5  12   7    6.43    0.88
   5  12   8    5.65    0.88
   5  12   9   43.36    1.76
   5  12  10   25.33    1.45
   5  12  11   18.07    1.32
   5  12  12   17.49    1.31
   5  12  13   18.71    1.34
   5  12  14    7.69    1.12
   5  12  15    6.50    1.05
   5  12  16    9.10    1.09
   5  12  17   -0.02    0.83
   5  13 -16   16.12    1.20
   5  13 -15    1.03    0.90
   5  13 -14   11.81    1.18
   5  13 -13    2.69    0.99
   5  13 -12    2.80    0.96
   5  13 -11    3.62    0.96
   5  13 -10    5.42    1.02
   5  13  -9    2.72    0.93
   5  13  -8    7.58    1.04
   5  13  -7   20.89    1.28
   5  13  -6   71.36    2.20
   5  13  -5    5.65    0.87
   5  13  -4   13.96    1.04
   5  13  -3   22.58    1.20
   5  13  -2   11.01    0.95
   5  13  -1   22.14    1.17
   5  13   0    2.93    0.74
   5  13   1   21.90    1.17
   5  13   2   11.87    0.96
   5  13   3   21.78    1.18
   5  13   4   14.39    1.04
   5  13   5    6.01    0.87
   5  13   6   70.62    2.18
   5  13   7   21.50    1.29
   5  13   8    8.44    1.05
   5  13   9    3.48    0.93
   5  13  10    6.10    1.03
   5  13  11    4.32    1.00
   5  13  12    3.13    0.95
   5  13  13    2.80    1.00
   5  13  14   11.64    1.20
   5  13  15    0.99    0.90
   5  13  16   17.05    1.20
   5  14 -15    1.17    0.85
   5  14 -14    0.77    0.91
   5  14 -13    7.09    1.08
   5  14 -12    2.15    0.97
   5  14 -11   14.88    1.25
   5  14 -10    3.65    0.96
   5  14  -9    0.46    0.89
   5  14  -8    6.44    1.03
   5  14  -7    7.60    1.05
   5  14  -6   36.23    1.66
   5  14  -5   16.50    1.18
   5  14  -4   22.06    1.26
   5  14  -3    6.49    0.90
   5  14  -2   22.81    1.25
   5  14  -1   16.31    1.11
   5  14   0   15.17    1.08
   5  14   1   18.05    1.14
   5  14   2   24.04    1.28
   5  14   3    7.83    0.93
   5  14   4   22.64    1.27
   5  14   5   14.04    1.14
   5  14   6   35.20    1.63
   5  14   7    7.80    1.06
   5  14   8    4.41    0.99
   5  14   9   -0.21    0.86
   5  14  10    3.73    0.97
   5  14  11   15.28    1.25
   5  14  12    2.34    0.99
   5  14  13    7.77    1.09
   5  14  14    2.04    0.93
   5  14  15   -0.05    0.83
   5  15 -14   16.78    1.23
   5  15 -13   14.32    1.21
   5  15 -12    8.91    1.14
   5  15 -11    4.28    1.03
   5  15 -10    2.33    0.92
   5  15  -9    5.08    1.01
   5  15  -8    8.02    1.09
   5  15  -7   13.80    1.21
   5  15  -6    5.41    1.00
   5  15  -5    5.46    1.00
   5  15  -4   14.54    1.21
   5  15  -3   20.77    1.34
   5  15  -2    7.41    1.00
   5  15  -1    1.68    0.85
   5  15   0   12.04    1.09
   5  15   1    3.04    0.88
   5  15   2    7.50    1.00
   5  15   3   22.74    1.38
   5  15   4   14.63    1.22
   5  15   5    5.39    0.99
   5  15   6    5.76    1.02
   5  15   7   13.43    1.23
   5  15   8    7.28    1.07
   5  15   9    4.33    1.02
   5  15  10    2.14    0.93
   5  15  11    4.15    1.04
   5  15  12    9.29    1.15
   5  15  13   14.89    1.22
   5  15  14   17.17    1.23
   5  16 -13    0.19    0.83
   5  16 -12    1.54    0.89
   5  16 -11    5.14    1.01
   5  16 -10    0.51    0.94
   5  16  -9   22.33    1.47
   5  16  -8    5.69    1.02
   5  16  -7    1.76    0.93
   5  16  -6    3.99    1.00
   5  16  -5   12.04    1.17
   5  16  -4   18.78    1.33
   5  16  -3    2.70    0.95
   5  16  -2   43.79    1.85
   5  16  -1   25.15    1.47
   5  16   0    1.74    0.91
   5  16   1   26.24    1.49
   5  16   2   44.52    1.86
   5  16   3    2.53    0.94
   5  16   4   18.86    1.33
   5  16   5    9.94    1.14
   5  16   6    4.54    1.00
   5  16   7    2.09    0.94
   5  16   8    3.35    0.96
   5  16   9   22.93    1.47
   5  16  10    0.79    0.93
   5  16  11    3.81    0.99
   5  16  12    2.51    0.92
   5  16  13    0.32    0.84
   5  17 -12    3.46    0.88
   5  17 -11    9.97    1.08
   5  17 -10    0.33    0.89
   5  17  -9   19.30    1.37
   5  17  -8    7.98    1.14
   5  17  -7   17.28    1.36
   5  17  -6    2.38    0.93
   5  17  -5    7.46    1.08
   5  17  -4   20.80    1.39
   5  17  -3    1.20    0.90
   5  17  -2    3.18    0.98
   5  17  -1   13.84    1.24
   5  17   0    1.48    0.92
   5  17   1   14.13    1.24
   5  17   2    3.22    0.96
   5  17   3    0.53    0.88
   5  17   4   20.94    1.38
   5  17   5    7.05    1.07
   5  17   6    2.20    0.92
   5  17   7   17.95    1.36
   5  17   8    9.39    1.14
   5  17   9   18.20    1.34
   5  17  10   -0.13    0.88
   5  17  11   11.24    1.11
   5  17  12    1.82    0.86
   5  18 -10    1.48    0.85
   5  18  -9    8.48    1.06
   5  18  -8    1.97    0.94
   5  18  -7    0.55    0.91
   5  18  -6    2.85    0.98
   5  18  -5    5.71    1.06
   5  18  -4   11.09    1.21
   5  18  -3    0.18    0.88
   5  18  -2    6.16    1.03
   5  18  -1   10.22    1.14
   5  18   0   10.99    1.16
   5  18   1   10.13    1.15
   5  18   2    6.62    1.04
   5  18   3    0.95    0.90
   5  18   4   10.94    1.21
   5  18   5    5.38    1.07
   5  18   6    2.28    0.96
   5  18   7    0.80    0.92
   5  18   8    2.77    0.95
   5  18   9    7.08    1.04
   5  18  10    1.35    0.86
   5  19  -8    0.70    0.84
   5  19  -7    7.57    1.04
   5  19  -6   10.31    1.13
   5  19  -5    0.67    0.90
   5  19  -4    0.86    0.91
   5  19  -3    2.14    0.95
   5  19  -2    1.53    0.92
   5  19  -1    8.86    1.15
   5  19   0    3.92    0.99
   5  19   1    9.70    1.15
   5  19   2    1.06    0.93
   5  19   3    2.65    0.96
   5  19   4    0.62    0.90
   5  19   5    0.39    0.90
   5  19   6   10.41    1.14
   5  19   7    7.13    1.03
   5  19   8   -0.26    0.82
   5  20  -6    2.68    0.92
   5  20  -5    9.09    1.04
   5  20  -4   -0.55    0.84
   5  20  -3    2.65    0.94
   5  20  -2    4.30    0.96
   5  20  -1    4.11    0.97
   5  20   0   -0.37    0.85
   5  20   1    4.74    0.98
   5  20   2    2.92    0.95
   5  20   3    2.86    0.93
   5  20   4    0.60    0.83
   5  20   5    9.24    1.05
   5  20   6    1.68    0.92
   6   0   0  763.83   13.43
   6   0   1  107.10    2.13
   6   0   2  169.71    3.21
   6   0   3   59.00    1.35
   6   0   4   36.31    0.99
   6   0   5   24.15    0.81
   6   0   6   31.42    0.97
   6   0   7    9.04    0.59
   6   0   8  137.50    2.94
   6   0   9  106.63    2.47
   6   0  10    1.91    0.60
   6   0  11   11.36    0.85
   6   0  12    0.64    0.65
   6   0  13    2.65    0.75
   6   0  14    1.84    0.76
   6   0  15   11.16    1.09
   6   0  16    0.42    0.86
   6   0  17    6.53    1.03
   6   0  18   15.11    1.29
   6   0  19   17.04    1.31
   6   0  20    2.29    0.91
   6   1 -20    1.88    0.88
   6   1 -19    5.02    1.00
   6   1 -18   10.45    1.18
   6   1 -17    0.63    0.90
   6   1 -16    7.56    1.06
   6   1 -15   16.75    1.23
   6   1 -14    3.77    0.82
   6   1 -13   16.05    1.06
   6   1 -12   19.71    1.08
   6   1 -11   29.00    1.21
   6   1 -10  199.36    4.14
   6   1  -9   45.79    1.41
   6   1  -8   10.99    0.70
   6   1  -7   65.32    1.61
   6   1  -6  220.43    4.21
   6   1  -5  434.06    7.78
   6   1  -4   94.21    1.98
   6   1  -3   29.49    0.85
   6   1  -2  330.46    5.93
   6   1  -1  423.40    7.47
   6   1   0 1061.39   18.65
   6   1   1  423.62    7.48
   6   1   2  331.99    5.96
   6   1   3   29.41    0.85
   6   1   4   95.82    2.01
   6   1   5  429.89    7.70
   6   1   6  222.69    4.24
   6   1   7   65.97    1.62
   6   1   8   10.87    0.70
   6   1   9   46.52    1.42
   6   1  10  199.71    4.15
   6   1  11   28.87    1.21
   6   1  12   19.59    1.07
   6   1  13   16.82    1.07
   6   1  14    3.31    0.81
   6   1  15   16.55    1.23
   6   1  16    7.66    1.06
   6   1  17    1.63    0.91
   6   1  18   12.40    1.22
   6   1  19    4.22    0.99
   6   1  20    3.47    0.91
   6   2 -20    7.50    1.00
   6   2 -19    0.54    0.89
   6   2 -18    1.76    0.95
   6   2 -17   28.06    1.53
   6   2 -16   32.07    1.62
   6   2 -15   13.19    1.15
   6   2 -14    7.32    0.91
   6   2 -13   25.81    1.27
   6   2 -12   94.55    2.49
   6   2 -11  151.45    3.40
   6   2 -10   48.95    1.53
   6   2  -9   14.44    0.83
   6   2  -8   15.18    0.79
   6   2  -7   53.79    1.42
   6   2  -6   42.63    1.18
   6   2  -5  703.90   12.35
   6   2  -4  149.40    2.93
   6   2  -3  192.44    3.63
   6   2  -2  326.62    5.87
   6   2  -1  956.69   16.78
   6   2   0   93.33    1.91
   6   2   1  953.72   16.74
   6   2   2  322.59    5.81
   6   2   3  193.29    3.64
   6   2   4  149.01    2.92
   6   2   5  693.25   12.19
   6   2   6   42.01    1.17
   6   2   7   54.47    1.43
   6   2   8   15.26    0.79
   6   2   9   14.29    0.82
   6   2  10   49.85    1.55
   6   2  11  151.19    3.40
   6   2  12   94.77    2.49
   6   2  13   25.40    1.26
   6   2  14    7.38    0.91
   6   2  15   14.14    1.19
   6   2  16   30.53    1.59
   6   2  17   28.47    1.53
   6   2  18    1.35    0.93
   6   2  19    0.08    0.87
   6   2  20    7.56    1.00
   6   3 -20    0.02    0.82
   6   3 -19    3.85    0.96
   6   3 -18    4.69    1.03
   6   3 -17   10.47    1.14
   6   3 -16    0.69    0.87
   6   3 -15   15.23    1.22
   6   3 -14    4.74    0.90
   6   3 -13    5.61    0.84
   6   3 -12   17.21    1.05
   6   3 -11    3.46    0.70
   6   3 -10   45.43    1.48
   6   3  -9   14.02    0.83
   6   3  -8  434.24    8.01
   6   3  -7  176.88    3.59
   6   3  -6  210.02    4.06
   6   3  -5    7.70    0.53
   6   3  -4  293.29    5.38
   6   3  -3   50.48    1.24
   6   3  -2  465.80    8.23
   6   3  -1  319.12    5.75
   6   3   0 1267.66   22.27
   6   3   1  323.62    5.82
   6   3   2  463.00    8.19
   6   3   3   50.04    1.23
   6   3   4  288.99    5.31
   6   3   5    7.41    0.53
   6   3   6  212.31    4.09
   6   3   7  180.39    3.64
   6   3   8  427.85    7.90
   6   3   9   14.13    0.83
   6   3  10   43.81    1.46
   6   3  11    3.50    0.70
   6   3  12   16.78    1.04
   6   3  13    5.83    0.85
   6   3  14    6.24    0.93
   6   3  15   15.39    1.22
   6   3  16    0.93    0.88
   6   3  17    9.41    1.10
   6   3  18    5.55    1.04
   6   3  19    3.73    0.98
   6   3  20    0.33    0.83
   6   4 -20   22.65    1.30
   6   4 -19   29.04    1.53
   6   4 -18    8.39    1.12
   6   4 -17   23.93    1.44
   6   4 -16    2.14    0.92
   6   4 -15   17.73    1.29
   6   4 -14    6.29    0.96
   6   4 -13    4.00    0.82
   6   4 -12   33.15    1.38
   6   4 -11   64.25    1.91
   6   4 -10   88.92    2.29
   6   4  -9   35.28    1.26
   6   4  -8   89.34    2.17
   6   4  -7   80.64    1.96
   6   4  -6  413.23    7.51
   6   4  -5  385.98    7.00
   6   4  -4  285.49    5.27
   6   4  -3  447.07    7.95
   6   4  -2  328.58    5.94
   6   4  -1  524.33    9.22
   6   4   0   13.16    0.58
   6   4   1  517.59    9.10
   6   4   2  323.57    5.85
   6   4   3  452.55    8.05
   6   4   4  283.77    5.24
   6   4   5  386.20    7.01
   6   4   6  410.77    7.47
   6   4   7   79.46    1.94
   6   4   8   90.86    2.19
   6   4   9   35.44    1.27
   6   4  10   87.34    2.26
   6   4  11   63.84    1.90
   6   4  12   33.54    1.40
   6   4  13    4.24    0.82
   6   4  14    5.99    0.93
   6   4  15   17.89    1.29
   6   4  16    3.43    0.95
   6   4  17   22.23    1.41
   6   4  18    9.98    1.15
   6   4  19   27.95    1.51
   6   4  20   21.11    1.28
   6   5 -20    0.62    0.86
   6   5 -19   19.78    1.32
   6   5 -18    2.80    0.98
   6   5 -17    3.18    0.98
   6   5 -16   28.12    1.54
   6   5 -15   77.00    2.47
   6   5 -14  142.20    3.61
   6   5 -13   49.56    1.79
   6   5 -12  131.48    3.20
   6   5 -11   96.53    2.52
   6   5 -10    5.42    0.73
   6   5  -9   12.66    0.84
   6   5  -8  103.55    2.45
   6   5  -7   84.76    2.07
   6   5  -6  190.14    3.82
   6   5  -5   89.46    2.03
   6   5  -4  104.96    2.25
   6   5  -3  166.40    3.27
   6   5  -2    9.95    0.56
   6   5  -1  177.49    3.42
   6   5   0  100.49    2.12
   6   5   1  176.70    3.41
   6   5   2    9.35    0.55
   6   5   3  168.42    3.30
   6   5   4  102.97    2.22
   6   5   5   90.66    2.05
   6   5   6  192.71    3.86
   6   5   7   85.17    2.08
   6   5   8  104.26    2.46
   6   5   9   12.68    0.84
   6   5  10    5.67    0.74
   6   5  11   97.56    2.54
   6   5  12  128.85    3.16
   6   5  13   50.66    1.81
   6   5  14  144.19    3.64
   6   5  15   76.36    2.47
   6   5  16   29.27    1.56
   6   5  17    2.70    0.96
   6   5  18    3.09    0.98
   6   5  19   20.76    1.34
   6   5  20    1.32    0.88
   6   6 -19   18.62    1.26
   6   6 -18    6.98    1.07
   6   6 -17   55.59    2.15
   6   6 -16    6.57    1.06
   6   6 -15   18.02    1.31
   6   6 -14    0.37    0.88
   6   6 -13   47.54    1.83
   6   6 -12    0.96    0.74
   6   6 -11   47.79    1.66
   6   6 -10    9.12    0.84
   6   6  -9  166.72    3.63
   6   6  -8   19.84    0.98
   6   6  -7    4.23    0.61
   6   6  -6   23.69    0.97
   6   6  -5   58.68    1.57
   6   6  -4    5.38    0.53
   6   6  -3  138.42    2.84
   6   6  -2  187.15    3.64
   6   6  -1  105.25    2.24
   6   6   0   44.02    1.19
   6   6   1  103.62    2.22
   6   6   2  186.41    3.63
   6   6   3  135.83    2.79
   6   6   4    4.77    0.52
   6   6   5   59.75    1.58
   6   6   6   23.62    0.97
   6   6   7    4.12    0.61
   6   6   8   19.52    0.97
   6   6   9  173.04    3.74
   6   6  10    7.84    0.82
   6   6  11   48.70    1.68
   6   6  12    1.10    0.74
   6   6  13   47.74    1.83
   6   6  14   -0.35    0.84
   6   6  15   19.61    1.33
   6   6  16    5.77    1.04
   6   6  17   56.02    2.15
   6   6  18    7.88    1.09
   6   6  19   19.84    1.30
   6   7 -19    2.27    0.88
   6   7 -18    7.49    1.06
   6   7 -17    4.16    1.03
   6   7 -16   19.72    1.35
   6   7 -15    9.80    1.12
   6   7 -14   20.07    1.35
   6   7 -13   28.25    1.49
   6   7 -12   91.94    2.56
   6   7 -11   36.97    1.49
   6   7 -10    9.32    0.87
   6   7  -9    6.87    0.78
   6   7  -8    2.09    0.65
   6   7  -7  165.31    3.55
   6   7  -6  188.81    3.90
   6   7  -5   69.67    1.81
   6   7  -4   58.40    1.58
   6   7  -3   38.18    1.19
   6   7  -2    4.64    0.52
   6   7  -1   18.01    0.77
   6   7   0   34.05    1.06
   6   7   1   17.66    0.76
   6   7   2    4.87    0.52
   6   7   3   38.25    1.19
   6   7   4   57.87    1.57
   6   7   5   71.02    1.83
   6   7   6  189.48    3.90
   6   7   7  166.84    3.57
   6   7   8    2.57    0.65
   6   7   9    6.56    0.77
   6   7  10    9.19    0.86
   6   7  11   37.13    1.49
   6   7  12   93.42    2.59
   6   7  13   28.01    1.49
   6   7  14   20.22    1.34
   6   7  15    8.29    1.09
   6   7  16   19.30    1.35
   6   7  17    5.26    1.06
   6   7  18    6.50    1.03
   6   7  19    1.30    0.88
   6   8 -19   10.04    1.08
   6   8 -18   16.65    1.25
   6   8 -17    5.53    1.05
   6   8 -16   21.49    1.39
   6   8 -15   14.23    1.23
   6   8 -14   28.56    1.54
   6   8 -13   32.82    1.61
   6   8 -12   18.09    1.24
   6   8 -11   32.28    1.44
   6   8 -10   25.35    1.25
   6   8  -9   43.35    1.56
   6   8  -8   94.68    2.43
   6   8  -7   11.18    0.84
   6   8  -6   33.01    1.23
   6   8  -5    3.77    0.62
   6   8  -4    6.19    0.64
   6   8  -3   41.70    1.31
   6   8  -2   94.92    2.22
   6   8  -1   93.58    2.19
   6   8   0    4.81    0.57
   6   8   1   91.44    2.15
   6   8   2   94.24    2.21
   6   8   3   40.77    1.29
   6   8   4    6.18    0.64
   6   8   5    4.17    0.63
   6   8   6   32.68    1.23
   6   8   7   11.52    0.85
   6   8   8   94.62    2.43
   6   8   9   42.84    1.55
   6   8  10   26.73    1.28
   6   8  11   33.52    1.46
   6   8  12   20.59    1.28
   6   8  13   34.88    1.64
   6   8  14   29.87    1.57
   6   8  15   12.74    1.21
   6   8  16   20.53    1.38
   6   8  17    6.60    1.08
   6   8  18   17.63    1.26
   6   8  19   11.12    1.11
   6   9 -18    5.40    0.95
   6   9 -17    1.38    0.93
   6   9 -16   22.80    1.47
   6   9 -15   19.07    1.34
   6   9 -14    3.53    0.97
   6   9 -13    1.44    0.89
   6   9 -12   19.41    1.32
   6   9 -11    3.85    0.84
   6   9 -10   72.48    2.19
   6   9  -9    9.55    0.91
   6   9  -8   17.38    1.04
   6   9  -7   17.45    1.00
   6   9  -6    6.17    0.74
   6   9  -5   46.37    1.50
   6   9  -4   14.65    0.88
   6   9  -3   44.45    1.41
   6   9  -2   35.81    1.24
   6   9  -1   23.22    0.99
   6   9   0   39.16    1.28
   6   9   1   22.94    0.99
   6   9   2   35.88    1.24
   6   9   3   46.29    1.44
   6   9   4   16.30    0.90
   6   9   5   46.21    1.50
   6   9   6    6.94    0.75
   6   9   7   16.78    0.99
   6   9   8   17.64    1.04
   6   9   9    9.18    0.90
   6   9  10   75.86    2.25
   6   9  11    3.15    0.84
   6   9  12   20.17    1.33
   6   9  13    0.61    0.88
   6   9  14    3.40    0.98
   6   9  15   21.06    1.38
   6   9  16   23.79    1.49
   6   9  17    1.19    0.93
   6   9  18    5.01    0.94
   6  10 -18   -0.11    0.85
   6  10 -17    3.82    0.96
   6  10 -16    9.34    1.13
   6  10 -15   26.05    1.53
   6  10 -14   27.98    1.54
   6  10 -13    6.99    1.05
   6  10 -12   20.43    1.35
   6  10 -11   36.76    1.68
   6  10 -10    9.94    1.00
   6  10  -9   81.39    2.35
   6  10  -8   21.95    1.18
   6  10  -7    1.87    0.70
   6  10  -6   35.41    1.37
   6  10  -5  150.58    3.39
   6  10  -4   61.51    1.80
   6  10  -3    3.13    0.65
   6  10  -2    7.66    0.74
   6  10  -1    0.61    0.58
   6  10   0    0.88    0.57
   6  10   1    1.19    0.59
   6  10   2    7.53    0.73
   6  10   3    3.32    0.65
   6  10   4   61.22    1.80
   6  10   5  151.50    3.41
   6  10   6   37.29    1.41
   6  10   7    1.99    0.69
   6  10   8   22.03    1.17
   6  10   9   80.87    2.34
   6  10  10    8.92    0.98
   6  10  11   38.50    1.72
   6  10  12   20.11    1.35
   6  10  13    7.48    1.05
   6  10  14   29.47    1.56
   6  10  15   24.54    1.53
   6  10  16   10.32    1.15
   6  10  17    4.36    0.97
   6  10  18    0.79    0.85
   6  11 -17    2.75    0.89
   6  11 -16    9.62    1.12
   6  11 -15   14.68    1.29
   6  11 -14   57.33    2.11
   6  11 -13    6.32    1.03
   6  11 -12   14.72    1.24
   6  11 -11   67.57    2.30
   6  11 -10   25.55    1.45
   6  11  -9   75.91    2.29
   6  11  -8    3.20    0.81
   6  11  -7   17.32    1.09
   6  11  -6   13.35    0.98
   6  11  -5    3.72    0.75
   6  11  -4   66.11    1.95
   6  11  -3    7.36    0.79
   6  11  -2   33.22    1.31
   6  11  -1  102.16    2.54
   6  11   0   76.86    2.10
   6  11   1   99.80    2.50
   6  11   2   33.84    1.32
   6  11   3    8.01    0.80
   6  11   4   66.04    1.95
   6  11   5    3.83    0.76
   6  11   6   14.38    1.00
   6  11   7   17.96    1.10
   6  11   8    3.89    0.81
   6  11   9   75.00    2.29
   6  11  10   24.18    1.42
   6  11  11   66.35    2.28
   6  11  12   14.24    1.23
   6  11  13    5.72    1.01
   6  11  14   55.82    2.08
   6  11  15   15.85    1.31
   6  11  16    9.15    1.10
   6  11  17    2.01    0.88
   6  12 -16   26.98    1.45
   6  12 -15    8.94    1.11
   6  12 -14   10.02    1.20
   6  12 -13    0.21    0.89
   6  12 -12   32.62    1.65
   6  12 -11    7.12    1.06
   6  12 -10    5.41    1.02
   6  12  -9   32.42    1.60
   6  12  -8   16.65    1.20
   6  12  -7    8.74    0.95
   6  12  -6   45.01    1.67
   6  12  -5   12.88    1.00
   6  12  -4   61.48    1.94
   6  12  -3   28.68    1.30
   6  12  -2   35.14    1.40
   6  12  -1   46.24    1.61
   6  12   0   43.85    1.56
   6  12   1   46.63    1.62
   6  12   2   34.12    1.39
   6  12   3   28.82    1.30
   6  12   4   61.62    1.94
   6  12   5   12.33    0.98
   6  12   6   44.46    1.66
   6  12   7    8.93    0.95
   6  12   8   15.96    1.20
   6  12   9   31.84    1.59
   6  12  10    4.82    0.99
   6  12  11    6.87    1.05
   6  12  12   32.62    1.63
   6  12  13   -0.21    0.88
   6  12  14   11.86    1.23
   6  12  15    8.18    1.10
   6  12  16   28.16    1.47
   6  13 -16    2.78    0.89
   6  13 -15    6.12    0.99
   6  13 -14    2.03    0.96
   6  13 -13    7.02    1.09
   6  13 -12    2.28    0.94
   6  13 -11    1.18    0.90
   6  13 -10   -0.49    0.89
   6  13  -9   81.39    2.57
   6  13  -8   68.87    2.33
   6  13  -7   41.06    1.76
   6  13  -6   39.17    1.66
   6  13  -5    0.88    0.76
   6  13  -4  133.46    3.29
   6  13  -3   50.48    1.78
   6  13  -2   34.32    1.46
   6  13  -1   28.20    1.33
   6  13   0   18.36    1.12
   6  13   1   29.20    1.34
   6  13   2   33.61    1.44
   6  13   3   51.07    1.79
   6  13   4  133.93    3.29
   6  13   5    0.33    0.77
   6  13   6   39.29    1.66
   6  13   7   41.47    1.77
   6  13   8   69.94    2.34
   6  13   9   78.73    2.52
   6  13  10    1.49    0.92
   6  13  11    0.91    0.89
   6  13  12    3.31    0.96
   6  13  13    6.86    1.09
   6  13  14    1.75    0.93
   6  13  15    5.76    1.00
   6  13  16    0.66    0.87
   6  14 -15    0.63    0.81
   6  14 -14    6.36    1.02
   6  14 -13   12.20    1.20
   6  14 -12    5.99    1.07
   6  14 -11    7.54    1.07
   6  14 -10   10.98    1.18
   6  14  -9   16.52    1.30
   6  14  -8    7.27    1.09
   6  14  -7   11.86    1.17
   6  14  -6    2.26    0.92
   6  14  -5   36.02    1.65
   6  14  -4   10.47    1.05
   6  14  -3   39.13    1.67
   6  14  -2  122.51    3.14
   6  14  -1   84.86    2.46
   6  14   0   16.97    1.14
   6  14   1   84.17    2.44
   6  14   2  122.47    3.13
   6  14   3   38.36    1.66
   6  14   4    9.04    1.02
   6  14   5   35.23    1.65
   6  14   6    1.31    0.92
   6  14   7   12.95    1.19
   6  14   8    7.74    1.08
   6  14   9   18.91    1.33
   6  14  10   11.22    1.17
   6  14  11    7.47    1.07
   6  14  12    6.12    1.08
   6  14  13   10.56    1.17
   6  14  14    6.73    1.02
   6  14  15    0.44    0.82
   6  15 -14    3.93    0.94
   6  15 -13    0.96    0.87
   6  15 -12    8.38    1.12
   6  15 -11    3.26    0.99
   6  15 -10    9.15    1.16
   6  15  -9    7.94    1.08
   6  15  -8    5.21    1.03
   6  15  -7   37.88    1.75
   6  15  -6    8.26    1.10
   6  15  -5   16.70    1.28
   6  15  -4    2.66    0.94
   6  15  -3   21.01    1.36
   6  15  -2   11.06    1.15
   6  15  -1   17.64    1.28
   6  15   0   14.32    1.20
   6  15   1   18.44    1.29
   6  15   2    9.58    1.11
   6  15   3   19.10    1.33
   6  15   4    2.68    0.93
   6  15   5   15.71    1.25
   6  15   6    8.00    1.09
   6  15   7   37.03    1.72
   6  15   8    4.21    1.01
   6  15   9    5.44    1.04
   6  15  10   10.57    1.19
   6  15  11    3.72    1.01
   6  15  12    9.06    1.12
   6  15  13   -0.61    0.85
   6  15  14    3.95    0.92
   6  16 -13   -0.24    0.85
   6  16 -12   10.33    1.08
   6  16 -11    1.99    0.93
   6  16 -10    0.40    0.92
   6  16  -9   19.35    1.40
   6  16  -8   13.33    1.21
   6  16  -7    2.98    0.99
   6  16  -6    7.19    1.08
   6  16  -5    4.10    1.00
   6  16  -4   26.00    1.50
   6  16  -3   28.32    1.55
   6  16  -2   28.93    1.55
   6  16  -1    6.32    1.06
   6  16   0    9.66    1.12
   6  16   1    7.38    1.07
   6  16   2   30.49    1.58
   6  16   3   28.81    1.57
   6  16   4   25.09    1.48
   6  16   5    3.80    1.00
   6  16   6    7.49    1.08
   6  16   7    2.87    0.98
   6  16   8   13.07    1.21
   6  16   9   20.98    1.42
   6  16  10    0.54    0.91
   6  16  11    0.98    0.91
   6  16  12   10.27    1.09
   6  16  13   -0.63    0.84
   6  17 -11    1.45    0.85
   6  17 -10    6.84    1.03
   6  17  -9    5.09    1.03
   6  17  -8    3.49    0.97
   6  17  -7    5.85    1.08
   6  17  -6    2.03    0.98
   6  17  -5   12.93    1.19
   6  17  -4    2.53    0.95
   6  17  -3    9.15    1.12
   6  17  -2   19.80    1.37
   6  17  -1    7.60    1.09
   6  17   0    3.88    0.99
   6  17   1    7.06    1.08
   6  17   2   19.68    1.36
   6  17   3    9.37    1.12
   6  17   4    2.32    0.95
   6  17   5   10.91    1.16
   6  17   6    1.64    0.98
   6  17   7    4.55    1.07
   6  17   8    2.57    0.99
   6  17   9    5.49    1.04
   6  17  10    6.81    1.03
   6  17  11   -0.26    0.83
   6  18 -10   -0.50    0.84
   6  18  -9    1.03    0.86
   6  18  -8    3.31    0.93
   6  18  -7    9.14    1.10
   6  18  -6    6.93    1.08
   6  18  -5    4.40    1.04
   6  18  -4    1.79    0.95
   6  18  -3    8.03    1.13
   6  18  -2    1.47    0.96
   6  18  -1   11.46    1.23
   6  18   0    3.28    1.03
   6  18   1   12.15    1.23
   6  18   2    1.16    0.96
   6  18   3    9.55    1.15
   6  18   4    0.78    0.94
   6  18   5    5.06    1.03
   6  18   6    6.56    1.06
   6  18   7    9.74    1.11
   6  18   8    2.94    0.93
   6  18   9    0.89    0.85
   6  18  10   -0.74    0.84
   6  19  -8    7.56    1.03
   6  19  -7    7.80    1.02
   6  19  -6    2.11    0.91
   6  19  -5    7.75    1.05
   6  19  -4    1.98    0.93
   6  19  -3   10.61    1.15
   6  19  -2   21.23    1.40
   6  19  -1    1.14    0.94
   6  19   0   15.72    1.28
   6  19   1    0.97    0.92
   6  19   2   20.06    1.38
   6  19   3   10.92    1.17
   6  19   4    1.87    0.93
   6  19   5    7.82    1.05
   6  19   6    2.49    0.91
   6  19   7    8.69    1.04
   6  19   8    6.12    1.00
   6  20  -5    9.08    1.07
   6  20  -4   10.67    1.08
   6  20  -3    0.27    0.85
   6  20  -2    8.60    1.05
   6  20  -1    1.03    0.86
   6  20   0   13.74    1.18
   6  20   1    1.77    0.87
   6  20   2    7.17    1.02
   6  20   3    1.09    0.86
   6  20   4   10.76    1.07
   6  20   5   10.49    1.11
   7   0   1 1098.67   19.24
   7   0   2 1431.39   25.06
   7   0   3   87.36    1.89
   7   0   4  154.83    3.06
   7   0   5   17.14    0.72
   7   0   6  906.42   15.92
   7   0   7   70.33    1.79
   7   0   8   27.36    1.06
   7   0   9   54.17    1.60
   7   0  10   55.03    1.68
   7   0  11  166.65    3.70
   7   0  12   82.00    2.29
   7   0  13   19.61    1.17
   7   0  14   34.18    1.56
   7   0  15    6.25    1.01
   7   0  16    0.48    0.88
   7   0  17   32.45    1.61
   7   0  18    1.50    0.93
   7   0  19   16.65    1.25
   7   0  20   15.13    1.16
   7   1 -20    3.83    0.91
   7   1 -19   10.83    1.13
   7   1 -18   10.32    1.16
   7   1 -17   -0.30    0.87
   7   1 -16   10.55    1.13
   7   1 -15    6.97    1.04
   7   1 -14   87.26    2.58
   7   1 -13   29.84    1.38
   7   1 -12   20.57    1.14
   7   1 -11   42.28    1.51
   7   1 -10   98.68    2.45
   7   1  -9   19.98    0.97
   7   1  -8  406.69    7.55
   7   1  -7  588.80   10.54
   7   1  -6  278.50    5.23
   7   1  -5   82.00    1.86
   7   1  -4  206.85    3.94
   7   1  -3  920.19   16.13
   7   1  -2  129.02    2.58
   7   1  -1  256.49    4.71
   7   1   0  943.54   16.49
   7   1   1  254.29    4.67
   7   1   2  128.91    2.58
   7   1   3  915.39   16.03
   7   1   4  205.58    3.92
   7   1   5   82.84    1.88
   7   1   6  276.14    5.19
   7   1   7  591.36   10.59
   7   1   8  412.91    7.65
   7   1   9   18.97    0.95
   7   1  10   99.43    2.47
   7   1  11   42.12    1.51
   7   1  12   20.22    1.13
   7   1  13   29.93    1.39
   7   1  14   86.88    2.57
   7   1  15    7.18    1.04
   7   1  16    9.70    1.11
   7   1  17   -0.70    0.87
   7   1  18   10.49    1.17
   7   1  19    9.68    1.12
   7   1  20    4.83    0.93
   7   2 -20   14.09    1.13
   7   2 -19    5.42    1.01
   7   2 -18    0.62    0.92
   7   2 -17   39.94    1.77
   7   2 -16   25.40    1.50
   7   2 -15   33.80    1.63
   7   2 -14    4.97    0.93
   7   2 -13  269.86    5.63
   7   2 -12    4.24    0.78
   7   2 -11  122.63    2.96
   7   2 -10    1.95    0.64
   7   2  -9   19.10    0.96
   7   2  -8  349.99    6.61
   7   2  -7   25.76    1.00
   7   2  -6    9.98    0.66
   7   2  -5  128.14    2.66
   7   2  -4   31.68    0.97
   7   2  -3  314.30    5.74
   7   2  -2  175.26    3.38
   7   2  -1  699.22   12.22
   7   2   0    6.98    0.49
   7   2   1  701.99   12.27
   7   2   2  177.52    3.41
   7   2   3  312.54    5.71
   7   2   4   31.78    0.97
   7   2   5  131.09    2.71
   7   2   6   10.19    0.66
   7   2   7   26.04    1.00
   7   2   8  347.18    6.56
   7   2   9   19.20    0.96
   7   2  10    1.08    0.62
   7   2  11  124.10    2.98
   7   2  12    3.32    0.77
   7   2  13  275.50    5.73
   7   2  14    5.79    0.95
   7   2  15   35.34    1.67
   7   2  16   26.31    1.50
   7   2  17   39.91    1.77
   7   2  18    0.77    0.93
   7   2  19    5.97    1.01
   7   2  20   14.59    1.14
   7   3 -20    1.24    0.89
   7   3 -19    9.16    1.09
   7   3 -18   24.42    1.47
   7   3 -17   11.57    1.17
   7   3 -16   31.66    1.60
   7   3 -15   38.57    1.74
   7   3 -14    2.09    0.88
   7   3 -13   68.27    2.13
   7   3 -12   79.89    2.28
   7   3 -11   27.19    1.24
   7   3 -10   46.86    1.56
   7   3  -9   23.17    1.05
   7   3  -8   68.48    1.83
   7   3  -7  117.64    2.63
   7   3  -6  165.61    3.39
   7   3  -5   72.29    1.72
   7   3  -4   51.69    1.34
   7   3  -3  304.85    5.59
   7   3  -2   20.44    0.75
   7   3  -1  147.20    2.90
   7   3   0    9.56    0.55
   7   3   1  148.30    2.92
   7   3   2   20.42    0.75
   7   3   3  303.79    5.58
   7   3   4   51.92    1.34
   7   3   5   72.59    1.73
   7   3   6  162.52    3.34
   7   3   7  118.08    2.64
   7   3   8   70.07    1.86
   7   3   9   23.20    1.06
   7   3  10   47.99    1.57
   7   3  11   27.63    1.25
   7   3  12   81.82    2.32
   7   3  13   66.18    2.09
   7   3  14    3.35    0.92
   7   3  15   38.47    1.74
   7   3  16   30.70    1.59
   7   3  17   12.43    1.20
   7   3  18   25.03    1.49
   7   3  19   10.48    1.10
   7   3  20    0.23    0.87
   7   4 -19    4.86    0.97
   7   4 -18    7.52    1.10
   7   4 -17    7.10    1.05
   7   4 -16    6.11    1.03
   7   4 -15   19.20    1.33
   7   4 -14   13.50    1.18
   7   4 -13   27.15    1.35
   7   4 -12    7.76    0.90
   7   4 -11   24.48    1.20
   7   4 -10   13.69    0.92
   7   4  -9   45.19    1.49
   7   4  -8  194.70    4.03
   7   4  -7   80.15    2.01
   7   4  -6   45.48    1.35
   7   4  -5  106.90    2.38
   7   4  -4  114.82    2.44
   7   4  -3   98.97    2.15
   7   4  -2  122.37    2.52
   7   4  -1  104.35    2.21
   7   4   0    1.30    0.40
   7   4   1  105.96    2.23
   7   4   2  120.74    2.49
   7   4   3   99.39    2.16
   7   4   4  114.09    2.43
   7   4   5  107.00    2.38
   7   4   6   44.07    1.33
   7   4   7   79.62    2.00
   7   4   8  195.22    4.03
   7   4   9   43.29    1.46
   7   4  10   13.76    0.92
   7   4  11   24.85    1.21
   7   4  12    8.23    0.90
   7   4  13   27.02    1.35
   7   4  14   13.85    1.19
   7   4  15   19.15    1.33
   7   4  16    5.24    1.02
   7   4  17    6.48    1.06
   7   4  18    8.18    1.10
   7   4  19    5.40    0.98
   7   5 -19    0.36    0.84
   7   5 -18   11.75    1.18
   7   5 -17   37.74    1.79
   7   5 -16   19.76    1.37
   7   5 -15   10.71    1.14
   7   5 -14   39.12    1.74
   7   5 -13    6.68    0.95
   7   5 -12   74.50    2.23
   7   5 -11   53.15    1.78
   7   5 -10   31.08    1.31
   7   5  -9   37.84    1.38
   7   5  -8   16.18    0.90
   7   5  -7   20.33    0.96
   7   5  -6   33.02    1.16
   7   5  -5   25.97    0.99
   7   5  -4   40.14    1.22
   7   5  -3   27.90    0.95
   7   5  -2   30.30    0.98
   7   5  -1   28.86    0.94
   7   5   0  261.98    4.89
   7   5   1   29.24    0.94
   7   5   2   30.97    0.98
   7   5   3   28.28    0.95
   7   5   4   39.89    1.22
   7   5   5   25.68    0.99
   7   5   6   32.59    1.15
   7   5   7   19.78    0.94
   7   5   8   15.29    0.89
   7   5   9   36.90    1.36
   7   5  10   31.32    1.31
   7   5  11   51.85    1.76
   7   5  12   72.87    2.19
   7   5  13    6.48    0.95
   7   5  14   38.04    1.72
   7   5  15    9.45    1.12
   7   5  16   20.71    1.38
   7   5  17   38.12    1.80
   7   5  18   13.56    1.22
   7   5  19    0.93    0.86
   7   6 -19    3.44    0.89
   7   6 -18    7.47    1.07
   7   6 -17   15.02    1.29
   7   6 -16    0.23    0.88
   7   6 -15   15.62    1.25
   7   6 -14   22.66    1.39
   7   6 -13   32.85    1.58
   7   6 -12    0.39    0.74
   7   6 -11    3.73    0.80
   7   6 -10    7.80    0.85
   7   6  -9   46.65    1.58
   7   6  -8   43.57    1.47
   7   6  -7  102.54    2.47
   7   6  -6   98.08    2.34
   7   6  -5   26.19    1.03
   7   6  -4  132.64    2.86
   7   6  -3    1.44    0.50
   7   6  -2  102.65    2.30
   7   6  -1    0.77    0.44
   7   6   0   22.46    0.86
   7   6   1    1.07    0.45
   7   6   2  101.57    2.28
   7   6   3    1.50    0.49
   7   6   4  132.69    2.86
   7   6   5   25.69    1.02
   7   6   6   98.53    2.35
   7   6   7  106.03    2.53
   7   6   8   42.87    1.46
   7   6   9   45.42    1.55
   7   6  10    7.31    0.84
   7   6  11    3.98    0.79
   7   6  12    0.37    0.73
   7   6  13   33.13    1.59
   7   6  14   21.34    1.38
   7   6  15   15.28    1.26
   7   6  16    1.10    0.90
   7   6  17   15.09    1.29
   7   6  18    8.42    1.08
   7   6  19    2.50    0.88
   7   7 -19    0.56    0.85
   7   7 -18   19.54    1.31
   7   7 -17    1.72    0.94
   7   7 -16    1.99    0.93
   7   7 -15    0.24    0.88
   7   7 -14   20.41    1.36
   7   7 -13    8.69    1.07
   7   7 -12   58.54    2.05
   7   7 -11   26.65    1.32
   7   7 -10   80.15    2.28
   7   7  -9    8.47    0.85
   7   7  -8  115.15    2.78
   7   7  -7   13.45    0.89
   7   7  -6   29.62    1.17
   7   7  -5   19.86    0.95
   7   7  -4   21.50    0.95
   7   7  -3   25.29    1.00
   7   7  -2  107.90    2.44
   7   7  -1   16.90    0.82
   7   7   0   11.14    0.70
   7   7   1   15.80    0.80
   7   7   2  107.43    2.43
   7   7   3   24.29    0.98
   7   7   4   21.31    0.95
   7   7   5   19.98    0.95
   7   7   6   29.72    1.17
   7   7   7   15.87    0.94
   7   7   8  117.05    2.82
   7   7   9    9.27    0.87
   7   7  10   81.27    2.30
   7   7  11   26.67    1.32
   7   7  12   56.32    2.01
   7   7  13    8.60    1.08
   7   7  14   21.04    1.37
   7   7  15    1.36    0.90
   7   7  16    1.98    0.93
   7   7  17    1.84    0.95
   7   7  18   20.83    1.33
   7   7  19    0.72    0.85
   7   8 -18    2.18    0.87
   7   8 -17    4.57    0.99
   7   8 -16   65.73    2.32
   7   8 -15   11.34    1.16
   7   8 -14   16.42    1.27
   7   8 -13   29.58    1.56
   7   8 -12   41.63    1.77
   7   8 -11   16.09    1.12
   7   8 -10    8.32    0.91
   7   8  -9    5.76    0.82
   7   8  -8   19.46    1.08
   7   8  -7   48.30    1.60
   7   8  -6    2.27    0.64
   7   8  -5   11.66    0.82
   7   8  -4   44.16    1.42
   7   8  -3   48.33    1.47
   7   8  -2  139.88    3.05
   7   8  -1    3.98    0.60
   7   8   0    3.82    0.59
   7   8   1    3.78    0.60
   7   8   2  138.71    3.03
   7   8   3   47.17    1.45
   7   8   4   43.12    1.40
   7   8   5   11.97    0.82
   7   8   6    1.90    0.64
   7   8   7   47.81    1.59
   7   8   8   19.49    1.08
   7   8   9    5.83    0.81
   7   8  10    8.37    0.92
   7   8  11   16.96    1.15
   7   8  12   43.75    1.82
   7   8  13   29.75    1.56
   7   8  14   15.50    1.26
   7   8  15   11.05    1.16
   7   8  16   68.59    2.37
   7   8  17    3.59    0.97
   7   8  18    0.99    0.85
   7   9 -18    8.83    1.01
   7   9 -17    2.86    0.92
   7   9 -16    1.13    0.91
   7   9 -15    7.02    1.07
   7   9 -14   38.23    1.74
   7   9 -13    3.39    0.97
   7   9 -12   51.27    1.99
   7   9 -11    7.24    0.99
   7   9 -10    2.35    0.78
   7   9  -9   50.94    1.78
   7   9  -8    2.45    0.74
   7   9  -7   33.12    1.36
   7   9  -6   56.62    1.76
   7   9  -5   11.55    0.87
   7   9  -4   19.60    1.00
   7   9  -3   37.46    1.33
   7   9  -2   43.65    1.43
   7   9  -1   31.75    1.20
   7   9   0   35.12    1.26
   7   9   1   32.15    1.21
   7   9   2   44.27    1.44
   7   9   3   38.52    1.35
   7   9   4   19.13    1.00
   7   9   5   11.66    0.87
   7   9   6   57.15    1.77
   7   9   7   34.52    1.38
   7   9   8    2.47    0.73
   7   9   9   50.99    1.78
   7   9  10    1.97    0.78
   7   9  11    7.50    1.00
   7   9  12   52.96    2.02
   7   9  13    3.95    0.97
   7   9  14   36.81    1.73
   7   9  15    6.00    1.04
   7   9  16    0.71    0.91
   7   9  17    1.79    0.91
   7   9  18    8.88    1.00
   7  10 -17    2.97    0.90
   7  10 -16    5.30    1.01
   7  10 -15    0.31    0.92
   7  10 -14   -1.05    0.86
   7  10 -13    4.14    0.98
   7  10 -12    4.74    1.00
   7  10 -11    0.43    0.87
   7  10 -10   11.18    1.08
   7  10  -9   60.11    1.99
   7  10  -8   28.09    1.34
   7  10  -7   30.02    1.34
   7  10  -6   40.15    1.51
   7  10  -5   18.26    1.05
   7  10  -4    0.98    0.64
   7  10  -3    7.11    0.77
   7  10  -2   25.38    1.14
   7  10  -1   44.41    1.49
   7  10   0   59.50    1.76
   7  10   1   45.32    1.51
   7  10   2   25.17    1.14
   7  10   3    7.40    0.78
   7  10   4    0.44    0.63
   7  10   5   17.90    1.04
   7  10   6   39.61    1.50
   7  10   7   30.37    1.35
   7  10   8   27.97    1.33
   7  10   9   61.63    2.02
   7  10  10   10.75    1.07
   7  10  11    0.75    0.87
   7  10  12    5.87    1.03
   7  10  13    4.00    0.98
   7  10  14    0.24    0.89
   7  10  15    0.44    0.90
   7  10  16    6.58    1.03
   7  10  17    1.84    0.88
   7  11 -17   12.38    1.13
   7  11 -16    0.16    0.86
   7  11 -15   19.55    1.36
   7  11 -14    1.10    0.96
   7  11 -13    3.52    0.98
   7  11 -12    3.65    0.98
   7  11 -11   13.96    1.22
   7  11 -10    7.15    1.05
   7  11  -9   38.63    1.68
   7  11  -8    5.22    0.88
   7  11  -7    5.02    0.84
   7  11  -6   28.56    1.33
   7  11  -5    5.99    0.83
   7  11  -4   20.46    1.12
   7  11  -3   56.44    1.80
   7  11  -2    7.07    0.81
   7  11  -1   18.28    1.04
   7  11   0   45.47    1.57
   7  11   1   19.10    1.05
   7  11   2    7.19    0.80
   7  11   3   54.94    1.77
   7  11   4   20.71    1.13
   7  11   5    5.89    0.82
   7  11   6   28.86    1.34
   7  11   7    5.44    0.85
   7  11   8    4.24    0.86
   7  11   9   40.15    1.71
   7  11  10    7.96    1.06
   7  11  11   14.28    1.22
   7  11  12    4.26    0.99
   7  11  13    4.23    0.99
   7  11  14   -0.19    0.92
   7  11  15   18.67    1.33
   7  11  16    1.23    0.88
   7  11  17   10.30    1.10
   7  12 -16    1.22    0.87
   7  12 -15   17.83    1.29
   7  12 -14    0.94    0.93
   7  12 -13   22.34    1.46
   7  12 -12    1.79    0.94
   7  12 -11   17.05    1.30
   7  12 -10    1.65    0.93
   7  12  -9    0.90    0.87
   7  12  -8   12.29    1.15
   7  12  -7   13.74    1.12
   7  12  -6    8.58    0.96
   7  12  -5   19.54    1.16
   7  12  -4   17.80    1.11
   7  12  -3   49.14    1.72
   7  12  -2    2.50    0.72
   7  12  -1    1.37    0.69
   7  12   0    1.07    0.70
   7  12   1    1.24    0.69
   7  12   2    2.74    0.74
   7  12   3   48.80    1.71
   7  12   4   17.48    1.10
   7  12   5   19.34    1.16
   7  12   6    8.77    0.95
   7  12   7   14.12    1.13
   7  12   8   12.50    1.16
   7  12   9    0.40    0.86
   7  12  10    1.89    0.92
   7  12  11   15.67    1.26
   7  12  12    1.40    0.92
   7  12  13   24.20    1.50
   7  12  14    0.22    0.89
   7  12  15   17.17    1.26
   7  12  16    2.17    0.87
   7  13 -15    2.02    0.87
   7  13 -14    1.84    0.92
   7  13 -13    1.57    0.95
   7  13 -12   10.72    1.20
   7  13 -11    3.73    0.97
   7  13 -10   12.81    1.22
   7  13  -9    3.40    0.96
   7  13  -8    5.42    1.01
   7  13  -7   68.62    2.32
   7  13  -6   41.17    1.76
   7  13  -5    2.90    0.87
   7  13  -4    2.39    0.83
   7  13  -3   26.18    1.33
   7  13  -2   34.50    1.49
   7  13  -1    3.24    0.79
   7  13   0   15.46    1.09
   7  13   1    3.40    0.81
   7  13   2   33.89    1.47
   7  13   3   27.00    1.35
   7  13   4    2.98    0.82
   7  13   5    3.66    0.89
   7  13   6   40.22    1.75
   7  13   7   70.23    2.34
   7  13   8    4.07    0.99
   7  13   9    3.33    0.95
   7  13  10   12.52    1.21
   7  13  11    2.40    0.96
   7  13  12   10.24    1.19
   7  13  13    3.43    0.98
   7  13  14    2.57    0.94
   7  13  15    0.54    0.84
   7  14 -14   -0.49    0.83
   7  14 -13   21.41    1.37
   7  14 -12    3.87    1.00
   7  14 -11   32.72    1.69
   7  14 -10    2.83    0.98
   7  14  -9    3.10    0.96
   7  14  -8    5.09    1.03
   7  14  -7    8.02    1.10
   7  14  -6    8.07    1.08
   7  14  -5   11.37    1.15
   7  14  -4   14.29    1.20
   7  14  -3   52.50    1.99
   7  14  -2    7.06    0.99
   7  14  -1   65.23    2.18
   7  14   0   14.67    1.14
   7  14   1   63.77    2.16
   7  14   2    7.36    1.01
   7  14   3   52.38    1.98
   7  14   4   14.61    1.20
   7  14   5   11.39    1.14
   7  14   6    8.05    1.07
   7  14   7    8.92    1.10
   7  14   8    4.86    1.02
   7  14   9    2.81    0.98
   7  14  10    4.24    1.01
   7  14  11   32.30    1.68
   7  14  12    1.45    0.95
   7  14  13   19.91    1.35
   7  14  14    0.45    0.85
   7  15 -13    1.30    0.88
   7  15 -12    3.51    0.98
   7  15 -11    5.94    1.04
   7  15 -10    9.32    1.16
   7  15  -9   48.77    1.95
   7  15  -8   23.37    1.45
   7  15  -7   13.02    1.24
   7  15  -6   29.84    1.58
   7  15  -5    4.96    1.01
   7  15  -4    3.67    0.98
   7  15  -3    5.18    1.00
   7  15  -2   10.49    1.14
   7  15  -1   44.74    1.86
   7  15   0   16.15    1.27
   7  15   1   44.25    1.86
   7  15   2   10.59    1.14
   7  15   3    4.63    0.98
   7  15   4    3.24    0.96
   7  15   5    4.92    1.01
   7  15   6   31.55    1.61
   7  15   7   15.40    1.26
   7  15   8   23.55    1.45
   7  15   9   47.39    1.93
   7  15  10    9.15    1.18
   7  15  11    5.27    1.03
   7  15  12    4.14    0.97
   7  15  13    2.24    0.89
   7  16 -12    9.23    1.04
   7  16 -11    7.37    1.02
   7  16 -10    4.67    1.01
   7  16  -9    1.26    0.96
   7  16  -8    9.96    1.17
   7  16  -7    1.59    0.94
   7  16  -6   62.32    2.22
   7  16  -5   20.49    1.40
   7  16  -4   57.78    2.15
   7  16  -3    4.43    1.01
   7  16  -2   19.73    1.36
   7  16  -1   43.10    1.87
   7  16   0   13.91    1.24
   7  16   1   43.28    1.87
   7  16   2   19.60    1.35
   7  16   3    4.35    1.01
   7  16   4   56.60    2.13
   7  16   5   20.46    1.40
   7  16   6   62.60    2.24
   7  16   7    1.94    0.95
   7  16   8   10.55    1.19
   7  16   9    2.69    0.98
   7  16  10    4.98    1.01
   7  16  11    6.04    1.01
   7  16  12    9.21    1.05
   7  17 -11    2.65    0.91
   7  17 -10    7.62    1.02
   7  17  -9   11.95    1.15
   7  17  -8   23.04    1.44
   7  17  -7   40.73    1.81
   7  17  -6   -0.49    0.93
   7  17  -5   14.52    1.29
   7  17  -4    3.64    0.97
   7  17  -3    7.91    1.09
   7  17  -2   13.62    1.25
   7  17  -1   21.09    1.42
   7  17   0   91.49    2.77
   7  17   1   21.41    1.42
   7  17   2   15.15    1.26
   7  17   3    6.02    1.06
   7  17   4    2.94    0.97
   7  17   5   13.21    1.26
   7  17   6    0.23    0.94
   7  17   7   38.38    1.78
   7  17   8   23.32    1.44
   7  17   9   10.64    1.13
   7  17  10    7.53    1.03
   7  17  11    1.45    0.90
   7  18  -9    2.40    0.89
   7  18  -8    3.59    0.94
   7  18  -7    3.64    0.94
   7  18  -6    1.31    0.93
   7  18  -5   32.61    1.63
   7  18  -4   16.80    1.32
   7  18  -3   12.95    1.22
   7  18  -2   17.05    1.35
   7  18  -1   10.10    1.18
   7  18   0    1.00    0.96
   7  18   1   10.20    1.18
   7  18   2   16.37    1.32
   7  18   3   12.13    1.21
   7  18   4   17.38    1.33
   7  18   5   32.60    1.64
   7  18   6    0.87    0.92
   7  18   7    3.85    0.94
   7  18   8    2.20    0.90
   7  18   9    2.79    0.88
   7  19  -7   13.31    1.16
   7  19  -6    1.74    0.88
   7  19  -5    6.42    1.00
   7  19  -4    2.22    0.90
   7  19  -3    1.59    0.89
   7  19  -2    1.77    0.91
   7  19  -1    1.80    0.93
   7  19   0   33.96    1.65
   7  19   1    1.35    0.90
   7  19   2    0.94    0.90
   7  19   3    1.31    0.88
   7  19   4    1.83    0.89
   7  19   5    6.36    1.00
   7  19   6    2.05    0.87
   7  19   7   13.49    1.16
   7  20  -3    0.76    0.87
   7  20  -2    0.13    0.83
   7  20  -1    2.04    0.88
   7  20   0   -0.50    0.82
   7  20   1    2.32    0.88
   7  20   2    1.19    0.84
   7  20   3   -0.08    0.86
   8   0   0   52.90    1.33
   8   0   1  260.27    4.83
   8   0   2  150.95    3.01
   8   0   3    6.03    0.52
   8   0   4   54.63    1.42
   8   0   5  220.52    4.31
   8   0   6    9.24    0.68
   8   0   7    0.08    0.51
   8   0   8  131.14    2.94
   8   0   9   16.67    0.94
   8   0  10    6.32    0.76
   8   0  11   35.50    1.42
   8   0  12   12.23    0.99
   8   0  13   63.48    2.06
   8   0  14   21.51    1.35
   8   0  15    3.03    0.95
   8   0  16    2.40    0.93
   8   0  17    2.68    0.94
   8   0  18   35.85    1.70
   8   0  19    0.84    0.86
   8   1 -19   14.26    1.18
   8   1 -18   15.18    1.25
   8   1 -17    9.23    1.09
   8   1 -16    1.72    0.92
   8   1 -15    3.36    0.95
   8   1 -14    9.83    1.08
   8   1 -13   77.25    2.31
   8   1 -12    8.33    0.92
   8   1 -11   12.71    0.96
   8   1 -10    9.64    0.84
   8   1  -9    3.11    0.66
   8   1  -8   16.00    0.89
   8   1  -7  117.94    2.67
   8   1  -6   21.37    0.92
   8   1  -5  109.52    2.43
   8   1  -4  179.72    3.55
   8   1  -3   51.41    1.34
   8   1  -2   35.91    1.05
   8   1  -1   29.49    0.93
   8   1   0  124.34    2.55
   8   1   1   29.26    0.93
   8   1   2   34.80    1.04
   8   1   3   51.85    1.35
   8   1   4  177.57    3.52
   8   1   5  109.96    2.44
   8   1   6   20.25    0.90
   8   1   7  117.17    2.66
   8   1   8   15.52    0.88
   8   1   9    3.54    0.66
   8   1  10    9.71    0.84
   8   1  11   12.60    0.95
   8   1  12    8.78    0.92
   8   1  13   77.19    2.31
   8   1  14   10.28    1.09
   8   1  15    4.11    0.96
   8   1  16    1.73    0.91
   8   1  17    7.79    1.06
   8   1  18   13.69    1.22
   8   1  19   13.69    1.18
   8   2 -19   21.11    1.32
   8   2 -18    7.58    1.10
   8   2 -17    0.42    0.93
   8   2 -16    3.47    0.98
   8   2 -15   22.47    1.40
   8   2 -14   32.18    1.59
   8   2 -13    2.34    0.86
   8   2 -12   20.88    1.19
   8   2 -11   15.37    1.02
   8   2 -10   48.67    1.62
   8   2  -9   29.26    1.20
   8   2  -8   91.52    2.27
   8   2  -7   22.64    0.99
   8   2  -6   74.78    1.88
   8   2  -5  247.63    4.78
   8   2  -4   58.55    1.50
   8   2  -3  125.78    2.62
   8   2  -2   34.14    1.04
   8   2  -1   30.28    0.96
   8   2   0   66.25    1.57
   8   2   1   30.26    0.96
   8   2   2   35.05    1.05
   8   2   3  122.19    2.56
   8   2   4   57.47    1.48
   8   2   5  246.09    4.75
   8   2   6   74.41    1.88
   8   2   7   23.16    1.00
   8   2   8   91.43    2.27
   8   2   9   28.89    1.20
   8   2  10   48.80    1.63
   8   2  11   14.72    1.01
   8   2  12   21.08    1.20
   8   2  13    2.95    0.87
   8   2  14   31.59    1.58
   8   2  15   21.73    1.38
   8   2  16    4.95    1.00
   8   2  17    0.69    0.91
   8   2  18    8.88    1.12
   8   2  19   21.51    1.33
   8   3 -19   12.35    1.12
   8   3 -18    0.87    0.92
   8   3 -17    8.05    1.11
   8   3 -16    6.14    1.03
   8   3 -15   45.44    1.90
   8   3 -14   49.00    1.94
   8   3 -13   42.82    1.74
   8   3 -12   79.33    2.32
   8   3 -11   23.03    1.20
   8   3 -10  125.99    3.01
   8   3  -9   60.89    1.81
   8   3  -8   12.38    0.84
   8   3  -7   15.06    0.85
   8   3  -6   45.68    1.39
   8   3  -5   91.40    2.15
   8   3  -4   47.87    1.36
   8   3  -3  328.31    6.06
   8   3  -2   72.16    1.71
   8   3  -1   86.46    1.94
   8   3   0  553.75    9.63
   8   3   1   86.11    1.94
   8   3   2   72.88    1.72
   8   3   3  325.66    6.01
   8   3   4   48.66    1.38
   8   3   5   91.39    2.15
   8   3   6   45.89    1.40
   8   3   7   15.94    0.87
   8   3   8   12.65    0.85
   8   3   9   60.73    1.80
   8   3  10  128.09    3.05
   8   3  11   21.54    1.17
   8   3  12   82.26    2.37
   8   3  13   42.30    1.73
   8   3  14   48.46    1.92
   8   3  15   45.36    1.89
   8   3  16    4.79    1.01
   8   3  17    5.92    1.07
   8   3  18    2.47    0.95
   8   3  19   11.54    1.11
   8   4 -19    0.45    0.84
   8   4 -18   10.87    1.16
   8   4 -17   28.40    1.59
   8   4 -16   14.05    1.24
   8   4 -15   17.96    1.33
   8   4 -14   32.36    1.62
   8   4 -13   39.28    1.68
   8   4 -12   13.25    1.05
   8   4 -11    4.38    0.81
   8   4 -10  121.76    2.96
   8   4  -9   32.96    1.32
   8   4  -8   78.51    2.09
   8   4  -7   21.24    1.00
   8   4  -6  142.22    3.09
   8   4  -5  242.65    4.74
   8   4  -4    8.95    0.67
   8   4  -3   37.70    1.18
   8   4  -2    7.24    0.58
   8   4  -1   43.14    1.22
   8   4   0  129.49    2.69
   8   4   1   42.93    1.22
   8   4   2    7.41    0.58
   8   4   3   36.30    1.16
   8   4   4    8.89    0.66
   8   4   5  241.50    4.72
   8   4   6  141.30    3.07
   8   4   7   21.35    1.00
   8   4   8   77.84    2.08
   8   4   9   34.10    1.34
   8   4  10  118.71    2.91
   8   4  11    4.92    0.82
   8   4  12   13.43    1.05
   8   4  13   37.42    1.65
   8   4  14   34.24    1.64
   8   4  15   19.08    1.36
   8   4  16   15.23    1.25
   8   4  17   31.52    1.64
   8   4  18   10.97    1.13
   8   4  19    0.39    0.84
   8   5 -19   31.98    1.50
   8   5 -18    2.11    0.93
   8   5 -17    8.67    1.13
   8   5 -16   10.28    1.14
   8   5 -15   72.34    2.41
   8   5 -14    0.92    0.89
   8   5 -13   31.59    1.57
   8   5 -12    5.71    0.90
   8   5 -11  160.19    3.72
   8   5 -10   72.04    2.12
   8   5  -9   94.61    2.46
   8   5  -8   26.11    1.15
   8   5  -7   53.51    1.63
   8   5  -6  114.29    2.65
   8   5  -5   58.59    1.64
   8   5  -4   67.03    1.75
   8   5  -3   30.06    1.07
   8   5  -2   28.53    1.03
   8   5  -1    5.53    0.58
   8   5   0   -0.02    0.46
   8   5   1    5.84    0.58
   8   5   2   29.50    1.05
   8   5   3   29.28    1.06
   8   5   4   68.62    1.78
   8   5   5   58.36    1.64
   8   5   6  115.63    2.67
   8   5   7   50.94    1.58
   8   5   8   26.54    1.17
   8   5   9   92.87    2.43
   8   5  10   74.71    2.17
   8   5  11  159.17    3.70
   8   5  12    5.55    0.89
   8   5  13   30.68    1.55
   8   5  14    0.14    0.88
   8   5  15   71.11    2.39
   8   5  16    9.86    1.14
   8   5  17    7.78    1.13
   8   5  18    3.28    0.95
   8   5  19   32.44    1.50
   8   6 -19    4.24    0.93
   8   6 -18   10.33    1.10
   8   6 -17    3.17    0.99
   8   6 -16   60.74    2.24
   8   6 -15    2.59    0.95
   8   6 -14   19.95    1.35
   8   6 -13   10.07    1.11
   8   6 -12   30.77    1.50
   8   6 -11    7.69    0.92
   8   6 -10  116.87    2.94
   8   6  -9  102.26    2.63
   8   6  -8   62.90    1.88
   8   6  -7   50.04    1.60
   8   6  -6  129.20    2.94
   8   6  -5   89.00    2.21
   8   6  -4   52.05    1.53
   8   6  -3   47.65    1.43
   8   6  -2   90.38    2.15
   8   6  -1  273.26    5.23
   8   6   0  235.55    4.59
   8   6   1  270.61    5.18
   8   6   2   89.16    2.13
   8   6   3   46.65    1.41
   8   6   4   53.12    1.55
   8   6   5   88.14    2.20
   8   6   6  127.18    2.91
   8   6   7   48.08    1.57
   8   6   8   61.67    1.85
   8   6   9  103.47    2.64
   8   6  10  113.03    2.87
   8   6  11    9.47    0.95
   8   6  12   29.87    1.48
   8   6  13    9.68    1.10
   8   6  14   20.25    1.36
   8   6  15    2.79    0.95
   8   6  16   61.07    2.26
   8   6  17    4.46    1.01
   8   6  18    9.66    1.09
   8   6  19    3.92    0.93
   8   7 -18    8.77    1.03
   8   7 -17    3.83    0.98
   8   7 -16    1.64    0.94
   8   7 -15    9.82    1.11
   8   7 -14    6.93    1.04
   8   7 -13    4.12    0.98
   8   7 -12   48.48    1.92
   8   7 -11    8.46    0.97
   8   7 -10   75.12    2.24
   8   7  -9   20.35    1.15
   8   7  -8    9.74    0.88
   8   7  -7   29.74    1.25
   8   7  -6    4.21    0.70
   8   7  -5  212.74    4.37
   8   7  -4  235.73    4.72
   8   7  -3   73.21    1.92
   8   7  -2   96.84    2.32
   8   7  -1   35.28    1.22
   8   7   0  252.25    4.93
   8   7   1   33.48    1.19
   8   7   2   95.17    2.29
   8   7   3   71.46    1.89
   8   7   4  239.35    4.78
   8   7   5  218.10    4.46
   8   7   6    4.13    0.70
   8   7   7   30.17    1.27
   8   7   8    9.30    0.88
   8   7   9   19.54    1.13
   8   7  10   73.87    2.21
   8   7  11    9.90    0.99
   8   7  12   48.11    1.91
   8   7  13    4.63    0.97
   8   7  14    7.32    1.07
   8   7  15    8.60    1.11
   8   7  16    0.96    0.94
   8   7  17    3.86    0.98
   8   7  18    8.35    1.03
   8   8 -18    5.40    0.92
   8   8 -17    4.03    0.97
   8   8 -16   11.49    1.18
   8   8 -15    6.25    1.04
   8   8 -14   16.67    1.29
   8   8 -13    7.59    1.06
   8   8 -12    9.85    1.10
   8   8 -11    6.88    0.99
   8   8 -10   82.04    2.39
   8   8  -9   48.57    1.74
   8   8  -8   68.12    2.05
   8   8  -7   77.73    2.18
   8   8  -6    4.70    0.75
   8   8  -5   53.44    1.67
   8   8  -4   18.85    1.00
   8   8  -3  165.45    3.56
   8   8  -2  272.98    5.36
   8   8  -1   27.70    1.13
   8   8   0  132.00    2.96
   8   8   1   26.09    1.11
   8   8   2  271.36    5.33
   8   8   3  162.52    3.51
   8   8   4   18.88    1.00
   8   8   5   53.63    1.68
   8   8   6    5.53    0.76
   8   8   7   76.88    2.17
   8   8   8   67.45    2.04
   8   8   9   49.72    1.76
   8   8  10   83.95    2.43
   8   8  11    6.28    0.98
   8   8  12    9.76    1.11
   8   8  13    5.59    1.03
   8   8  14   15.99    1.27
   8   8  15    7.05    1.05
   8   8  16   10.37    1.17
   8   8  17    4.78    0.97
   8   8  18    2.85    0.88
   8   9 -17    6.34    0.98
   8   9 -16    1.13    0.91
   8   9 -15   20.23    1.40
   8   9 -14    4.86    1.02
   8   9 -13    7.68    1.08
   8   9 -12   25.81    1.48
   8   9 -11    4.18    0.97
   8   9 -10  116.09    3.11
   8   9  -9   23.50    1.28
   8   9  -8   70.43    2.14
   8   9  -7   32.63    1.39
   8   9  -6    8.72    0.87
   8   9  -5  126.49    3.02
   8   9  -4   48.42    1.61
   8   9  -3  107.17    2.63
   8   9  -2  182.93    3.91
   8   9  -1   29.68    1.22
   8   9   0  332.79    6.42
   8   9   1   29.50    1.22
   8   9   2  185.82    3.95
   8   9   3  106.40    2.62
   8   9   4   46.65    1.59
   8   9   5  128.42    3.05
   8   9   6    8.34    0.86
   8   9   7   30.02    1.34
   8   9   8   73.29    2.19
   8   9   9   21.15    1.24
   8   9  10  120.15    3.18
   8   9  11    5.18    1.00
   8   9  12   26.29    1.49
   8   9  13    7.25    1.08
   8   9  14    4.66    1.02
   8   9  15   19.21    1.39
   8   9  16    0.93    0.91
   8   9  17    6.62    0.99
   8  10 -17    3.41    0.89
   8  10 -16    3.44    0.94
   8  10 -15    4.82    1.01
   8  10 -14    8.28    1.12
   8  10 -13    0.07    0.89
   8  10 -12    9.85    1.14
   8  10 -11   15.44    1.26
   8  10 -10    2.37    0.92
   8  10  -9   13.33    1.13
   8  10  -8    0.18    0.74
   8  10  -7   52.19    1.81
   8  10  -6   34.78    1.46
   8  10  -5  150.63    3.49
   8  10  -4  101.60    2.61
   8  10  -3  167.82    3.74
   8  10  -2    2.37    0.71
   8  10  -1   78.34    2.16
   8  10   0    9.72    0.86
   8  10   1   75.07    2.10
   8  10   2    1.62    0.70
   8  10   3  167.09    3.72
   8  10   4  100.72    2.60
   8  10   5  150.94    3.49
   8  10   6   35.36    1.47
   8  10   7   52.18    1.81
   8  10   8    0.38    0.75
   8  10   9   14.69    1.16
   8  10  10    1.41    0.91
   8  10  11   16.88    1.28
   8  10  12    9.58    1.13
   8  10  13    0.44    0.89
   8  10  14    7.12    1.10
   8  10  15    5.72    1.03
   8  10  16    3.13    0.93
   8  10  17    1.95    0.87
   8  11 -16    5.11    0.96
   8  11 -15    1.86    0.90
   8  11 -14    3.86    1.01
   8  11 -13    1.40    0.94
   8  11 -12   13.56    1.23
   8  11 -11   31.06    1.62
   8  11 -10    7.89    1.09
   8  11  -9   27.86    1.52
   8  11  -8   56.59    2.05
   8  11  -7   64.73    2.10
   8  11  -6   10.40    0.97
   8  11  -5    3.27    0.79
   8  11  -4    8.84    0.91
   8  11  -3   65.97    2.02
   8  11  -2   71.96    2.11
   8  11  -1   31.47    1.35
   8  11   0   85.21    2.34
   8  11   1   30.42    1.33
   8  11   2   71.05    2.09
   8  11   3   67.63    2.05
   8  11   4    8.22    0.90
   8  11   5    3.08    0.80
   8  11   6   10.62    0.99
   8  11   7   64.15    2.10
   8  11   8   57.42    2.06
   8  11   9   27.47    1.50
   8  11  10    8.30    1.08
   8  11  11   33.32    1.64
   8  11  12   14.32    1.24
   8  11  13    0.76    0.92
   8  11  14    4.13    0.99
   8  11  15    0.74    0.90
   8  11  16    5.31    0.96
   8  12 -15    4.12    0.93
   8  12 -14    5.43    1.01
   8  12 -13   28.02    1.57
   8  12 -12   10.66    1.16
   8  12 -11   39.53    1.79
   8  12 -10    3.43    0.97
   8  12  -9   37.08    1.72
   8  12  -8   14.61    1.23
   8  12  -7   15.64    1.24
   8  12  -6   19.30    1.25
   8  12  -5   74.18    2.26
   8  12  -4   41.44    1.63
   8  12  -3   11.98    1.02
   8  12  -2   25.78    1.29
   8  12  -1   22.53    1.22
   8  12   0    0.14    0.71
   8  12   1   22.22    1.21
   8  12   2   26.63    1.31
   8  12   3   11.62    1.00
   8  12   4   42.35    1.65
   8  12   5   73.75    2.25
   8  12   6   19.04    1.26
   8  12   7   14.55    1.22
   8  12   8   14.73    1.23
   8  12   9   34.65    1.68
   8  12  10    2.76    0.97
   8  12  11   40.47    1.80
   8  12  12   10.63    1.16
   8  12  13   27.33    1.56
   8  12  14    4.28    1.01
   8  12  15    2.47    0.93
   8  13 -15    3.91    0.95
   8  13 -14   23.88    1.39
   8  13 -13    2.34    0.95
   8  13 -12   17.83    1.35
   8  13 -11   19.17    1.37
   8  13 -10    3.14    0.98
   8  13  -9    0.89    0.93
   8  13  -8    6.50    1.05
   8  13  -7    0.55    0.90
   8  13  -6   22.28    1.40
   8  13  -5    2.09    0.92
   8  13  -4   44.10    1.82
   8  13  -3   26.42    1.41
   8  13  -2    2.32    0.85
   8  13  -1    6.37    0.93
   8  13   0    1.23    0.78
   8  13   1    6.04    0.91
   8  13   2    1.96    0.85
   8  13   3   26.16    1.40
   8  13   4   45.67    1.85
   8  13   5    2.38    0.91
   8  13   6   23.25    1.41
   8  13   7    1.04    0.90
   8  13   8    6.13    1.06
   8  13   9    0.98    0.92
   8  13  10    4.12    1.00
   8  13  11   20.26    1.40
   8  13  12   17.45    1.34
   8  13  13    2.60    0.97
   8  13  14   24.12    1.39
   8  13  15    3.66    0.95
   8  14 -14   -0.04    0.86
   8  14 -13    5.64    1.00
   8  14 -12    1.63    0.94
   8  14 -11   10.83    1.18
   8  14 -10   19.60    1.42
   8  14  -9    7.48    1.08
   8  14  -8    1.01    0.93
   8  14  -7    3.15    0.97
   8  14  -6   21.18    1.38
   8  14  -5   11.44    1.16
   8  14  -4   20.93    1.38
   8  14  -3   11.51    1.15
   8  14  -2   12.15    1.16
   8  14  -1   15.57    1.23
   8  14   0    0.28    0.84
   8  14   1   17.58    1.28
   8  14   2   12.04    1.16
   8  14   3   13.47    1.18
   8  14   4   17.96    1.32
   8  14   5   11.68    1.16
   8  14   6   22.09    1.41
   8  14   7    4.15    1.00
   8  14   8    1.64    0.94
   8  14   9    7.50    1.09
   8  14  10   21.40    1.46
   8  14  11    9.96    1.17
   8  14  12    1.44    0.93
   8  14  13    5.84    0.99
   8  14  14    0.73    0.85
   8  15 -13    1.27    0.90
   8  15 -12    3.75    0.93
   8  15 -11    5.81    1.02
   8  15 -10   27.43    1.56
   8  15  -9    1.21    0.94
   8  15  -8   -0.47    0.88
   8  15  -7   31.00    1.59
   8  15  -6    1.74    0.96
   8  15  -5    3.05    0.96
   8  15  -4    4.86    1.02
   8  15  -3   34.47    1.67
   8  15  -2    3.57    0.96
   8  15  -1    1.19    0.89
   8  15   0   23.62    1.42
   8  15   1    0.75    0.89
   8  15   2    1.90    0.94
   8  15   3   32.47    1.63
   8  15   4    4.48    1.00
   8  15   5    2.09    0.96
   8  15   6    2.75    0.97
   8  15   7   31.70    1.62
   8  15   8    0.64    0.88
   8  15   9    2.18    0.97
   8  15  10   27.75    1.55
   8  15  11    6.23    1.02
   8  15  12    3.81    0.94
   8  15  13    0.66    0.89
   8  16 -11    0.36    0.83
   8  16 -10    1.13    0.90
   8  16  -9    2.94    0.97
   8  16  -8    4.59    1.02
   8  16  -7    0.79    0.95
   8  16  -6    2.68    1.02
   8  16  -5   13.19    1.22
   8  16  -4    5.83    1.05
   8  16  -3    7.63    1.09
   8  16  -2    3.30    0.99
   8  16  -1    8.00    1.10
   8  16   0    0.55    0.92
   8  16   1    7.11    1.08
   8  16   2    3.52    0.99
   8  16   3    7.71    1.09
   8  16   4    5.62    1.04
   8  16   5   13.67    1.22
   8  16   6    2.64    1.02
   8  16   7    2.51    0.98
   8  16   8    5.35    1.03
   8  16   9    2.86    0.96
   8  16  10    2.17    0.90
   8  16  11    0.52    0.82
   8  17 -10    5.39    0.97
   8  17  -9    1.27    0.88
   8  17  -8    1.58    0.90
   8  17  -7    7.00    1.07
   8  17  -6    2.41    0.98
   8  17  -5    6.31    1.08
   8  17  -4    7.87    1.13
   8  17  -3    5.05    1.05
   8  17  -2    1.47    0.95
   8  17  -1    3.71    1.04
   8  17   0   13.48    1.25
   8  17   1    4.25    1.04
   8  17   2    0.06    0.93
   8  17   3    4.03    1.04
   8  17   4    6.75    1.10
   8  17   5    6.55    1.08
   8  17   6    2.42    0.97
   8  17   7    6.92    1.07
   8  17   8    0.15    0.88
   8  17   9    1.34    0.88
   8  17  10    5.99    0.99
   8  18  -8    8.51    1.03
   8  18  -7    1.31    0.88
   8  18  -6    4.73    0.97
   8  18  -5    0.56    0.91
   8  18  -4    4.43    1.00
   8  18  -3    5.05    1.02
   8  18  -2   18.58    1.33
   8  18  -1   -0.83    0.87
   8  18   0    0.70    0.93
   8  18   1   -0.29    0.90
   8  18   2   17.64    1.32
   8  18   3    4.32    1.02
   8  18   4    5.90    1.02
   8  18   5    2.97    0.94
   8  18   6    5.41    0.99
   8  18   7    0.98    0.87
   8  18   8    8.06    1.02
   8  19  -5    0.75    0.86
   8  19  -4    1.10    0.86
   8  19  -3    7.26    1.01
   8  19  -2    3.17    0.95
   8  19  -1    4.43    0.96
   8  19   0    3.93    0.96
   8  19   1    2.26    0.94
   8  19   2    3.86    0.95
   8  19   3    7.14    1.02
   8  19   4    0.24    0.84
   8  19   5    0.58    0.84
   9   0   1   13.45    0.70
   9   0   2   17.16    0.80
   9   0   3  267.45    5.11
   9   0   4   62.61    1.66
   9   0   5   36.60    1.22
   9   0   6   96.21    2.31
   9   0   7    2.26    0.60
   9   0   8   37.55    1.36
   9   0   9   17.14    1.01
   9   0  10   14.48    0.99
   9   0  11   20.98    1.17
   9   0  12   23.45    1.27
   9   0  13    1.20    0.87
   9   0  14    1.23    0.90
   9   0  15    0.45    0.86
   9   0  16   26.85    1.51
   9   0  17    0.49    0.92
   9   0  18    2.13    0.93
   9   0  19   13.19    1.12
   9   1 -19    0.77    0.84
   9   1 -18   15.07    1.24
   9   1 -17   16.80    1.33
   9   1 -16    4.06    1.00
   9   1 -15   14.60    1.23
   9   1 -14   43.16    1.82
   9   1 -13    3.11    0.92
   9   1 -12   74.34    2.25
   9   1 -11   39.79    1.55
   9   1 -10   25.05    1.21
   9   1  -9   49.15    1.63
   9   1  -8    2.40    0.65
   9   1  -7    2.00    0.62
   9   1  -6   18.86    0.93
   9   1  -5    5.58    0.63
   9   1  -4    5.23    0.60
   9   1  -3  101.32    2.30
   9   1  -2   13.72    0.74
   9   1  -1    9.88    0.66
   9   1   0  153.48    3.11
   9   1   1    9.82    0.65
   9   1   2   13.84    0.74
   9   1   3  100.40    2.29
   9   1   4    5.44    0.60
   9   1   5    4.74    0.61
   9   1   6   19.26    0.93
   9   1   7    2.28    0.61
   9   1   8    3.26    0.68
   9   1   9   49.84    1.64
   9   1  10   23.73    1.19
   9   1  11   41.09    1.58
   9   1  12   73.46    2.23
   9   1  13    3.79    0.92
   9   1  14   42.29    1.80
   9   1  15   12.96    1.21
   9   1  16    4.23    0.99
   9   1  17   16.94    1.34
   9   1  18   16.34    1.27
   9   1  19    0.35    0.84
   9   2 -19    1.01    0.84
   9   2 -18   20.29    1.34
   9   2 -17   18.38    1.36
   9   2 -16   42.45    1.83
   9   2 -15    3.49    0.98
   9   2 -14    3.28    0.96
   9   2 -13    1.24    0.87
   9   2 -12   29.85    1.41
   9   2 -11   25.28    1.28
   9   2 -10   40.41    1.53
   9   2  -9   94.92    2.46
   9   2  -8   26.57    1.17
   9   2  -7   16.52    0.93
   9   2  -6   44.62    1.42
   9   2  -5   29.60    1.11
   9   2  -4   39.16    1.26
   9   2  -3    8.20    0.65
   9   2  -2   73.94    1.83
   9   2  -1   43.83    1.29
   9   2   0  155.21    3.19
   9   2   1   44.88    1.31
   9   2   2   73.51    1.82
   9   2   3    7.90    0.65
   9   2   4   39.54    1.27
   9   2   5   29.10    1.10
   9   2   6   45.57    1.44
   9   2   7   17.78    0.95
   9   2   8   26.24    1.16
   9   2   9   95.05    2.46
   9   2  10   42.29    1.56
   9   2  11   26.04    1.29
   9   2  12   30.04    1.41
   9   2  13    1.91    0.88
   9   2  14    3.53    0.96
   9   2  15    4.77    1.01
   9   2  16   43.00    1.83
   9   2  17   18.16    1.35
   9   2  18   23.15    1.39
   9   2  19    0.56    0.84
   9   3 -19   10.94    1.10
   9   3 -18    6.33    1.04
   9   3 -17    5.91    1.04
   9   3 -16    7.86    1.08
   9   3 -15   18.88    1.34
   9   3 -14    3.00    0.96
   9   3 -13    3.57    0.95
   9   3 -12    4.71    0.92
   9   3 -11   85.11    2.41
   9   3 -10   25.82    1.25
   9   3  -9   86.61    2.33
   9   3  -8   32.80    1.30
   9   3  -7   94.92    2.37
   9   3  -6   80.77    2.08
   9   3  -5   47.21    1.44
   9   3  -4  188.77    3.85
   9   3  -3    3.35    0.56
   9   3  -2   42.82    1.30
   9   3  -1   11.55    0.72
   9   3   0   61.98    1.62
   9   3   1   11.92    0.73
   9   3   2   44.72    1.33
   9   3   3    3.45    0.56
   9   3   4  184.01    3.77
   9   3   5   47.09    1.45
   9   3   6   80.57    2.08
   9   3   7   92.66    2.33
   9   3   8   31.93    1.29
   9   3   9   86.88    2.33
   9   3  10   26.53    1.27
   9   3  11   85.80    2.42
   9   3  12    5.67    0.94
   9   3  13    4.81    0.96
   9   3  14    3.88    0.97
   9   3  15   18.65    1.35
   9   3  16    7.87    1.09
   9   3  17    5.75    1.05
   9   3  18    8.49    1.06
   9   3  19   10.59    1.09
   9   4 -19    3.07    0.92
   9   4 -18    3.00    0.94
   9   4 -17    4.31    0.98
   9   4 -16   35.08    1.74
   9   4 -15   57.71    2.14
   9   4 -14   12.44    1.20
   9   4 -13   71.22    2.36
   9   4 -12   20.45    1.28
   9   4 -11   60.71    1.99
   9   4 -10    3.97    0.81
   9   4  -9   30.54    1.32
   9   4  -8   28.18    1.23
   9   4  -7    2.29    0.66
   9   4  -6   97.70    2.40
   9   4  -5   69.92    1.88
   9   4  -4   38.57    1.28
   9   4  -3   11.79    0.75
   9   4  -2   12.16    0.76
   9   4  -1  142.66    3.03
   9   4   0  133.86    2.88
   9   4   1  145.20    3.07
   9   4   2   12.77    0.77
   9   4   3   11.58    0.75
   9   4   4   38.27    1.28
   9   4   5   69.27    1.87
   9   4   6   94.96    2.35
   9   4   7    1.80    0.66
   9   4   8   28.13    1.23
   9   4   9   29.67    1.30
   9   4  10    6.16    0.85
   9   4  11   60.28    1.98
   9   4  12   20.15    1.29
   9   4  13   72.29    2.38
   9   4  14   12.62    1.19
   9   4  15   58.58    2.15
   9   4  16   36.80    1.77
   9   4  17    4.80    1.00
   9   4  18    3.18    0.93
   9   4  19    3.58    0.93
   9   5 -18   24.11    1.37
   9   5 -17   13.79    1.22
   9   5 -16   12.51    1.23
   9   5 -15    4.67    1.02
   9   5 -14   27.73    1.53
   9   5 -13    1.39    0.90
   9   5 -12   64.30    2.21
   9   5 -11   71.90    2.21
   9   5 -10  124.15    3.09
   9   5  -9    0.23    0.69
   9   5  -8   48.55    1.64
   9   5  -7   30.00    1.25
   9   5  -6  132.27    3.03
   9   5  -5  178.66    3.77
   9   5  -4    3.91    0.64
   9   5  -3    7.59    0.71
   9   5  -2  104.76    2.43
   9   5  -1   71.90    1.86
   9   5   0   10.48    0.74
   9   5   1   72.23    1.86
   9   5   2  105.00    2.44
   9   5   3    7.45    0.69
   9   5   4    4.33    0.65
   9   5   5  177.48    3.76
   9   5   6  130.78    3.00
   9   5   7   30.38    1.26
   9   5   8   47.70    1.62
   9   5   9    0.61    0.70
   9   5  10  125.45    3.11
   9   5  11   69.82    2.17
   9   5  12   63.08    2.19
   9   5  13    1.92    0.93
   9   5  14   27.86    1.54
   9   5  15    4.77    1.02
   9   5  16   12.32    1.23
   9   5  17   14.31    1.24
   9   5  18   25.03    1.40
   9   6 -18   10.43    1.08
   9   6 -17   10.13    1.13
   9   6 -16    8.63    1.13
   9   6 -15   18.68    1.33
   9   6 -14    8.99    1.10
   9   6 -13   27.44    1.52
   9   6 -12   13.94    1.20
   9   6 -11   78.98    2.43
   9   6 -10   15.87    1.10
   9   6  -9    1.37    0.75
   9   6  -8  128.93    3.10
   9   6  -7    6.75    0.81
   9   6  -6  130.69    3.04
   9   6  -5  194.80    4.09
   9   6  -4   29.31    1.18
   9   6  -3   26.51    1.11
   9   6  -2  269.71    5.26
   9   6  -1   72.03    1.90
   9   6   0  126.42    2.83
   9   6   1   72.00    1.90
   9   6   2  269.67    5.26
   9   6   3   26.41    1.10
   9   6   4   29.59    1.19
   9   6   5  197.61    4.13
   9   6   6  126.24    2.96
   9   6   7    6.73    0.81
   9   6   8  130.22    3.12
   9   6   9    1.31    0.74
   9   6  10   15.30    1.10
   9   6  11   78.35    2.42
   9   6  12   14.13    1.21
   9   6  13   30.09    1.58
   9   6  14    7.11    1.07
   9   6  15   17.62    1.31
   9   6  16    8.64    1.13
   9   6  17   11.13    1.15
   9   6  18    8.97    1.04
   9   7 -18    2.20    0.89
   9   7 -17    1.71    0.91
   9   7 -16   15.39    1.27
   9   7 -15    8.42    1.14
   9   7 -14    0.57    0.91
   9   7 -13   11.38    1.16
   9   7 -12   21.93    1.39
   9   7 -11   33.98    1.62
   9   7 -10   12.29    1.06
   9   7  -9   32.51    1.44
   9   7  -8   27.36    1.30
   9   7  -7   52.24    1.74
   9   7  -6   60.03    1.84
   9   7  -5  195.11    4.14
   9   7  -4  141.60    3.20
   9   7  -3  216.31    4.43
   9   7  -2   59.30    1.73
   9   7  -1  139.88    3.11
   9   7   0  180.82    3.80
   9   7   1  135.79    3.04
   9   7   2   59.50    1.74
   9   7   3  210.70    4.34
   9   7   4  141.09    3.19
   9   7   5  192.22    4.09
   9   7   6   58.44    1.81
   9   7   7   53.91    1.77
   9   7   8   26.87    1.29
   9   7   9   32.86    1.44
   9   7  10   12.29    1.05
   9   7  11   33.49    1.61
   9   7  12   21.21    1.37
   9   7  13    8.38    1.11
   9   7  14    2.22    0.92
   9   7  15   10.12    1.18
   9   7  16   15.53    1.28
   9   7  17    1.47    0.90
   9   7  18    0.61    0.87
   9   8 -17    3.94    0.93
   9   8 -16   11.08    1.15
   9   8 -15    6.98    1.08
   9   8 -14    4.75    1.00
   9   8 -13    5.14    1.02
   9   8 -12    4.79    1.01
   9   8 -11   30.39    1.57
   9   8 -10    1.58    0.83
   9   8  -9  107.64    2.86
   9   8  -8   86.62    2.44
   9   8  -7    2.71    0.77
   9   8  -6   35.14    1.43
   9   8  -5  119.30    2.90
   9   8  -4  135.45    3.15
   9   8  -3   16.13    0.99
   9   8  -2   55.79    1.72
   9   8  -1  341.31    6.57
   9   8   0    1.88    0.65
   9   8   1  339.14    6.53
   9   8   2   57.04    1.74
   9   8   3   16.12    0.99
   9   8   4  137.36    3.18
   9   8   5  118.43    2.88
   9   8   6   36.70    1.45
   9   8   7    2.52    0.76
   9   8   8   85.33    2.42
   9   8   9  106.41    2.83
   9   8  10    1.62    0.85
   9   8  11   31.81    1.59
   9   8  12    5.49    1.00
   9   8  13    5.28    1.02
   9   8  14    4.31    0.99
   9   8  15    7.67    1.08
   9   8  16    9.27    1.13
   9   8  17    4.19    0.93
   9   9 -17    2.82    0.93
   9   9 -16    2.01    0.91
   9   9 -15   15.18    1.27
   9   9 -14    2.87    1.00
   9   9 -13   28.36    1.55
   9   9 -12   15.37    1.27
   9   9 -11   30.15    1.58
   9   9 -10   33.63    1.63
   9   9  -9   26.32    1.43
   9   9  -8   26.12    1.34
   9   9  -7   67.55    2.10
   9   9  -6    8.74    0.92
   9   9  -5   42.73    1.58
   9   9  -4   83.71    2.31
   9   9  -3  274.80    5.54
   9   9  -2   55.28    1.76
   9   9  -1   50.77    1.66
   9   9   0   65.74    1.93
   9   9   1   51.14    1.67
   9   9   2   57.74    1.80
   9   9   3  273.77    5.53
   9   9   4   82.54    2.29
   9   9   5   43.29    1.59
   9   9   6    9.17    0.92
   9   9   7   67.14    2.09
   9   9   8   26.30    1.34
   9   9   9   25.19    1.39
   9   9  10   34.05    1.65
   9   9  11   29.00    1.55
   9   9  12   15.91    1.27
   9   9  13   27.87    1.53
   9   9  14    2.51    0.99
   9   9  15   15.04    1.26
   9   9  16    3.10    0.92
   9   9  17    2.63    0.92
   9  10 -16    6.29    0.97
   9  10 -15    1.49    0.92
   9  10 -14    2.43    0.97
   9  10 -13    1.38    0.93
   9  10 -12    0.89    0.91
   9  10 -11    6.06    1.04
   9  10 -10   16.76    1.29
   9  10  -9    4.81    0.99
   9  10  -8   63.06    2.14
   9  10  -7    8.37    0.96
   9  10  -6  109.13    2.86
   9  10  -5   29.91    1.38
   9  10  -4   66.11    2.04
   9  10  -3   42.08    1.59
   9  10  -2  246.06    5.11
   9  10  -1   11.86    0.96
   9  10   0    0.99    0.68
   9  10   1   12.25    0.96
   9  10   2  248.19    5.14
   9  10   3   43.50    1.61
   9  10   4   66.34    2.05
   9  10   5   28.67    1.35
   9  10   6  110.78    2.88
   9  10   7    6.70    0.94
   9  10   8   62.22    2.13
   9  10   9    5.13    0.99
   9  10  10   16.03    1.27
   9  10  11    6.76    1.05
   9  10  12    1.73    0.92
   9  10  13    2.24    0.94
   9  10  14    2.32    0.97
   9  10  15    2.03    0.94
   9  10  16    5.73    0.96
   9  11 -16    0.89    0.86
   9  11 -15    7.17    1.03
   9  11 -14    0.67    0.92
   9  11 -13   31.16    1.62
   9  11 -12   13.84    1.23
   9  11 -11    9.18    1.13
   9  11 -10   21.40    1.40
   9  11  -9    1.51    0.92
   9  11  -8   22.60    1.41
   9  11  -7   72.71    2.37
   9  11  -6    0.01    0.80
   9  11  -5   49.40    1.79
   9  11  -4   59.83    1.98
   9  11  -3   42.22    1.63
   9  11  -2   37.63    1.53
   9  11  -1   40.55    1.57
   9  11   0   62.14    1.98
   9  11   1   40.61    1.58
   9  11   2   37.37    1.52
   9  11   3   40.05    1.59
   9  11   4   59.42    1.97
   9  11   5   47.10    1.75
   9  11   6    0.22    0.83
   9  11   7   69.47    2.31
   9  11   8   23.09    1.40
   9  11   9    0.74    0.90
   9  11  10   20.47    1.39
   9  11  11    7.92    1.10
   9  11  12   13.38    1.22
   9  11  13   30.76    1.63
   9  11  14    0.96    0.92
   9  11  15    7.52    1.03
   9  11  16    1.34    0.86
   9  12 -15    1.88    0.87
   9  12 -14   -0.08    0.87
   9  12 -13   24.65    1.48
   9  12 -12   17.53    1.35
   9  12 -11    7.76    1.09
   9  12 -10   35.95    1.72
   9  12  -9   13.22    1.23
   9  12  -8   45.73    1.90
   9  12  -7    3.30    0.95
   9  12  -6    9.72    1.09
   9  12  -5   12.84    1.17
   9  12  -4   28.25    1.46
   9  12  -3    7.03    0.97
   9  12  -2   42.14    1.65
   9  12  -1   61.07    2.01
   9  12   0    4.25    0.85
   9  12   1   60.26    2.00
   9  12   2   44.19    1.69
   9  12   3    7.50    0.99
   9  12   4   28.66    1.46
   9  12   5   14.14    1.18
   9  12   6    8.76    1.07
   9  12   7    2.58    0.91
   9  12   8   44.44    1.87
   9  12   9   12.86    1.24
   9  12  10   37.46    1.74
   9  12  11    7.48    1.10
   9  12  12   15.44    1.31
   9  12  13   24.30    1.46
   9  12  14    0.67    0.87
   9  12  15    2.70    0.90
   9  13 -14    0.21    0.82
   9  13 -13   12.28    1.15
   9  13 -12    0.51    0.91
   9  13 -11    8.15    1.14
   9  13 -10   24.34    1.46
   9  13  -9    5.02    1.01
   9  13  -8   32.21    1.64
   9  13  -7    7.70    1.08
   9  13  -6    3.71    0.97
   9  13  -5   18.46    1.32
   9  13  -4    0.71    0.90
   9  13  -3   26.40    1.47
   9  13  -2   16.91    1.25
   9  13  -1   15.17    1.21
   9  13   0   14.71    1.19
   9  13   1   15.63    1.22
   9  13   2   17.43    1.26
   9  13   3   27.91    1.50
   9  13   4    1.53    0.90
   9  13   5   19.61    1.34
   9  13   6    2.77    0.95
   9  13   7    8.05    1.10
   9  13   8   31.76    1.63
   9  13   9    5.02    1.02
   9  13  10   23.58    1.44
   9  13  11    8.93    1.16
   9  13  12   -0.38    0.92
   9  13  13   12.82    1.18
   9  13  14    1.45    0.85
   9  14 -13    3.18    0.91
   9  14 -12    1.51    0.89
   9  14 -11   -0.11    0.90
   9  14 -10   12.62    1.23
   9  14  -9    3.34    1.02
   9  14  -8   48.96    1.96
   9  14  -7   10.62    1.16
   9  14  -6    1.40    0.95
   9  14  -5   20.48    1.38
   9  14  -4    7.24    1.07
   9  14  -3   -0.02    0.88
   9  14  -2    1.24    0.90
   9  14  -1    6.71    1.05
   9  14   0   -0.74    0.86
   9  14   1    6.36    1.04
   9  14   2    0.04    0.88
   9  14   3    1.60    0.90
   9  14   4    7.74    1.09
   9  14   5   20.29    1.37
   9  14   6    2.68    0.97
   9  14   7    9.83    1.14
   9  14   8   48.89    1.96
   9  14   9    4.51    1.03
   9  14  10   13.71    1.25
   9  14  11    1.82    0.91
   9  14  12    1.18    0.89
   9  14  13    3.84    0.91
   9  15 -12   11.21    1.08
   9  15 -11   12.46    1.15
   9  15 -10    1.76    0.96
   9  15  -9    1.09    0.93
   9  15  -8   -0.03    0.92
   9  15  -7    0.53    0.93
   9  15  -6    1.78    0.94
   9  15  -5   16.43    1.29
   9  15  -4    1.12    0.93
   9  15  -3   10.41    1.16
   9  15  -2    1.50    0.90
   9  15  -1    3.52    0.98
   9  15   0   30.93    1.60
   9  15   1    3.33    0.96
   9  15   2    0.76    0.91
   9  15   3   11.20    1.17
   9  15   4    1.20    0.92
   9  15   5   16.00    1.28
   9  15   6    3.22    0.96
   9  15   7    1.89    0.97
   9  15   8    0.29    0.93
   9  15   9    0.68    0.93
   9  15  10    3.32    0.96
   9  15  11   12.45    1.14
   9  15  12   11.45    1.11
   9  16 -10    7.03    1.00
   9  16  -9    1.77    0.90
   9  16  -8    1.78    0.92
   9  16  -7    6.60    1.06
   9  16  -6   10.74    1.19
   9  16  -5    2.28    1.01
   9  16  -4    4.38    1.04
   9  16  -3    5.72    1.03
   9  16  -2   -0.06    0.87
   9  16  -1    3.93    0.99
   9  16   0    4.40    1.01
   9  16   1    4.84    1.02
   9  16   2    0.37    0.88
   9  16   3    6.19    1.05
   9  16   4    3.79    1.01
   9  16   5    4.80    1.04
   9  16   6    9.35    1.17
   9  16   7    6.09    1.06
   9  16   8    0.79    0.89
   9  16   9    0.96    0.88
   9  16  10    6.13    0.98
   9  17  -9    2.69    0.93
   9  17  -8    3.18    0.91
   9  17  -7    3.87    0.95
   9  17  -6    0.37    0.88
   9  17  -5    5.04    1.01
   9  17  -4    4.02    1.00
   9  17  -3    4.01    1.00
   9  17  -2   13.13    1.25
   9  17  -1    1.86    0.97
   9  17   0    1.73    0.97
   9  17   1    0.71    0.93
   9  17   2   14.89    1.28
   9  17   3    5.15    1.02
   9  17   4    3.75    1.01
   9  17   5    3.80    0.99
   9  17   6   -0.09    0.87
   9  17   7    3.15    0.96
   9  17   8    3.60    0.92
   9  17   9    3.79    0.94
   9  18  -7    0.80    0.88
   9  18  -6    4.44    0.94
   9  18  -5    3.13    0.91
   9  18  -4    4.59    0.95
   9  18  -3    2.53    0.92
   9  18  -2    3.00    0.95
   9  18  -1    6.37    1.04
   9  18   0    3.99    0.97
   9  18   1    5.21    1.00
   9  18   2    3.96    0.96
   9  18   3    1.73    0.91
   9  18   4    4.25    0.96
   9  18   5    1.07    0.89
   9  18   6    5.09    0.95
   9  18   7    0.11    0.87
   9  19  -3    0.52    0.86
   9  19  -2    2.58    0.89
   9  19  -1    0.70    0.84
   9  19   0    0.03    0.83
   9  19   1    0.50    0.84
   9  19   2    2.89    0.88
   9  19   3   -0.62    0.85
  10   0   0  442.58    8.09
  10   0   1  379.50    7.04
  10   0   2  174.27    3.61
  10   0   3  163.33    3.44
  10   0   4  145.54    3.16
  10   0   5  188.37    3.93
  10   0   6   16.77    0.96
  10   0   7  207.93    4.35
  10   0   8   12.96    0.94
  10   0   9   31.96    1.36
  10   0  10    7.46    0.90
  10   0  11   41.41    1.63
  10   0  12   47.65    1.89
  10   0  13   27.06    1.50
  10   0  14   37.86    1.76
  10   0  15    1.15    0.91
  10   0  16   27.64    1.57
  10   0  17   -0.27    0.88
  10   0  18    5.76    0.99
  10   1 -18   13.90    1.16
  10   1 -17    8.88    1.11
  10   1 -16    7.61    1.12
  10   1 -15   21.34    1.41
  10   1 -14   92.03    2.78
  10   1 -13   11.46    1.16
  10   1 -12   70.22    2.32
  10   1 -11   82.87    2.40
  10   1 -10   90.18    2.49
  10   1  -9  101.45    2.63
  10   1  -8   -0.30    0.65
  10   1  -7  321.14    6.27
  10   1  -6   48.52    1.56
  10   1  -5  190.21    3.97
  10   1  -4    6.13    0.68
  10   1  -3   47.49    1.45
  10   1  -2  161.61    3.40
  10   1  -1   91.03    2.18
  10   1   0  481.26    8.74
  10   1   1   90.43    2.17
  10   1   2  157.39    3.33
  10   1   3   46.46    1.43
  10   1   4    4.89    0.65
  10   1   5  190.04    3.96
  10   1   6   48.25    1.55
  10   1   7  314.60    6.16
  10   1   8    0.73    0.67
  10   1   9  100.62    2.62
  10   1  10   91.87    2.52
  10   1  11   81.32    2.38
  10   1  12   72.91    2.37
  10   1  13   10.66    1.14
  10   1  14   90.93    2.76
  10   1  15   22.10    1.41
  10   1  16    8.62    1.13
  10   1  17    8.27    1.10
  10   1  18   14.27    1.18
  10   2 -18    7.36    1.02
  10   2 -17   11.81    1.18
  10   2 -16   25.60    1.52
  10   2 -15   16.27    1.31
  10   2 -14   90.56    2.75
  10   2 -13   65.13    2.25
  10   2 -12   39.45    1.73
  10   2 -11    3.85    0.84
  10   2 -10   82.66    2.36
  10   2  -9    5.37    0.81
  10   2  -8  116.07    2.85
  10   2  -7   70.27    2.00
  10   2  -6  285.31    5.62
  10   2  -5   12.97    0.86
  10   2  -4  208.18    4.24
  10   2  -3    4.58    0.64
  10   2  -2   97.48    2.31
  10   2  -1   10.92    0.76
  10   2   0   86.90    2.12
  10   2   1   10.65    0.75
  10   2   2   98.61    2.33
  10   2   3    3.74    0.63
  10   2   4  206.95    4.23
  10   2   5   11.69    0.83
  10   2   6  284.89    5.61
  10   2   7   71.21    2.01
  10   2   8  115.00    2.83
  10   2   9    5.81    0.82
  10   2  10   84.19    2.39
  10   2  11    3.60    0.82
  10   2  12   39.57    1.72
  10   2  13   65.94    2.27
  10   2  14   88.54    2.71
  10   2  15   17.40    1.31
  10   2  16   26.69    1.54
  10   2  17   11.82    1.18
  10   2  18    6.53    0.99
  10   3 -18   14.18    1.17
  10   3 -17   22.79    1.41
  10   3 -16    5.87    1.08
  10   3 -15    8.44    1.09
  10   3 -14   24.51    1.47
  10   3 -13    7.95    1.10
  10   3 -12   15.27    1.23
  10   3 -11   17.30    1.20
  10   3 -10   15.58    1.09
  10   3  -9  128.26    3.12
  10   3  -8  112.14    2.79
  10   3  -7   55.38    1.74
  10   3  -6    5.56    0.73
  10   3  -5   43.21    1.45
  10   3  -4   18.12    0.95
  10   3  -3   26.82    1.09
  10   3  -2   36.48    1.26
  10   3  -1   19.80    0.95
  10   3   0  232.28    4.60
  10   3   1   20.19    0.96
  10   3   2   36.50    1.26
  10   3   3   25.58    1.08
  10   3   4   17.97    0.94
  10   3   5   42.71    1.44
  10   3   6    4.98    0.73
  10   3   7   56.58    1.76
  10   3   8  112.23    2.80
  10   3   9  130.64    3.16
  10   3  10   16.74    1.10
  10   3  11   17.56    1.21
  10   3  12   15.86    1.23
  10   3  13    8.10    1.09
  10   3  14   23.97    1.48
  10   3  15    7.00    1.06
  10   3  16    6.94    1.09
  10   3  17   23.17    1.41
  10   3  18   13.49    1.14
  10   4 -18    2.29    0.88
  10   4 -17   10.25    1.13
  10   4 -16    9.21    1.16
  10   4 -15   13.41    1.21
  10   4 -14    6.44    1.07
  10   4 -13  101.88    2.95
  10   4 -12   10.56    1.12
  10   4 -11   10.84    1.07
  10   4 -10   47.70    1.74
  10   4  -9   30.18    1.36
  10   4  -8   22.11    1.17
  10   4  -7   80.34    2.21
  10   4  -6   14.22    0.94
  10   4  -5    4.60    0.71
  10   4  -4   36.56    1.32
  10   4  -3   61.91    1.76
  10   4  -2  165.70    3.52
  10   4  -1   38.43    1.32
  10   4   0  101.64    2.42
  10   4   1   39.22    1.33
  10   4   2  168.63    3.57
  10   4   3   63.51    1.78
  10   4   4   36.02    1.31
  10   4   5    4.44    0.70
  10   4   6   13.72    0.93
  10   4   7   81.72    2.23
  10   4   8   21.24    1.15
  10   4   9   28.33    1.32
  10   4  10   48.52    1.76
  10   4  11   10.21    1.06
  10   4  12   11.32    1.14
  10   4  13  101.81    2.95
  10   4  14    4.99    1.02
  10   4  15   12.69    1.19
  10   4  16    9.67    1.16
  10   4  17   10.78    1.14
  10   4  18    1.63    0.86
  10   5 -18    3.13    0.91
  10   5 -17    1.51    0.89
  10   5 -16    3.19    0.98
  10   5 -15    2.23    0.99
  10   5 -14    9.09    1.14
  10   5 -13   42.46    1.84
  10   5 -12   19.97    1.34
  10   5 -11    6.61    1.00
  10   5 -10   33.54    1.49
  10   5  -9    7.63    0.91
  10   5  -8    1.86    0.75
  10   5  -7  122.04    2.97
  10   5  -6   32.86    1.34
  10   5  -5   61.27    1.82
  10   5  -4   42.30    1.46
  10   5  -3  190.11    3.98
  10   5  -2    8.61    0.78
  10   5  -1   21.76    1.03
  10   5   0   24.85    1.09
  10   5   1   21.22    1.02
  10   5   2    9.51    0.79
  10   5   3  189.17    3.97
  10   5   4   40.32    1.42
  10   5   5   62.25    1.84
  10   5   6   33.84    1.35
  10   5   7  125.21    3.02
  10   5   8    1.87    0.74
  10   5   9    7.99    0.92
  10   5  10   32.05    1.46
  10   5  11    6.89    1.01
  10   5  12   19.94    1.35
  10   5  13   42.02    1.83
  10   5  14    9.05    1.11
  10   5  15    3.57    1.01
  10   5  16    3.38    0.96
  10   5  17    0.47    0.89
  10   5  18    2.39    0.92
  10   6 -17    1.29    0.86
  10   6 -16   12.91    1.20
  10   6 -15    5.80    1.07
  10   6 -14    4.40    0.99
  10   6 -13    1.95    0.94
  10   6 -12    7.56    1.07
  10   6 -11    2.18    0.91
  10   6 -10   10.96    1.08
  10   6  -9   15.75    1.10
  10   6  -8   88.68    2.46
  10   6  -7   17.04    1.08
  10   6  -6   14.03    0.98
  10   6  -5    2.95    0.72
  10   6  -4    1.97    0.68
  10   6  -3   10.69    0.86
  10   6  -2    5.22    0.72
  10   6  -1   44.32    1.48
  10   6   0   51.84    1.61
  10   6   1   45.10    1.49
  10   6   2    5.56    0.73
  10   6   3   10.55    0.86
  10   6   4    2.24    0.69
  10   6   5    2.46    0.71
  10   6   6   13.68    0.98
  10   6   7   16.60    1.06
  10   6   8   88.69    2.45
  10   6   9   17.56    1.14
  10   6  10   11.03    1.07
  10   6  11    3.11    0.92
  10   6  12    8.91    1.09
  10   6  13    2.16    0.93
  10   6  14    2.43    0.95
  10   6  15    5.29    1.06
  10   6  16   13.58    1.22
  10   6  17    1.10    0.87
  10   7 -17    7.22    0.99
  10   7 -16    1.46    0.91
  10   7 -15   26.82    1.53
  10   7 -14    3.33    0.98
  10   7 -13   30.62    1.60
  10   7 -12    6.01    1.03
  10   7 -11    7.33    1.05
  10   7 -10   13.88    1.19
  10   7  -9    4.55    0.91
  10   7  -8   37.73    1.55
  10   7  -7    6.23    0.86
  10   7  -6    1.66    0.74
  10   7  -5    3.06    0.74
  10   7  -4    2.95    0.73
  10   7  -3  239.50    4.91
  10   7  -2    1.12    0.65
  10   7  -1   53.17    1.68
  10   7   0   29.29    1.23
  10   7   1   53.56    1.68
  10   7   2    1.08    0.65
  10   7   3  238.78    4.90
  10   7   4    2.58    0.73
  10   7   5    3.00    0.75
  10   7   6    2.72    0.75
  10   7   7    6.82    0.88
  10   7   8   39.71    1.59
  10   7   9    2.92    0.88
  10   7  10   13.99    1.20
  10   7  11    6.77    1.04
  10   7  12    6.52    1.03
  10   7  13   30.84    1.60
  10   7  14    4.16    0.99
  10   7  15   26.91    1.54
  10   7  16    1.07    0.91
  10   7  17    7.14    0.98
  10   8 -17    1.80    0.88
  10   8 -16    2.80    0.92
  10   8 -15    6.75    1.06
  10   8 -14    8.36    1.13
  10   8 -13    2.41    0.96
  10   8 -12    0.33    0.88
  10   8 -11   15.45    1.26
  10   8 -10    3.72    0.95
  10   8  -9   47.50    1.89
  10   8  -8   35.90    1.55
  10   8  -7    4.87    0.87
  10   8  -6    1.34    0.75
  10   8  -5  157.55    3.62
  10   8  -4    8.54    0.88
  10   8  -3   11.59    0.93
  10   8  -2   34.43    1.39
  10   8  -1   32.15    1.33
  10   8   0   29.26    1.27
  10   8   1   32.49    1.33
  10   8   2   33.16    1.36
  10   8   3   11.93    0.94
  10   8   4    7.84    0.87
  10   8   5  158.81    3.64
  10   8   6    1.70    0.76
  10   8   7    5.26    0.88
  10   8   8   37.88    1.58
  10   8   9   48.17    1.90
  10   8  10    3.90    0.96
  10   8  11   16.09    1.27
  10   8  12    0.65    0.89
  10   8  13    2.43    0.94
  10   8  14    7.70    1.11
  10   8  15    6.46    1.06
  10   8  16    1.86    0.91
  10   8  17    2.61    0.90
  10   9 -16    3.32    0.91
  10   9 -15   12.78    1.19
  10   9 -14   -0.18    0.90
  10   9 -13    1.31    0.95
  10   9 -12    3.33    0.97
  10   9 -11    8.48    1.09
  10   9 -10    9.84    1.13
  10   9  -9   14.16    1.22
  10   9  -8   14.62    1.20
  10   9  -7   22.64    1.33
  10   9  -6   35.22    1.51
  10   9  -5    2.63    0.80
  10   9  -4   30.53    1.37
  10   9  -3   11.55    0.96
  10   9  -2   10.30    0.93
  10   9  -1    7.86    0.87
  10   9   0   64.51    1.97
  10   9   1    7.80    0.87
  10   9   2   10.08    0.92
  10   9   3   10.95    0.95
  10   9   4   30.68    1.37
  10   9   5    2.37    0.80
  10   9   6   37.18    1.54
  10   9   7   24.54    1.36
  10   9   8   16.15    1.23
  10   9   9   15.49    1.23
  10   9  10    9.20    1.12
  10   9  11    8.32    1.10
  10   9  12    1.63    0.95
  10   9  13    1.79    0.97
  10   9  14   -0.06    0.90
  10   9  15   14.99    1.21
  10   9  16    3.71    0.91
  10  10 -15    3.92    0.95
  10  10 -14    1.11    0.91
  10  10 -13    9.37    1.14
  10  10 -12    6.19    1.04
  10  10 -11    2.33    0.97
  10  10 -10    1.43    0.94
  10  10  -9   -0.18    0.87
  10  10  -8   19.98    1.34
  10  10  -7    3.50    0.94
  10  10  -6    8.47    1.01
  10  10  -5   52.79    1.86
  10  10  -4   33.53    1.47
  10  10  -3   11.19    1.00
  10  10  -2  124.62    3.10
  10  10  -1   49.79    1.75
  10  10   0   13.23    1.01
  10  10   1   50.61    1.77
  10  10   2  125.29    3.11
  10  10   3   10.62    0.98
  10  10   4   32.71    1.46
  10  10   5   52.44    1.86
  10  10   6    8.16    1.01
  10  10   7    2.92    0.92
  10  10   8   18.93    1.32
  10  10   9    0.66    0.88
  10  10  10    1.72    0.93
  10  10  11    2.90    0.97
  10  10  12    6.91    1.06
  10  10  13   10.78    1.18
  10  10  14    0.00    0.89
  10  10  15    3.08    0.93
  10  11 -15    5.15    0.94
  10  11 -14    1.98    0.91
  10  11 -13    5.83    1.04
  10  11 -12   13.09    1.23
  10  11 -11    9.39    1.12
  10  11 -10   49.51    1.97
  10  11  -9    7.67    1.07
  10  11  -8   11.76    1.18
  10  11  -7    7.16    1.06
  10  11  -6   17.07    1.27
  10  11  -5   24.47    1.43
  10  11  -4   15.57    1.19
  10  11  -3    8.08    1.00
  10  11  -2   20.55    1.21
  10  11  -1    8.57    0.95
  10  11   0   19.26    1.19
  10  11   1    8.50    0.95
  10  11   2   20.06    1.21
  10  11   3    8.67    1.00
  10  11   4   17.09    1.20
  10  11   5   26.04    1.45
  10  11   6   16.04    1.25
  10  11   7    5.93    1.02
  10  11   8   13.09    1.19
  10  11   9    6.76    1.06
  10  11  10   48.09    1.95
  10  11  11    8.93    1.12
  10  11  12   12.15    1.22
  10  11  13    5.37    1.03
  10  11  14    2.71    0.92
  10  11  15    5.32    0.95
  10  12 -14    2.56    0.90
  10  12 -13    0.93    0.91
  10  12 -12    3.27    0.99
  10  12 -11    2.95    1.00
  10  12 -10   12.96    1.22
  10  12  -9    6.90    1.08
  10  12  -8   12.85    1.22
  10  12  -7   20.41    1.38
  10  12  -6    6.73    1.07
  10  12  -5    9.04    1.10
  10  12  -4    4.78    1.00
  10  12  -3   16.28    1.24
  10  12  -2    5.35    1.00
  10  12  -1    2.98    0.94
  10  12   0   17.61    1.27
  10  12   1    3.21    0.94
  10  12   2    5.53    0.99
  10  12   3   14.96    1.22
  10  12   4    4.15    0.96
  10  12   5    8.16    1.06
  10  12   6    8.19    1.10
  10  12   7   21.13    1.39
  10  12   8   14.72    1.27
  10  12   9    6.10    1.05
  10  12  10   12.62    1.22
  10  12  11    1.85    0.99
  10  12  12    2.89    0.98
  10  12  13    1.34    0.92
  10  12  14    1.79    0.87
  10  13 -13    3.16    0.90
  10  13 -12    8.67    1.08
  10  13 -11    6.68    1.05
  10  13 -10   12.94    1.24
  10  13  -9   22.71    1.48
  10  13  -8   -0.28    0.89
  10  13  -7    6.94    1.09
  10  13  -6    4.94    1.04
  10  13  -5   19.20    1.36
  10  13  -4    5.82    1.05
  10  13  -3   19.46    1.34
  10  13  -2    6.23    1.02
  10  13  -1   -0.27    0.87
  10  13   0   90.64    2.74
  10  13   1    1.24    0.90
  10  13   2    5.90    1.03
  10  13   3   20.07    1.36
  10  13   4    5.12    1.03
  10  13   5   19.35    1.35
  10  13   6    6.14    1.06
  10  13   7    7.87    1.10
  10  13   8    0.58    0.90
  10  13   9   22.10    1.46
  10  13  10   12.36    1.25
  10  13  11    6.98    1.06
  10  13  12    8.61    1.09
  10  13  13    3.02    0.90
  10  14 -12    0.81    0.85
  10  14 -11    2.71    0.93
  10  14 -10   34.44    1.66
  10  14  -9    0.86    0.96
  10  14  -8    8.81    1.15
  10  14  -7    2.17    0.95
  10  14  -6   39.75    1.78
  10  14  -5    1.58    0.95
  10  14  -4    9.41    1.12
  10  14  -3    8.59    1.12
  10  14  -2    9.71    1.13
  10  14  -1    6.79    1.07
  10  14   0    0.83    0.91
  10  14   1    8.26    1.10
  10  14   2   10.19    1.15
  10  14   3    7.71    1.08
  10  14   4    8.77    1.12
  10  14   5    1.19    0.94
  10  14   6   37.93    1.75
  10  14   7    3.26    0.98
  10  14   8   10.43    1.18
  10  14   9    1.57    0.96
  10  14  10   34.54    1.67
  10  14  11    2.36    0.92
  10  14  12    0.37    0.85
  10  15 -11    2.81    0.91
  10  15 -10    5.29    0.98
  10  15  -9    5.94    1.03
  10  15  -8   18.08    1.33
  10  15  -7   39.89    1.82
  10  15  -6    4.72    1.05
  10  15  -5    3.99    1.04
  10  15  -4    4.36    0.99
  10  15  -3    5.40    1.04
  10  15  -2    5.34    1.02
  10  15  -1    2.13    0.95
  10  15   0   15.86    1.27
  10  15   1    2.16    0.93
  10  15   2    4.23    1.03
  10  15   3    5.36    1.02
  10  15   4    3.99    1.00
  10  15   5    3.26    1.04
  10  15   6    4.58    1.07
  10  15   7   39.46    1.80
  10  15   8   17.82    1.33
  10  15   9    4.96    1.01
  10  15  10    3.83    0.97
  10  15  11    3.51    0.91
  10  16  -9   -0.44    0.82
  10  16  -8    3.83    0.98
  10  16  -7    0.72    0.91
  10  16  -6    3.52    0.99
  10  16  -5   11.66    1.20
  10  16  -4    6.92    1.10
  10  16  -3   36.51    1.76
  10  16  -2    5.45    1.08
  10  16  -1   25.05    1.53
  10  16   0    8.00    1.13
  10  16   1   25.42    1.54
  10  16   2    4.40    1.04
  10  16   3   37.16    1.77
  10  16   4    8.58    1.13
  10  16   5   11.51    1.20
  10  16   6    4.61    1.01
  10  16   7    1.06    0.91
  10  16   8    4.12    0.98
  10  16   9    0.44    0.84
  10  17  -8    9.87    1.11
  10  17  -7   20.78    1.30
  10  17  -6    8.60    1.07
  10  17  -5    4.72    0.98
  10  17  -4    4.18    0.98
  10  17  -3    3.12    0.96
  10  17  -2    4.09    0.99
  10  17  -1   12.26    1.19
  10  17   0   60.41    2.18
  10  17   1   11.06    1.19
  10  17   2    3.70    0.99
  10  17   3    3.13    0.97
  10  17   4    4.92    1.00
  10  17   5    5.24    0.98
  10  17   6    7.09    1.03
  10  17   7   19.97    1.28
  10  17   8   11.04    1.12
  10  18  -5    3.75    0.96
  10  18  -4   13.90    1.15
  10  18  -3    2.27    0.90
  10  18  -2    5.09    0.97
  10  18  -1    5.10    0.97
  10  18   0    0.51    0.87
  10  18   1    6.78    1.00
  10  18   2    4.67    0.97
  10  18   3    2.23    0.90
  10  18   4   13.63    1.16
  10  18   5    3.05    0.95
  11   0   1  127.33    2.89
  11   0   2    6.22    0.72
  11   0   3  146.65    3.25
  11   0   4    0.28    0.62
  11   0   5   25.05    1.16
  11   0   6    2.28    0.69
  11   0   7    4.76    0.78
  11   0   8   41.18    1.56
  11   0   9   11.67    1.00
  11   0  10   67.87    2.13
  11   0  11   -0.87    0.82
  11   0  12    1.22    0.90
  11   0  13   19.04    1.36
  11   0  14    1.26    0.92
  11   0  15   13.79    1.28
  11   0  16    0.40    0.92
  11   0  17    0.75    0.88
  11   0  18   10.42    1.11
  11   1 -18    0.04    0.84
  11   1 -17    1.71    0.90
  11   1 -16   48.85    1.97
  11   1 -15   24.91    1.52
  11   1 -14   11.91    1.20
  11   1 -13   25.39    1.50
  11   1 -12   33.25    1.63
  11   1 -11   13.64    1.17
  11   1 -10   20.88    1.22
  11   1  -9   12.75    1.03
  11   1  -8   28.47    1.31
  11   1  -7   51.59    1.72
  11   1  -6   14.73    0.97
  11   1  -5  114.70    2.76
  11   1  -4   21.23    1.05
  11   1  -3   55.81    1.68
  11   1  -2   22.62    1.06
  11   1  -1   26.45    1.12
  11   1   0   53.39    1.61
  11   1   1   28.07    1.15
  11   1   2   22.85    1.06
  11   1   3   54.77    1.66
  11   1   4   21.47    1.06
  11   1   5  114.88    2.76
  11   1   6   15.59    0.98
  11   1   7   51.96    1.73
  11   1   8   28.04    1.30
  11   1   9   12.38    1.02
  11   1  10   20.35    1.22
  11   1  11   14.06    1.19
  11   1  12   34.55    1.66
  11   1  13   25.54    1.48
  11   1  14   12.74    1.20
  11   1  15   23.35    1.48
  11   1  16   48.76    1.97
  11   1  17    0.98    0.91
  11   1  18    0.40    0.86
  11   2 -18    0.51    0.87
  11   2 -17   16.50    1.24
  11   2 -16    4.41    1.00
  11   2 -15    3.14    1.00
  11   2 -14    8.39    1.11
  11   2 -13   10.35    1.15
  11   2 -12   52.25    2.02
  11   2 -11   33.87    1.61
  11   2 -10    5.19    0.89
  11   2  -9   35.35    1.49
  11   2  -8   75.06    2.19
  11   2  -7   13.31    0.98
  11   2  -6   50.84    1.68
  11   2  -5   52.15    1.67
  11   2  -4  261.05    5.23
  11   2  -3   24.66    1.12
  11   2  -2  196.49    4.09
  11   2  -1    3.29    0.67
  11   2   0   94.90    2.35
  11   2   1    3.20    0.66
  11   2   2  197.34    4.11
  11   2   3   27.05    1.16
  11   2   4  264.36    5.29
  11   2   5   52.31    1.68
  11   2   6   50.45    1.67
  11   2   7   13.22    0.98
  11   2   8   74.78    2.19
  11   2   9   34.68    1.48
  11   2  10    5.52    0.88
  11   2  11   36.12    1.65
  11   2  12   51.90    2.01
  11   2  13    9.99    1.14
  11   2  14    8.03    1.09
  11   2  15    3.68    1.01
  11   2  16    5.09    1.02
  11   2  17   16.45    1.24
  11   2  18    0.47    0.88
  11   3 -17    5.18    0.98
  11   3 -16    0.37    0.91
  11   3 -15    1.95    0.97
  11   3 -14    1.05    0.91
  11   3 -13   17.00    1.31
  11   3 -12    4.63    0.99
  11   3 -11    3.68    0.95
  11   3 -10    1.52    0.82
  11   3  -9   77.80    2.30
  11   3  -8   36.54    1.50
  11   3  -7  209.05    4.48
  11   3  -6   79.81    2.22
  11   3  -5  150.46    3.40
  11   3  -4   28.89    1.23
  11   3  -3  140.32    3.18
  11   3  -2  152.39    3.36
  11   3  -1  129.41    2.96
  11   3   0    1.26    0.63
  11   3   1  129.21    2.95
  11   3   2  154.59    3.40
  11   3   3  138.50    3.14
  11   3   4   29.05    1.23
  11   3   5  152.28    3.44
  11   3   6   79.92    2.21
  11   3   7  211.34    4.52
  11   3   8   37.87    1.52
  11   3   9   78.28    2.30
  11   3  10    1.44    0.83
  11   3  11    4.44    0.96
  11   3  12    5.07    1.01
  11   3  13   17.34    1.31
  11   3  14    1.47    0.93
  11   3  15    2.34    0.97
  11   3  16    1.83    0.93
  11   3  17    6.33    1.00
  11   4 -17   16.88    1.23
  11   4 -16    1.07    0.90
  11   4 -15   11.44    1.19
  11   4 -14   23.68    1.45
  11   4 -13   31.45    1.61
  11   4 -12   14.40    1.23
  11   4 -11  134.92    3.51
  11   4 -10   28.66    1.46
  11   4  -9    1.48    0.80
  11   4  -8   28.47    1.35
  11   4  -7    1.95    0.74
  11   4  -6   17.47    1.07
  11   4  -5   11.34    0.91
  11   4  -4   79.66    2.18
  11   4  -3  129.13    3.01
  11   4  -2  320.72    6.22
  11   4  -1  146.36    3.27
  11   4   0   19.18    1.02
  11   4   1  146.55    3.28
  11   4   2  314.37    6.12
  11   4   3  126.75    2.97
  11   4   4   80.88    2.19
  11   4   5   11.49    0.91
  11   4   6   17.34    1.06
  11   4   7    1.93    0.75
  11   4   8   28.88    1.36
  11   4   9    1.38    0.79
  11   4  10   27.69    1.45
  11   4  11  131.55    3.45
  11   4  12   13.70    1.22
  11   4  13   32.45    1.64
  11   4  14   24.63    1.46
  11   4  15    9.84    1.17
  11   4  16    0.98    0.90
  11   4  17   16.58    1.22
  11   5 -17    1.84    0.86
  11   5 -16   12.09    1.16
  11   5 -15   15.44    1.29
  11   5 -14    3.14    0.96
  11   5 -13   39.56    1.77
  11   5 -12    3.27    0.98
  11   5 -11    4.99    1.01
  11   5 -10    1.97    0.91
  11   5  -9   78.69    2.41
  11   5  -8  196.77    4.37
  11   5  -7   80.15    2.30
  11   5  -6   74.38    2.17
  11   5  -5   18.74    1.09
  11   5  -4   37.65    1.44
  11   5  -3   67.40    1.97
  11   5  -2  133.21    3.09
  11   5  -1   24.76    1.15
  11   5   0    2.63    0.68
  11   5   1   25.10    1.17
  11   5   2  131.13    3.06
  11   5   3   68.00    1.98
  11   5   4   37.34    1.43
  11   5   5   19.72    1.11
  11   5   6   74.16    2.16
  11   5   7   79.56    2.29
  11   5   8  193.49    4.32
  11   5   9   80.26    2.44
  11   5  10    3.07    0.92
  11   5  11    5.88    1.02
  11   5  12    2.15    0.96
  11   5  13   42.03    1.82
  11   5  14    1.59    0.95
  11   5  15   17.27    1.31
  11   5  16   11.70    1.16
  11   5  17    1.25    0.86
  11   6 -17    0.26    0.85
  11   6 -16   17.88    1.27
  11   6 -15    1.26    0.92
  11   6 -14    1.72    0.97
  11   6 -13    9.89    1.13
  11   6 -12   46.62    1.92
  11   6 -11   11.91    1.17
  11   6 -10   31.25    1.58
  11   6  -9    8.02    1.02
  11   6  -8   36.89    1.56
  11   6  -7    5.59    0.87
  11   6  -6    3.61    0.81
  11   6  -5   17.80    1.10
  11   6  -4   14.86    1.01
  11   6  -3  112.37    2.78
  11   6  -2   25.69    1.20
  11   6  -1   42.54    1.52
  11   6   0   59.53    1.83
  11   6   1   42.70    1.52
  11   6   2   25.17    1.20
  11   6   3  112.90    2.79
  11   6   4   13.21    0.98
  11   6   5   19.48    1.13
  11   6   6    4.42    0.81
  11   6   7    5.57    0.87
  11   6   8   36.72    1.55
  11   6   9    7.12    1.01
  11   6  10   32.38    1.60
  11   6  11   11.50    1.18
  11   6  12   46.72    1.92
  11   6  13    9.62    1.13
  11   6  14    2.07    0.97
  11   6  15    2.32    0.94
  11   6  16   18.00    1.27
  11   6  17    0.91    0.88
  11   7 -16    0.86    0.86
  11   7 -15   12.48    1.17
  11   7 -14   16.42    1.31
  11   7 -13    6.37    1.04
  11   7 -12   16.98    1.31
  11   7 -11   12.95    1.21
  11   7 -10    6.73    1.04
  11   7  -9   11.59    1.13
  11   7  -8    6.39    0.97
  11   7  -7   40.39    1.63
  11   7  -6   29.57    1.39
  11   7  -5   19.48    1.17
  11   7  -4   18.43    1.12
  11   7  -3    1.95    0.73
  11   7  -2    3.71    0.77
  11   7  -1  109.75    2.75
  11   7   0   47.90    1.65
  11   7   1  108.72    2.73
  11   7   2    3.60    0.77
  11   7   3    2.08    0.74
  11   7   4   19.10    1.13
  11   7   5   20.26    1.17
  11   7   6   28.69    1.37
  11   7   7   39.76    1.61
  11   7   8    6.24    0.97
  11   7   9   11.43    1.13
  11   7  10    5.21    1.01
  11   7  11   12.37    1.19
  11   7  12   14.84    1.26
  11   7  13    7.38    1.04
  11   7  14   14.78    1.27
  11   7  15   11.98    1.18
  11   7  16    1.08    0.86
  11   8 -16    3.23    0.90
  11   8 -15    0.52    0.87
  11   8 -14    1.15    0.93
  11   8 -13    4.15    1.03
  11   8 -12   20.67    1.38
  11   8 -11    3.50    0.99
  11   8 -10   -0.25    0.89
  11   8  -9   36.57    1.70
  11   8  -8    2.98    0.94
  11   8  -7   28.64    1.46
  11   8  -6   16.72    1.15
  11   8  -5   29.18    1.38
  11   8  -4   12.84    1.02
  11   8  -3   20.16    1.16
  11   8  -2    4.65    0.81
  11   8  -1   11.67    0.96
  11   8   0    2.70    0.75
  11   8   1   11.41    0.95
  11   8   2    4.51    0.81
  11   8   3   19.29    1.15
  11   8   4   12.94    1.02
  11   8   5   29.54    1.39
  11   8   6   17.58    1.17
  11   8   7   29.46    1.48
  11   8   8    2.64    0.94
  11   8   9   35.82    1.70
  11   8  10    1.07    0.91
  11   8  11    3.81    0.99
  11   8  12   20.08    1.37
  11   8  13    4.58    1.02
  11   8  14    2.98    0.95
  11   8  15    0.53    0.88
  11   8  16    2.61    0.89
  11   9 -15   15.09    1.19
  11   9 -14    1.64    0.93
  11   9 -13    7.91    1.13
  11   9 -12    8.33    1.15
  11   9 -11   27.57    1.54
  11   9 -10    1.85    0.95
  11   9  -9    2.83    0.97
  11   9  -8   11.97    1.19
  11   9  -7   13.39    1.19
  11   9  -6   18.29    1.25
  11   9  -5    1.72    0.85
  11   9  -4   15.77    1.11
  11   9  -3    3.15    0.81
  11   9  -2    4.78    0.83
  11   9  -1    4.37    0.82
  11   9   0    4.25    0.82
  11   9   1    4.91    0.84
  11   9   2    3.00    0.80
  11   9   3    0.98    0.78
  11   9   4   15.36    1.11
  11   9   5    1.99    0.85
  11   9   6   18.74    1.27
  11   9   7   14.05    1.20
  11   9   8   11.16    1.16
  11   9   9    2.09    0.94
  11   9  10    1.98    0.95
  11   9  11   27.96    1.54
  11   9  12    9.26    1.17
  11   9  13    7.88    1.12
  11   9  14    1.03    0.91
  11   9  15   16.64    1.22
  11  10 -15    2.14    0.90
  11  10 -14    0.77    0.87
  11  10 -13    0.63    0.91
  11  10 -12   13.80    1.26
  11  10 -11    1.38    0.93
  11  10 -10    5.15    1.01
  11  10  -9    2.10    0.94
  11  10  -8    3.50    0.98
  11  10  -7    2.02    0.92
  11  10  -6   56.06    2.08
  11  10  -5   14.23    1.21
  11  10  -4    1.17    0.84
  11  10  -3    3.61    0.89
  11  10  -2   40.64    1.66
  11  10  -1    8.41    0.97
  11  10   0  111.37    2.92
  11  10   1    8.16    0.95
  11  10   2   40.63    1.66
  11  10   3    2.88    0.89
  11  10   4    1.31    0.84
  11  10   5   13.69    1.19
  11  10   6   54.96    2.06
  11  10   7    0.21    0.88
  11  10   8    3.47    0.97
  11  10   9    1.19    0.93
  11  10  10    4.46    1.00
  11  10  11    1.29    0.92
  11  10  12   14.64    1.28
  11  10  13    1.08    0.91
  11  10  14    0.07    0.87
  11  10  15    2.66    0.93
  11  11 -14    4.55    0.91
  11  11 -13    2.98    0.96
  11  11 -12   13.88    1.25
  11  11 -11   20.65    1.42
  11  11 -10   18.06    1.32
  11  11  -9   25.16    1.49
  11  11  -8   17.30    1.31
  11  11  -7   11.78    1.20
  11  11  -6   32.18    1.63
  11  11  -5    3.70    0.96
  11  11  -4    3.43    0.95
  11  11  -3    6.08    1.01
  11  11  -2    4.66    0.97
  11  11  -1    3.69    0.95
  11  11   0   19.95    1.30
  11  11   1    3.60    0.94
  11  11   2    4.37    0.97
  11  11   3    5.10    1.00
  11  11   4    3.78    0.97
  11  11   5    1.39    0.93
  11  11   6   33.26    1.64
  11  11   7   10.68    1.17
  11  11   8   15.47    1.28
  11  11   9   26.25    1.50
  11  11  10   16.79    1.32
  11  11  11   20.64    1.42
  11  11  12   13.94    1.23
  11  11  13    5.92    0.99
  11  11  14    3.11    0.90
  11  12 -13   12.46    1.12
  11  12 -12    7.83    1.06
  11  12 -11   10.56    1.18
  11  12 -10   12.85    1.26
  11  12  -9   12.16    1.26
  11  12  -8    1.05    0.95
  11  12  -7    1.55    0.92
  11  12  -6   35.96    1.72
  11  12  -5   37.81    1.75
  11  12  -4   17.32    1.32
  11  12  -3   30.30    1.59
  11  12  -2   18.11    1.31
  11  12  -1    0.94    0.91
  11  12   0   32.79    1.62
  11  12   1    0.88    0.90
  11  12   2   17.53    1.30
  11  12   3   29.23    1.57
  11  12   4   18.02    1.33
  11  12   5   36.34    1.72
  11  12   6   34.71    1.69
  11  12   7    0.62    0.91
  11  12   8    1.13    0.93
  11  12   9   13.30    1.26
  11  12  10   11.93    1.22
  11  12  11    8.89    1.12
  11  12  12    8.34    1.07
  11  12  13   12.69    1.13
  11  13 -12   18.70    1.25
  11  13 -11   13.35    1.19
  11  13 -10    0.46    0.92
  11  13  -9   16.03    1.32
  11  13  -8   12.18    1.24
  11  13  -7    3.85    1.01
  11  13  -6   12.00    1.19
  11  13  -5   40.54    1.81
  11  13  -4   14.72    1.28
  11  13  -3   27.84    1.55
  11  13  -2    5.34    1.04
  11  13  -1   67.19    2.31
  11  13   0    0.69    0.93
  11  13   1   67.81    2.33
  11  13   2    4.78    1.02
  11  13   3   26.81    1.53
  11  13   4   15.84    1.29
  11  13   5   41.74    1.83
  11  13   6   11.36    1.17
  11  13   7    4.54    1.01
  11  13   8   10.17    1.19
  11  13   9   15.46    1.30
  11  13  10    1.94    0.93
  11  13  11   13.64    1.18
  11  13  12   19.64    1.26
  11  14 -11    1.00    0.84
  11  14 -10    2.84    0.93
  11  14  -9    5.58    1.02
  11  14  -8   25.81    1.51
  11  14  -7    3.00    1.00
  11  14  -6   17.07    1.36
  11  14  -5   10.53    1.18
  11  14  -4   27.22    1.54
  11  14  -3   37.27    1.75
  11  14  -2   11.52    1.19
  11  14  -1   11.97    1.19
  11  14   0   14.72    1.27
  11  14   1   11.05    1.17
  11  14   2    9.16    1.14
  11  14   3   38.27    1.76
  11  14   4   30.08    1.59
  11  14   5    9.54    1.14
  11  14   6   18.88    1.38
  11  14   7    1.72    0.98
  11  14   8   26.59    1.52
  11  14   9    4.38    1.00
  11  14  10    1.83    0.91
  11  14  11    0.26    0.83
  11  15 -10    2.47    0.92
  11  15  -9    3.56    0.94
  11  15  -8    8.65    1.09
  11  15  -7    0.05    0.90
  11  15  -6    6.96    1.09
  11  15  -5   23.79    1.48
  11  15  -4   10.74    1.19
  11  15  -3    2.00    0.97
  11  15  -2   18.99    1.40
  11  15  -1    5.87    1.10
  11  15   0   13.95    1.28
  11  15   1    5.67    1.08
  11  15   2   22.11    1.46
  11  15   3    1.05    0.95
  11  15   4   10.87    1.19
  11  15   5   21.97    1.44
  11  15   6    7.69    1.10
  11  15   7    1.70    0.93
  11  15   8    7.40    1.06
  11  15   9    4.78    0.95
  11  15  10    1.98    0.91
  11  16  -8    4.05    0.92
  11  16  -7    1.78    0.90
  11  16  -6    1.77    0.90
  11  16  -5    1.85    0.95
  11  16  -4    0.81    0.91
  11  16  -3   -0.03    0.90
  11  16  -2    4.97    1.02
  11  16  -1   15.86    1.30
  11  16   0    1.08    0.93
  11  16   1   16.37    1.30
  11  16   2    4.80    1.05
  11  16   3    0.39    0.91
  11  16   4    0.51    0.90
  11  16   5    3.83    0.98
  11  16   6    1.66    0.90
  11  16   7    1.40    0.89
  11  16   8    3.40    0.92
  11  17  -6    2.07    0.91
  11  17  -5    2.17    0.89
  11  17  -4    3.94    0.95
  11  17  -3    3.39    0.94
  11  17  -2   12.30    1.16
  11  17  -1    3.43    0.95
  11  17   0    0.69    0.88
  11  17   1    4.37    0.97
  11  17   2   12.88    1.19
  11  17   3    2.12    0.91
  11  17   4    4.69    0.94
  11  17   5    2.07    0.89
  11  17   6    1.55    0.90
  11  18  -2    2.55    0.94
  11  18  -1    1.15    0.91
  11  18   0    1.02    0.86
  11  18   1    2.00    0.92
  11  18   2    4.28    0.95
  12   0   0   44.84    1.54
  12   0   1  167.63    3.68
  12   0   2    0.24    0.64
  12   0   3   17.56    1.03
  12   0   4   42.48    1.53
  12   0   5  202.83    4.36
  12   0   6   66.86    2.03
  12   0   7    7.03    0.88
  12   0   8    0.27    0.74
  12   0   9   35.52    1.59
  12   0  10    4.04    0.96
  12   0  11    2.64    0.95
  12   0  12    1.62    0.91
  12   0  13    8.25    1.09
  12   0  14   20.50    1.37
  12   0  15    9.94    1.16
  12   0  16   12.41    1.17
  12   0  17   -0.50    0.82
  12   1 -17    1.18    0.85
  12   1 -16    1.72    0.91
  12   1 -15   15.92    1.29
  12   1 -14    1.61    0.91
  12   1 -13    7.61    1.08
  12   1 -12   12.12    1.18
  12   1 -11   40.92    1.78
  12   1 -10   18.96    1.30
  12   1  -9   57.24    2.02
  12   1  -8   12.73    1.03
  12   1  -7   18.14    1.12
  12   1  -6    5.95    0.83
  12   1  -5   50.23    1.70
  12   1  -4   20.83    1.12
  12   1  -3    0.48    0.66
  12   1  -2    2.69    0.70
  12   1  -1   27.98    1.23
  12   1   0   50.46    1.64
  12   1   1   28.16    1.23
  12   1   2    2.90    0.70
  12   1   3    0.01    0.65
  12   1   4   22.06    1.13
  12   1   5   49.02    1.68
  12   1   6    5.63    0.82
  12   1   7   19.04    1.13
  12   1   8   12.36    1.03
  12   1   9   57.52    2.03
  12   1  10   18.76    1.31
  12   1  11   41.87    1.81
  12   1  12   12.66    1.20
  12   1  13    7.28    1.07
  12   1  14    1.14    0.92
  12   1  15   15.11    1.27
  12   1  16    0.80    0.89
  12   1  17    1.79    0.85
  12   2 -17    2.41    0.86
  12   2 -16    0.70    0.88
  12   2 -15    0.47    0.90
  12   2 -14   10.43    1.19
  12   2 -13    4.98    1.02
  12   2 -12   10.90    1.17
  12   2 -11   23.66    1.44
  12   2 -10    6.04    1.00
  12   2  -9   14.34    1.14
  12   2  -8   18.29    1.17
  12   2  -7    1.84    0.77
  12   2  -6   25.63    1.26
  12   2  -5   66.66    2.01
  12   2  -4   19.01    1.09
  12   2  -3   13.63    0.95
  12   2  -2   25.49    1.19
  12   2  -1   17.80    1.03
  12   2   0   17.32    1.02
  12   2   1   17.96    1.03
  12   2   2   25.35    1.18
  12   2   3   12.31    0.94
  12   2   4   18.82    1.08
  12   2   5   66.11    2.00
  12   2   6   26.57    1.27
  12   2   7    2.69    0.78
  12   2   8   19.72    1.19
  12   2   9   14.63    1.15
  12   2  10    5.44    0.99
  12   2  11   25.04    1.45
  12   2  12   11.17    1.18
  12   2  13    6.44    1.05
  12   2  14    9.48    1.17
  12   2  15    0.98    0.91
  12   2  16   -0.17    0.86
  12   2  17    1.99    0.86
  12   3 -17   17.82    1.26
  12   3 -16    3.82    0.94
  12   3 -15   11.10    1.16
  12   3 -14    3.09    1.01
  12   3 -13    1.21    0.92
  12   3 -12   10.26    1.16
  12   3 -11   34.20    1.66
  12   3 -10    8.26    1.06
  12   3  -9    4.82    0.93
  12   3  -8    6.43    0.90
  12   3  -7   30.61    1.41
  12   3  -6   45.99    1.67
  12   3  -5    1.43    0.71
  12   3  -4   13.54    0.98
  12   3  -3   15.75    1.02
  12   3  -2   39.21    1.47
  12   3  -1   46.20    1.59
  12   3   0  191.88    4.11
  12   3   1   46.49    1.59
  12   3   2   40.09    1.48
  12   3   3   14.68    0.99
  12   3   4   13.22    0.97
  12   3   5    1.69    0.72
  12   3   6   47.71    1.70
  12   3   7   31.52    1.41
  12   3   8    5.77    0.89
  12   3   9    5.76    0.95
  12   3  10    8.28    1.08
  12   3  11   35.28    1.69
  12   3  12   10.20    1.15
  12   3  13    1.04    0.92
  12   3  14    5.01    1.05
  12   3  15   10.32    1.16
  12   3  16    2.72    0.93
  12   3  17   19.38    1.29
  12   4 -16    3.64    0.94
  12   4 -15    2.06    0.92
  12   4 -14    1.62    0.96
  12   4 -13   21.58    1.41
  12   4 -12   18.98    1.35
  12   4 -11    2.04    0.96
  12   4 -10   15.00    1.22
  12   4  -9    9.52    1.08
  12   4  -8    6.11    0.95
  12   4  -7    1.80    0.78
  12   4  -6   70.87    2.15
  12   4  -5   12.93    1.00
  12   4  -4   13.56    1.00
  12   4  -3   31.06    1.34
  12   4  -2   40.47    1.51
  12   4  -1    3.14    0.76
  12   4   0   19.18    1.09
  12   4   1    3.08    0.75
  12   4   2   38.53    1.48
  12   4   3   30.48    1.33
  12   4   4   13.81    1.00
  12   4   5   12.74    1.00
  12   4   6   72.22    2.17
  12   4   7    1.06    0.77
  12   4   8    6.24    0.96
  12   4   9    9.02    1.08
  12   4  10   13.92    1.21
  12   4  11    4.58    1.00
  12   4  12   19.57    1.36
  12   4  13   22.08    1.40
  12   4  14    1.46    0.95
  12   4  15    0.40    0.91
  12   4  16    2.69    0.92
  12   5 -16    0.87    0.86
  12   5 -15    7.15    1.06
  12   5 -14    9.36    1.15
  12   5 -13    3.09    0.96
  12   5 -12   11.08    1.18
  12   5 -11   22.50    1.43
  12   5 -10   50.83    1.99
  12   5  -9    8.61    1.08
  12   5  -8    3.16    0.90
  12   5  -7   74.75    2.27
  12   5  -6   30.66    1.42
  12   5  -5   36.09    1.50
  12   5  -4   73.74    2.18
  12   5  -3   63.94    1.98
  12   5  -2   14.69    1.03
  12   5  -1   37.48    1.47
  12   5   0   78.70    2.22
  12   5   1   36.13    1.45
  12   5   2   14.01    1.01
  12   5   3   61.95    1.94
  12   5   4   73.86    2.18
  12   5   5   36.06    1.50
  12   5   6   29.82    1.40
  12   5   7   75.43    2.28
  12   5   8    3.61    0.91
  12   5   9    6.15    1.02
  12   5  10   48.05    1.94
  12   5  11   22.67    1.44
  12   5  12   11.68    1.18
  12   5  13    2.71    0.97
  12   5  14    8.62    1.13
  12   5  15    8.19    1.08
  12   5  16    1.87    0.89
  12   6 -16   27.41    1.41
  12   6 -15    1.76    0.91
  12   6 -14    6.08    1.07
  12   6 -13    0.39    0.92
  12   6 -12   15.56    1.27
  12   6 -11    7.92    1.10
  12   6 -10   63.08    2.24
  12   6  -9   75.12    2.45
  12   6  -8    1.17    0.89
  12   6  -7   15.79    1.18
  12   6  -6   89.94    2.54
  12   6  -5    5.83    0.91
  12   6  -4  110.47    2.85
  12   6  -3   21.45    1.19
  12   6  -2   89.28    2.45
  12   6  -1  132.35    3.19
  12   6   0   24.64    1.24
  12   6   1  132.98    3.20
  12   6   2   88.58    2.44
  12   6   3   22.09    1.21
  12   6   4  105.85    2.78
  12   6   5    5.99    0.90
  12   6   6   88.79    2.52
  12   6   7   14.85    1.17
  12   6   8    1.22    0.89
  12   6   9   74.75    2.43
  12   6  10   60.20    2.18
  12   6  11    7.34    1.10
  12   6  12   13.50    1.23
  12   6  13   -0.56    0.90
  12   6  14    6.53    1.07
  12   6  15    0.73    0.90
  12   6  16   27.78    1.43
  12   7 -15    2.52    0.92
  12   7 -14   31.70    1.60
  12   7 -13   23.90    1.49
  12   7 -12    3.79    0.98
  12   7 -11   52.72    2.04
  12   7 -10    6.03    1.06
  12   7  -9   70.51    2.37
  12   7  -8    3.42    0.96
  12   7  -7   43.80    1.83
  12   7  -6   46.57    1.82
  12   7  -5   33.15    1.49
  12   7  -4  160.06    3.75
  12   7  -3   59.59    1.96
  12   7  -2    9.83    0.96
  12   7  -1   17.78    1.12
  12   7   0   15.14    1.07
  12   7   1   16.36    1.11
  12   7   2   10.17    0.97
  12   7   3   60.28    1.97
  12   7   4  158.78    3.73
  12   7   5   30.92    1.46
  12   7   6   48.10    1.85
  12   7   7   43.58    1.82
  12   7   8    4.32    1.00
  12   7   9   67.99    2.33
  12   7  10    5.52    1.05
  12   7  11   52.78    2.05
  12   7  12    3.08    0.99
  12   7  13   24.00    1.50
  12   7  14   31.34    1.60
  12   7  15    1.73    0.90
  12   8 -15    7.42    1.02
  12   8 -14   29.16    1.52
  12   8 -13    4.24    1.02
  12   8 -12   36.87    1.77
  12   8 -11   57.18    2.12
  12   8 -10   12.48    1.23
  12   8  -9    8.85    1.14
  12   8  -8   42.18    1.82
  12   8  -7    4.70    0.99
  12   8  -6   51.31    1.98
  12   8  -5   11.08    1.09
  12   8  -4   53.51    1.95
  12   8  -3   52.84    1.86
  12   8  -2    4.00    0.86
  12   8  -1   37.86    1.56
  12   8   0   -0.26    0.73
  12   8   1   35.98    1.52
  12   8   2    4.52    0.85
  12   8   3   53.04    1.86
  12   8   4   52.50    1.93
  12   8   5    9.84    1.07
  12   8   6   50.35    1.97
  12   8   7    3.70    0.96
  12   8   8   42.31    1.83
  12   8   9    9.55    1.15
  12   8  10   11.54    1.22
  12   8  11   56.89    2.13
  12   8  12   37.81    1.80
  12   8  13    4.81    1.03
  12   8  14   29.68    1.53
  12   8  15    7.57    1.02
  12   9 -14   24.24    1.40
  12   9 -13   14.55    1.24
  12   9 -12   26.28    1.55
  12   9 -11   62.55    2.29
  12   9 -10   76.14    2.49
  12   9  -9   65.51    2.29
  12   9  -8    8.04    1.11
  12   9  -7   38.02    1.74
  12   9  -6    2.88    0.97
  12   9  -5    3.00    0.97
  12   9  -4   45.51    1.86
  12   9  -3    7.54    1.00
  12   9  -2   21.05    1.29
  12   9  -1    2.28    0.86
  12   9   0   10.26    1.05
  12   9   1    3.78    0.89
  12   9   2   22.11    1.32
  12   9   3    7.17    1.00
  12   9   4   45.11    1.85
  12   9   5    3.32    0.96
  12   9   6    4.27    0.99
  12   9   7   34.88    1.70
  12   9   8    8.96    1.14
  12   9   9   65.45    2.30
  12   9  10   77.67    2.51
  12   9  11   62.87    2.30
  12   9  12   24.25    1.50
  12   9  13   14.58    1.25
  12   9  14   24.69    1.40
  12  10 -14    9.41    1.07
  12  10 -13    8.45    1.07
  12  10 -12    6.48    1.06
  12  10 -11    0.56    0.97
  12  10 -10   10.36    1.22
  12  10  -9   20.43    1.39
  12  10  -8    3.18    1.00
  12  10  -7   35.46    1.71
  12  10  -6    1.10    0.92
  12  10  -5   54.50    2.07
  12  10  -4   88.41    2.69
  12  10  -3   17.67    1.31
  12  10  -2   43.21    1.82
  12  10  -1    0.74    0.88
  12  10   0   15.23    1.22
  12  10   1    1.66    0.90
  12  10   2   44.91    1.85
  12  10   3   18.15    1.30
  12  10   4   88.67    2.69
  12  10   5   51.50    2.01
  12  10   6    1.33    0.93
  12  10   7   35.01    1.70
  12  10   8    4.09    1.03
  12  10   9   19.30    1.37
  12  10  10    9.70    1.21
  12  10  11    0.95    0.96
  12  10  12    7.82    1.08
  12  10  13    7.04    1.04
  12  10  14    9.06    1.06
  12  11 -13    1.62    0.87
  12  11 -12    6.38    1.03
  12  11 -11   10.60    1.19
  12  11 -10   32.05    1.66
  12  11  -9    7.52    1.16
  12  11  -8    6.68    1.08
  12  11  -7   26.32    1.51
  12  11  -6    1.46    0.94
  12  11  -5   34.54    1.68
  12  11  -4    0.29    0.91
  12  11  -3   49.40    1.98
  12  11  -2   42.73    1.85
  12  11  -1    2.86    0.96
  12  11   0    2.91    0.96
  12  11   1    3.13    0.96
  12  11   2   43.07    1.84
  12  11   3   50.35    1.99
  12  11   4    1.59    0.93
  12  11   5   34.16    1.69
  12  11   6    2.17    0.95
  12  11   7   25.34    1.49
  12  11   8    7.38    1.10
  12  11   9    8.36    1.17
  12  11  10   30.70    1.62
  12  11  11   10.10    1.17
  12  11  12    7.05    1.05
  12  11  13    1.36    0.87
  12  12 -12    1.23    0.89
  12  12 -11    2.79    0.94
  12  12 -10   16.70    1.31
  12  12  -9   33.68    1.69
  12  12  -8   29.24    1.63
  12  12  -7    5.58    1.04
  12  12  -6   10.49    1.16
  12  12  -5    2.60    0.97
  12  12  -4    1.33    0.93
  12  12  -3   28.96    1.57
  12  12  -2   27.37    1.55
  12  12  -1   16.59    1.32
  12  12   0   26.22    1.50
  12  12   1   17.42    1.32
  12  12   2   30.41    1.60
  12  12   3   29.25    1.58
  12  12   4    1.36    0.94
  12  12   5    2.97    0.98
  12  12   6   11.50    1.18
  12  12   7    5.39    1.06
  12  12   8   29.21    1.61
  12  12   9   33.36    1.69
  12  12  10   19.18    1.34
  12  12  11    3.52    0.94
  12  12  12    0.59    0.89
  12  13 -11    0.22    0.84
  12  13 -10    0.83    0.90
  12  13  -9    1.07    0.93
  12  13  -8    0.03    0.93
  12  13  -7    4.00    1.02
  12  13  -6    1.62    0.96
  12  13  -5    9.50    1.14
  12  13  -4   10.70    1.17
  12  13  -3   20.77    1.40
  12  13  -2    1.05    0.94
  12  13  -1    9.92    1.17
  12  13   0   14.03    1.25
  12  13   1    8.97    1.14
  12  13   2    1.39    0.95
  12  13   3   20.22    1.38
  12  13   4   10.98    1.17
  12  13   5   10.16    1.15
  12  13   6    1.32    0.95
  12  13   7    3.57    1.01
  12  13   8    0.49    0.92
  12  13   9    0.94    0.90
  12  13  10    0.15    0.87
  12  13  11    1.18    0.85
  12  14 -10    1.98    0.88
  12  14  -9    3.93    0.96
  12  14  -8    1.33    0.92
  12  14  -7    5.33    1.04
  12  14  -6    0.41    0.91
  12  14  -5   -0.67    0.92
  12  14  -4    5.69    1.08
  12  14  -3    3.60    1.04
  12  14  -2    0.93    0.96
  12  14  -1   18.42    1.40
  12  14   0    3.43    0.98
  12  14   1   17.50    1.38
  12  14   2   -0.43    0.94
  12  14   3    4.32    1.05
  12  14   4    5.68    1.07
  12  14   5   -0.14    0.91
  12  14   6    0.92    0.91
  12  14   7    6.23    1.04
  12  14   8    1.65    0.93
  12  14   9    4.52    0.96
  12  14  10    1.17    0.87
  12  15  -8   10.24    1.08
  12  15  -7   12.16    1.15
  12  15  -6    6.03    1.03
  12  15  -5    4.00    0.99
  12  15  -4    8.89    1.11
  12  15  -3    5.84    1.06
  12  15  -2    7.53    1.10
  12  15  -1   12.64    1.22
  12  15   0    2.00    0.98
  12  15   1   10.99    1.19
  12  15   2    7.13    1.09
  12  15   3    6.79    1.07
  12  15   4    7.76    1.09
  12  15   5    4.09    0.99
  12  15   6    6.71    1.04
  12  15   7   12.16    1.14
  12  15   8    9.58    1.05
  12  16  -6   -0.07    0.83
  12  16  -5    7.77    1.03
  12  16  -4    3.76    0.96
  12  16  -3   12.24    1.17
  12  16  -2    3.66    0.98
  12  16  -1    7.81    1.07
  12  16   0    1.45    0.91
  12  16   1    6.52    1.04
  12  16   2    2.95    0.95
  12  16   3   11.25    1.15
  12  16   4    2.61    0.93
  12  16   5    6.64    1.01
  12  16   6    0.82    0.85
  12  17  -3    4.20    0.98
  12  17  -2    8.45    1.03
  12  17  -1    0.35    0.84
  12  17   0    3.69    0.92
  12  17   1   -0.08    0.84
  12  17   2    7.96    1.01
  12  17   3    5.24    0.99
  13   0   1    2.16    0.75
  13   0   2   88.24    2.41
  13   0   3  159.80    3.67
  13   0   4   49.67    1.74
  13   0   5    1.64    0.76
  13   0   6    0.70    0.77
  13   0   7    4.13    0.92
  13   0   8    5.86    1.02
  13   0   9   -0.33    0.86
  13   0  10   46.45    1.90
  13   0  11    1.73    0.93
  13   0  12   37.37    1.73
  13   0  13   20.54    1.42
  13   0  14    1.40    0.98
  13   0  15   16.88    1.28
  13   0  16    2.21    0.88
  13   1 -16    4.16    0.93
  13   1 -15   25.47    1.46
  13   1 -14    3.07    0.99
  13   1 -13   13.05    1.26
  13   1 -12    8.72    1.12
  13   1 -11    5.67    1.03
  13   1 -10    0.12    0.89
  13   1  -9   57.70    2.11
  13   1  -8   42.66    1.79
  13   1  -7   77.01    2.39
  13   1  -6   26.42    1.33
  13   1  -5   30.48    1.40
  13   1  -4   23.26    1.24
  13   1  -3   17.87    1.11
  13   1  -2    9.40    0.93
  13   1  -1   41.84    1.56
  13   1   0   52.80    1.77
  13   1   1   42.33    1.58
  13   1   2    9.43    0.92
  13   1   3   17.50    1.10
  13   1   4   24.41    1.26
  13   1   5   31.52    1.42
  13   1   6   26.21    1.34
  13   1   7   77.01    2.39
  13   1   8   42.36    1.78
  13   1   9   59.33    2.13
  13   1  10   -0.01    0.88
  13   1  11    5.23    1.02
  13   1  12    7.36    1.08
  13   1  13   13.08    1.25
  13   1  14    2.19    0.99
  13   1  15   23.83    1.43
  13   1  16    3.84    0.93
  13   2 -16    3.71    0.91
  13   2 -15    1.98    0.95
  13   2 -14    5.39    1.05
  13   2 -13   36.06    1.77
  13   2 -12    7.37    1.09
  13   2 -11    5.83    1.02
  13   2 -10   53.42    2.04
  13   2  -9    3.36    0.97
  13   2  -8   10.59    1.11
  13   2  -7   63.53    2.14
  13   2  -6   83.96    2.43
  13   2  -5   32.09    1.44
  13   2  -4   40.37    1.58
  13   2  -3   80.83    2.30
  13   2  -2   44.52    1.63
  13   2  -1   77.47    2.23
  13   2   0   38.38    1.51
  13   2   1   79.14    2.26
  13   2   2   43.76    1.62
  13   2   3   81.97    2.32
  13   2   4   41.18    1.60
  13   2   5   31.58    1.43
  13   2   6   83.64    2.42
  13   2   7   62.28    2.12
  13   2   8   10.57    1.11
  13   2   9    2.46    0.95
  13   2  10   56.42    2.10
  13   2  11    5.94    1.03
  13   2  12    7.39    1.08
  13   2  13   38.15    1.79
  13   2  14    4.97    1.03
  13   2  15    3.79    0.97
  13   2  16    3.03    0.90
  13   3 -16    4.75    0.93
  13   3 -15   10.87    1.12
  13   3 -14    5.58    1.05
  13   3 -13    8.56    1.14
  13   3 -12   19.67    1.37
  13   3 -11   15.02    1.26
  13   3 -10    7.83    1.08
  13   3  -9   59.44    2.15
  13   3  -8   42.50    1.80
  13   3  -7   30.57    1.51
  13   3  -6   25.16    1.33
  13   3  -5   59.05    1.96
  13   3  -4    8.39    0.93
  13   3  -3   87.82    2.44
  13   3  -2  160.36    3.69
  13   3  -1  161.58    3.70
  13   3   0   40.06    1.56
  13   3   1  162.50    3.72
  13   3   2  158.72    3.67
  13   3   3   88.74    2.46
  13   3   4    9.27    0.94
  13   3   5   57.98    1.94
  13   3   6   24.90    1.32
  13   3   7   30.44    1.50
  13   3   8   43.77    1.83
  13   3   9   59.60    2.15
  13   3  10    7.92    1.09
  13   3  11   15.38    1.27
  13   3  12   20.72    1.39
  13   3  13    7.69    1.13
  13   3  14    5.98    1.06
  13   3  15   11.54    1.14
  13   3  16    4.50    0.93
  13   4 -16    1.09    0.87
  13   4 -15    2.02    0.89
  13   4 -14    9.38    1.12
  13   4 -13    2.56    0.97
  13   4 -12    6.01    1.04
  13   4 -11   20.45    1.38
  13   4 -10    4.22    1.01
  13   4  -9   26.91    1.50
  13   4  -8   44.61    1.85
  13   4  -7    2.34    0.90
  13   4  -6   67.95    2.22
  13   4  -5    5.65    0.91
  13   4  -4  149.95    3.56
  13   4  -3   52.97    1.83
  13   4  -2   73.76    2.20
  13   4  -1    5.22    0.88
  13   4   0  264.36    5.47
  13   4   1    6.06    0.90
  13   4   2   75.25    2.22
  13   4   3   53.81    1.84
  13   4   4  150.57    3.58
  13   4   5    6.66    0.93
  13   4   6   68.03    2.22
  13   4   7    1.61    0.90
  13   4   8   47.21    1.90
  13   4   9   24.92    1.47
  13   4  10    5.33    1.04
  13   4  11   19.60    1.37
  13   4  12    5.69    1.03
  13   4  13    2.59    0.97
  13   4  14    9.15    1.11
  13   4  15    1.51    0.90
  13   4  16    1.00    0.87
  13   5 -15    4.19    0.94
  13   5 -14   29.42    1.54
  13   5 -13    1.32    0.94
  13   5 -12    3.82    1.04
  13   5 -11    4.97    1.02
  13   5 -10    2.73    0.98
  13   5  -9   61.69    2.21
  13   5  -8   34.09    1.66
  13   5  -7   21.75    1.38
  13   5  -6   39.08    1.69
  13   5  -5   84.75    2.53
  13   5  -4   39.04    1.60
  13   5  -3   33.18    1.48
  13   5  -2    5.32    0.87
  13   5  -1   66.12    2.08
  13   5   0    0.64    0.77
  13   5   1   64.81    2.05
  13   5   2    5.33    0.88
  13   5   3   34.05    1.49
  13   5   4   39.00    1.59
  13   5   5   83.62    2.51
  13   5   6   38.44    1.67
  13   5   7   22.51    1.40
  13   5   8   33.88    1.65
  13   5   9   59.95    2.18
  13   5  10    4.09    1.00
  13   5  11    5.06    1.04
  13   5  12    4.32    1.04
  13   5  13   -0.29    0.91
  13   5  14   30.72    1.56
  13   5  15    3.85    0.95
  13   6 -15   10.83    1.08
  13   6 -14   33.57    1.61
  13   6 -13    5.35    1.05
  13   6 -12    1.93    0.99
  13   6 -11   21.22    1.38
  13   6 -10    3.43    0.99
  13   6  -9   20.74    1.40
  13   6  -8    6.52    1.05
  13   6  -7   21.17    1.37
  13   6  -6    0.69    0.87
  13   6  -5    1.84    0.89
  13   6  -4   79.57    2.44
  13   6  -3    0.11    0.78
  13   6  -2   19.62    1.20
  13   6  -1   30.26    1.42
  13   6   0    3.88    0.85
  13   6   1   29.87    1.41
  13   6   2   20.29    1.22
  13   6   3    0.24    0.79
  13   6   4   80.00    2.45
  13   6   5    2.05    0.87
  13   6   6    1.18    0.88
  13   6   7   20.40    1.37
  13   6   8    7.05    1.05
  13   6   9   19.63    1.36
  13   6  10    3.54    1.00
  13   6  11   21.46    1.40
  13   6  12    3.07    0.99
  13   6  13    7.22    1.09
  13   6  14   32.03    1.58
  13   6  15   10.80    1.09
  13   7 -15    5.53    0.99
  13   7 -14   10.21    1.10
  13   7 -13    8.26    1.10
  13   7 -12    1.00    0.94
  13   7 -11    6.75    1.12
  13   7 -10   10.81    1.18
  13   7  -9    7.90    1.11
  13   7  -8   11.61    1.17
  13   7  -7   -0.90    0.86
  13   7  -6   10.34    1.15
  13   7  -5    6.01    1.02
  13   7  -4   20.08    1.33
  13   7  -3    4.16    0.92
  13   7  -2    6.51    0.97
  13   7  -1   27.68    1.44
  13   7   0   10.17    1.06
  13   7   1   28.48    1.44
  13   7   2    6.92    0.98
  13   7   3    4.74    0.93
  13   7   4   19.15    1.31
  13   7   5    5.42    1.01
  13   7   6    9.71    1.13
  13   7   7    0.30    0.87
  13   7   8   10.27    1.16
  13   7   9    8.03    1.09
  13   7  10   10.02    1.15
  13   7  11    6.63    1.11
  13   7  12    0.47    0.94
  13   7  13    8.20    1.10
  13   7  14   10.02    1.11
  13   7  15    5.80    1.00
  13   8 -14    4.65    0.95
  13   8 -13   11.74    1.14
  13   8 -12    2.22    0.96
  13   8 -11    2.71    0.99
  13   8 -10   13.96    1.21
  13   8  -9   10.82    1.17
  13   8  -8    3.46    1.01
  13   8  -7   36.33    1.72
  13   8  -6    1.01    0.92
  13   8  -5    6.33    1.04
  13   8  -4    5.46    1.02
  13   8  -3   13.55    1.18
  13   8  -2    1.53    0.89
  13   8  -1    1.33    0.87
  13   8   0    3.61    0.93
  13   8   1    1.42    0.88
  13   8   2    1.19    0.89
  13   8   3   13.24    1.18
  13   8   4    5.60    1.02
  13   8   5    6.14    1.03
  13   8   6   -0.30    0.90
  13   8   7   35.88    1.71
  13   8   8    3.96    1.00
  13   8   9   11.49    1.19
  13   8  10   13.55    1.22
  13   8  11    3.91    1.02
  13   8  12    1.87    0.95
  13   8  13   11.12    1.15
  13   8  14    5.50    0.97
  13   9 -13   20.27    1.30
  13   9 -12    7.78    1.09
  13   9 -11    3.53    1.02
  13   9 -10    5.51    1.08
  13   9  -9    1.60    0.95
  13   9  -8   12.37    1.22
  13   9  -7   11.06    1.19
  13   9  -6   32.97    1.66
  13   9  -5    2.33    0.97
  13   9  -4    2.80    0.95
  13   9  -3    2.92    0.95
  13   9  -2   10.21    1.13
  13   9  -1    5.70    1.01
  13   9   0   14.11    1.20
  13   9   1    6.31    1.01
  13   9   2   11.69    1.16
  13   9   3    2.53    0.94
  13   9   4    1.43    0.93
  13   9   5    3.35    0.98
  13   9   6   32.00    1.64
  13   9   7   10.32    1.17
  13   9   8   13.09    1.22
  13   9   9    1.74    0.95
  13   9  10    5.36    1.05
  13   9  11    3.90    1.00
  13   9  12    8.13    1.08
  13   9  13   17.41    1.24
  13  10 -13   12.98    1.16
  13  10 -12    6.24    1.01
  13  10 -11    3.67    0.98
  13  10 -10    1.67    0.95
  13  10  -9    9.96    1.19
  13  10  -8    2.27    0.96
  13  10  -7    8.47    1.13
  13  10  -6    3.22    0.99
  13  10  -5    6.72    1.08
  13  10  -4   18.57    1.35
  13  10  -3   20.71    1.40
  13  10  -2   24.54    1.46
  13  10  -1    5.37    1.03
  13  10   0   13.03    1.19
  13  10   1    5.25    1.01
  13  10   2   24.81    1.47
  13  10   3   21.57    1.41
  13  10   4   19.71    1.36
  13  10   5    6.78    1.08
  13  10   6    3.84    0.99
  13  10   7    8.58    1.13
  13  10   8    1.75    0.95
  13  10   9    8.28    1.15
  13  10  10    0.40    0.94
  13  10  11    3.43    0.98
  13  10  12    6.62    1.01
  13  10  13   13.08    1.17
  13  11 -12    9.07    1.05
  13  11 -11    2.61    0.93
  13  11 -10   13.74    1.22
  13  11  -9    9.40    1.15
  13  11  -8   27.17    1.58
  13  11  -7   17.52    1.38
  13  11  -6    5.40    1.05
  13  11  -5   29.99    1.58
  13  11  -4    0.94    0.93
  13  11  -3   19.04    1.35
  13  11  -2    1.03    0.94
  13  11  -1    0.58    0.90
  13  11   0    5.42    1.03
  13  11   1   -0.29    0.89
  13  11   2    1.40    0.95
  13  11   3   18.36    1.34
  13  11   4    1.87    0.95
  13  11   5   28.32    1.56
  13  11   6    5.54    1.04
  13  11   7   17.44    1.38
  13  11   8   26.57    1.56
  13  11   9   10.25    1.18
  13  11  10   12.95    1.20
  13  11  11    1.51    0.91
  13  11  12    9.01    1.04
  13  12 -11   18.92    1.25
  13  12 -10   -0.06    0.88
  13  12  -9    2.34    0.95
  13  12  -8   14.05    1.25
  13  12  -7   17.49    1.35
  13  12  -6   12.10    1.25
  13  12  -5    1.02    0.97
  13  12  -4   13.38    1.21
  13  12  -3    9.33    1.14
  13  12  -2   24.36    1.48
  13  12  -1   39.99    1.80
  13  12   0   30.82    1.61
  13  12   1   41.29    1.81
  13  12   2   25.59    1.51
  13  12   3    7.82    1.11
  13  12   4   11.96    1.19
  13  12   5    1.26    0.97
  13  12   6   13.44    1.26
  13  12   7   17.63    1.36
  13  12   8   13.27    1.21
  13  12   9    2.87    0.93
  13  12  10    0.36    0.86
  13  12  11   18.98    1.23
  13  13 -10    6.27    1.01
  13  13  -9    1.31    0.86
  13  13  -8   10.63    1.15
  13  13  -7   14.78    1.25
  13  13  -6   28.95    1.59
  13  13  -5    2.89    1.01
  13  13  -4   19.65    1.41
  13  13  -3    8.09    1.17
  13  13  -2   49.83    2.04
  13  13  -1   18.25    1.39
  13  13   0   -0.25    0.94
  13  13   1   17.62    1.38
  13  13   2   48.77    2.02
  13  13   3    8.76    1.16
  13  13   4   19.68    1.40
  13  13   5    3.57    1.02
  13  13   6   28.90    1.57
  13  13   7   14.20    1.22
  13  13   8   10.65    1.13
  13  13   9    0.10    0.84
  13  13  10    5.51    1.00
  13  14  -8    2.99    0.92
  13  14  -7   12.68    1.15
  13  14  -6    0.82    0.90
  13  14  -5    2.84    0.95
  13  14  -4    4.94    1.03
  13  14  -3   10.25    1.16
  13  14  -2    4.69    1.05
  13  14  -1   71.54    2.42
  13  14   0   -0.32    0.95
  13  14   1   69.52    2.38
  13  14   2    3.40    1.02
  13  14   3   10.20    1.17
  13  14   4    4.94    1.02
  13  14   5    2.63    0.97
  13  14   6    0.13    0.90
  13  14   7   12.25    1.13
  13  14   8    2.67    0.89
  13  15  -7    0.54    0.84
  13  15  -6   19.53    1.27
  13  15  -5   16.83    1.24
  13  15  -4   17.01    1.27
  13  15  -3    1.17    0.90
  13  15  -2    4.29    1.00
  13  15  -1    1.65    0.94
  13  15   0    3.22    0.97
  13  15   1    1.88    0.95
  13  15   2    5.45    1.01
  13  15   3    0.15    0.88
  13  15   4   16.35    1.26
  13  15   5   15.83    1.22
  13  15   6   19.24    1.27
  13  15   7   -0.24    0.85
  13  16  -4    3.71    0.95
  13  16  -3    8.70    1.04
  13  16  -2   -0.66    0.83
  13  16  -1    6.49    1.07
  13  16   0    3.38    0.93
  13  16   1    6.49    0.99
  13  16   2   -0.08    0.83
  13  16   3    8.76    1.02
  13  16   4    3.65    0.94
  14   0   0  170.45    3.92
  14   0   1    2.71    0.83
  14   0   2   15.69    1.12
  14   0   3   65.09    2.09
  14   0   4   27.52    1.39
  14   0   5   88.10    2.61
  14   0   6   20.21    1.32
  14   0   7   47.93    1.92
  14   0   8  129.04    3.42
  14   0   9   14.70    1.24
  14   0  10    7.19    1.07
  14   0  11    0.37    0.88
  14   0  12    7.21    1.10
  14   0  13    0.26    0.92
  14   0  14   32.86    1.61
  14   0  15    5.38    0.98
  14   1 -15    4.61    0.94
  14   1 -14   41.71    1.77
  14   1 -13   47.75    1.95
  14   1 -12   29.18    1.61
  14   1 -11   13.01    1.17
  14   1 -10   15.00    1.25
  14   1  -9   61.79    2.21
  14   1  -8   43.57    1.85
  14   1  -7   25.43    1.46
  14   1  -6   32.28    1.58
  14   1  -5   68.09    2.24
  14   1  -4   83.16    2.47
  14   1  -3    3.59    0.87
  14   1  -2  119.70    3.06
  14   1  -1   13.54    1.08
  14   1   0    7.58    0.95
  14   1   1   12.84    1.06
  14   1   2  120.27    3.06
  14   1   3    3.22    0.85
  14   1   4   81.39    2.44
  14   1   5   66.03    2.20
  14   1   6   31.84    1.56
  14   1   7   26.61    1.48
  14   1   8   42.96    1.83
  14   1   9   60.47    2.18
  14   1  10   12.98    1.20
  14   1  11   13.02    1.20
  14   1  12   28.60    1.58
  14   1  13   49.32    1.97
  14   1  14   44.50    1.82
  14   1  15    5.41    0.98
  14   2 -15   35.11    1.57
  14   2 -14    1.77    0.95
  14   2 -13    7.11    1.06
  14   2 -12   48.35    1.98
  14   2 -11   30.67    1.57
  14   2 -10    8.12    1.09
  14   2  -9   51.66    2.00
  14   2  -8    3.07    0.96
  14   2  -7   83.30    2.59
  14   2  -6   30.44    1.55
  14   2  -5   18.50    1.26
  14   2  -4   43.03    1.74
  14   2  -3   11.08    1.03
  14   2  -2   49.28    1.79
  14   2  -1   42.41    1.66
  14   2   0    0.50    0.76
  14   2   1   41.47    1.64
  14   2   2   48.78    1.78
  14   2   3    9.81    1.00
  14   2   4   42.17    1.74
  14   2   5   18.82    1.27
  14   2   6   30.96    1.55
  14   2   7   83.85    2.60
  14   2   8    3.44    0.96
  14   2   9   50.57    1.99
  14   2  10    8.53    1.08
  14   2  11   28.41    1.53
  14   2  12   48.68    2.00
  14   2  13    6.88    1.07
  14   2  14    2.81    0.97
  14   2  15   35.83    1.58
  14   3 -15    2.21    0.89
  14   3 -14   18.34    1.28
  14   3 -13    2.90    0.97
  14   3 -12   28.71    1.57
  14   3 -11    2.81    0.96
  14   3 -10   31.50    1.60
  14   3  -9    4.64    1.00
  14   3  -8    4.37    0.99
  14   3  -7   39.05    1.75
  14   3  -6   15.39    1.21
  14   3  -5    5.02    0.98
  14   3  -4   16.49    1.22
  14   3  -3   16.93    1.21
  14   3  -2    6.60    0.95
  14   3  -1   86.55    2.47
  14   3   0    9.78    1.01
  14   3   1   85.25    2.46
  14   3   2    7.14    0.94
  14   3   3   14.76    1.18
  14   3   4   16.97    1.22
  14   3   5    6.11    1.00
  14   3   6   14.57    1.21
  14   3   7   38.45    1.73
  14   3   8    3.92    0.97
  14   3   9    5.09    1.01
  14   3  10   31.23    1.60
  14   3  11    3.18    0.98
  14   3  12   27.59    1.55
  14   3  13    2.78    0.95
  14   3  14   19.32    1.30
  14   3  15    1.78    0.87
  14   4 -15    1.64    0.90
  14   4 -14    3.35    0.94
  14   4 -13    1.38    0.91
  14   4 -12    7.32    1.09
  14   4 -11    6.18    1.05
  14   4 -10    3.12    0.97
  14   4  -9   48.66    1.95
  14   4  -8    7.17    1.05
  14   4  -7   16.96    1.28
  14   4  -6   76.04    2.45
  14   4  -5   37.08    1.68
  14   4  -4   68.13    2.27
  14   4  -3    8.79    1.04
  14   4  -2   18.66    1.25
  14   4  -1   29.23    1.45
  14   4   0    2.18    0.84
  14   4   1   29.75    1.46
  14   4   2   17.69    1.24
  14   4   3   10.42    1.07
  14   4   4   67.03    2.25
  14   4   5   37.77    1.69
  14   4   6   74.73    2.43
  14   4   7   16.58    1.27
  14   4   8    7.64    1.05
  14   4   9   47.25    1.92
  14   4  10    2.26    0.95
  14   4  11    5.20    1.04
  14   4  12    6.52    1.08
  14   4  13    1.49    0.91
  14   4  14    1.72    0.91
  14   4  15    2.26    0.93
  14   5 -14    0.83    0.87
  14   5 -13    3.32    0.96
  14   5 -12    3.71    1.00
  14   5 -11   49.45    2.00
  14   5 -10   42.80    1.83
  14   5  -9   15.18    1.25
  14   5  -8    0.32    0.89
  14   5  -7    8.44    1.08
  14   5  -6    1.72    0.91
  14   5  -5    7.13    1.03
  14   5  -4    2.93    0.93
  14   5  -3    3.47    0.93
  14   5  -2   23.00    1.36
  14   5  -1   93.20    2.70
  14   5   0   43.97    1.79
  14   5   1   93.06    2.70
  14   5   2   22.41    1.35
  14   5   3    4.32    0.95
  14   5   4    2.55    0.91
  14   5   5    7.57    1.05
  14   5   6    1.26    0.90
  14   5   7    8.44    1.09
  14   5   8    0.20    0.89
  14   5   9   14.23    1.25
  14   5  10   42.43    1.82
  14   5  11   45.11    1.92
  14   5  12    3.14    0.98
  14   5  13    2.71    0.96
  14   5  14    1.32    0.87
  14   6 -14   -0.16    0.83
  14   6 -13    3.84    0.96
  14   6 -12    0.19    0.88
  14   6 -11    4.25    1.02
  14   6 -10    7.05    1.06
  14   6  -9    6.37    1.07
  14   6  -8    9.84    1.14
  14   6  -7   14.32    1.23
  14   6  -6   30.71    1.58
  14   6  -5   21.30    1.37
  14   6  -4   13.19    1.19
  14   6  -3   25.48    1.45
  14   6  -2   12.58    1.15
  14   6  -1    1.84    0.91
  14   6   0   36.45    1.67
  14   6   1    1.40    0.90
  14   6   2   12.92    1.16
  14   6   3   24.36    1.43
  14   6   4   14.41    1.21
  14   6   5   20.83    1.37
  14   6   6   30.37    1.57
  14   6   7   14.45    1.23
  14   6   8   10.65    1.16
  14   6   9    6.34    1.04
  14   6  10    7.95    1.08
  14   6  11    4.31    1.01
  14   6  12    0.65    0.89
  14   6  13    2.19    0.92
  14   6  14    0.24    0.83
  14   7 -13    1.86    0.90
  14   7 -12    3.60    0.94
  14   7 -11   35.63    1.70
  14   7 -10    8.66    1.15
  14   7  -9   13.39    1.21
  14   7  -8   11.97    1.19
  14   7  -7   16.24    1.30
  14   7  -6   24.42    1.45
  14   7  -5    3.62    0.97
  14   7  -4    9.14    1.11
  14   7  -3    5.67    1.02
  14   7  -2   15.29    1.23
  14   7  -1   39.00    1.73
  14   7   0    8.71    1.09
  14   7   1   38.75    1.73
  14   7   2   15.27    1.23
  14   7   3    4.85    1.00
  14   7   4    9.73    1.12
  14   7   5    3.46    0.97
  14   7   6   23.44    1.44
  14   7   7   17.29    1.31
  14   7   8   11.22    1.17
  14   7   9   13.93    1.23
  14   7  10    9.54    1.16
  14   7  11   35.28    1.69
  14   7  12    2.76    0.94
  14   7  13    1.42    0.89
  14   8 -13   -0.01    0.83
  14   8 -12    6.49    1.04
  14   8 -11    6.83    1.05
  14   8 -10    1.08    0.93
  14   8  -9   16.39    1.34
  14   8  -8    3.99    0.99
  14   8  -7    3.61    1.00
  14   8  -6   25.21    1.49
  14   8  -5   29.70    1.57
  14   8  -4    5.03    1.02
  14   8  -3    4.70    1.01
  14   8  -2    2.52    0.96
  14   8  -1    4.20    0.99
  14   8   0   11.85    1.17
  14   8   1    3.88    1.00
  14   8   2    2.38    0.96
  14   8   3    4.69    1.00
  14   8   4    5.70    1.03
  14   8   5   29.78    1.57
  14   8   6   27.14    1.51
  14   8   7    3.27    0.99
  14   8   8    3.99    0.99
  14   8   9   16.98    1.33
  14   8  10    2.56    0.95
  14   8  11    5.72    1.02
  14   8  12    7.40    1.05
  14   8  13    0.47    0.83
  14   9 -12   10.79    1.08
  14   9 -11    0.71    0.91
  14   9 -10    0.53    0.91
  14   9  -9    5.26    1.06
  14   9  -8   29.29    1.62
  14   9  -7    0.76    0.92
  14   9  -6    0.84    0.93
  14   9  -5    1.46    0.94
  14   9  -4    3.38    0.97
  14   9  -3    2.07    0.95
  14   9  -2    0.47    0.90
  14   9  -1    9.94    1.12
  14   9   0    0.54    0.91
  14   9   1    7.66    1.08
  14   9   2   -0.88    0.89
  14   9   3    2.02    0.95
  14   9   4    2.67    0.96
  14   9   5    0.93    0.92
  14   9   6    0.55    0.90
  14   9   7    0.11    0.89
  14   9   8   28.50    1.60
  14   9   9    9.60    1.15
  14   9  10   -0.40    0.89
  14   9  11    0.41    0.90
  14   9  12   10.67    1.09
  14  10 -11    5.58    0.99
  14  10 -10    5.56    1.02
  14  10  -9    7.47    1.09
  14  10  -8    2.14    1.00
  14  10  -7   15.85    1.30
  14  10  -6    3.34    0.98
  14  10  -5   12.79    1.22
  14  10  -4    2.63    0.99
  14  10  -3   21.62    1.39
  14  10  -2   11.95    1.20
  14  10  -1    1.73    0.95
  14  10   0    0.57    0.91
  14  10   1    3.37    0.98
  14  10   2   12.79    1.22
  14  10   3   21.44    1.40
  14  10   4    4.40    0.99
  14  10   5   13.82    1.23
  14  10   6    3.39    0.97
  14  10   7   15.45    1.29
  14  10   8    3.41    0.98
  14  10   9    7.30    1.06
  14  10  10    4.37    0.99
  14  10  11    3.53    0.95
  14  11 -11    1.83    0.92
  14  11 -10    5.53    0.99
  14  11  -9    2.45    0.94
  14  11  -8    9.63    1.13
  14  11  -7    3.58    1.01
  14  11  -6    1.33    0.97
  14  11  -5    5.90    1.07
  14  11  -4    9.92    1.18
  14  11  -3    3.18    0.97
  14  11  -2    8.36    1.11
  14  11  -1   15.23    1.28
  14  11   0    9.59    1.13
  14  11   1   15.33    1.28
  14  11   2    7.68    1.09
  14  11   3    4.06    1.00
  14  11   4   10.66    1.21
  14  11   5    5.62    1.04
  14  11   6    1.04    0.94
  14  11   7    3.39    1.00
  14  11   8    8.73    1.12
  14  11   9    2.94    0.94
  14  11  10    5.80    0.98
  14  11  11    1.37    0.90
  14  12  -9    9.46    1.07
  14  12  -8    2.14    0.94
  14  12  -7    3.11    0.97
  14  12  -6   -0.31    0.90
  14  12  -5    1.63    0.97
  14  12  -4    7.49    1.11
  14  12  -3    4.67    1.06
  14  12  -2   19.88    1.41
  14  12  -1    0.32    0.93
  14  12   0   11.10    1.23
  14  12   1    0.41    0.95
  14  12   2   18.69    1.38
  14  12   3    4.22    1.05
  14  12   4    6.31    1.09
  14  12   5    2.70    0.99
  14  12   6    1.81    0.93
  14  12   7    2.70    0.94
  14  12   8    2.80    0.92
  14  12   9    9.80    1.06
  14  13  -8    4.84    0.94
  14  13  -7    7.37    1.02
  14  13  -6    5.38    1.02
  14  13  -5   22.04    1.41
  14  13  -4   29.20    1.54
  14  13  -3    5.49    1.04
  14  13  -2    4.09    1.01
  14  13  -1    2.98    1.01
  14  13   0    4.48    1.02
  14  13   1    3.49    1.00
  14  13   2    4.16    1.03
  14  13   3    5.35    1.02
  14  13   4   28.29    1.52
  14  13   5   23.20    1.43
  14  13   6    6.61    1.03
  14  13   7    6.72    1.02
  14  13   8    4.82    0.94
  14  14  -6   10.23    1.09
  14  14  -5   -0.25    0.87
  14  14  -4    3.54    0.97
  14  14  -3    4.00    0.95
  14  14  -2    3.94    0.99
  14  14  -1   25.95    1.48
  14  14   0   20.11    1.36
  14  14   1   27.95    1.51
  14  14   2    4.39    1.00
  14  14   3    3.08    0.94
  14  14   4    3.29    0.95
  14  14   5    0.11    0.87
  14  14   6    8.04    1.02
  14  15  -4    9.01    1.07
  14  15  -3    2.66    0.89
  14  15  -2    1.22    0.87
  14  15  -1    0.76    0.87
  14  15   0    1.76    0.88
  14  15   1    1.21    0.86
  14  15   2    1.57    0.88
  14  15   3    3.25    0.91
  14  15   4    8.65    1.05
  15   0   1    2.17    0.91
  15   0   2    0.56    0.86
  15   0   3    7.85    1.04
  15   0   4   15.58    1.24
  15   0   5    0.66    0.87
  15   0   6   60.84    2.17
  15   0   7    6.81    1.04
  15   0   8    3.31    0.96
  15   0   9    5.88    1.01
  15   0  10    0.61    0.89
  15   0  11    0.07    0.89
  15   0  12   24.44    1.45
  15   0  13    0.03    0.86
  15   0  14    3.05    0.90
  15   1 -14    4.94    0.95
  15   1 -13    7.97    1.06
  15   1 -12    6.04    1.03
  15   1 -11   22.12    1.43
  15   1 -10    4.20    0.97
  15   1  -9    7.87    1.06
  15   1  -8   21.14    1.38
  15   1  -7    1.06    0.88
  15   1  -6    9.24    1.09
  15   1  -5    1.00    0.90
  15   1  -4    3.28    0.95
  15   1  -3   15.98    1.22
  15   1  -2   58.36    2.09
  15   1  -1    7.18    1.04
  15   1   0    2.18    0.89
  15   1   1    9.04    1.06
  15   1   2   62.11    2.16
  15   1   3   17.17    1.26
  15   1   4    3.56    0.96
  15   1   5    1.19    0.90
  15   1   6    9.15    1.09
  15   1   7   -0.04    0.87
  15   1   8   21.41    1.38
  15   1   9    7.71    1.05
  15   1  10    3.49    0.96
  15   1  11   22.39    1.43
  15   1  12    6.28    1.03
  15   1  13    8.36    1.07
  15   1  14    5.40    0.95
  15   2 -14   13.50    1.12
  15   2 -13    3.79    0.97
  15   2 -12    5.82    1.02
  15   2 -11    6.03    1.05
  15   2 -10   22.97    1.47
  15   2  -9    1.57    0.92
  15   2  -8   16.24    1.25
  15   2  -7   11.56    1.16
  15   2  -6   12.07    1.16
  15   2  -5    1.77    0.90
  15   2  -4   30.03    1.54
  15   2  -3   27.67    1.51
  15   2  -2    9.49    1.09
  15   2  -1    2.40    0.90
  15   2   0    7.82    1.04
  15   2   1    1.29    0.88
  15   2   2   10.52    1.12
  15   2   3   26.58    1.49
  15   2   4   29.74    1.54
  15   2   5   -0.38    0.85
  15   2   6   11.08    1.14
  15   2   7   10.36    1.13
  15   2   8   15.41    1.25
  15   2   9    1.89    0.93
  15   2  10   25.49    1.52
  15   2  11    5.70    1.04
  15   2  12    4.29    0.99
  15   2  13    5.20    0.99
  15   2  14   12.45    1.10
  15   3 -14    4.61    0.97
  15   3 -13    1.56    0.89
  15   3 -12    3.51    0.96
  15   3 -11   11.22    1.18
  15   3 -10   13.99    1.27
  15   3  -9    0.76    0.90
  15   3  -8    0.87    0.89
  15   3  -7    6.50    1.03
  15   3  -6    3.39    0.95
  15   3  -5   35.04    1.66
  15   3  -4   21.01    1.37
  15   3  -3   25.33    1.44
  15   3  -2    7.51    1.05
  15   3  -1    7.34    1.05
  15   3   0    6.71    1.02
  15   3   1    7.05    1.03
  15   3   2    8.30    1.07
  15   3   3   25.04    1.44
  15   3   4   21.10    1.36
  15   3   5   33.69    1.64
  15   3   6    2.40    0.95
  15   3   7    5.01    1.01
  15   3   8   -0.07    0.88
  15   3   9    0.06    0.88
  15   3  10   15.07    1.28
  15   3  11    9.43    1.14
  15   3  12    3.90    0.97
  15   3  13    1.60    0.89
  15   3  14    3.82    0.96
  15   4 -13   -0.01    0.86
  15   4 -12    5.26    1.01
  15   4 -11   18.82    1.34
  15   4 -10    1.30    0.95
  15   4  -9   10.19    1.12
  15   4  -8   17.05    1.30
  15   4  -7   34.10    1.66
  15   4  -6    2.26    0.93
  15   4  -5    5.45    1.03
  15   4  -4   16.65    1.28
  15   4  -3   13.59    1.21
  15   4  -2   14.70    1.24
  15   4  -1   37.40    1.71
  15   4   0   18.14    1.29
  15   4   1   37.06    1.70
  15   4   2   15.54    1.24
  15   4   3   13.91    1.20
  15   4   4   16.58    1.28
  15   4   5    6.85    1.05
  15   4   6    3.10    0.96
  15   4   7   35.46    1.68
  15   4   8   17.82    1.31
  15   4   9    9.35    1.11
  15   4  10    1.73    0.96
  15   4  11   18.56    1.34
  15   4  12    5.05    1.00
  15   4  13   -0.09    0.85
  15   5 -13   11.85    1.11
  15   5 -12   12.96    1.16
  15   5 -11    7.43    1.08
  15   5 -10   14.42    1.26
  15   5  -9   33.87    1.71
  15   5  -8    9.75    1.14
  15   5  -7    3.00    0.96
  15   5  -6    6.77    1.06
  15   5  -5    4.54    1.01
  15   5  -4   29.84    1.58
  15   5  -3   29.37    1.56
  15   5  -2   17.64    1.32
  15   5  -1   25.26    1.47
  15   5   0    1.79    0.94
  15   5   1   23.17    1.42
  15   5   2   17.03    1.29
  15   5   3   29.97    1.57
  15   5   4   30.36    1.58
  15   5   5    4.66    1.00
  15   5   6    7.39    1.05
  15   5   7    3.23    0.97
  15   5   8   10.18    1.14
  15   5   9   37.42    1.77
  15   5  10   16.24    1.29
  15   5  11    6.61    1.05
  15   5  12   12.40    1.18
  15   5  13   12.11    1.11
  15   6 -13    3.02    0.94
  15   6 -12    2.15    0.92
  15   6 -11   14.16    1.20
  15   6 -10    2.88    0.97
  15   6  -9   19.63    1.39
  15   6  -8    6.02    1.03
  15   6  -7   19.04    1.33
  15   6  -6    0.36    0.88
  15   6  -5    6.53    1.04
  15   6  -4   40.05    1.78
  15   6  -3   65.69    2.28
  15   6  -2    2.42    0.98
  15   6  -1   89.60    2.72
  15   6   0   20.03    1.37
  15   6   1   92.12    2.76
  15   6   2    3.78    1.00
  15   6   3   62.83    2.23
  15   6   4   35.67    1.70
  15   6   5    5.47    1.04
  15   6   6    0.82    0.89
  15   6   7   17.85    1.32
  15   6   8    5.01    1.03
  15   6   9   20.72    1.41
  15   6  10    3.21    1.00
  15   6  11   13.32    1.18
  15   6  12    1.37    0.92
  15   6  13    2.49    0.92
  15   7 -12    0.37    0.83
  15   7 -11    5.08    1.01
  15   7 -10   12.07    1.18
  15   7  -9    2.60    0.99
  15   7  -8   17.42    1.34
  15   7  -7   12.36    1.19
  15   7  -6   70.44    2.37
  15   7  -5    9.89    1.15
  15   7  -4   69.88    2.36
  15   7  -3   12.77    1.24
  15   7  -2   78.51    2.52
  15   7  -1    6.65    1.06
  15   7   0    0.77    0.92
  15   7   1    5.09    1.03
  15   7   2   79.76    2.55
  15   7   3   13.07    1.23
  15   7   4   72.01    2.41
  15   7   5   10.10    1.15
  15   7   6   72.61    2.40
  15   7   7   13.37    1.21
  15   7   8   17.47    1.33
  15   7   9    4.45    0.99
  15   7  10   11.63    1.16
  15   7  11    5.08    1.01
  15   7  12    0.11    0.85
  15   8 -12   10.50    1.10
  15   8 -11    0.87    0.89
  15   8 -10   32.80    1.60
  15   8  -9   22.59    1.43
  15   8  -8    0.13    0.94
  15   8  -7   35.25    1.73
  15   8  -6    0.63    0.91
  15   8  -5    5.96    1.06
  15   8  -4   12.66    1.22
  15   8  -3   79.25    2.53
  15   8  -2   12.75    1.23
  15   8  -1   60.34    2.18
  15   8   0    3.72    1.00
  15   8   1   60.40    2.18
  15   8   2   12.96    1.23
  15   8   3   77.42    2.50
  15   8   4   13.16    1.24
  15   8   5    6.11    1.04
  15   8   6    0.73    0.92
  15   8   7   34.96    1.71
  15   8   8    1.61    0.95
  15   8   9   22.52    1.40
  15   8  10   31.44    1.57
  15   8  11    3.34    0.92
  15   8  12   11.56    1.12
  15   9 -11    2.17    0.92
  15   9 -10    8.88    1.09
  15   9  -9    5.46    1.03
  15   9  -8   10.87    1.18
  15   9  -7   25.21    1.50
  15   9  -6   42.26    1.87
  15   9  -5   20.59    1.43
  15   9  -4   72.65    2.40
  15   9  -3   19.35    1.36
  15   9  -2   11.55    1.18
  15   9  -1    8.73    1.13
  15   9   0   14.05    1.26
  15   9   1    8.44    1.11
  15   9   2   10.87    1.19
  15   9   3   19.51    1.37
  15   9   4   75.92    2.46
  15   9   5   19.53    1.39
  15   9   6   39.52    1.81
  15   9   7   23.29    1.46
  15   9   8   11.95    1.19
  15   9   9    4.16    1.01
  15   9  10    9.95    1.10
  15   9  11    2.12    0.88
  15  10 -10   15.72    1.18
  15  10  -9    4.19    0.97
  15  10  -8    1.54    0.93
  15  10  -7   16.48    1.27
  15  10  -6    6.80    1.07
  15  10  -5    8.17    1.13
  15  10  -4   17.50    1.36
  15  10  -3   36.94    1.77
  15  10  -2   32.24    1.68
  15  10  -1   20.44    1.39
  15  10   0   62.98    2.21
  15  10   1   20.26    1.37
  15  10   2   31.01    1.66
  15  10   3   37.98    1.77
  15  10   4   18.46    1.35
  15  10   5    8.81    1.13
  15  10   6    6.32    1.05
  15  10   7   16.68    1.27
  15  10   8    0.05    0.92
  15  10   9    3.27    0.95
  15  10  10   13.52    1.14
  15  11  -9   15.44    1.19
  15  11  -8    7.15    1.04
  15  11  -7   14.00    1.21
  15  11  -6    4.39    0.98
  15  11  -5    9.89    1.14
  15  11  -4    2.40    0.98
  15  11  -3   34.38    1.70
  15  11  -2    7.79    1.13
  15  11  -1   36.36    1.75
  15  11   0    7.98    1.11
  15  11   1   36.89    1.73
  15  11   2    7.86    1.12
  15  11   3   33.18    1.66
  15  11   4    2.29    0.96
  15  11   5   10.88    1.15
  15  11   6    3.28    0.94
  15  11   7   12.45    1.16
  15  11   8    5.77    0.99
  15  11   9   14.90    1.17
  15  12  -8    1.37    0.90
  15  12  -7    3.36    0.93
  15  12  -6    8.80    1.09
  15  12  -5    0.49    0.90
  15  12  -4   14.38    1.23
  15  12  -3    5.77    1.03
  15  12  -2    9.81    1.12
  15  12  -1    0.32    0.90
  15  12   0   11.96    1.18
  15  12   1    0.98    0.90
  15  12   2    8.43    1.10
  15  12   3    4.85    0.99
  15  12   4   13.08    1.22
  15  12   5    0.16    0.89
  15  12   6    9.12    1.07
  15  12   7    3.82    0.93
  15  12   8    0.69    0.89
  15  13  -6    7.65    1.06
  15  13  -5    2.65    0.92
  15  13  -4    6.05    1.01
  15  13  -3   -0.72    0.87
  15  13  -2    6.64    1.02
  15  13  -1    2.27    0.92
  15  13   0    1.37    0.91
  15  13   1    1.03    0.92
  15  13   2    6.02    1.01
  15  13   3   -1.69    0.84
  15  13   4    6.34    0.99
  15  13   5    3.09    0.92
  15  13   6    8.54    1.08
  15  14  -3    1.16    0.90
  15  14  -2   -0.50    0.84
  15  14  -1    2.69    0.89
  15  14   0   17.53    1.22
  15  14   1    0.93    0.88
  15  14   2   -0.24    0.83
  15  14   3    2.32    0.90
  16   0   0   -0.33    0.87
  16   0   1    0.17    0.89
  16   0   2    6.92    1.04
  16   0   3    3.35    0.97
  16   0   4   18.89    1.35
  16   0   5   17.04    1.30
  16   0   6    3.24    0.98
  16   0   7   22.16    1.40
  16   0   8    6.15    1.02
  16   0   9    8.32    1.11
  16   0  10   18.63    1.33
  16   0  11   -0.07    0.89
  16   0  12    1.57    0.90
  16   0  13    2.29    0.90
  16   1 -13    1.53    0.88
  16   1 -12   13.40    1.16
  16   1 -11   15.30    1.22
  16   1 -10    7.98    1.09
  16   1  -9    2.10    0.96
  16   1  -8    0.51    0.89
  16   1  -7    5.45    1.00
  16   1  -6   16.46    1.28
  16   1  -5    4.39    1.00
  16   1  -4    4.90    1.01
  16   1  -3    8.55    1.10
  16   1  -2   23.55    1.43
  16   1  -1    4.62    1.01
  16   1   0    0.52    0.89
  16   1   1    4.11    1.00
  16   1   2   24.27    1.44
  16   1   3    8.50    1.10
  16   1   4    4.37    0.99
  16   1   5    4.30    0.98
  16   1   6   16.16    1.28
  16   1   7    5.57    1.03
  16   1   8    1.60    0.90
  16   1   9    3.52    1.00
  16   1  10    7.96    1.09
  16   1  11   14.12    1.20
  16   1  12   13.65    1.17
  16   1  13    1.04    0.88
  16   2 -13    4.67    0.97
  16   2 -12   10.81    1.09
  16   2 -11    8.86    1.11
  16   2 -10    7.79    1.10
  16   2  -9    4.48    1.04
  16   2  -8    3.60    1.02
  16   2  -7   12.44    1.19
  16   2  -6   15.09    1.24
  16   2  -5   18.47    1.33
  16   2  -4    0.47    0.92
  16   2  -3   11.84    1.17
  16   2  -2    7.39    1.08
  16   2  -1   13.95    1.23
  16   2   0   17.42    1.31
  16   2   1   13.77    1.21
  16   2   2    5.92    1.05
  16   2   3   11.28    1.16
  16   2   4    1.64    0.93
  16   2   5   17.56    1.31
  16   2   6   13.88    1.22
  16   2   7   13.55    1.21
  16   2   8    4.62    1.01
  16   2   9    4.60    1.03
  16   2  10    7.23    1.08
  16   2  11    9.21    1.11
  16   2  12    9.44    1.07
  16   2  13    5.79    0.99
  16   3 -12    7.13    1.02
  16   3 -11    5.61    1.03
  16   3 -10   33.09    1.63
  16   3  -9   25.28    1.49
  16   3  -8   44.48    1.91
  16   3  -7   15.05    1.23
  16   3  -6    0.60    0.92
  16   3  -5   17.30    1.30
  16   3  -4    3.04    0.97
  16   3  -3    0.71    0.92
  16   3  -2   19.15    1.34
  16   3  -1   50.44    1.98
  16   3   0    2.19    0.95
  16   3   1   50.68    1.99
  16   3   2   17.93    1.33
  16   3   3    0.27    0.92
  16   3   4    3.12    0.97
  16   3   5   15.53    1.26
  16   3   6    1.00    0.93
  16   3   7   13.00    1.21
  16   3   8   43.63    1.90
  16   3   9   25.56    1.50
  16   3  10   32.54    1.62
  16   3  11    6.20    1.04
  16   3  12    8.21    1.03
  16   4 -12    3.03    0.90
  16   4 -11    0.34    0.88
  16   4 -10    0.77    0.90
  16   4  -9    9.75    1.13
  16   4  -8    0.15    0.94
  16   4  -7   22.95    1.42
  16   4  -6    5.93    1.02
  16   4  -5   17.66    1.31
  16   4  -4   39.39    1.77
  16   4  -3   45.35    1.89
  16   4  -2    4.28    1.01
  16   4  -1    7.05    1.06
  16   4   0   -0.16    0.89
  16   4   1    7.50    1.08
  16   4   2    4.58    1.01
  16   4   3   43.15    1.85
  16   4   4   39.39    1.77
  16   4   5   17.95    1.31
  16   4   6    6.92    1.06
  16   4   7   24.54    1.44
  16   4   8    1.08    0.94
  16   4   9    7.92    1.11
  16   4  10   -0.36    0.89
  16   4  11   -0.46    0.85
  16   4  12    2.12    0.89
  16   5 -12   24.92    1.41
  16   5 -11    1.39    0.89
  16   5 -10   14.53    1.22
  16   5  -9    3.56    0.99
  16   5  -8   51.74    2.04
  16   5  -7    8.49    1.14
  16   5  -6    4.75    1.00
  16   5  -5    2.16    0.94
  16   5  -4    2.13    0.93
  16   5  -3    1.34    0.93
  16   5  -2    2.03    0.95
  16   5  -1    5.29    1.03
  16   5   0    0.97    0.92
  16   5   1    4.32    1.02
  16   5   2    1.03    0.93
  16   5   3    0.84    0.92
  16   5   4    1.22    0.93
  16   5   5    3.26    0.97
  16   5   6    4.47    1.00
  16   5   7    9.36    1.15
  16   5   8   52.68    2.04
  16   5   9    3.66    0.98
  16   5  10   13.84    1.22
  16   5  11    1.05    0.91
  16   5  12   24.45    1.41
  16   6 -11    1.16    0.90
  16   6 -10   12.81    1.17
  16   6  -9    5.27    1.01
  16   6  -8   22.62    1.43
  16   6  -7   18.73    1.37
  16   6  -6    8.13    1.11
  16   6  -5    9.28    1.12
  16   6  -4    2.93    0.97
  16   6  -3   31.12    1.60
  16   6  -2   46.98    1.92
  16   6  -1    9.12    1.12
  16   6   0   21.03    1.41
  16   6   1    8.15    1.11
  16   6   2   48.57    1.96
  16   6   3   29.17    1.57
  16   6   4    3.83    0.97
  16   6   5    7.91    1.11
  16   6   6    6.51    1.08
  16   6   7   20.06    1.38
  16   6   8   23.19    1.44
  16   6   9    5.82    1.01
  16   6  10   11.85    1.16
  16   6  11    2.01    0.91
  16   7 -11    3.13    0.95
  16   7 -10    3.72    0.95
  16   7  -9    9.09    1.11
  16   7  -8    9.69    1.15
  16   7  -7    4.17    1.04
  16   7  -6   20.98    1.40
  16   7  -5   27.41    1.57
  16   7  -4    9.21    1.14
  16   7  -3    6.02    1.08
  16   7  -2   47.39    1.93
  16   7  -1    3.50    1.01
  16   7   0    9.40    1.13
  16   7   1    4.41    1.02
  16   7   2   45.89    1.91
  16   7   3    4.24    1.03
  16   7   4    9.55    1.14
  16   7   5   27.23    1.57
  16   7   6   21.05    1.42
  16   7   7    6.13    1.05
  16   7   8   10.52    1.15
  16   7   9    8.14    1.10
  16   7  10    4.49    0.96
  16   7  11    3.35    0.95
  16   8 -10    7.67    1.00
  16   8  -9    0.58    0.88
  16   8  -8    4.61    1.00
  16   8  -7   28.36    1.53
  16   8  -6    4.39    1.03
  16   8  -5   42.48    1.86
  16   8  -4    9.79    1.18
  16   8  -3   45.04    1.93
  16   8  -2    7.52    1.13
  16   8  -1    2.59    0.97
  16   8   0   -0.39    0.89
  16   8   1    2.01    0.94
  16   8   2    7.06    1.12
  16   8   3   44.64    1.91
  16   8   4   11.10    1.20
  16   8   5   38.58    1.78
  16   8   6    3.30    1.00
  16   8   7   26.77    1.49
  16   8   8    4.59    1.01
  16   8   9    0.40    0.87
  16   8  10    6.92    0.99
  16   9  -9   19.93    1.28
  16   9  -8   13.15    1.18
  16   9  -7    1.28    0.92
  16   9  -6   11.53    1.17
  16   9  -5   14.58    1.26
  16   9  -4   13.03    1.24
  16   9  -3    3.37    1.00
  16   9  -2   36.23    1.74
  16   9  -1   32.61    1.65
  16   9   0    4.08    1.01
  16   9   1   34.98    1.72
  16   9   2   35.31    1.71
  16   9   3    1.76    1.01
  16   9   4   14.36    1.27
  16   9   5   13.64    1.24
  16   9   6   11.93    1.16
  16   9   7    1.12    0.91
  16   9   8   13.33    1.16
  16   9   9   20.11    1.28
  16  10  -8    1.94    0.89
  16  10  -7    5.52    1.00
  16  10  -6    0.32    0.90
  16  10  -5   12.07    1.19
  16  10  -4   23.81    1.44
  16  10  -3   -0.39    0.90
  16  10  -2    6.96    1.08
  16  10  -1    3.04    1.00
  16  10   0   31.23    1.62
  16  10   1    2.34    0.96
  16  10   2    7.19    1.07
  16  10   3    0.21    0.90
  16  10   4   21.92    1.41
  16  10   5   11.53    1.19
  16  10   6   -0.75    0.88
  16  10   7    5.86    0.98
  16  10   8    3.24    0.89
  16  11  -7    8.32    1.07
  16  11  -6    4.30    0.97
  16  11  -5   19.03    1.30
  16  11  -4    5.77    1.03
  16  11  -3    9.94    1.12
  16  11  -2    6.24    1.05
  16  11  -1    7.92    1.07
  16  11   0    1.01    0.90
  16  11   1    7.07    1.04
  16  11   2    6.78    1.06
  16  11   3   10.87    1.13
  16  11   4    6.11    1.02
  16  11   5   19.08    1.30
  16  11   6    5.38    0.97
  16  11   7    8.18    1.06
  16  12  -5    4.06    0.97
  16  12  -4    1.60    0.88
  16  12  -3    0.95    0.88
  16  12  -2    5.80    1.00
  16  12  -1    4.35    0.97
  16  12   0   33.41    1.59
  16  12   1    2.40    0.95
  16  12   2    6.04    1.00
  16  12   3    0.83    0.87
  16  12   4    1.60    0.89
  16  12   5    4.47    0.97
  16  13  -2    4.91    0.95
  16  13  -1    3.87    0.94
  16  13   0    5.64    1.01
  16  13   1    3.02    0.93
  16  13   2    5.34    0.97
  17   0   1  192.31    4.51
  17   0   2    1.10    0.88
  17   0   3   68.47    2.33
  17   0   4    2.61    1.00
  17   0   5   27.68    1.53
  17   0   6    3.77    1.04
  17   0   7   84.10    2.64
  17   0   8   -0.21    0.91
  17   0   9   48.03    1.90
  17   0  10   -0.61    0.86
  17   0  11    1.07    0.86
  17   1 -11    5.54    0.96
  17   1 -10   23.53    1.38
  17   1  -9    1.61    0.92
  17   1  -8   12.34    1.21
  17   1  -7    8.37    1.14
  17   1  -6   74.83    2.49
  17   1  -5    8.61    1.13
  17   1  -4  136.07    3.53
  17   1  -3   24.79    1.48
  17   1  -2   27.59    1.54
  17   1  -1   30.67    1.61
  17   1   0    3.49    1.01
  17   1   1   30.83    1.62
  17   1   2   26.86    1.54
  17   1   3   24.31    1.47
  17   1   4  136.11    3.53
  17   1   5    8.97    1.14
  17   1   6   75.97    2.51
  17   1   7    9.05    1.14
  17   1   8   13.29    1.22
  17   1   9    1.33    0.91
  17   1  10   22.85    1.38
  17   1  11    4.56    0.95
  17   2 -11    1.36    0.86
  17   2 -10    4.15    0.96
  17   2  -9   18.34    1.30
  17   2  -8   21.65    1.40
  17   2  -7    0.92    0.94
  17   2  -6   11.85    1.21
  17   2  -5   23.10    1.48
  17   2  -4    1.34    0.94
  17   2  -3   22.94    1.44
  17   2  -2   14.51    1.27
  17   2  -1   41.20    1.80
  17   2   0   60.61    2.18
  17   2   1   40.12    1.79
  17   2   2   13.28    1.23
  17   2   3   22.81    1.43
  17   2   4   -0.05    0.91
  17   2   5   24.08    1.51
  17   2   6   13.44    1.25
  17   2   7    0.85    0.95
  17   2   8   22.33    1.41
  17   2   9   17.88    1.28
  17   2  10    4.14    0.98
  17   2  11    1.57    0.86
  17   3 -11    7.88    1.05
  17   3 -10   37.98    1.65
  17   3  -9    4.58    1.01
  17   3  -8   29.63    1.55
  17   3  -7    4.10    1.02
  17   3  -6    4.80    1.03
  17   3  -5    1.09    0.96
  17   3  -4    8.88    1.12
  17   3  -3   22.00    1.41
  17   3  -2    1.69    0.97
  17   3  -1   16.78    1.31
  17   3   0    3.27    1.01
  17   3   1   17.20    1.31
  17   3   2    1.40    0.96
  17   3   3   21.86    1.41
  17   3   4   10.30    1.14
  17   3   5    2.84    1.00
  17   3   6    3.92    1.03
  17   3   7    3.27    1.01
  17   3   8   27.62    1.52
  17   3   9    5.69    1.03
  17   3  10   38.03    1.66
  17   3  11    7.39    1.06
  17   4 -10    1.10    0.87
  17   4  -9    7.70    1.06
  17   4  -8   10.57    1.13
  17   4  -7    8.66    1.10
  17   4  -6    1.07    0.95
  17   4  -5   11.55    1.21
  17   4  -4    4.50    1.04
  17   4  -3    3.36    0.99
  17   4  -2   21.22    1.39
  17   4  -1    5.77    1.04
  17   4   0   21.26    1.39
  17   4   1    4.67    1.03
  17   4   2   20.78    1.39
  17   4   3    4.56    1.01
  17   4   4    3.98    1.01
  17   4   5   10.34    1.17
  17   4   6    0.60    0.94
  17   4   7    9.98    1.13
  17   4   8    8.61    1.09
  17   4   9    6.37    1.05
  17   4  10   -0.08    0.88
  17   5 -10    5.87    0.97
  17   5  -9    0.78    0.89
  17   5  -8    1.71    0.95
  17   5  -7    3.33    0.97
  17   5  -6    0.80    0.92
  17   5  -5   12.45    1.22
  17   5  -4    1.46    0.97
  17   5  -3    1.19    0.98
  17   5  -2    2.08    1.01
  17   5  -1   12.84    1.21
  17   5   0    6.00    1.05
  17   5   1   15.07    1.26
  17   5   2    1.11    0.98
  17   5   3    1.00    0.98
  17   5   4    1.42    0.97
  17   5   5   12.31    1.22
  17   5   6    0.55    0.93
  17   5   7    4.15    0.99
  17   5   8    2.31    0.95
  17   5   9    0.93    0.90
  17   5  10    6.50    0.98
  17   6  -9    4.89    0.97
  17   6  -8    1.91    0.92
  17   6  -7    2.86    0.96
  17   6  -6   26.83    1.49
  17   6  -5    4.53    1.02
  17   6  -4    7.59    1.12
  17   6  -3   13.98    1.27
  17   6  -2    3.95    1.05
  17   6  -1    1.03    0.97
  17   6   0   25.02    1.53
  17   6   1    1.17    0.96
  17   6   2    4.72    1.04
  17   6   3   15.05    1.29
  17   6   4    8.50    1.13
  17   6   5    3.96    1.00
  17   6   6   24.67    1.44
  17   6   7    2.61    0.94
  17   6   8    1.34    0.92
  17   6   9    4.57    0.97
  17   7  -9   11.95    1.17
  17   7  -8   10.24    1.09
  17   7  -7    0.00    0.89
  17   7  -6    2.36    0.95
  17   7  -5    3.02    0.97
  17   7  -4    3.79    1.01
  17   7  -3    3.24    1.01
  17   7  -2   12.02    1.23
  17   7  -1   10.94    1.21
  17   7   0    0.12    0.91
  17   7   1   10.82    1.19
  17   7   2   12.32    1.23
  17   7   3    5.03    1.03
  17   7   4    5.17    1.02
  17   7   5    5.13    0.99
  17   7   6    2.21    0.92
  17   7   7    0.72    0.90
  17   7   8    8.88    1.06
  17   7   9   12.06    1.15
  17   8  -8    1.28    0.91
  17   8  -7    2.77    0.93
  17   8  -6   14.82    1.22
  17   8  -5    0.73    0.91
  17   8  -4    1.92    0.93
  17   8  -3    2.66    0.97
  17   8  -2    5.81    1.05
  17   8  -1   12.61    1.23
  17   8   0   31.08    1.60
  17   8   1   12.81    1.21
  17   8   2    5.63    1.05
  17   8   3    2.73    0.95
  17   8   4    1.32    0.92
  17   8   5   -0.18    0.90
  17   8   6   13.91    1.20
  17   8   7    1.87    0.91
  17   8   8    0.86    0.88
  17   9  -7   -0.32    0.87
  17   9  -6    1.50    0.91
  17   9  -5   31.79    1.55
  17   9  -4    0.56    0.92
  17   9  -3    4.30    1.01
  17   9  -2   22.55    1.39
  17   9  -1    1.24    0.94
  17   9   0    1.82    0.94
  17   9   1    2.29    0.94
  17   9   2   22.31    1.39
  17   9   3    5.92    1.04
  17   9   4    0.82    0.90
  17   9   5   29.26    1.51
  17   9   6    0.80    0.89
  17   9   7    1.72    0.91
  17  10  -5    2.31    0.92
  17  10  -4    5.59    1.00
  17  10  -3    4.12    0.97
  17  10  -2    2.09    0.91
  17  10  -1    0.63    0.90
  17  10   0   27.12    1.50
  17  10   1   -0.35    0.88
  17  10   2    1.65    0.90
  17  10   3    4.34    0.97
  17  10   4    4.81    0.97
  17  10   5    2.51    0.90
  17  11  -3    0.58    0.89
  17  11  -2   -0.47    0.84
  17  11  -1    9.40    1.07
  17  11   0    1.72    0.91
  17  11   1   10.44    1.09
  17  11   2   -0.21    0.83
  17  11   3    0.72    0.89
  18   0   0   -0.34    0.95
  18   0   1   16.08    1.32
  18   0   2    0.06    0.94
  18   0   3    0.61    0.94
  18   0   4    0.72    0.93
  18   0   5    0.45    0.91
  18   0   6    0.12    0.92
  18   0   7    7.59    1.07
  18   0   8   -0.05    0.88
  18   0   9    5.10    0.96
  18   1  -9    1.98    0.89
  18   1  -8    1.79    0.91
  18   1  -7    6.05    1.03
  18   1  -6   25.66    1.47
  18   1  -5   15.59    1.28
  18   1  -4   19.06    1.38
  18   1  -3    3.44    1.01
  18   1  -2    5.54    1.08
  18   1  -1    5.44    1.07
  18   1   0    5.07    1.08
  18   1   1    4.51    1.05
  18   1   2    6.83    1.11
  18   1   3    3.57    1.00
  18   1   4   20.76    1.40
  18   1   5   17.18    1.31
  18   1   6   26.20    1.48
  18   1   7    6.50    1.04
  18   1   8    1.47    0.91
  18   1   9    1.83    0.90
  18   2  -9    1.60    0.88
  18   2  -8    2.39    0.93
  18   2  -7   11.49    1.15
  18   2  -6    4.78    1.01
  18   2  -5    4.54    1.02
  18   2  -4    0.69    0.93
  18   2  -3   35.41    1.71
  18   2  -2   23.83    1.49
  18   2  -1   12.00    1.24
  18   2   0   36.11    1.74
  18   2   1   10.94    1.22
  18   2   2   23.06    1.48
  18   2   3   34.70    1.71
  18   2   4    0.20    0.92
  18   2   5    4.51    1.02
  18   2   6    4.74    0.99
  18   2   7   11.62    1.17
  18   2   8    3.76    0.95
  18   2   9    2.07    0.91
  18   3  -9    8.32    1.07
  18   3  -8   15.74    1.21
  18   3  -7   10.81    1.14
  18   3  -6    9.27    1.10
  18   3  -5   27.65    1.52
  18   3  -4    0.61    0.94
  18   3  -3   26.95    1.54
  18   3  -2   10.27    1.19
  18   3  -1   15.74    1.31
  18   3   0    9.61    1.18
  18   3   1   14.57    1.27
  18   3   2    8.34    1.17
  18   3   3   26.36    1.52
  18   3   4    1.17    0.93
  18   3   5   27.62    1.51
  18   3   6    8.29    1.12
  18   3   7   10.79    1.15
  18   3   8   15.29    1.21
  18   3   9    8.83    1.07
  18   4  -8    3.00    0.91
  18   4  -7   10.51    1.10
  18   4  -6   -0.47    0.89
  18   4  -5   33.32    1.61
  18   4  -4   22.48    1.41
  18   4  -3   14.10    1.24
  18   4  -2   14.55    1.26
  18   4  -1    7.88    1.13
  18   4   0   38.11    1.78
  18   4   1    8.43    1.13
  18   4   2   15.38    1.28
  18   4   3   14.09    1.24
  18   4   4   22.09    1.41
  18   4   5   32.02    1.59
  18   4   6   -0.99    0.89
  18   4   7    8.10    1.07
  18   4   8    3.73    0.94
  18   5  -8   23.56    1.39
  18   5  -7    8.14    1.05
  18   5  -6    1.33    0.91
  18   5  -5    0.70    0.92
  18   5  -4    8.01    1.09
  18   5  -3    1.42    0.96
  18   5  -2    3.46    0.99
  18   5  -1    2.16    0.97
  18   5   0   -0.08    0.91
  18   5   1    2.54    0.97
  18   5   2    3.42    0.98
  18   5   3    1.84    0.93
  18   5   4    9.17    1.09
  18   5   5    1.64    0.93
  18   5   6    2.16    0.91
  18   5   7    8.39    1.06
  18   5   8   24.28    1.39
  18   6  -7    6.48    0.98
  18   6  -6    7.59    1.04
  18   6  -5    3.07    0.96
  18   6  -4    7.40    1.07
  18   6  -3    6.02    1.06
  18   6  -2    3.41    0.98
  18   6  -1    9.17    1.10
  18   6   0    0.87    0.91
  18   6   1    8.43    1.11
  18   6   2    3.14    0.98
  18   6   3    6.59    1.08
  18   6   4    7.17    1.07
  18   6   5    1.52    0.94
  18   6   6    8.33    1.07
  18   6   7    6.03    0.99
  18   7  -6    2.00    0.89
  18   7  -5   11.67    1.14
  18   7  -4    1.92    0.95
  18   7  -3    0.56    0.91
  18   7  -2   15.07    1.26
  18   7  -1    0.12    0.91
  18   7   0    0.93    0.91
  18   7   1   -0.17    0.90
  18   7   2   17.31    1.28
  18   7   3    1.07    0.91
  18   7   4    1.72    0.94
  18   7   5   12.99    1.16
  18   7   6    2.39    0.90
  18   8  -5    7.58    1.07
  18   8  -4    8.42    1.06
  18   8  -3    6.54    1.05
  18   8  -2    2.19    0.95
  18   8  -1    0.95    0.92
  18   8   0    2.96    0.95
  18   8   1   -0.14    0.88
  18   8   2    2.78    0.95
  18   8   3    8.29    1.06
  18   8   4    8.07    1.05
  18   8   5    7.35    1.06
  18   9  -3    0.14    0.88
  18   9  -2   11.19    1.14
  18   9  -1    5.65    0.97
  18   9   0   -0.84    0.86
  18   9   1    3.36    0.94
  18   9   2   13.61    1.14
  18   9   3    0.32    0.90
  19   0   1    3.71    0.99
  19   0   2    5.34    1.05
  19   0   3   33.30    1.61
  19   0   4    9.22    1.12
  19   0   5   -0.57    0.90
  19   0   6    1.21    0.88
  19   0   7    0.49    0.88
  19   1  -7    0.47    0.88
  19   1  -6   -0.87    0.85
  19   1  -5    0.96    0.90
  19   1  -4    0.90    0.91
  19   1  -3    6.57    1.06
  19   1  -2   28.03    1.52
  19   1  -1    1.38    0.96
  19   1   0    4.10    0.98
  19   1   1    0.77    0.94
  19   1   2   28.66    1.53
  19   1   3    5.25    1.04
  19   1   4    0.17    0.91
  19   1   5    1.46    0.91
  19   1   6   -0.60    0.85
  19   1   7    0.93    0.90
  19   2  -6    2.29    0.88
  19   2  -5    1.68    0.89
  19   2  -4    2.02    0.94
  19   2  -3   16.29    1.26
  19   2  -2   10.18    1.15
  19   2  -1    1.63    0.96
  19   2   0   -0.19    0.90
  19   2   1    2.14    0.95
  19   2   2   11.32    1.17
  19   2   3   16.39    1.26
  19   2   4    3.20    0.98
  19   2   5    0.57    0.90
  19   2   6    1.17    0.86
  19   3  -6    2.18    0.92
  19   3  -5    3.42    0.94
  19   3  -4    6.77    1.03
  19   3  -3    5.57    1.03
  19   3  -2    4.92    1.03
  19   3  -1    4.62    1.01
  19   3   0    3.77    0.98
  19   3   1    3.60    0.99
  19   3   2    7.76    1.07
  19   3   3    6.04    1.03
  19   3   4    8.72    1.08
  19   3   5    5.31    0.97
  19   3   6    1.64    0.92
  19   4  -5    1.89    0.87
  19   4  -4   14.28    1.19
  19   4  -3    5.07    0.99
  19   4  -2    3.32    0.96
  19   4  -1    6.10    1.05
  19   4   0    3.47    0.99
  19   4   1    5.77    1.05
  19   4   2    2.87    0.96
  19   4   3    4.96    0.99
  19   4   4   13.35    1.17
  19   4   5    2.17    0.90
  19   5  -5    0.78    0.89
  19   5  -4    5.55    0.98
  19   5  -3    2.37    0.92
  19   5  -2    9.30    1.10
  19   5  -1   21.24    1.33
  19   5   0    5.52    1.02
  19   5   1   20.98    1.35
  19   5   2   11.85    1.13
  19   5   3    1.61    0.91
  19   5   4    4.86    0.99
  19   5   5   -0.12    0.88
  19   6  -3   10.38    1.16
  19   6  -2    1.70    0.91
  19   6  -1   17.14    1.24
  19   6   0    2.80    0.93
  19   6   1   16.82    1.23
  19   6   2    0.78    0.89
  19   6   3   12.38    1.17
  19   7  -1   -0.02    0.92
  19   7   0    7.59    1.05
  19   7   1    0.52    0.90
  20   0   0   23.76    1.39
  20   0   1    2.06    0.94
  20   0   2   11.16    1.14
  20   1  -2    3.58    0.96
  20   1  -1    2.80    0.95
  20   1   0    0.31    0.90
  20   1   1    2.64    0.95
  20   1   2    3.86    0.97
  20   2  -1    0.40    0.91
  20   2   0   -0.50    0.89
  20   2   1    1.52    0.92
   0   0   0    0.00    0.00
   0   0   0 7464.06  132.26
