# Supplementary material for: Advancing dynamic quantum crystallography: enhanced models for accurate structures and thermodynamic properties
Source: IUCrJ. 2025 Jan 1;12(Pt 1):123–36. doi: 10.1107/S2052252524011862 (PMC11707699; doi:10.1107/S2052252524011862)
Supplement: Supplementary file 1 [file m-12-00123-sup1.zip › cify_rev2/hkl-fcf/xyl.fcf]

data_orig
_computing_structure_refinement   'olex2.refine 1.5 (Bourhis et al., 2015)'
_shelx_refln_list_code            4
loop_
  _space_group_symop_id
  _space_group_symop_operation_xyz
  1  x,y,z
  2  x+1/2,-y+1/2,-z
  3  -x,y+1/2,-z+1/2
  4  -x+1/2,-y,z+1/2

_space_group_crystal_system       orthorhombic
_space_group_IT_number            19
_space_group_name_H-M_alt         'P 21 21 21'
_space_group_name_Hall            ' P 2ac 2ab'
_symmetry_space_group_name_H-M    'P 21 21 21'
_symmetry_space_group_name_Hall   ' P 2ac 2ab'
_symmetry_Int_Tables_number       19
_cell_length_a                    8.2625(2)
_cell_length_b                    8.8996(2)
_cell_length_c                    8.9228(2)
_cell_angle_alpha                 90
_cell_angle_beta                  90
_cell_angle_gamma                 90
_cell_volume                      656.12(3)
loop_
  _refln_index_h
  _refln_index_k
  _refln_index_l
  _refln_F_squared_calc
  _refln_F_squared_meas
  _refln_F_squared_sigma
  _refln_observed_status
 -20  -2  -1        0.58        0.27      0.62 o
 -20  -1  -2        1.94        2.45      0.66 o
 -20  -1  -1        2.19        1.92      0.65 o
 -19  -7  -1        0.23       -0.01      0.63 o
 -19  -6  -3        7.73        7.10      0.79 o
 -19  -6  -2        1.07        1.16      0.62 o
 -19  -6  -1       12.05       11.72      0.85 o
 -19  -5  -5        0.30        0.53      0.61 o
 -19  -5  -4        4.04        3.80      0.67 o
 -19  -5  -3        2.22        1.62      0.63 o
 -19  -5  -2        7.46        6.36      0.75 o
 -19  -5  -1       14.50       14.53      0.91 o
 -19  -4  -5        1.13        1.29      0.60 o
 -19  -4  -4        9.94        9.77      0.81 o
 -19  -4  -3        3.45        3.47      0.68 o
 -19  -4  -2        1.59        2.27      0.66 o
 -19  -4  -1        4.34        4.17      0.72 o
 -19  -3  -6        1.30        1.49      0.63 o
 -19  -3  -5        2.04        2.34      0.64 o
 -19  -3  -4        5.24        4.63      0.70 o
 -19  -3  -3        3.99        3.81      0.70 o
 -19  -3  -2        4.82        3.37      0.70 o
 -19  -3  -1        2.44        3.16      0.69 o
 -19  -2  -6        0.69        1.57      0.60 o
 -19  -2  -5        0.93        1.15      0.61 o
 -19  -2  -4        2.18        1.38      0.64 o
 -19  -2  -3       11.22       11.14      0.86 o
 -19  -2  -2        7.36        6.96      0.79 o
 -19  -2  -1        1.41        1.11      0.66 o
 -19  -1  -7        0.44        0.32      0.60 o
 -19  -1  -6        0.03       -0.60      0.58 o
 -19  -1  -5        1.07        0.66      0.62 o
 -19  -1  -4        0.57        0.62      0.62 o
 -19  -1  -3        4.07        4.49      0.73 o
 -19  -1  -2       19.57       19.17      1.04 o
 -19  -1  -1        0.91        0.94      0.66 o
 -18  -9  -3        0.35        0.10      0.60 o
 -18  -9  -2        8.90        7.65      0.78 o
 -18  -9  -1        3.26        3.86      0.66 o
 -18  -8  -5        4.78        5.19      0.73 o
 -18  -8  -4        6.09        5.76      0.73 o
 -18  -8  -3        5.13        4.47      0.72 o
 -18  -8  -2        1.78        1.50      0.65 o
 -18  -8  -1        0.64        0.65      0.63 o
 -18  -7  -6        1.32        1.37      0.61 o
 -18  -7  -5        8.55        7.98      0.78 o
 -18  -7  -4        1.96        1.31      0.65 o
 -18  -7  -3        0.51        0.38      0.62 o
 -18  -7  -2       10.91       10.31      0.86 o
 -18  -7  -1        0.03        0.08      0.62 o
 -18  -6  -7        4.30        4.43      0.67 o
 -18  -6  -6        5.18        5.19      0.71 o
 -18  -6  -5        1.95        2.10      0.66 o
 -18  -6  -4        4.81        5.06      0.73 o
 -18  -6  -3        4.97        4.12      0.73 o
 -18  -6  -2        2.03        2.33      0.67 o
 -18  -6  -1        5.17        6.27      0.75 o
 -18  -5  -8       16.36       16.12      0.95 o
 -18  -5  -7        5.74        5.57      0.72 o
 -18  -5  -6        0.71        0.91      0.62 o
 -18  -5  -5        0.37        0.48      0.63 o
 -18  -5  -4        5.20        5.48      0.75 o
 -18  -5  -3        1.48        0.97      0.66 o
 -18  -5  -2        2.61        2.37      0.68 o
 -18  -5  -1        1.94        1.48      0.66 o
 -18  -4  -8        2.11        2.05      0.62 o
 -18  -4  -7        6.39        7.19      0.75 o
 -18  -4  -6        0.17       -0.32      0.61 o
 -18  -4  -5       21.58       22.79      1.10 o
 -18  -4  -4       14.69       15.38      0.96 o
 -18  -4  -3        9.75        9.64      0.85 o
 -18  -4  -2        9.64        9.95      0.86 o
 -18  -4  -1        5.64        5.39      0.77 o
 -18  -3  -9        5.97        5.69      0.73 o
 -18  -3  -8       11.02       10.77      0.83 o
 -18  -3  -7        7.80        7.39      0.78 o
 -18  -3  -6        6.39        6.34      0.75 o
 -18  -3  -5       18.65       18.91      1.04 o
 -18  -3  -4        0.21        0.42      0.64 o
 -18  -3  -3       17.22       18.43      1.05 o
 -18  -3  -2        6.72        7.03      0.81 o
 -18  -3  -1       10.76       10.77      0.90 o
 -18  -2  -9        0.89        1.09      0.60 o
 -18  -2  -8        2.02        1.63      0.64 o
 -18  -2  -7        7.54        7.86      0.79 o
 -18  -2  -6        3.17        3.27      0.69 o
 -18  -2  -5        3.05        3.11      0.70 o
 -18  -2  -4        0.47        0.47      0.64 o
 -18  -2  -3       24.19       24.22      1.17 o
 -18  -2  -2       15.88       16.30      1.02 o
 -18  -2  -1        8.49        8.21      0.85 o
 -18  -1  -9        1.70        1.35      0.61 o
 -18  -1  -8        1.29        1.22      0.62 o
 -18  -1  -7        4.10        4.14      0.70 o
 -18  -1  -6       18.61       17.55      1.01 o
 -18  -1  -5       11.03       10.66      0.88 o
 -18  -1  -4       13.59       13.04      0.94 o
 -18  -1  -3        1.78        2.35      0.69 o
 -18  -1  -2        5.06        3.79      0.74 o
 -18  -1  -1        3.12        3.72      0.73 o
 -17 -11  -3        0.30        0.40      0.61 o
 -17 -11  -2        0.01       -0.32      0.57 o
 -17 -11  -1        7.27        6.43      0.73 o
 -17 -10  -5        1.85        1.58      0.63 o
 -17 -10  -4        3.77        3.82      0.68 o
 -17 -10  -3        2.68        2.82      0.66 o
 -17 -10  -2        0.96        1.43      0.62 o
 -17 -10  -1        0.03        0.43      0.62 o
 -17  -9  -7        0.30       -0.22      0.60 o
 -17  -9  -6        1.01        1.03      0.62 o
 -17  -9  -5       21.29       21.75      1.06 o
 -17  -9  -4        0.49        0.38      0.63 o
 -17  -9  -3        3.60        2.94      0.69 o
 -17  -9  -2       14.64       15.43      0.95 o
 -17  -9  -1        0.87        0.85      0.64 o
 -17  -8  -8        0.89        0.88      0.62 o
 -17  -8  -7        1.86        1.89      0.64 o
 -17  -8  -6       10.36       10.14      0.83 o
 -17  -8  -5        0.72        0.50      0.62 o
 -17  -8  -4        0.96        1.31      0.64 o
 -17  -8  -3        1.94        1.82      0.66 o
 -17  -8  -2        3.28        3.97      0.72 o
 -17  -8  -1        8.48        8.63      0.84 o
 -17  -7  -9        7.81        8.17      0.80 o
 -17  -7  -8        6.62        7.00      0.75 o
 -17  -7  -7        0.03        0.00      0.61 o
 -17  -7  -6        1.38        1.61      0.65 o
 -17  -7  -5        2.64        2.07      0.66 o
 -17  -7  -4        2.18        2.59      0.69 o
 -17  -7  -3        2.98        2.22      0.69 o
 -17  -7  -2        8.86        8.22      0.84 o
 -17  -7  -1        7.71        7.48      0.83 o
 -17  -6  -9        3.12        3.34      0.66 o
 -17  -6  -8        1.22        1.31      0.63 o
 -17  -6  -7        1.78        1.96      0.66 o
 -17  -6  -6       17.49       18.35      1.02 o
 -17  -6  -5        2.01        3.10      0.70 o
 -17  -6  -4        5.80        5.19      0.77 o
 -17  -6  -3       10.17        9.56      0.87 o
 -17  -6  -2        2.98        2.70      0.72 o
 -17  -6  -1        0.92        0.70      0.66 o
 -17  -5 -10        3.97        4.02      0.66 o
 -17  -5  -9        0.59        0.53      0.61 o
 -17  -5  -8        1.49        1.17      0.65 o
 -17  -5  -7        2.50        2.28      0.66 o
 -17  -5  -6        0.35        0.55      0.63 o
 -17  -5  -5        9.03        8.52      0.83 o
 -17  -5  -4        1.53        1.00      0.66 o
 -17  -5  -3        0.83        0.81      0.67 o
 -17  -5  -2        1.20        1.42      0.69 o
 -17  -5  -1        9.39        8.78      0.83 o
 -17  -4 -10        0.53        0.75      0.60 o
 -17  -4  -9        4.75        5.27      0.73 o
 -17  -4  -8        6.56        7.23      0.77 o
 -17  -4  -7        5.88        5.92      0.75 o
 -17  -4  -6        0.97        0.73      0.65 o
 -17  -4  -5        7.94        7.90      0.83 o
 -17  -4  -4        3.10        3.08      0.71 o
 -17  -4  -3        2.84        2.30      0.68 o
 -17  -4  -2       15.55       14.52      0.95 o
 -17  -4  -1        3.12        3.95      0.71 o
 -17  -3 -11        5.79        5.39      0.72 o
 -17  -3 -10       25.45       25.98      1.13 o
 -17  -3  -9        3.30        3.13      0.69 o
 -17  -3  -8       18.37       20.27      1.06 o
 -17  -3  -7        2.96        2.80      0.70 o
 -17  -3  -6        3.27        3.28      0.70 o
 -17  -3  -5        1.19        0.75      0.66 o
 -17  -3  -4        6.68        6.07      0.77 o
 -17  -3  -3       15.47       15.05      0.96 o
 -17  -3  -2        1.50        1.16      0.66 o
 -17  -3  -1       11.37       11.48      0.90 o
 -17  -2 -11        0.69        0.93      0.59 o
 -17  -2 -10        2.82        2.84      0.66 o
 -17  -2  -9       12.14       12.55      0.89 o
 -17  -2  -8       15.17       14.81      0.96 o
 -17  -2  -7        0.74        0.63      0.64 o
 -17  -2  -6        8.35        8.11      0.83 o
 -17  -2  -5       16.59       15.80      1.01 o
 -17  -2  -4        0.53        0.92      0.64 o
 -17  -2  -3       15.21       15.69      0.99 o
 -17  -2  -2       10.34        9.93      0.87 o
 -17  -2  -1       27.24       28.18      1.23 o
 -17  -1 -11        3.61        3.79      0.66 o
 -17  -1 -10       16.56       16.10      0.94 o
 -17  -1  -9        0.92        1.10      0.63 o
 -17  -1  -8        9.23        8.44      0.83 o
 -17  -1  -7        6.24        5.73      0.78 o
 -17  -1  -6       49.80       51.19      1.70 o
 -17  -1  -5        6.36        5.89      0.77 o
 -17  -1  -4       93.54       93.08      2.41 o
 -17  -1  -3       16.94       16.96      1.01 o
 -17  -1  -2       18.69       18.87      1.05 o
 -17  -1  -1       20.45       20.98      1.10 o
 -16 -13  -2        3.54        3.36      0.65 o
 -16 -13  -1        2.03        2.65      0.64 o
 -16 -12  -5        2.74        2.78      0.66 o
 -16 -12  -4        1.45        1.09      0.60 o
 -16 -12  -3        0.46        0.65      0.60 o
 -16 -12  -2        3.83        3.97      0.68 o
 -16 -12  -1        2.61        2.98      0.66 o
 -16 -11  -7        5.52        5.69      0.73 o
 -16 -11  -6        3.11        2.94      0.66 o
 -16 -11  -5       12.81       13.02      0.89 o
 -16 -11  -4        4.12        3.95      0.70 o
 -16 -11  -3        7.75        6.80      0.77 o
 -16 -11  -2        3.95        4.27      0.72 o
 -16 -11  -1        4.95        5.42      0.73 o
 -16 -10  -8        1.35        1.33      0.61 o
 -16 -10  -7        3.83        3.78      0.68 o
 -16 -10  -6        0.14        0.22      0.62 o
 -16 -10  -5        7.80        8.26      0.81 o
 -16 -10  -4       15.71       16.29      0.99 o
 -16 -10  -3        0.32       -0.27      0.62 o
 -16 -10  -2        4.17        4.76      0.74 o
 -16 -10  -1        1.85        2.08      0.68 o
 -16  -9  -9       12.80       13.63      0.88 o
 -16  -9  -8        9.24        9.00      0.81 o
 -16  -9  -7        0.44        0.88      0.63 o
 -16  -9  -6        7.70        7.89      0.80 o
 -16  -9  -5        9.54        9.97      0.86 o
 -16  -9  -4        9.69        8.91      0.85 o
 -16  -9  -3        2.01        2.31      0.68 o
 -16  -9  -2       24.21       24.78      1.19 o
 -16  -9  -1       23.94       22.31      1.13 o
 -16  -8 -10        3.99        5.25      0.68 o
 -16  -8  -9        0.17        0.40      0.60 o
 -16  -8  -8        3.57        3.15      0.68 o
 -16  -8  -7       18.14       19.40      1.05 o
 -16  -8  -6        2.85        3.00      0.70 o
 -16  -8  -5       27.32       29.06      1.27 o
 -16  -8  -4        7.60        6.70      0.81 o
 -16  -8  -3       30.05       30.81      1.32 o
 -16  -8  -2        4.91        5.14      0.77 o
 -16  -8  -1        1.27        1.77      0.66 o
 -16  -7 -11        2.49        2.14      0.65 o
 -16  -7 -10        3.01        2.54      0.65 o
 -16  -7  -9        6.36        6.22      0.76 o
 -16  -7  -8        7.56        6.63      0.79 o
 -16  -7  -7        3.76        2.85      0.71 o
 -16  -7  -6       14.19       14.35      0.96 o
 -16  -7  -5       18.67       18.75      1.07 o
 -16  -7  -4        6.99        6.30      0.78 o
 -16  -7  -3        4.35        4.12      0.74 o
 -16  -7  -2       33.23       32.42      1.32 o
 -16  -7  -1        2.32        2.39      0.69 o
 -16  -6 -11        1.43        0.79      0.62 o
 -16  -6 -10        8.73        8.76      0.80 o
 -16  -6  -9        4.15        3.60      0.69 o
 -16  -6  -8       15.58       15.47      0.98 o
 -16  -6  -7       12.80       12.81      0.94 o
 -16  -6  -6        4.25        5.56      0.76 o
 -16  -6  -5        6.69        6.35      0.77 o
 -16  -6  -4        1.69        2.00      0.66 o
 -16  -6  -3       21.87       21.29      1.09 o
 -16  -6  -2       34.41       32.14      1.31 o
 -16  -6  -1        5.53        6.24      0.77 o
 -16  -5 -12       17.55       17.05      0.96 o
 -16  -5 -11        1.07        0.95      0.61 o
 -16  -5 -10        9.26        9.94      0.83 o
 -16  -5  -9        2.36        2.44      0.68 o
 -16  -5  -8       35.71       35.39      1.40 o
 -16  -5  -7        6.58        5.81      0.78 o
 -16  -5  -6        3.39        3.25      0.68 o
 -16  -5  -5        2.05        1.48      0.64 o
 -16  -5  -4        0.64        1.46      0.64 o
 -16  -5  -3        0.76        0.92      0.64 o
 -16  -5  -2        0.80        1.39      0.65 o
 -16  -5  -1        3.35        3.62      0.70 o
 -16  -4 -12        1.58        2.07      0.62 o
 -16  -4 -11        0.26        0.23      0.60 o
 -16  -4 -10        0.21        0.53      0.62 o
 -16  -4  -9        6.01        6.67      0.77 o
 -16  -4  -8        0.24        0.10      0.64 o
 -16  -4  -7       16.38       15.70      0.97 o
 -16  -4  -6        4.13        4.06      0.70 o
 -16  -4  -5       12.03       12.08      0.90 o
 -16  -4  -4       26.84       26.94      1.21 o
 -16  -4  -3       30.86       31.02      1.29 o
 -16  -4  -2        3.47        2.93      0.69 o
 -16  -4  -1        4.45        4.82      0.73 o
 -16  -3 -12        5.87        4.88      0.70 o
 -16  -3 -11        4.05        3.84      0.70 o
 -16  -3 -10       23.49       22.64      1.11 o
 -16  -3  -9       17.19       17.29      1.02 o
 -16  -3  -8       30.20       30.43      1.31 o
 -16  -3  -7        9.47       10.29      0.84 o
 -16  -3  -6        1.13        0.41      0.63 o
 -16  -3  -5       10.97       11.83      0.89 o
 -16  -3  -4        2.18        2.08      0.66 o
 -16  -3  -3        0.88        0.49      0.63 o
 -16  -3  -2       13.36       13.10      0.92 o
 -16  -3  -1       34.90       34.50      1.35 o
 -16  -2 -13        4.09        3.19      0.66 o
 -16  -2 -12        6.55        7.39      0.75 o
 -16  -2 -11        5.79        6.06      0.76 o
 -16  -2 -10        4.88        5.33      0.75 o
 -16  -2  -9        3.46        3.06      0.71 o
 -16  -2  -8        2.24        2.46      0.70 o
 -16  -2  -7        9.81        8.51      0.81 o
 -16  -2  -6        9.69       10.32      0.85 o
 -16  -2  -5       12.20       12.63      0.91 o
 -16  -2  -4        0.76        0.32      0.63 o
 -16  -2  -3        8.02        8.10      0.80 o
 -16  -2  -2        4.87        5.06      0.74 o
 -16  -2  -1        9.58        9.54      0.84 o
 -16  -1 -13        0.51        1.05      0.60 o
 -16  -1 -12        9.96        9.17      0.79 o
 -16  -1 -11        9.54       10.47      0.83 o
 -16  -1 -10        5.80        5.46      0.75 o
 -16  -1  -9        2.44        1.44      0.66 o
 -16  -1  -8        1.15        0.35      0.61 o
 -16  -1  -7        3.59        3.73      0.68 o
 -16  -1  -6       10.75       11.26      0.88 o
 -16  -1  -5        2.52        3.00      0.68 o
 -16  -1  -4        2.81        3.35      0.69 o
 -16  -1  -3        5.74        5.85      0.75 o
 -16  -1  -2       15.90       16.11      0.98 o
 -16  -1  -1        3.33        3.16      0.69 o
 -15 -14  -3        0.76        0.79      0.62 o
 -15 -14  -2        0.09       -0.34      0.57 o
 -15 -14  -1        1.05        1.84      0.61 o
 -15 -13  -6        5.53        5.23      0.73 o
 -15 -13  -5        1.96        1.81      0.63 o
 -15 -13  -4        4.89        4.14      0.69 o
 -15 -13  -3        0.01       -0.49      0.60 o
 -15 -13  -2        3.84        4.54      0.70 o
 -15 -13  -1        0.74        1.55      0.63 o
 -15 -12  -8        0.84        0.94      0.62 o
 -15 -12  -7        2.65        2.30      0.64 o
 -15 -12  -6        6.31        6.02      0.75 o
 -15 -12  -5        0.65        0.34      0.62 o
 -15 -12  -4        9.36        9.84      0.84 o
 -15 -12  -3        3.39        3.95      0.70 o
 -15 -12  -2        6.71        6.71      0.77 o
 -15 -12  -1        0.60        0.22      0.62 o
 -15 -11  -9        9.86       10.56      0.81 o
 -15 -11  -8        4.75        4.89      0.71 o
 -15 -11  -7       10.13        9.58      0.83 o
 -15 -11  -6        2.75        3.00      0.67 o
 -15 -11  -5        7.10        6.77      0.78 o
 -15 -11  -4        1.49        1.64      0.67 o
 -15 -11  -3       24.26       23.52      1.16 o
 -15 -11  -2        5.62        5.33      0.77 o
 -15 -11  -1       25.35       24.87      1.20 o
 -15 -10 -10       10.24       10.75      0.81 o
 -15 -10  -9        2.79        2.87      0.66 o
 -15 -10  -8        0.91        1.05      0.64 o
 -15 -10  -7       10.69       11.27      0.87 o
 -15 -10  -6        4.95        4.65      0.73 o
 -15 -10  -5        5.89        5.59      0.77 o
 -15 -10  -4       12.24       11.97      0.93 o
 -15 -10  -3       26.70       25.27      1.21 o
 -15 -10  -2       23.18       22.05      1.15 o
 -15 -10  -1       14.43       13.98      0.95 o
 -15  -9 -11        1.60        1.48      0.63 o
 -15  -9 -10        6.72        6.07      0.75 o
 -15  -9  -9        3.50        3.73      0.70 o
 -15  -9  -8        8.29        7.44      0.81 o
 -15  -9  -7       17.55       17.24      1.03 o
 -15  -9  -6       28.38       28.91      1.28 o
 -15  -9  -5       14.06       14.08      0.98 o
 -15  -9  -4       50.54       49.70      1.64 o
 -15  -9  -3       13.23       13.24      0.93 o
 -15  -9  -2        8.94        7.90      0.81 o
 -15  -9  -1        6.13        5.97      0.77 o
 -15  -8 -12        7.80        7.18      0.75 o
 -15  -8 -11        1.56        0.60      0.61 o
 -15  -8 -10       21.56       22.44      1.09 o
 -15  -8  -9       14.95       15.45      0.98 o
 -15  -8  -8        1.04        0.09      0.64 o
 -15  -8  -7       23.78       24.11      1.18 o
 -15  -8  -6        0.40        0.43      0.62 o
 -15  -8  -5        3.86        4.08      0.73 o
 -15  -8  -4        8.80        8.66      0.83 o
 -15  -8  -3       53.72       54.21      1.73 o
 -15  -8  -2        9.64        8.72      0.84 o
 -15  -8  -1       42.56       41.28      1.49 o
 -15  -7 -12        0.10        0.25      0.57 o
 -15  -7 -11        3.92        3.47      0.69 o
 -15  -7 -10        7.85        8.26      0.81 o
 -15  -7  -9        2.07        1.78      0.68 o
 -15  -7  -8       12.54       11.92      0.92 o
 -15  -7  -7        9.08        8.45      0.81 o
 -15  -7  -6       47.57       48.18      1.62 o
 -15  -7  -5        7.48        6.77      0.79 o
 -15  -7  -4       49.18       47.80      1.61 o
 -15  -7  -3        8.77        8.74      0.85 o
 -15  -7  -2       55.09       53.70      1.72 o
 -15  -7  -1        3.50        4.55      0.73 o
 -15  -6 -13        1.96        2.07      0.64 o
 -15  -6 -12        1.80        1.47      0.63 o
 -15  -6 -11        9.67        9.69      0.82 o
 -15  -6 -10        2.29        1.97      0.66 o
 -15  -6  -9       13.17       13.43      0.95 o
 -15  -6  -8        4.14        4.12      0.70 o
 -15  -6  -7       12.93       13.02      0.91 o
 -15  -6  -6        0.16        0.25      0.60 o
 -15  -6  -5        3.88        4.47      0.71 o
 -15  -6  -4       25.89       27.40      1.22 o
 -15  -6  -3       44.95       44.93      1.56 o
 -15  -6  -2        2.14        1.66      0.67 o
 -15  -6  -1       63.64       61.29      1.86 o
 -15  -5 -13        7.65        8.11      0.76 o
 -15  -5 -12        8.56        8.87      0.79 o
 -15  -5 -11        4.99        5.08      0.74 o
 -15  -5 -10        9.08        9.86      0.86 o
 -15  -5  -9       24.55       23.17      1.17 o
 -15  -5  -8        7.01        6.67      0.78 o
 -15  -5  -7        2.16        2.05      0.66 o
 -15  -5  -6        4.98        4.63      0.73 o
 -15  -5  -5        3.05        3.11      0.69 o
 -15  -5  -4       21.76       20.41      1.08 o
 -15  -5  -3       20.54       20.09      1.07 o
 -15  -5  -2       12.25       12.07      0.90 o
 -15  -5  -1       15.82       17.28      1.01 o
 -15  -4 -13        0.20       -0.01      0.59 o
 -15  -4 -12        4.31        3.60      0.69 o
 -15  -4 -11       12.10       12.87      0.92 o
 -15  -4 -10        1.08        0.89      0.65 o
 -15  -4  -9        7.11        6.97      0.77 o
 -15  -4  -8       12.05       11.66      0.89 o
 -15  -4  -7       22.20       23.33      1.14 o
 -15  -4  -6        1.92        1.55      0.64 o
 -15  -4  -5        5.37        3.73      0.70 o
 -15  -4  -4       11.57       11.39      0.88 o
 -15  -4  -3        9.69        9.30      0.83 o
 -15  -4  -2       10.51       10.06      0.85 o
 -15  -4  -1       26.98       25.58      1.17 o
 -15  -3 -14        2.97        3.15      0.66 o
 -15  -3 -13        1.08        1.07      0.61 o
 -15  -3 -12        2.24        2.40      0.66 o
 -15  -3 -11        7.20        7.67      0.81 o
 -15  -3 -10        8.88        9.57      0.87 o
 -15  -3  -9        0.27        0.52      0.62 o
 -15  -3  -8        0.53        0.60      0.61 o
 -15  -3  -7        3.81        4.45      0.70 o
 -15  -3  -6        2.02        2.32      0.65 o
 -15  -3  -5       24.00       23.97      1.14 o
 -15  -3  -4       14.91       14.37      0.94 o
 -15  -3  -3       16.83       17.33      0.99 o
 -15  -3  -2        6.05        5.14      0.72 o
 -15  -3  -1        5.90        5.02      0.72 o
 -15  -2 -14        8.37        9.23      0.77 o
 -15  -2 -13        3.68        2.59      0.66 o
 -15  -2 -12        3.89        3.98      0.70 o
 -15  -2 -11        3.06        4.12      0.72 o
 -15  -2 -10       16.37       15.71      1.01 o
 -15  -2  -9        1.62        1.07      0.63 o
 -15  -2  -8       10.41       11.11      0.86 o
 -15  -2  -7        7.50        7.91      0.79 o
 -15  -2  -6        8.71        8.26      0.79 o
 -15  -2  -5        0.58        1.21      0.62 o
 -15  -2  -4       19.46       20.54      1.05 o
 -15  -2  -3       20.07       18.93      1.03 o
 -15  -2  -2        6.45        6.49      0.75 o
 -15  -2  -1        1.15        1.64      0.62 o
 -15  -1 -14        3.70        3.38      0.65 o
 -15  -1 -13        5.01        5.45      0.73 o
 -15  -1 -12        3.59        4.13      0.70 o
 -15  -1 -11       15.65       15.13      0.98 o
 -15  -1 -10        2.46        2.87      0.66 o
 -15  -1  -9        5.38        5.38      0.73 o
 -15  -1  -8       15.35       14.46      0.94 o
 -15  -1  -7        0.10        0.73      0.60 o
 -15  -1  -6        5.62        6.32      0.75 o
 -15  -1  -5        0.77        0.68      0.62 o
 -15  -1  -4        2.30        2.24      0.65 o
 -15  -1  -3       10.49       10.93      0.83 o
 -15  -1  -2       43.12       39.92      1.43 o
 -15  -1  -1        6.01        4.91      0.71 o
 -14 -15  -4        6.17        6.16      0.73 o
 -14 -15  -3        2.70        1.82      0.61 o
 -14 -15  -2        1.11        0.83      0.60 o
 -14 -15  -1        0.56        0.52      0.60 o
 -14 -14  -6        5.86        7.00      0.75 o
 -14 -14  -5        0.22       -0.17      0.60 o
 -14 -14  -4        2.80        2.42      0.66 o
 -14 -14  -3        2.07        2.74      0.65 o
 -14 -14  -2        3.17        2.70      0.68 o
 -14 -14  -1       19.52       17.75      1.01 o
 -14 -13  -8        3.69        3.31      0.64 o
 -14 -13  -7        5.12        5.04      0.70 o
 -14 -13  -6        4.69        3.68      0.70 o
 -14 -13  -5       16.22       15.08      0.96 o
 -14 -13  -4       20.03       19.97      1.05 o
 -14 -13  -3        4.07        3.76      0.71 o
 -14 -13  -2        3.13        2.80      0.69 o
 -14 -13  -1        2.92        2.04      0.69 o
 -14 -12  -9        6.37        6.47      0.73 o
 -14 -12  -8        2.13        1.46      0.64 o
 -14 -12  -7        2.12        2.13      0.66 o
 -14 -12  -6        0.60       -0.21      0.62 o
 -14 -12  -5        1.00        1.11      0.66 o
 -14 -12  -4        4.75        5.12      0.76 o
 -14 -12  -3        2.96        3.19      0.73 o
 -14 -12  -2       13.62       13.60      0.96 o
 -14 -12  -1        0.03        0.22      0.64 o
 -14 -11 -11        1.77        1.25      0.63 o
 -14 -11 -10        4.48        3.78      0.68 o
 -14 -11  -9        1.64        1.68      0.64 o
 -14 -11  -8        6.37        6.59      0.77 o
 -14 -11  -7        2.49        2.45      0.69 o
 -14 -11  -6        1.47        0.91      0.66 o
 -14 -11  -5        3.83        4.04      0.73 o
 -14 -11  -4        7.07        6.79      0.81 o
 -14 -11  -3        2.21        2.18      0.66 o
 -14 -11  -2        5.89        5.72      0.76 o
 -14 -11  -1       10.37       10.42      0.88 o
 -14 -10 -11        3.41        3.82      0.68 o
 -14 -10 -10        3.27        3.80      0.70 o
 -14 -10  -9        4.94        5.11      0.75 o
 -14 -10  -8        1.90        1.46      0.68 o
 -14 -10  -7       10.42       10.84      0.89 o
 -14 -10  -6        2.16        2.28      0.67 o
 -14 -10  -5        9.68        8.75      0.83 o
 -14 -10  -4        2.65        1.80      0.68 o
 -14 -10  -3       14.63       14.79      0.95 o
 -14 -10  -2        7.78        8.17      0.82 o
 -14 -10  -1        2.06        1.18      0.65 o
 -14  -9 -12        6.76        7.38      0.74 o
 -14  -9 -11        0.60        0.49      0.62 o
 -14  -9 -10        0.08        0.36      0.62 o
 -14  -9  -9        6.45        3.60      0.73 o
 -14  -9  -8       18.87       20.04      1.11 o
 -14  -9  -7        0.26        0.52      0.63 o
 -14  -9  -6        0.64        0.57      0.64 o
 -14  -9  -5        0.47        1.00      0.64 o
 -14  -9  -4        2.36        2.31      0.66 o
 -14  -9  -3        1.30        1.42      0.65 o
 -14  -9  -2        0.17        0.32      0.62 o
 -14  -9  -1        4.93        6.80      0.77 o
 -14  -8 -13        0.19       -0.01      0.57 o
 -14  -8 -12        4.80        4.44      0.71 o
 -14  -8 -11        5.04        4.67      0.72 o
 -14  -8 -10        1.07        0.74      0.64 o
 -14  -8  -9       11.86       11.21      0.92 o
 -14  -8  -8        2.66        2.73      0.68 o
 -14  -8  -7        1.92        2.47      0.68 o
 -14  -8  -6       17.59       17.24      1.02 o
 -14  -8  -5       19.39       20.32      1.07 o
 -14  -8  -4        3.72        3.44      0.70 o
 -14  -8  -3        3.55        3.21      0.69 o
 -14  -8  -2        2.30        1.72      0.66 o
 -14  -8  -1        3.10        2.87      0.68 o
 -14  -7 -13        1.30        1.27      0.62 o
 -14  -7 -12        1.68        2.46      0.64 o
 -14  -7 -11       23.84       24.37      1.16 o
 -14  -7 -10        6.42        5.92      0.79 o
 -14  -7  -9        9.65        9.16      0.83 o
 -14  -7  -8        7.97        8.19      0.81 o
 -14  -7  -7       12.78       11.11      0.89 o
 -14  -7  -6       15.65       16.70      0.99 o
 -14  -7  -5        2.32        2.48      0.66 o
 -14  -7  -4        6.70        6.25      0.76 o
 -14  -7  -3        3.97        3.88      0.70 o
 -14  -7  -2       10.15       10.46      0.84 o
 -14  -7  -1       26.38       26.68      1.18 o
 -14  -6 -14        0.18       -0.11      0.57 o
 -14  -6 -13        2.33        2.63      0.66 o
 -14  -6 -12        0.13        0.13      0.60 o
 -14  -6 -11        2.59        2.91      0.70 o
 -14  -6 -10        5.09        4.82      0.73 o
 -14  -6  -9        4.78        4.36      0.73 o
 -14  -6  -8        7.26        6.73      0.78 o
 -14  -6  -7        9.59        9.80      0.84 o
 -14  -6  -6       20.21       21.01      1.08 o
 -14  -6  -5       14.14       14.57      0.94 o
 -14  -6  -4       10.04        9.02      0.81 o
 -14  -6  -3       16.95       17.43      0.99 o
 -14  -6  -2        7.87        8.61      0.79 o
 -14  -6  -1        1.51        1.26      0.62 o
 -14  -5 -14        0.87        0.57      0.60 o
 -14  -5 -13        1.68        2.27      0.66 o
 -14  -5 -12        2.60        2.54      0.68 o
 -14  -5 -11       30.40       33.83      1.37 o
 -14  -5 -10       29.31       29.28      1.25 o
 -14  -5  -9        9.74       10.38      0.86 o
 -14  -5  -8        0.77        0.22      0.61 o
 -14  -5  -7        5.92        5.77      0.74 o
 -14  -5  -6        1.51        1.18      0.62 o
 -14  -5  -5        5.12        4.88      0.70 o
 -14  -5  -4        2.01        2.00      0.64 o
 -14  -5  -3        1.99        2.37      0.64 o
 -14  -5  -2       14.87       15.73      0.93 o
 -14  -5  -1       64.59       63.75      1.85 o
 -14  -4 -15        2.13        1.12      0.62 o
 -14  -4 -14        1.69        2.29      0.64 o
 -14  -4 -13        1.27        0.94      0.62 o
 -14  -4 -12        4.98        5.01      0.75 o
 -14  -4 -11        3.67        4.23      0.72 o
 -14  -4 -10        1.32        2.13      0.66 o
 -14  -4  -9       32.35       33.29      1.33 o
 -14  -4  -8        4.70        4.90      0.72 o
 -14  -4  -7       10.69       11.60      0.88 o
 -14  -4  -6       51.76       52.01      1.68 o
 -14  -4  -5       26.36       25.36      1.15 o
 -14  -4  -4       46.12       46.60      1.55 o
 -14  -4  -3        6.47        6.01      0.71 o
 -14  -4  -2       12.15       12.76      0.86 o
 -14  -4  -1       20.33       19.99      0.99 o
 -14  -3 -15        1.15        1.51      0.61 o
 -14  -3 -14       12.95       12.55      0.88 o
 -14  -3 -13        2.03        1.98      0.66 o
 -14  -3 -12       17.09       19.64      1.07 o
 -14  -3 -11        2.06        1.92      0.66 o
 -14  -3 -10       22.06       21.55      1.09 o
 -14  -3  -9        2.84        3.17      0.68 o
 -14  -3  -8        2.70        2.99      0.68 o
 -14  -3  -7       26.67       26.71      1.20 o
 -14  -3  -6        9.85       10.53      0.83 o
 -14  -3  -5        4.13        3.43      0.67 o
 -14  -3  -4       11.62       11.28      0.83 o
 -14  -3  -3       10.51       11.58      0.83 o
 -14  -3  -2        4.39        4.51      0.65 o
 -14  -3  -1       58.53       59.20      1.69 o
 -14  -2 -15       23.72       24.02      1.07 o
 -14  -2 -14        1.94        1.21      0.65 o
 -14  -2 -13        5.01        4.86      0.73 o
 -14  -2 -12       32.70       33.07      1.35 o
 -14  -2 -11       19.67       20.98      1.07 o
 -14  -2 -10        5.15        5.55      0.75 o
 -14  -2  -9       35.20       35.34      1.37 o
 -14  -2  -8        2.52        2.10      0.66 o
 -14  -2  -7       56.78       56.98      1.77 o
 -14  -2  -6       20.44       20.82      1.06 o
 -14  -2  -5       13.08       12.65      0.86 o
 -14  -2  -4       28.86       29.43      1.19 o
 -14  -2  -3        7.22        7.58      0.70 o
 -14  -2  -2       33.05       33.71      1.22 o
 -14  -2  -1       28.71       29.01      1.14 o
 -14  -1 -15        3.11        3.15      0.64 o
 -14  -1 -14       28.28       28.53      1.21 o
 -14  -1 -13       32.21       32.66      1.33 o
 -14  -1 -12       19.05       19.96      1.10 o
 -14  -1 -11        8.98        8.90      0.80 o
 -14  -1 -10        9.30       10.26      0.86 o
 -14  -1  -9       41.17       42.27      1.51 o
 -14  -1  -8       28.58       29.80      1.27 o
 -14  -1  -7       17.74       17.40      1.00 o
 -14  -1  -6       21.01       22.08      1.08 o
 -14  -1  -5       45.76       46.58      1.53 o
 -14  -1  -4       57.54       56.88      1.69 o
 -14  -1  -3        2.33        2.46      0.60 o
 -14  -1  -2       82.85       81.88      2.09 o
 -14  -1  -1        9.21        9.26      0.74 o
 -13 -16  -4        2.11        2.54      0.65 o
 -13 -16  -3        6.04        5.95      0.71 o
 -13 -16  -2        0.08       -0.45      0.57 o
 -13 -16  -1        4.21        4.44      0.73 o
 -13 -15  -7        0.08        0.37      0.57 o
 -13 -15  -6       12.82       13.36      0.87 o
 -13 -15  -5       11.55       11.51      0.85 o
 -13 -15  -4       10.48       11.64      0.87 o
 -13 -15  -3        0.15        0.80      0.62 o
 -13 -15  -2        3.35        2.93      0.68 o
 -13 -15  -1        1.42        1.13      0.64 o
 -13 -14  -8        2.11        2.05      0.63 o
 -13 -14  -7        7.67        8.67      0.79 o
 -13 -14  -6        0.34        0.56      0.62 o
 -13 -14  -5        1.48        1.94      0.65 o
 -13 -14  -4        3.53        3.38      0.70 o
 -13 -14  -3        6.70        7.01      0.79 o
 -13 -14  -2        3.35        3.21      0.72 o
 -13 -14  -1       46.97       48.94      1.66 o
 -13 -13 -10        3.68        4.29      0.69 o
 -13 -13  -9        0.10        0.90      0.59 o
 -13 -13  -8        7.43        7.27      0.79 o
 -13 -13  -7        9.25       10.11      0.86 o
 -13 -13  -6       19.04       19.80      1.09 o
 -13 -13  -5        2.25        1.98      0.69 o
 -13 -13  -4       13.74       13.44      0.96 o
 -13 -13  -3        6.07        5.53      0.80 o
 -13 -13  -2       33.25       34.09      1.40 o
 -13 -13  -1       11.34       12.48      0.95 o
 -13 -12 -11       13.03       12.94      0.86 o
 -13 -12 -10        0.70       -0.04      0.60 o
 -13 -12  -9        1.67        1.60      0.65 o
 -13 -12  -8        8.51        9.61      0.86 o
 -13 -12  -7       11.95       11.96      0.92 o
 -13 -12  -6        8.28        8.28      0.86 o
 -13 -12  -5        0.93        0.70      0.66 o
 -13 -12  -4        8.21        9.15      0.83 o
 -13 -12  -3        6.09        6.38      0.78 o
 -13 -12  -2       17.65       16.66      1.01 o
 -13 -12  -1       27.97       27.35      1.23 o
 -13 -11 -12        6.45        6.20      0.72 o
 -13 -11 -11        1.76        1.79      0.64 o
 -13 -11 -10        8.34        9.40      0.83 o
 -13 -11  -9        5.98        6.43      0.79 o
 -13 -11  -8       18.61       18.59      1.08 o
 -13 -11  -7       12.60       11.98      0.94 o
 -13 -11  -6        3.96        3.69      0.72 o
 -13 -11  -5       20.28       20.51      1.08 o
 -13 -11  -4        0.83        0.64      0.64 o
 -13 -11  -3       13.51       13.02      0.92 o
 -13 -11  -2        1.12        0.70      0.64 o
 -13 -11  -1        0.33        0.40      0.62 o
 -13 -10 -13        8.36        8.88      0.79 o
 -13 -10 -12        4.64        4.27      0.69 o
 -13 -10 -11        2.63        2.51      0.67 o
 -13 -10 -10        1.15        1.14      0.65 o
 -13 -10  -9        6.83        6.81      0.81 o
 -13 -10  -8        1.15        1.55      0.66 o
 -13 -10  -7        6.07        5.79      0.77 o
 -13 -10  -6        2.10        2.20      0.68 o
 -13 -10  -5        4.66        4.60      0.74 o
 -13 -10  -4       12.64       12.70      0.92 o
 -13 -10  -3       13.99       14.17      0.96 o
 -13 -10  -2       17.27       16.79      1.00 o
 -13 -10  -1        3.61        3.67      0.70 o
 -13  -9 -13       12.82       13.87      0.89 o
 -13  -9 -12        5.88        5.32      0.75 o
 -13  -9 -11        2.63        2.41      0.70 o
 -13  -9 -10        3.33        3.77      0.74 o
 -13  -9  -9        0.99        1.09      0.65 o
 -13  -9  -8        8.41        8.46      0.83 o
 -13  -9  -7        8.51        7.57      0.81 o
 -13  -9  -6       22.25       22.55      1.14 o
 -13  -9  -5        1.64        1.59      0.66 o
 -13  -9  -4        0.99        1.92      0.65 o
 -13  -9  -3        1.38        2.00      0.65 o
 -13  -9  -2        7.17        6.98      0.77 o
 -13  -9  -1        3.79        3.90      0.69 o
 -13  -8 -14        3.30        3.18      0.65 o
 -13  -8 -13        8.05        8.03      0.78 o
 -13  -8 -12        1.50        1.52      0.66 o
 -13  -8 -11        2.24        1.85      0.68 o
 -13  -8 -10        8.57        9.55      0.83 o
 -13  -8  -9        7.54        7.40      0.80 o
 -13  -8  -8        2.65        2.37      0.69 o
 -13  -8  -7       23.61       24.85      1.18 o
 -13  -8  -6        0.73        0.69      0.63 o
 -13  -8  -5        3.88        4.33      0.71 o
 -13  -8  -4        3.83        3.73      0.70 o
 -13  -8  -3        8.91        9.27      0.81 o
 -13  -8  -2        0.70        1.05      0.61 o
 -13  -8  -1        0.54        0.91      0.60 o
 -13  -7 -15        3.47        3.78      0.68 o
 -13  -7 -14        7.27        6.98      0.75 o
 -13  -7 -13        5.70        5.65      0.75 o
 -13  -7 -12        0.55        0.68      0.64 o
 -13  -7 -11        4.74        4.62      0.77 o
 -13  -7 -10        6.80        7.39      0.81 o
 -13  -7  -9        5.16        5.40      0.76 o
 -13  -7  -8        7.24        7.94      0.80 o
 -13  -7  -7        0.14       -0.62      0.59 o
 -13  -7  -6        6.63        7.07      0.79 o
 -13  -7  -5        3.42        4.11      0.70 o
 -13  -7  -4       13.64       13.74      0.91 o
 -13  -7  -3        2.59        2.85      0.63 o
 -13  -7  -2        4.76        4.45      0.66 o
 -13  -7  -1       18.69       18.93      0.99 o
 -13  -6 -15        7.30        7.41      0.74 o
 -13  -6 -14       21.43       22.96      1.10 o
 -13  -6 -13        4.11        3.66      0.72 o
 -13  -6 -12        1.08        1.32      0.68 o
 -13  -6 -11       14.16       14.52      0.94 o
 -13  -6 -10        2.37        2.35      0.68 o
 -13  -6  -9       14.54       14.19      0.96 o
 -13  -6  -8        4.29        4.46      0.72 o
 -13  -6  -7       14.34       14.48      0.94 o
 -13  -6  -6        0.48        0.47      0.60 o
 -13  -6  -5        1.27        1.26      0.61 o
 -13  -6  -4       53.57       54.43      1.67 o
 -13  -6  -3        0.15        0.08      0.53 o
 -13  -6  -2       13.19       13.42      0.82 o
 -13  -6  -1       20.58       20.70      0.97 o
 -13  -5 -15        2.98        2.87      0.64 o
 -13  -5 -14       20.33       20.12      1.05 o
 -13  -5 -13        0.42        0.90      0.64 o
 -13  -5 -12        3.34        2.61      0.71 o
 -13  -5 -11        3.75        3.40      0.70 o
 -13  -5 -10        2.41        1.87      0.67 o
 -13  -5  -9       41.49       42.20      1.51 o
 -13  -5  -8       22.91       23.32      1.14 o
 -13  -5  -7       14.77       14.88      0.94 o
 -13  -5  -6       24.89       26.73      1.16 o
 -13  -5  -5       57.86       57.97      1.73 o
 -13  -5  -4       26.85       26.70      1.09 o
 -13  -5  -3       22.85       22.70      1.01 o
 -13  -5  -2        3.66        3.64      0.60 o
 -13  -5  -1       45.50       45.23      1.42 o
 -13  -4 -16        0.66        0.75      0.60 o
 -13  -4 -15        1.14        1.38      0.61 o
 -13  -4 -14        5.61        6.42      0.77 o
 -13  -4 -13        1.12        1.75      0.66 o
 -13  -4 -12        3.53        4.11      0.71 o
 -13  -4 -11       13.02       13.99      0.94 o
 -13  -4 -10        3.44        2.89      0.69 o
 -13  -4  -9       17.52       18.41      1.03 o
 -13  -4  -8       30.42       30.52      1.27 o
 -13  -4  -7        0.96        1.60      0.62 o
 -13  -4  -6       46.54       46.48      1.52 o
 -13  -4  -5        4.10        3.86      0.62 o
 -13  -4  -4      102.28      102.57      2.44 o
 -13  -4  -3       36.01       36.23      1.25 o
 -13  -4  -2       51.67       50.45      1.50 o
 -13  -4  -1        3.33        3.57      0.60 o
 -13  -3 -16        2.63        3.25      0.64 o
 -13  -3 -15        7.20        7.44      0.77 o
 -13  -3 -14        3.91        3.82      0.72 o
 -13  -3 -13        5.53        5.86      0.78 o
 -13  -3 -12       12.93       13.46      0.94 o
 -13  -3 -11       10.14       10.27      0.86 o
 -13  -3 -10        5.20        5.36      0.74 o
 -13  -3  -9       40.23       40.66      1.47 o
 -13  -3  -8       29.56       29.07      1.23 o
 -13  -3  -7       20.95       20.91      1.03 o
 -13  -3  -6       17.06       17.21      0.91 o
 -13  -3  -5       40.62       40.39      1.34 o
 -13  -3  -4        5.94        5.74      0.64 o
 -13  -3  -3       60.31       60.07      1.67 o
 -13  -3  -2      109.13      109.69      2.52 o
 -13  -3  -1      110.53      110.53      2.53 o
 -13  -2 -16        2.31        2.54      0.62 o
 -13  -2 -15        2.18        1.35      0.65 o
 -13  -2 -14        3.47        3.69      0.72 o
 -13  -2 -13       24.64       24.67      1.21 o
 -13  -2 -12        4.85        5.04      0.75 o
 -13  -2 -11        3.86        3.99      0.70 o
 -13  -2 -10       38.21       36.54      1.40 o
 -13  -2  -9        2.56        2.30      0.66 o
 -13  -2  -8        6.69        7.24      0.76 o
 -13  -2  -7       42.62       43.46      1.46 o
 -13  -2  -6       56.79       57.43      1.66 o
 -13  -2  -5       21.76       21.95      0.99 o
 -13  -2  -4       28.63       27.61      1.08 o
 -13  -2  -3       56.16       55.29      1.57 o
 -13  -2  -2       30.51       30.45      1.11 o
 -13  -2  -1       55.12       52.99      1.53 o
 -13  -1 -16        3.03        2.85      0.64 o
 -13  -1 -15       16.40       17.42      1.00 o
 -13  -1 -14        1.69        2.10      0.68 o
 -13  -1 -13        8.62        8.93      0.86 o
 -13  -1 -12        6.27        5.96      0.77 o
 -13  -1 -11        3.72        3.88      0.70 o
 -13  -1 -10        0.33        0.08      0.61 o
 -13  -1  -9       39.05       39.47      1.44 o
 -13  -1  -8       28.09       29.18      1.22 o
 -13  -1  -7       53.28       52.68      1.63 o
 -13  -1  -6       18.28       18.07      0.91 o
 -13  -1  -5       20.68       20.85      0.96 o
 -13  -1  -4       16.73       15.91      0.85 o
 -13  -1  -3       12.42       12.22      0.76 o
 -13  -1  -2        6.38        6.43      0.64 o
 -13  -1  -1       28.97       28.62      1.07 o
 -12 -17  -3        3.82        2.87      0.67 o
 -12 -17  -2        6.60        5.78      0.70 o
 -12 -17  -1        0.21        0.24      0.57 o
 -12 -16  -6        0.45       -0.05      0.57 o
 -12 -16  -5        5.37        5.32      0.70 o
 -12 -16  -4        1.99        2.57      0.66 o
 -12 -16  -3        8.23        8.37      0.80 o
 -12 -16  -2        2.78        2.50      0.67 o
 -12 -16  -1        5.31        5.34      0.73 o
 -12 -15  -8        7.25        7.00      0.74 o
 -12 -15  -7        8.82        8.32      0.79 o
 -12 -15  -6        4.28        4.12      0.70 o
 -12 -15  -5        2.38        2.74      0.68 o
 -12 -15  -4        6.07        6.08      0.76 o
 -12 -15  -3        4.35        3.99      0.73 o
 -12 -15  -2        5.49        5.15      0.75 o
 -12 -15  -1        7.65        8.65      0.83 o
 -12 -14 -10        1.06        1.35      0.60 o
 -12 -14  -9        3.39        2.69      0.66 o
 -12 -14  -8        1.22        0.91      0.63 o
 -12 -14  -7        4.31        3.65      0.71 o
 -12 -14  -6        0.27        0.28      0.62 o
 -12 -14  -5        0.03       -0.46      0.63 o
 -12 -14  -4        4.45        3.89      0.74 o
 -12 -14  -3        3.24        2.46      0.71 o
 -12 -14  -2        0.75        0.64      0.66 o
 -12 -14  -1       12.46       12.60      0.96 o
 -12 -13 -11        0.38        0.15      0.57 o
 -12 -13 -10        0.58        0.57      0.62 o
 -12 -13  -9        0.39        0.73      0.64 o
 -12 -13  -8        0.16        0.02      0.64 o
 -12 -13  -7        2.04        2.74      0.70 o
 -12 -13  -6        0.89        1.11      0.66 o
 -12 -13  -5        6.59        6.50      0.78 o
 -12 -13  -4        7.37        7.32      0.80 o
 -12 -13  -3       13.85       14.21      0.96 o
 -12 -13  -2        0.42        0.72      0.64 o
 -12 -13  -1        7.01        6.79      0.80 o
 -12 -12 -12        1.18        0.84      0.61 o
 -12 -12 -11        2.10        1.91      0.64 o
 -12 -12 -10       12.10       11.42      0.90 o
 -12 -12  -9       23.17       23.04      1.16 o
 -12 -12  -8       20.24       20.00      1.11 o
 -12 -12  -7        3.86        3.82      0.71 o
 -12 -12  -6        6.90        7.18      0.79 o
 -12 -12  -5        2.14        1.78      0.66 o
 -12 -12  -4        1.45        0.91      0.64 o
 -12 -12  -3       19.34       19.81      1.07 o
 -12 -12  -2       19.10       18.72      1.06 o
 -12 -12  -1       11.55       11.35      0.90 o
 -12 -11 -13        1.20        1.11      0.60 o
 -12 -11 -12        4.91        4.36      0.70 o
 -12 -11 -11        7.58        7.25      0.81 o
 -12 -11 -10       20.55       21.92      1.14 o
 -12 -11  -9        5.27        5.14      0.79 o
 -12 -11  -8        4.69        4.57      0.74 o
 -12 -11  -7       17.02       18.00      1.03 o
 -12 -11  -6        1.40        1.00      0.64 o
 -12 -11  -5       25.18       23.63      1.15 o
 -12 -11  -4        0.28        0.20      0.62 o
 -12 -11  -3       32.77       33.79      1.35 o
 -12 -11  -2       27.82       29.23      1.27 o
 -12 -11  -1        1.68        1.96      0.66 o
 -12 -10 -14        6.45        6.44      0.73 o
 -12 -10 -13        5.47        5.78      0.73 o
 -12 -10 -12        4.46        4.43      0.73 o
 -12 -10 -11        0.86        0.38      0.66 o
 -12 -10 -10        6.87        7.09      0.83 o
 -12 -10  -9       12.88       13.97      0.95 o
 -12 -10  -8        2.69        2.18      0.68 o
 -12 -10  -7       22.75       24.26      1.17 o
 -12 -10  -6        0.27        0.75      0.63 o
 -12 -10  -5       35.66       37.28      1.42 o
 -12 -10  -4       58.25       60.48      1.84 o
 -12 -10  -3       11.65       12.09      0.90 o
 -12 -10  -2       29.49       29.56      1.24 o
 -12 -10  -1        0.84        0.51      0.60 o
 -12  -9 -14       16.30       16.58      0.96 o
 -12  -9 -13        9.87        9.95      0.85 o
 -12  -9 -12       17.09       17.98      1.06 o
 -12  -9 -11       43.77       42.79      1.57 o
 -12  -9 -10       51.01       52.08      1.70 o
 -12  -9  -9       45.35       44.81      1.57 o
 -12  -9  -8        5.56        5.50      0.76 o
 -12  -9  -7       25.47       26.01      1.19 o
 -12  -9  -6        2.05        1.97      0.66 o
 -12  -9  -5        2.25        2.05      0.66 o
 -12  -9  -4       30.49       31.13      1.27 o
 -12  -9  -3        5.19        5.16      0.68 o
 -12  -9  -2       13.76       14.40      0.88 o
 -12  -9  -1        2.06        1.56      0.59 o
 -12  -8 -15        4.74        5.08      0.70 o
 -12  -8 -14       20.17       19.95      1.04 o
 -12  -8 -13        2.81        2.90      0.70 o
 -12  -8 -12       25.15       25.22      1.21 o
 -12  -8 -11       37.55       39.11      1.45 o
 -12  -8 -10        8.24        8.54      0.84 o
 -12  -8  -9        6.12        6.05      0.78 o
 -12  -8  -8       28.99       28.85      1.24 o
 -12  -8  -7        1.88        3.21      0.68 o
 -12  -8  -6       35.13       35.10      1.35 o
 -12  -8  -5        6.86        7.58      0.75 o
 -12  -8  -4       34.31       36.60      1.33 o
 -12  -8  -3       34.94       36.14      1.27 o
 -12  -8  -2        2.70        2.74      0.59 o
 -12  -8  -1       25.35       25.90      1.07 o
 -12  -7 -15        1.95        1.72      0.63 o
 -12  -7 -14       21.12       21.68      1.09 o
 -12  -7 -13       16.59       16.35      1.02 o
 -12  -7 -12        2.58        2.59      0.67 o
 -12  -7 -11       36.68       36.06      1.40 o
 -12  -7 -10        4.34        4.12      0.73 o
 -12  -7  -9       46.77       48.23      1.62 o
 -12  -7  -8        2.98        2.34      0.66 o
 -12  -7  -7       29.03       29.96      1.25 o
 -12  -7  -6       31.33       31.86      1.24 o
 -12  -7  -5       21.88       22.68      1.02 o
 -12  -7  -4      108.78      109.49      2.57 o
 -12  -7  -3       40.63       40.76      1.34 o
 -12  -7  -2        7.11        6.72      0.66 o
 -12  -7  -1       11.51       12.16      0.77 o
 -12  -6 -16       18.02       18.75      0.96 o
 -12  -6 -15        0.98        1.20      0.62 o
 -12  -6 -14        4.64        4.16      0.73 o
 -12  -6 -13        0.02        0.27      0.63 o
 -12  -6 -12        9.94       10.64      0.87 o
 -12  -6 -11        5.80        5.42      0.75 o
 -12  -6 -10       40.45       43.15      1.53 o
 -12  -6  -9       51.48       51.39      1.68 o
 -12  -6  -8        0.90        0.80      0.61 o
 -12  -6  -7       10.18       10.80      0.81 o
 -12  -6  -6       61.37       61.52      1.74 o
 -12  -6  -5        3.70        3.99      0.62 o
 -12  -6  -4       73.16       75.57      1.95 o
 -12  -6  -3       15.39       14.67      0.81 o
 -12  -6  -2       61.64       61.07      1.68 o
 -12  -6  -1       92.16       90.53      2.18 o
 -12  -5 -16        1.42        0.60      0.59 o
 -12  -5 -15        5.20        4.89      0.73 o
 -12  -5 -14        6.31        6.40      0.79 o
 -12  -5 -13        1.42        2.11      0.66 o
 -12  -5 -12        8.19        7.58      0.81 o
 -12  -5 -11       15.32       15.39      0.98 o
 -12  -5 -10       32.59       34.77      1.36 o
 -12  -5  -9        5.16        5.89      0.74 o
 -12  -5  -8        2.18        2.16      0.62 o
 -12  -5  -7       50.09       51.13      1.55 o
 -12  -5  -6       20.76       20.97      0.97 o
 -12  -5  -5       24.72       24.69      1.03 o
 -12  -5  -4       50.28       50.44      1.49 o
 -12  -5  -3       43.87       43.74      1.35 o
 -12  -5  -2       10.01       10.05      0.70 o
 -12  -5  -1       24.22       25.64      1.01 o
 -12  -4 -16        1.90        2.49      0.64 o
 -12  -4 -15        0.67        1.41      0.63 o
 -12  -4 -14        0.69        1.11      0.66 o
 -12  -4 -13       14.40       14.76      0.96 o
 -12  -4 -12       13.20       12.98      0.92 o
 -12  -4 -11        2.13        1.40      0.66 o
 -12  -4 -10        9.57       10.26      0.83 o
 -12  -4  -9        6.12        6.51      0.74 o
 -12  -4  -8        4.03        4.18      0.65 o
 -12  -4  -7        1.07        1.23      0.53 o
 -12  -4  -6       48.70       48.48      1.47 o
 -12  -4  -5        9.22        8.84      0.68 o
 -12  -4  -4        9.79        9.28      0.68 o
 -12  -4  -3       20.71       21.25      0.92 o
 -12  -4  -2       27.81       27.68      1.03 o
 -12  -4  -1        2.57        2.15      0.52 o
 -12  -3 -17       12.81       12.19      0.86 o
 -12  -3 -16        1.96        2.61      0.64 o
 -12  -3 -15        6.96        7.59      0.79 o
 -12  -3 -14        2.71        2.11      0.69 o
 -12  -3 -13        0.77        0.83      0.63 o
 -12  -3 -12        6.37        7.02      0.79 o
 -12  -3 -11       22.78       23.39      1.14 o
 -12  -3 -10        5.59        5.65      0.73 o
 -12  -3  -9        3.54        3.30      0.64 o
 -12  -3  -8        4.23        4.40      0.62 o
 -12  -3  -7       21.86       20.94      0.96 o
 -12  -3  -6       32.06       31.46      1.14 o
 -12  -3  -5        0.69        0.98      0.49 o
 -12  -3  -4        8.98        9.26      0.67 o
 -12  -3  -3       10.24       10.77      0.70 o
 -12  -3  -2       26.91       26.82      1.01 o
 -12  -3  -1       31.32       31.60      1.09 o
 -12  -2 -17        1.36        1.65      0.59 o
 -12  -2 -16        0.26        0.48      0.60 o
 -12  -2 -15        0.01        0.32      0.62 o
 -12  -2 -14        6.84        7.13      0.81 o
 -12  -2 -13        3.68        3.41      0.70 o
 -12  -2 -12        7.71        7.46      0.80 o
 -12  -2 -11       15.99       16.18      0.99 o
 -12  -2 -10        4.41        4.13      0.68 o
 -12  -2  -9        9.40        9.81      0.78 o
 -12  -2  -8       12.92       12.51      0.80 o
 -12  -2  -7        1.74        1.26      0.53 o
 -12  -2  -6       17.77       17.53      0.86 o
 -12  -2  -5       45.74       45.60      1.37 o
 -12  -2  -4       12.81       13.00      0.75 o
 -12  -2  -3        8.72        9.32      0.65 o
 -12  -2  -2       17.46       17.44      0.81 o
 -12  -2  -1       12.23       12.18      0.70 o
 -12  -1 -17        0.89        0.81      0.58 o
 -12  -1 -16        0.82        1.18      0.62 o
 -12  -1 -15       10.28       10.89      0.88 o
 -12  -1 -14        1.20        1.10      0.62 o
 -12  -1 -13        5.10        5.21      0.74 o
 -12  -1 -12        8.13        8.29      0.81 o
 -12  -1 -11       27.77       27.99      1.22 o
 -12  -1 -10       12.52       12.97      0.89 o
 -12  -1  -9       39.49       39.15      1.38 o
 -12  -1  -8        8.19        8.71      0.70 o
 -12  -1  -7       12.49       12.41      0.77 o
 -12  -1  -6        3.57        4.07      0.57 o
 -12  -1  -5       33.35       34.36      1.16 o
 -12  -1  -4       14.52       14.25      0.77 o
 -12  -1  -3        0.31        0.33      0.45 o
 -12  -1  -2        1.47        1.84      0.48 o
 -12  -1  -1       19.39       19.14      0.84 o
 -11 -18  -2        2.70        1.74      0.64 o
 -11 -18  -1        1.64        0.79      0.62 o
 -11 -17  -6        1.35        1.42      0.62 o
 -11 -17  -5        1.51        1.48      0.61 o
 -11 -17  -4        2.92        2.70      0.65 o
 -11 -17  -3        1.69        2.32      0.64 o
 -11 -17  -2        9.09        8.41      0.79 o
 -11 -17  -1        2.49        2.35      0.65 o
 -11 -16  -8        2.51        2.77      0.63 o
 -11 -16  -7        1.29        1.22      0.62 o
 -11 -16  -6        1.04        1.21      0.62 o
 -11 -16  -5        2.96        1.27      0.65 o
 -11 -16  -4        0.61        0.55      0.62 o
 -11 -16  -3        0.04       -0.02      0.62 o
 -11 -16  -2        3.35        3.40      0.70 o
 -11 -16  -1       11.62       10.85      0.89 o
 -11 -15 -10        2.05        1.69      0.63 o
 -11 -15  -9        2.65        2.44      0.64 o
 -11 -15  -8        5.81        5.92      0.75 o
 -11 -15  -7        0.44        0.03      0.62 o
 -11 -15  -6        4.71        4.76      0.75 o
 -11 -15  -5       15.34       16.27      1.01 o
 -11 -15  -4        7.73        7.35      0.81 o
 -11 -15  -3        1.07        1.37      0.66 o
 -11 -15  -2       14.13       12.99      0.96 o
 -11 -15  -1        4.09        4.02      0.75 o
 -11 -14 -11        0.27        0.68      0.57 o
 -11 -14 -10        1.55        1.94      0.64 o
 -11 -14  -9        3.01        3.82      0.70 o
 -11 -14  -8       18.01       17.66      1.03 o
 -11 -14  -7        1.74        2.05      0.68 o
 -11 -14  -6       12.37       11.68      0.93 o
 -11 -14  -5        7.78        7.20      0.81 o
 -11 -14  -4       19.27       18.62      1.05 o
 -11 -14  -3       26.43       25.49      1.20 o
 -11 -14  -2        7.80        7.88      0.81 o
 -11 -14  -1        7.67        8.19      0.81 o
 -11 -13 -12       12.34       12.79      0.86 o
 -11 -13 -11        9.34        9.13      0.81 o
 -11 -13 -10        0.88        0.31      0.63 o
 -11 -13  -9       11.69       10.97      0.90 o
 -11 -13  -8        6.79        8.33      0.85 o
 -11 -13  -7        3.19        2.63      0.69 o
 -11 -13  -6        7.52        8.21      0.81 o
 -11 -13  -5       27.71       27.73      1.24 o
 -11 -13  -4        9.81       10.07      0.88 o
 -11 -13  -3       18.77       19.04      1.06 o
 -11 -13  -2        3.21        3.65      0.71 o
 -11 -13  -1       45.90       45.96      1.58 o
 -11 -12 -13        8.81        8.52      0.77 o
 -11 -12 -12        4.98        5.36      0.73 o
 -11 -12 -11        6.70        7.22      0.81 o
 -11 -12 -10        8.16        8.79      0.86 o
 -11 -12  -9        9.57        8.32      0.86 o
 -11 -12  -8        1.21        0.72      0.65 o
 -11 -12  -7        0.42        1.06      0.63 o
 -11 -12  -6       24.86       24.60      1.18 o
 -11 -12  -5       25.00       25.86      1.20 o
 -11 -12  -4       12.05       11.85      0.90 o
 -11 -12  -3       19.70       20.73      1.09 o
 -11 -12  -2       11.75       12.39      0.90 o
 -11 -12  -1        0.87        0.64      0.62 o
 -11 -11 -14        2.88        3.11      0.62 o
 -11 -11 -13        3.44        2.04      0.66 o
 -11 -11 -12        8.93        9.49      0.86 o
 -11 -11 -11       13.83       14.13      0.97 o
 -11 -11 -10       11.59       12.35      0.90 o
 -11 -11  -9       17.54       17.21      1.02 o
 -11 -11  -8       10.72       11.83      0.90 o
 -11 -11  -7        8.16        8.06      0.82 o
 -11 -11  -6       21.33       22.01      1.11 o
 -11 -11  -5        1.40        2.53      0.66 o
 -11 -11  -4        2.55        2.35      0.65 o
 -11 -11  -3        3.70        4.16      0.69 o
 -11 -11  -2        3.43        3.19      0.66 o
 -11 -11  -1        2.38        2.52      0.65 o
 -11 -10 -15        0.83        1.46      0.62 o
 -11 -10 -14        0.53        0.53      0.60 o
 -11 -10 -13        0.67        0.43      0.62 o
 -11 -10 -12       10.35        9.44      0.86 o
 -11 -10 -11        0.81        0.94      0.64 o
 -11 -10 -10        2.97        3.52      0.69 o
 -11 -10  -9        1.00        1.44      0.64 o
 -11 -10  -8        1.95        2.39      0.67 o
 -11 -10  -7        0.75        1.38      0.63 o
 -11 -10  -6       37.36       38.35      1.42 o
 -11 -10  -5        8.27        9.73      0.83 o
 -11 -10  -4        0.59        0.80      0.57 o
 -11 -10  -3        1.89        2.47      0.61 o
 -11 -10  -2       27.41       27.80      1.14 o
 -11 -10  -1        6.43        5.75      0.66 o
 -11  -9 -15       11.01       10.32      0.81 o
 -11  -9 -14        0.78        1.12      0.64 o
 -11  -9 -13        5.45        5.41      0.77 o
 -11  -9 -12        5.95        5.70      0.79 o
 -11  -9 -11       18.40       18.86      1.05 o
 -11  -9 -10        0.92        1.27      0.65 o
 -11  -9  -9        1.63        1.94      0.66 o
 -11  -9  -8        8.40        8.19      0.81 o
 -11  -9  -7        9.88        9.16      0.81 o
 -11  -9  -6       12.92       12.51      0.86 o
 -11  -9  -5        1.04        1.18      0.58 o
 -11  -9  -4       10.20       10.79      0.76 o
 -11  -9  -3        1.29        2.15      0.55 o
 -11  -9  -2        2.77        3.27      0.57 o
 -11  -9  -1        3.07        2.99      0.56 o
 -11  -8 -16        2.15        2.21      0.62 o
 -11  -8 -15        0.28        0.36      0.60 o
 -11  -8 -14        1.28        0.79      0.64 o
 -11  -8 -13        2.41        2.84      0.70 o
 -11  -8 -12       13.45       14.14      0.94 o
 -11  -8 -11        1.93        2.39      0.68 o
 -11  -8 -10        0.40       -0.17      0.61 o
 -11  -8  -9       24.39       25.02      1.16 o
 -11  -8  -8        2.22        2.04      0.64 o
 -11  -8  -7       19.78       19.59      1.00 o
 -11  -8  -6       11.67       11.44      0.79 o
 -11  -8  -5       19.05       19.96      0.94 o
 -11  -8  -4        8.04        8.78      0.70 o
 -11  -8  -3       13.17       13.79      0.79 o
 -11  -8  -2        2.70        3.18      0.55 o
 -11  -8  -1        7.60        7.98      0.66 o
 -11  -7 -16        0.27        0.59      0.59 o
 -11  -7 -15        8.20        8.54      0.80 o
 -11  -7 -14        9.68       11.23      0.90 o
 -11  -7 -13        3.76        4.36      0.71 o
 -11  -7 -12       10.85       11.62      0.90 o
 -11  -7 -11        8.60        8.86      0.83 o
 -11  -7 -10        4.09        4.60      0.71 o
 -11  -7  -9        6.67        7.93      0.77 o
 -11  -7  -8        4.00        4.37      0.66 o
 -11  -7  -7       25.97       27.63      1.11 o
 -11  -7  -6       19.85       20.23      0.95 o
 -11  -7  -5       13.12       13.33      0.80 o
 -11  -7  -4       13.02       12.61      0.77 o
 -11  -7  -3        1.20        1.33      0.50 o
 -11  -7  -2        2.69        2.54      0.53 o
 -11  -7  -1       73.84       75.07      1.88 o
 -11  -6 -17        0.57        0.18      0.58 o
 -11  -6 -16       12.21       12.23      0.87 o
 -11  -6 -15        0.71        0.86      0.63 o
 -11  -6 -14        1.52        1.18      0.66 o
 -11  -6 -13        6.90        6.77      0.77 o
 -11  -6 -12       30.56       31.89      1.31 o
 -11  -6 -11        7.44        8.15      0.80 o
 -11  -6 -10       20.73       21.38      1.08 o
 -11  -6  -9        5.87        5.49      0.70 o
 -11  -6  -8       24.85       25.23      1.07 o
 -11  -6  -7        3.51        3.82      0.60 o
 -11  -6  -6        2.65        2.47      0.55 o
 -11  -6  -5       12.77       12.18      0.75 o
 -11  -6  -4        9.00       10.16      0.69 o
 -11  -6  -3       76.60       76.87      1.90 o
 -11  -6  -2       16.27       17.57      0.82 o
 -11  -6  -1       29.47       29.10      1.04 o
 -11  -5 -17        1.05        1.26      0.59 o
 -11  -5 -16        7.62        8.27      0.79 o
 -11  -5 -15       10.70       10.56      0.88 o
 -11  -5 -14        1.42        2.15      0.66 o
 -11  -5 -13       27.48       27.06      1.21 o
 -11  -5 -12        1.52        2.24      0.67 o
 -11  -5 -11        3.83        3.41      0.69 o
 -11  -5 -10        1.99        1.35      0.62 o
 -11  -5  -9       51.47       53.83      1.65 o
 -11  -5  -8      131.35      134.60      2.99 o
 -11  -5  -7       53.23       54.83      1.57 o
 -11  -5  -6       49.59       50.88      1.48 o
 -11  -5  -5       13.41       12.82      0.75 o
 -11  -5  -4       26.20       25.75      0.99 o
 -11  -5  -3       46.45       46.10      1.35 o
 -11  -5  -2       91.89       91.12      2.11 o
 -11  -5  -1       16.62       16.94      0.79 o
 -11  -4 -17       11.27       11.55      0.84 o
 -11  -4 -16        0.50        0.73      0.62 o
 -11  -4 -15        6.55        7.83      0.81 o
 -11  -4 -14       16.05       16.20      0.99 o
 -11  -4 -13       21.76       21.51      1.10 o
 -11  -4 -12        8.92        9.85      0.84 o
 -11  -4 -11       89.12       92.29      2.40 o
 -11  -4 -10       18.72       19.60      1.00 o
 -11  -4  -9        1.17        1.01      0.55 o
 -11  -4  -8       19.08       19.47      0.92 o
 -11  -4  -7        1.04        1.33      0.51 o
 -11  -4  -6       11.66       11.95      0.73 o
 -11  -4  -5        7.12        7.76      0.62 o
 -11  -4  -4       53.58       54.49      1.49 o
 -11  -4  -3       87.44       88.33      2.06 o
 -11  -4  -2      223.23      219.39      4.25 o
 -11  -4  -1      103.91      100.12      2.24 o
 -11  -3 -17        3.99        3.54      0.67 o
 -11  -3 -16        0.74        0.25      0.62 o
 -11  -3 -15        1.57        1.33      0.66 o
 -11  -3 -14        0.61        0.72      0.62 o
 -11  -3 -13       11.86       11.63      0.90 o
 -11  -3 -12        2.81        3.17      0.68 o
 -11  -3 -11        2.84        2.52      0.65 o
 -11  -3 -10        1.07        1.04      0.56 o
 -11  -3  -9       52.75       53.22      1.57 o
 -11  -3  -8       25.81       24.99      1.03 o
 -11  -3  -7      142.96      143.00      3.06 o
 -11  -3  -6       54.01       54.59      1.52 o
 -11  -3  -5      104.61      102.92      2.33 o
 -11  -3  -4       18.86       19.76      0.84 o
 -11  -3  -3       97.41       95.98      2.18 o
 -11  -3  -2      105.70      104.24      2.30 o
 -11  -3  -1       92.23       88.52      2.02 o
 -11  -2 -18        0.51        0.35      0.60 o
 -11  -2 -17       11.21       11.29      0.85 o
 -11  -2 -16        2.84        3.02      0.68 o
 -11  -2 -15        2.03        2.15      0.68 o
 -11  -2 -14        5.04        5.74      0.76 o
 -11  -2 -13        6.35        7.08      0.79 o
 -11  -2 -12       34.91       35.74      1.38 o
 -11  -2 -11       22.09       23.17      1.10 o
 -11  -2 -10        3.35        3.55      0.61 o
 -11  -2  -9       24.03       24.18      1.02 o
 -11  -2  -8       51.10       51.34      1.50 o
 -11  -2  -7        8.47        9.10      0.67 o
 -11  -2  -6       33.43       34.78      1.15 o
 -11  -2  -5       36.07       35.67      1.14 o
 -11  -2  -4      178.76      178.57      3.58 o
 -11  -2  -3       18.30       16.87      0.77 o
 -11  -2  -2      133.32      134.41      2.80 o
 -11  -2  -1        1.80        2.25      0.46 o
 -11  -1 -18        0.21        0.03      0.57 o
 -11  -1 -17        1.08        1.17      0.62 o
 -11  -1 -16       32.07       33.42      1.35 o
 -11  -1 -15       15.32       17.04      1.04 o
 -11  -1 -14        8.35        8.15      0.82 o
 -11  -1 -13       16.91       17.37      1.03 o
 -11  -1 -12       23.89       22.74      1.11 o
 -11  -1 -11        8.91        9.33      0.80 o
 -11  -1 -10       13.72       14.28      0.83 o
 -11  -1  -9        8.61        8.72      0.70 o
 -11  -1  -8       19.46       19.47      0.90 o
 -11  -1  -7       34.95       35.29      1.18 o
 -11  -1  -6        9.69       10.08      0.66 o
 -11  -1  -5       79.26       78.46      1.89 o
 -11  -1  -4       13.46       14.52      0.72 o
 -11  -1  -3       37.45       38.18      1.15 o
 -11  -1  -2       15.87       15.47      0.73 o
 -11  -1  -1       18.29       18.09      0.77 o
 -10 -18  -5        2.37        2.57      0.66 o
 -10 -18  -4       10.35        9.51      0.79 o
 -10 -18  -3        1.92        1.55      0.62 o
 -10 -18  -2        3.62        3.48      0.66 o
 -10 -18  -1        3.83        3.49      0.66 o
 -10 -17  -8        7.01        6.75      0.76 o
 -10 -17  -7       14.11       14.21      0.89 o
 -10 -17  -6        5.87        5.88      0.73 o
 -10 -17  -5        2.59        3.23      0.67 o
 -10 -17  -4        3.23        2.86      0.67 o
 -10 -17  -3        2.30        2.13      0.66 o
 -10 -17  -2        2.26        2.80      0.68 o
 -10 -17  -1        7.54        8.39      0.81 o
 -10 -16  -9        0.06       -0.30      0.56 o
 -10 -16  -8        3.97        2.62      0.67 o
 -10 -16  -7        0.69        0.49      0.62 o
 -10 -16  -6        2.86        2.41      0.68 o
 -10 -16  -5        7.83        7.98      0.82 o
 -10 -16  -4        5.20        4.73      0.75 o
 -10 -16  -3       26.47       24.97      1.20 o
 -10 -16  -2        3.12        3.73      0.74 o
 -10 -16  -1       17.85       17.14      1.05 o
 -10 -15 -11        2.30        1.92      0.62 o
 -10 -15 -10        3.77        3.62      0.67 o
 -10 -15  -9        4.10        4.06      0.70 o
 -10 -15  -8       11.43       12.37      0.91 o
 -10 -15  -7       26.77       27.29      1.24 o
 -10 -15  -6        3.20        3.23      0.72 o
 -10 -15  -5        2.75        2.73      0.71 o
 -10 -15  -4        2.38        2.98      0.68 o
 -10 -15  -3        3.97        3.69      0.71 o
 -10 -15  -2        3.82        3.65      0.70 o
 -10 -15  -1        1.36        1.46      0.65 o
 -10 -14 -12        0.63        0.55      0.58 o
 -10 -14 -11        1.57        1.85      0.64 o
 -10 -14 -10       23.80       23.56      1.14 o
 -10 -14  -9        1.08        0.59      0.66 o
 -10 -14  -8        5.94        6.03      0.79 o
 -10 -14  -7        1.77        1.48      0.65 o
 -10 -14  -6       27.26       27.19      1.22 o
 -10 -14  -5        1.14        1.08      0.65 o
 -10 -14  -4        6.55        6.44      0.77 o
 -10 -14  -3        5.48        5.88      0.77 o
 -10 -14  -2        6.15        6.64      0.77 o
 -10 -14  -1        4.78        4.64      0.73 o
 -10 -13 -13        1.80        2.16      0.62 o
 -10 -13 -12        6.31        5.93      0.74 o
 -10 -13 -11        4.21        4.57      0.72 o
 -10 -13 -10        8.81        8.85      0.85 o
 -10 -13  -9       15.60       15.53      1.01 o
 -10 -13  -8        0.05       -0.19      0.61 o
 -10 -13  -7        5.05        4.75      0.75 o
 -10 -13  -6        3.79        3.38      0.71 o
 -10 -13  -5       12.56       13.13      0.93 o
 -10 -13  -4        4.06        3.98      0.72 o
 -10 -13  -3       13.09       13.31      0.92 o
 -10 -13  -2        4.08        4.26      0.70 o
 -10 -13  -1        0.18       -0.18      0.60 o
 -10 -12 -14        1.75        1.75      0.62 o
 -10 -12 -13        1.32        0.64      0.62 o
 -10 -12 -12        2.33        2.24      0.68 o
 -10 -12 -11        2.13        2.02      0.68 o
 -10 -12 -10        8.75        8.87      0.83 o
 -10 -12  -9        4.54        4.72      0.74 o
 -10 -12  -8        9.24        8.79      0.83 o
 -10 -12  -7       14.51       13.96      0.94 o
 -10 -12  -6        5.46        4.60      0.73 o
 -10 -12  -5        5.89        6.18      0.75 o
 -10 -12  -4        3.34        3.27      0.68 o
 -10 -12  -3       10.84       11.14      0.85 o
 -10 -12  -2        3.67        3.66      0.68 o
 -10 -12  -1        2.45        2.04      0.64 o
 -10 -11 -15        3.12        3.52      0.64 o
 -10 -11 -14        1.36        1.35      0.62 o
 -10 -11 -13        4.16        3.99      0.71 o
 -10 -11 -12        8.49        8.95      0.84 o
 -10 -11 -11        6.04        6.42      0.77 o
 -10 -11 -10       33.02       33.87      1.35 o
 -10 -11  -9        4.30        5.25      0.73 o
 -10 -11  -8        8.96        8.04      0.81 o
 -10 -11  -7        4.27        4.90      0.73 o
 -10 -11  -6       10.93       11.68      0.87 o
 -10 -11  -5       17.20       16.74      0.98 o
 -10 -11  -4       10.74       10.65      0.81 o
 -10 -11  -3        5.02        5.53      0.68 o
 -10 -11  -2       13.42       14.06      0.83 o
 -10 -11  -1        5.14        5.86      0.65 o
 -10 -10 -15        2.57        2.68      0.65 o
 -10 -10 -14        0.42        0.76      0.62 o
 -10 -10 -13        6.46        6.41      0.78 o
 -10 -10 -12        4.82        4.23      0.71 o
 -10 -10 -11        1.83        1.59      0.66 o
 -10 -10 -10        1.42        0.98      0.64 o
 -10 -10  -9        0.08       -0.12      0.60 o
 -10 -10  -8       13.43       13.67      0.92 o
 -10 -10  -7        1.86        2.39      0.64 o
 -10 -10  -6        5.38        5.79      0.69 o
 -10 -10  -5       35.37       36.11      1.27 o
 -10 -10  -4       22.51       22.94      1.01 o
 -10 -10  -3        7.36        7.65      0.68 o
 -10 -10  -2       84.03       85.25      2.12 o
 -10 -10  -1       32.82       34.06      1.20 o
 -10  -9 -16        2.64        2.27      0.62 o
 -10  -9 -15        9.52        8.74      0.81 o
 -10  -9 -14        0.16       -0.12      0.62 o
 -10  -9 -13        0.90        0.90      0.65 o
 -10  -9 -12        1.59        2.28      0.66 o
 -10  -9 -11        6.08        5.80      0.75 o
 -10  -9 -10        6.73        6.73      0.77 o
 -10  -9  -9        9.68        9.69      0.83 o
 -10  -9  -8       10.03       10.00      0.82 o
 -10  -9  -7       15.60       15.49      0.91 o
 -10  -9  -6       23.09       24.09      1.03 o
 -10  -9  -5        1.65        1.80      0.55 o
 -10  -9  -4       20.31       20.88      0.94 o
 -10  -9  -3        7.70        7.90      0.66 o
 -10  -9  -2        7.64        7.05      0.64 o
 -10  -9  -1        5.54        5.38      0.60 o
 -10  -8 -17        1.15        1.23      0.60 o
 -10  -8 -16        1.42        1.92      0.63 o
 -10  -8 -15        4.72        4.62      0.73 o
 -10  -8 -14        5.54        5.72      0.77 o
 -10  -8 -13        1.19        1.65      0.66 o
 -10  -8 -12        0.49        0.23      0.60 o
 -10  -8 -11       10.17       10.57      0.86 o
 -10  -8 -10        2.42        2.54      0.65 o
 -10  -8  -9       32.14       32.49      1.29 o
 -10  -8  -8       24.27       24.56      1.06 o
 -10  -8  -7        3.34        3.33      0.60 o
 -10  -8  -6        1.00        0.92      0.51 o
 -10  -8  -5      105.41      107.77      2.48 o
 -10  -8  -4        5.90        5.84      0.60 o
 -10  -8  -3        8.12        7.93      0.64 o
 -10  -8  -2       23.21       23.55      0.95 o
 -10  -8  -1       21.00       21.99      0.91 o
 -10  -7 -17        4.95        4.94      0.68 o
 -10  -7 -16        0.55        1.00      0.62 o
 -10  -7 -15       16.58       18.35      1.05 o
 -10  -7 -14        2.21        2.28      0.67 o
 -10  -7 -13       20.87       20.95      1.09 o
 -10  -7 -12        4.39        4.11      0.70 o
 -10  -7 -11        5.33        5.01      0.72 o
 -10  -7 -10        9.55        9.49      0.81 o
 -10  -7  -9        2.78        3.11      0.62 o
 -10  -7  -8       25.41       25.81      1.06 o
 -10  -7  -7        4.55        4.26      0.59 o
 -10  -7  -6        1.84        1.14      0.51 o
 -10  -7  -5        1.83        2.09      0.51 o
 -10  -7  -4        2.00        2.02      0.50 o
 -10  -7  -3      161.01      163.83      3.36 o
 -10  -7  -2        0.67        0.77      0.44 o
 -10  -7  -1       35.70       36.37      1.15 o
 -10  -6 -17        0.95        0.88      0.59 o
 -10  -6 -16        8.95        8.83      0.82 o
 -10  -6 -15        4.25        3.97      0.73 o
 -10  -6 -14        2.07        3.01      0.68 o
 -10  -6 -13        1.44        1.33      0.64 o
 -10  -6 -12        5.28        5.17      0.73 o
 -10  -6 -11        1.48        1.49      0.62 o
 -10  -6 -10        7.36        7.50      0.74 o
 -10  -6  -9       11.32       10.77      0.75 o
 -10  -6  -8       60.17       60.66      1.68 o
 -10  -6  -7       11.19       11.66      0.74 o
 -10  -6  -6        9.80        9.60      0.67 o
 -10  -6  -5        1.60        2.02      0.49 o
 -10  -6  -4        1.47        1.35      0.47 o
 -10  -6  -3        7.24        7.31      0.59 o
 -10  -6  -2        3.35        3.57      0.49 o
 -10  -6  -1       30.79       30.32      1.01 o
 -10  -5 -18        1.49        2.14      0.62 o
 -10  -5 -17        0.92        1.03      0.61 o
 -10  -5 -16        1.87        2.18      0.67 o
 -10  -5 -15        1.51        1.53      0.68 o
 -10  -5 -14        5.83        6.22      0.78 o
 -10  -5 -13       28.69       29.04      1.26 o
 -10  -5 -12       13.30       13.66      0.92 o
 -10  -5 -11        3.89        4.52      0.68 o
 -10  -5 -10       22.44       22.94      1.02 o
 -10  -5  -9        5.42        5.22      0.62 o
 -10  -5  -8        1.30        1.27      0.51 o
 -10  -5  -7       83.59       83.48      2.03 o
 -10  -5  -6       22.70       22.48      0.92 o
 -10  -5  -5       41.33       41.91      1.24 o
 -10  -5  -4       27.98       28.93      1.00 o
 -10  -5  -3      127.79      130.04      2.72 o
 -10  -5  -2        6.07        5.89      0.53 o
 -10  -5  -1       15.91       14.88      0.70 o
 -10  -4 -18        1.32        1.57      0.60 o
 -10  -4 -17        6.23        7.01      0.77 o
 -10  -4 -16        6.58        6.30      0.79 o
 -10  -4 -15        8.69        9.17      0.83 o
 -10  -4 -14        3.89        4.41      0.73 o
 -10  -4 -13       68.17       69.69      2.02 o
 -10  -4 -12        7.32        7.22      0.77 o
 -10  -4 -11        7.53        7.42      0.73 o
 -10  -4 -10       31.76       32.63      1.19 o
 -10  -4  -9       20.05       20.64      0.93 o
 -10  -4  -8       14.13       15.12      0.80 o
 -10  -4  -7       53.76       54.96      1.51 o
 -10  -4  -6        9.52        9.73      0.64 o
 -10  -4  -5        2.33        3.15      0.49 o
 -10  -4  -4       25.82       25.01      0.90 o
 -10  -4  -3       41.01       42.35      1.20 o
 -10  -4  -2      113.67      113.35      2.41 o
 -10  -4  -1       28.14       26.29      0.90 o
 -10  -3 -18        9.97        9.70      0.80 o
 -10  -3 -17       15.67       15.59      0.96 o
 -10  -3 -16        4.01        4.02      0.74 o
 -10  -3 -15        5.18        5.77      0.75 o
 -10  -3 -14       16.18       16.77      1.01 o
 -10  -3 -13        5.92        5.44      0.75 o
 -10  -3 -12       10.58       10.45      0.84 o
 -10  -3 -11       12.59       11.83      0.82 o
 -10  -3 -10       10.29       10.66      0.75 o
 -10  -3  -9       88.16       87.74      2.13 o
 -10  -3  -8       75.91       76.71      1.91 o
 -10  -3  -7       38.85       37.88      1.19 o
 -10  -3  -6        3.40        3.80      0.50 o
 -10  -3  -5       27.43       29.56      0.99 o
 -10  -3  -4       11.21       12.39      0.65 o
 -10  -3  -3       16.51       18.35      0.75 o
 -10  -3  -2       25.85       24.95      0.86 o
 -10  -3  -1       12.89       13.54      0.65 o
 -10  -2 -18        4.89        5.03      0.70 o
 -10  -2 -17        7.32        8.08      0.81 o
 -10  -2 -16       17.52       17.51      1.04 o
 -10  -2 -15       11.06       11.13      0.90 o
 -10  -2 -14       61.83       61.95      1.88 o
 -10  -2 -13       45.03       44.55      1.54 o
 -10  -2 -12       27.76       26.99      1.18 o
 -10  -2 -11        1.99        2.63      0.57 o
 -10  -2 -10       55.70       56.54      1.61 o
 -10  -2  -9        3.02        3.67      0.55 o
 -10  -2  -8       77.25       79.40      1.95 o
 -10  -2  -7       46.98       48.07      1.37 o
 -10  -2  -6      194.46      195.16      3.84 o
 -10  -2  -5        8.40        8.87      0.59 o
 -10  -2  -4      139.10      142.40      2.90 o
 -10  -2  -3        3.45        3.13      0.44 o
 -10  -2  -2       67.13       66.68      1.58 o
 -10  -2  -1        8.22        7.47      0.52 o
 -10  -1 -18        8.25        9.51      0.79 o
 -10  -1 -17        5.92        6.07      0.76 o
 -10  -1 -16        4.74        5.21      0.77 o
 -10  -1 -15       14.70       14.60      0.96 o
 -10  -1 -14       63.58       62.95      1.90 o
 -10  -1 -13        7.46        7.84      0.79 o
 -10  -1 -12       47.12       48.03      1.59 o
 -10  -1 -11       57.61       56.69      1.64 o
 -10  -1 -10       62.22       61.69      1.70 o
 -10  -1  -9       68.43       69.40      1.80 o
 -10  -1  -8        0.29       -0.21      0.44 o
 -10  -1  -7      217.05      219.67      4.29 o
 -10  -1  -6       31.31       33.19      1.07 o
 -10  -1  -5      128.62      130.11      2.72 o
 -10  -1  -4        3.13        4.19      0.47 o
 -10  -1  -3       31.07       32.49      0.99 o
 -10  -1  -2      105.14      110.55      2.33 o
 -10  -1  -1       59.31       62.27      1.49 o
  -9 -19  -3        0.04        0.36      0.59 o
  -9 -19  -2        1.59        1.76      0.61 o
  -9 -19  -1        0.07        0.48      0.57 o
  -9 -18  -7        0.52        0.55      0.60 o
  -9 -18  -6        3.09        3.04      0.64 o
  -9 -18  -5        1.17        2.14      0.62 o
  -9 -18  -4        2.53        3.14      0.65 o
  -9 -18  -3        1.31        1.73      0.63 o
  -9 -18  -2        1.88        2.05      0.65 o
  -9 -18  -1        4.38        4.36      0.71 o
  -9 -17  -9        2.14        1.84      0.64 o
  -9 -17  -8        2.26        2.18      0.62 o
  -9 -17  -7        2.66        2.65      0.65 o
  -9 -17  -6        0.07        0.25      0.60 o
  -9 -17  -5        3.22        3.45      0.69 o
  -9 -17  -4        2.89        2.75      0.68 o
  -9 -17  -3        3.33        2.74      0.68 o
  -9 -17  -2        9.59        8.98      0.86 o
  -9 -17  -1        1.09        1.27      0.66 o
  -9 -16 -10        4.58        4.81      0.68 o
  -9 -16  -9        0.91        1.21      0.62 o
  -9 -16  -8        0.61        1.22      0.63 o
  -9 -16  -7        4.22        4.51      0.73 o
  -9 -16  -6        6.51        7.35      0.81 o
  -9 -16  -5        2.61        1.56      0.69 o
  -9 -16  -4        3.14        3.00      0.71 o
  -9 -16  -3        4.58        3.91      0.70 o
  -9 -16  -2        0.13       -0.04      0.60 o
  -9 -16  -1        3.01        2.69      0.68 o
  -9 -15 -12        7.36        7.67      0.74 o
  -9 -15 -11        8.45        8.52      0.79 o
  -9 -15 -10        2.47        1.20      0.66 o
  -9 -15  -9        0.71        0.75      0.64 o
  -9 -15  -8        0.55       -0.02      0.63 o
  -9 -15  -7        0.70        0.36      0.64 o
  -9 -15  -6        1.57        1.22      0.64 o
  -9 -15  -5       10.65       11.24      0.88 o
  -9 -15  -4        1.02        0.77      0.64 o
  -9 -15  -3        7.67        7.12      0.79 o
  -9 -15  -2        0.89        1.03      0.62 o
  -9 -15  -1        2.37        2.41      0.67 o
  -9 -14 -13        2.58        2.18      0.62 o
  -9 -14 -12        0.98        1.03      0.61 o
  -9 -14 -11        0.67       -0.08      0.62 o
  -9 -14 -10        9.29        8.63      0.84 o
  -9 -14  -9        2.07        2.28      0.70 o
  -9 -14  -8       32.77       33.49      1.34 o
  -9 -14  -7        6.81        7.26      0.79 o
  -9 -14  -6        1.72        0.96      0.65 o
  -9 -14  -5       13.66       14.01      0.94 o
  -9 -14  -4        5.47        4.95      0.73 o
  -9 -14  -3        0.46       -0.01      0.60 o
  -9 -14  -2        0.59        0.85      0.62 o
  -9 -14  -1        4.44        4.59      0.72 o
  -9 -13 -14        0.70        0.14      0.56 o
  -9 -13 -13        7.59        8.40      0.79 o
  -9 -13 -12        0.40        0.35      0.62 o
  -9 -13 -11        5.58        5.57      0.78 o
  -9 -13 -10       16.11       16.65      1.00 o
  -9 -13  -9        2.99        3.43      0.69 o
  -9 -13  -8       22.74       22.03      1.12 o
  -9 -13  -7        5.20        5.27      0.74 o
  -9 -13  -6        2.01        2.54      0.66 o
  -9 -13  -5       12.11       12.63      0.90 o
  -9 -13  -4        0.43        0.49      0.62 o
  -9 -13  -3       17.62       18.06      1.01 o
  -9 -13  -2       11.95       11.57      0.86 o
  -9 -13  -1       10.79       10.38      0.83 o
  -9 -12 -15        1.44        1.29      0.60 o
  -9 -12 -14        0.37       -0.05      0.60 o
  -9 -12 -13       17.47       16.86      1.01 o
  -9 -12 -12       11.23       11.99      0.92 o
  -9 -12 -11        5.29        5.31      0.75 o
  -9 -12 -10       24.28       24.59      1.18 o
  -9 -12  -9        9.18        9.04      0.84 o
  -9 -12  -8       29.41       31.28      1.30 o
  -9 -12  -7        1.99        2.26      0.65 o
  -9 -12  -6        6.47        6.65      0.75 o
  -9 -12  -5        9.47        8.78      0.80 o
  -9 -12  -4       18.36       19.32      1.00 o
  -9 -12  -3        5.03        4.81      0.66 o
  -9 -12  -2       29.68       28.83      1.13 o
  -9 -12  -1       40.65       41.77      1.37 o
  -9 -11 -16        1.24        0.61      0.59 o
  -9 -11 -15        5.14        4.90      0.70 o
  -9 -11 -14        1.11        0.46      0.63 o
  -9 -11 -13       19.85       21.31      1.11 o
  -9 -11 -12        9.40        9.47      0.84 o
  -9 -11 -11        5.83        6.28      0.77 o
  -9 -11 -10       14.25       14.64      0.96 o
  -9 -11  -9        0.67        1.03      0.63 o
  -9 -11  -8       16.30       15.46      0.96 o
  -9 -11  -7       47.45       49.74      1.62 o
  -9 -11  -6        0.32        0.01      0.55 o
  -9 -11  -5       32.14       33.79      1.22 o
  -9 -11  -4       40.15       40.93      1.35 o
  -9 -11  -3       28.37       28.88      1.11 o
  -9 -11  -2       25.42       25.74      1.05 o
  -9 -11  -1       27.93       27.74      1.07 o
  -9 -10 -16        3.88        4.30      0.66 o
  -9 -10 -15        1.72        1.02      0.63 o
  -9 -10 -14        1.75        1.66      0.66 o
  -9 -10 -13        1.45        0.94      0.64 o
  -9 -10 -12        0.44        0.61      0.62 o
  -9 -10 -11        4.52        4.15      0.71 o
  -9 -10 -10       11.20       11.46      0.88 o
  -9 -10  -9        3.21        3.29      0.68 o
  -9 -10  -8       42.31       43.14      1.46 o
  -9 -10  -7        5.18        5.73      0.66 o
  -9 -10  -6       72.82       74.65      1.96 o
  -9 -10  -5       19.52       20.46      0.94 o
  -9 -10  -4       45.59       45.22      1.40 o
  -9 -10  -3       29.84       28.78      1.09 o
  -9 -10  -2      170.49      168.31      3.50 o
  -9 -10  -1        7.81        8.11      0.66 o
  -9  -9 -17        2.16        1.93      0.64 o
  -9  -9 -16        1.35        1.37      0.62 o
  -9  -9 -15        9.99       10.38      0.87 o
  -9  -9 -14        1.64        1.96      0.68 o
  -9  -9 -13       18.10       19.40      1.06 o
  -9  -9 -12       10.13       10.51      0.87 o
  -9  -9 -11       20.14       20.62      1.08 o
  -9  -9 -10       22.36       23.00      1.11 o
  -9  -9  -9       17.19       18.00      0.98 o
  -9  -9  -8       18.93       17.87      0.92 o
  -9  -9  -7       47.22       46.21      1.44 o
  -9  -9  -6        6.61        5.98      0.63 o
  -9  -9  -5       29.40       29.23      1.08 o
  -9  -9  -4       56.54       57.26      1.58 o
  -9  -9  -3      184.19      187.97      3.79 o
  -9  -9  -2       36.67       37.81      1.20 o
  -9  -9  -1       35.23       34.73      1.14 o
  -9  -8 -17        2.41        2.70      0.64 o
  -9  -8 -16        6.77        7.58      0.79 o
  -9  -8 -15        4.52        4.77      0.74 o
  -9  -8 -14        3.33        3.25      0.68 o
  -9  -8 -13        3.77        3.52      0.70 o
  -9  -8 -12        3.34        3.28      0.69 o
  -9  -8 -11       21.33       20.79      1.07 o
  -9  -8 -10        0.99        1.08      0.57 o
  -9  -8  -9       72.31       73.63      1.96 o
  -9  -8  -8       57.37       59.25      1.67 o
  -9  -8  -7        1.64        1.85      0.53 o
  -9  -8  -6       25.00       24.04      0.98 o
  -9  -8  -5       80.75       81.61      1.98 o
  -9  -8  -4       94.05       92.65      2.15 o
  -9  -8  -3       10.50       11.03      0.68 o
  -9  -8  -2       38.05       38.16      1.18 o
  -9  -8  -1      230.42      233.47      4.49 o
  -9  -7 -18        1.30        1.50      0.61 o
  -9  -7 -17        1.42        1.17      0.62 o
  -9  -7 -16        9.97       10.53      0.87 o
  -9  -7 -15        6.66        5.76      0.78 o
  -9  -7 -14        0.76        0.39      0.62 o
  -9  -7 -13        6.89        7.78      0.79 o
  -9  -7 -12       14.74       15.00      0.95 o
  -9  -7 -11       21.98       23.24      1.11 o
  -9  -7 -10        8.43        8.41      0.73 o
  -9  -7  -9       21.28       22.24      0.99 o
  -9  -7  -8       17.75       18.72      0.89 o
  -9  -7  -7       36.26       35.73      1.19 o
  -9  -7  -6       41.66       41.06      1.26 o
  -9  -7  -5      131.64      133.46      2.83 o
  -9  -7  -4       95.60       96.86      2.19 o
  -9  -7  -3      141.62      147.97      3.03 o
  -9  -7  -2       39.11       40.56      1.18 o
  -9  -7  -1       93.24       95.68      2.13 o
  -9  -6 -18        6.85        7.13      0.74 o
  -9  -6 -17        6.64        6.93      0.77 o
  -9  -6 -16        6.00        5.90      0.77 o
  -9  -6 -15       12.30       12.78      0.91 o
  -9  -6 -14        5.61        6.15      0.75 o
  -9  -6 -13       19.36       18.77      1.04 o
  -9  -6 -12        8.77        9.54      0.82 o
  -9  -6 -11       53.96       54.03      1.66 o
  -9  -6 -10       10.94       10.86      0.75 o
  -9  -6  -9        1.10        0.94      0.51 o
  -9  -6  -8       84.60       88.19      2.12 o
  -9  -6  -7        4.26        4.62      0.55 o
  -9  -6  -6       85.54       89.40      2.08 o
  -9  -6  -5      131.55      133.25      2.80 o
  -9  -6  -4       18.96       20.05      0.81 o
  -9  -6  -3       17.06       18.13      0.76 o
  -9  -6  -2      176.52      184.49      3.60 o
  -9  -6  -1       47.71       49.27      1.30 o
  -9  -5 -18       16.70       16.49      0.94 o
  -9  -5 -17        9.08        9.43      0.83 o
  -9  -5 -16        8.07        8.56      0.84 o
  -9  -5 -15        3.25        3.19      0.70 o
  -9  -5 -14       18.83       18.97      1.05 o
  -9  -5 -13        0.84        0.95      0.62 o
  -9  -5 -12       43.31       43.98      1.51 o
  -9  -5 -11       48.08       49.18      1.51 o
  -9  -5 -10       84.23       84.92      2.11 o
  -9  -5  -9        0.47        0.16      0.47 o
  -9  -5  -8       33.17       33.21      1.12 o
  -9  -5  -7       19.82       20.52      0.86 o
  -9  -5  -6       88.91       90.48      2.07 o
  -9  -5  -5      120.14      122.21      2.58 o
  -9  -5  -4        2.64        2.67      0.44 o
  -9  -5  -3        3.49        5.19      0.49 o
  -9  -5  -2       73.13       71.66      1.66 o
  -9  -5  -1       47.19       49.18      1.27 o
  -9  -4 -19        2.56        2.10      0.63 o
  -9  -4 -18        2.45        2.05      0.64 o
  -9  -4 -17        1.89        2.95      0.67 o
  -9  -4 -16       24.74       24.00      1.19 o
  -9  -4 -15       38.52       39.48      1.46 o
  -9  -4 -14        8.16        8.51      0.82 o
  -9  -4 -13       49.30       48.72      1.61 o
  -9  -4 -12       13.83       13.99      0.88 o
  -9  -4 -11       42.49       41.53      1.36 o
  -9  -4 -10        3.21        2.72      0.55 o
  -9  -4  -9       20.58       20.89      0.90 o
  -9  -4  -8       18.26       19.28      0.84 o
  -9  -4  -7        1.37        1.57      0.45 o
  -9  -4  -6       66.03       66.83      1.64 o
  -9  -4  -5       46.35       47.83      1.29 o
  -9  -4  -4       26.04       26.38      0.88 o
  -9  -4  -3        6.26        8.06      0.51 o
  -9  -4  -2        9.15        8.32      0.52 o
  -9  -4  -1       98.90       97.59      2.07 o
  -9  -3 -19        7.52        7.48      0.75 o
  -9  -3 -18        4.84        4.33      0.71 o
  -9  -3 -17        3.93        4.04      0.71 o
  -9  -3 -16        5.41        5.38      0.74 o
  -9  -3 -15       13.86       12.91      0.92 o
  -9  -3 -14        2.23        2.05      0.66 o
  -9  -3 -13        3.29        2.44      0.65 o
  -9  -3 -12        3.40        3.22      0.63 o
  -9  -3 -11       56.51       58.22      1.65 o
  -9  -3 -10       17.16       17.66      0.86 o
  -9  -3  -9       58.69       59.24      1.59 o
  -9  -3  -8       21.34       22.44      0.89 o
  -9  -3  -7       64.44       64.93      1.62 o
  -9  -3  -6       55.12       55.25      1.42 o
  -9  -3  -5       32.41       32.29      0.99 o
  -9  -3  -4      132.76      129.13      2.63 o
  -9  -3  -3        1.65        2.29      0.38 o
  -9  -3  -2       32.06       29.29      0.89 o
  -9  -3  -1        8.73        7.90      0.49 o
  -9  -2 -19        0.56        0.69      0.57 o
  -9  -2 -18       14.64       13.88      0.92 o
  -9  -2 -17       12.49       12.57      0.93 o
  -9  -2 -16       28.79       29.04      1.25 o
  -9  -2 -15        2.85        2.39      0.67 o
  -9  -2 -14        2.97        2.24      0.66 o
  -9  -2 -13        1.25        0.85      0.60 o
  -9  -2 -12       20.11       20.42      0.96 o
  -9  -2 -11       17.44       17.29      0.88 o
  -9  -2 -10       27.68       27.64      1.05 o
  -9  -2  -9       63.18       64.93      1.68 o
  -9  -2  -8       17.81       18.18      0.80 o
  -9  -2  -7       11.07       11.30      0.64 o
  -9  -2  -6       30.83       30.52      0.97 o
  -9  -2  -5       19.47       20.25      0.76 o
  -9  -2  -4       26.93       26.79      0.86 o
  -9  -2  -3        5.60        5.61      0.44 o
  -9  -2  -2       51.61       50.58      1.25 o
  -9  -2  -1       32.20       29.98      0.88 o
  -9  -1 -19        0.88        0.53      0.57 o
  -9  -1 -18       10.85       10.31      0.85 o
  -9  -1 -17       12.16       11.49      0.91 o
  -9  -1 -16        3.46        2.78      0.68 o
  -9  -1 -15        9.31        9.99      0.84 o
  -9  -1 -14       27.76       29.52      1.24 o
  -9  -1 -13        1.84        2.13      0.63 o
  -9  -1 -12       49.46       50.85      1.54 o
  -9  -1 -11       29.12       27.22      1.06 o
  -9  -1 -10       17.01       17.14      0.83 o
  -9  -1  -9       33.09       33.62      1.11 o
  -9  -1  -8        1.59        1.64      0.44 o
  -9  -1  -7        1.12        1.37      0.42 o
  -9  -1  -6       12.43       12.90      0.64 o
  -9  -1  -5        3.12        3.82      0.43 o
  -9  -1  -4        3.18        3.58      0.41 o
  -9  -1  -3       72.67       69.31      1.57 o
  -9  -1  -2        8.24        9.39      0.51 o
  -9  -1  -1        7.86        6.76      0.45 o
  -8 -19  -5        1.20        0.51      0.59 o
  -8 -19  -4        0.59        0.75      0.59 o
  -8 -19  -3        5.61        4.97      0.69 o
  -8 -19  -2        2.74        2.17      0.65 o
  -8 -19  -1        3.10        3.03      0.66 o
  -8 -18  -8        5.48        5.82      0.70 o
  -8 -18  -7        1.09        0.90      0.60 o
  -8 -18  -6        3.64        3.24      0.66 o
  -8 -18  -5        1.34        0.38      0.62 o
  -8 -18  -4        3.84        3.03      0.68 o
  -8 -18  -3        3.65        3.45      0.70 o
  -8 -18  -2       12.69       12.71      0.91 o
  -8 -18  -1        0.11       -0.57      0.60 o
  -8 -17 -10        3.53        3.69      0.66 o
  -8 -17  -9        0.85        0.87      0.60 o
  -8 -17  -8        0.78        1.08      0.62 o
  -8 -17  -7        5.02        4.79      0.73 o
  -8 -17  -6        2.19        1.65      0.67 o
  -8 -17  -5        4.30        4.32      0.74 o
  -8 -17  -4        5.11        5.38      0.77 o
  -8 -17  -3        3.01        3.45      0.72 o
  -8 -17  -2        0.36        1.01      0.65 o
  -8 -17  -1        2.42        2.54      0.71 o
  -8 -16 -11        0.08        0.25      0.57 o
  -8 -16 -10        1.07        0.77      0.62 o
  -8 -16  -9        2.39        2.01      0.66 o
  -8 -16  -8        2.61        3.14      0.70 o
  -8 -16  -7        1.09        0.54      0.65 o
  -8 -16  -6        1.95        1.83      0.70 o
  -8 -16  -5        8.97        9.02      0.83 o
  -8 -16  -4        3.87        3.99      0.72 o
  -8 -16  -3        5.83        5.22      0.75 o
  -8 -16  -2        2.42        2.26      0.68 o
  -8 -16  -1        5.35        5.47      0.75 o
  -8 -15 -13        1.43        0.87      0.62 o
  -8 -15 -12        2.54        2.57      0.64 o
  -8 -15 -11        3.90        3.97      0.70 o
  -8 -15 -10       19.09       18.76      1.07 o
  -8 -15  -9        0.61        0.83      0.64 o
  -8 -15  -8        0.28       -0.32      0.60 o
  -8 -15  -7       20.44       21.21      1.09 o
  -8 -15  -6        2.17        1.19      0.66 o
  -8 -15  -5        1.53        2.09      0.66 o
  -8 -15  -4        3.30        3.32      0.70 o
  -8 -15  -3       22.60       23.58      1.14 o
  -8 -15  -2        1.78        2.44      0.66 o
  -8 -15  -1        0.17        0.81      0.61 o
  -8 -14 -14        0.26       -0.03      0.59 o
  -8 -14 -13        3.90        3.86      0.68 o
  -8 -14 -12        1.05        1.11      0.64 o
  -8 -14 -11        6.77        7.41      0.81 o
  -8 -14 -10       14.69       13.41      0.97 o
  -8 -14  -9        5.01        5.12      0.74 o
  -8 -14  -8        1.15        0.69      0.64 o
  -8 -14  -7        2.40        2.15      0.66 o
  -8 -14  -6       13.41       14.49      0.94 o
  -8 -14  -5        7.96        7.83      0.79 o
  -8 -14  -4       13.35       14.32      0.94 o
  -8 -14  -3        8.84        7.87      0.79 o
  -8 -14  -2        7.88        8.31      0.79 o
  -8 -14  -1       11.00       10.65      0.84 o
  -8 -13 -15        2.44        2.67      0.65 o
  -8 -13 -14       17.20       16.33      0.95 o
  -8 -13 -13        1.48        1.60      0.65 o
  -8 -13 -12       12.03       12.20      0.92 o
  -8 -13 -11       13.15       13.11      0.94 o
  -8 -13 -10        2.47        2.15      0.67 o
  -8 -13  -9        0.70        0.61      0.64 o
  -8 -13  -8        4.63        4.45      0.72 o
  -8 -13  -7        0.77        0.38      0.62 o
  -8 -13  -6       15.69       15.24      0.96 o
  -8 -13  -5        1.43        1.43      0.63 o
  -8 -13  -4       30.62       30.17      1.24 o
  -8 -13  -3       17.23       18.07      0.96 o
  -8 -13  -2        1.76        1.59      0.58 o
  -8 -13  -1        4.63        4.36      0.64 o
  -8 -12 -15        2.05        2.82      0.64 o
  -8 -12 -14        3.42        3.71      0.69 o
  -8 -12 -13       18.29       19.17      1.07 o
  -8 -12 -12        7.40        7.29      0.79 o
  -8 -12 -11       28.06       27.04      1.22 o
  -8 -12 -10        2.36        2.35      0.66 o
  -8 -12  -9       23.59       25.36      1.18 o
  -8 -12  -8       10.07        9.99      0.84 o
  -8 -12  -7       10.35       10.70      0.85 o
  -8 -12  -6       13.49       13.20      0.86 o
  -8 -12  -5       50.13       50.74      1.55 o
  -8 -12  -4       28.94       28.35      1.11 o
  -8 -12  -3        8.59        8.19      0.70 o
  -8 -12  -2       18.65       17.63      0.88 o
  -8 -12  -1       15.86       15.41      0.83 o
  -8 -11 -16        4.41        3.50      0.66 o
  -8 -11 -15        0.71        1.27      0.62 o
  -8 -11 -14        2.88        2.64      0.69 o
  -8 -11 -13        0.52        0.96      0.64 o
  -8 -11 -12        9.08        9.28      0.84 o
  -8 -11 -11       21.96       21.25      1.11 o
  -8 -11 -10        5.44        5.40      0.75 o
  -8 -11  -9       19.20       19.06      1.04 o
  -8 -11  -8       40.27       38.71      1.40 o
  -8 -11  -7       45.03       44.28      1.44 o
  -8 -11  -6        7.26        7.11      0.66 o
  -8 -11  -5        2.01        2.24      0.54 o
  -8 -11  -4        5.75        6.05      0.62 o
  -8 -11  -3       46.45       45.13      1.38 o
  -8 -11  -2       49.77       49.22      1.44 o
  -8 -11  -1       20.76       21.53      0.92 o
  -8 -10 -17        1.38        2.33      0.61 o
  -8 -10 -16        2.76        2.35      0.64 o
  -8 -10 -15        3.12        3.30      0.69 o
  -8 -10 -14        5.55        5.66      0.77 o
  -8 -10 -13        0.29        0.05      0.61 o
  -8 -10 -12        6.91        6.74      0.78 o
  -8 -10 -11       10.55       10.56      0.86 o
  -8 -10 -10        1.62        1.62      0.63 o
  -8 -10  -9       10.64        9.12      0.77 o
  -8 -10  -8        0.00        0.12      0.51 o
  -8 -10  -7       34.96       35.70      1.24 o
  -8 -10  -6       25.37       23.79      1.00 o
  -8 -10  -5      103.33      103.04      2.39 o
  -8 -10  -4       68.11       69.50      1.79 o
  -8 -10  -3      115.72      114.80      2.56 o
  -8 -10  -2        0.72        1.62      0.49 o
  -8 -10  -1       52.44       53.59      1.48 o
  -8  -9 -17        4.14        4.34      0.67 o
  -8  -9 -16        0.81        0.77      0.62 o
  -8  -9 -15       13.63       13.84      0.96 o
  -8  -9 -14        3.07        3.32      0.70 o
  -8  -9 -13        5.28        5.25      0.74 o
  -8  -9 -12       17.11       17.66      1.01 o
  -8  -9 -11        3.23        2.86      0.66 o
  -8  -9 -10       79.82       79.41      2.13 o
  -8  -9  -9       15.28       16.07      0.88 o
  -8  -9  -8       49.54       48.18      1.46 o
  -8  -9  -7       21.24       22.32      0.95 o
  -8  -9  -6        6.14        5.96      0.60 o
  -8  -9  -5       88.25       86.52      2.07 o
  -8  -9  -4       31.59       33.12      1.10 o
  -8  -9  -3       73.57       73.31      1.80 o
  -8  -9  -2      127.89      125.13      2.67 o
  -8  -9  -1       19.87       20.30      0.83 o
  -8  -8 -18        2.65        3.69      0.63 o
  -8  -8 -17        3.06        2.76      0.66 o
  -8  -8 -16        7.64        7.86      0.81 o
  -8  -8 -15        4.25        4.28      0.71 o
  -8  -8 -14       11.22       11.40      0.88 o
  -8  -8 -13        4.31        5.19      0.73 o
  -8  -8 -12        5.78        6.74      0.75 o
  -8  -8 -11        4.55        4.71      0.68 o
  -8  -8 -10       56.39       56.12      1.63 o
  -8  -8  -9       33.15       33.22      1.19 o
  -8  -8  -8       47.09       46.60      1.40 o
  -8  -8  -7       53.30       53.17      1.49 o
  -8  -8  -6        3.07        3.21      0.51 o
  -8  -8  -5       35.28       36.56      1.14 o
  -8  -8  -4       11.72       12.89      0.68 o
  -8  -8  -3      109.10      113.17      2.44 o
  -8  -8  -2      186.39      186.73      3.67 o
  -8  -8  -1       18.93       18.95      0.77 o
  -8  -7 -18        5.92        6.00      0.70 o
  -8  -7 -17        2.52        2.62      0.67 o
  -8  -7 -16        0.57        1.12      0.64 o
  -8  -7 -15        6.67        6.72      0.76 o
  -8  -7 -14        4.18        4.74      0.71 o
  -8  -7 -13        2.39        2.82      0.67 o
  -8  -7 -12       31.60       33.16      1.31 o
  -8  -7 -11        6.59        5.79      0.66 o
  -8  -7 -10       50.37       51.39      1.53 o
  -8  -7  -9       14.11       13.92      0.79 o
  -8  -7  -8        6.45        6.66      0.60 o
  -8  -7  -7       20.84       20.34      0.86 o
  -8  -7  -6        3.07        2.88      0.48 o
  -8  -7  -5      149.73      145.52      2.99 o
  -8  -7  -4      165.12      161.25      3.23 o
  -8  -7  -3       48.44       50.08      1.31 o
  -8  -7  -2       65.25       66.24      1.59 o
  -8  -7  -1       24.23       24.13      0.83 o
  -8  -6 -19        2.63        2.90      0.64 o
  -8  -6 -18        6.80        7.07      0.75 o
  -8  -6 -17        2.66        2.17      0.68 o
  -8  -6 -16       41.29       41.55      1.53 o
  -8  -6 -15        1.09        1.77      0.65 o
  -8  -6 -14       12.92       13.65      0.92 o
  -8  -6 -13        6.43        6.89      0.76 o
  -8  -6 -12       20.51       21.05      1.03 o
  -8  -6 -11        5.36        5.26      0.63 o
  -8  -6 -10       77.42       79.94      2.01 o
  -8  -6  -9       70.60       69.95      1.80 o
  -8  -6  -8       43.06       43.03      1.29 o
  -8  -6  -7       33.31       34.23      1.09 o
  -8  -6  -6       86.00       88.38      2.01 o
  -8  -6  -5       57.86       60.88      1.51 o
  -8  -6  -4       35.70       35.60      1.05 o
  -8  -6  -3       30.85       32.59      0.98 o
  -8  -6  -2       61.74       61.82      1.47 o
  -8  -6  -1      181.60      186.92      3.58 o
  -8  -5 -19       22.11       21.88      1.03 o
  -8  -5 -18        2.25        1.44      0.64 o
  -8  -5 -17        6.44        5.93      0.77 o
  -8  -5 -16        6.32        7.03      0.78 o
  -8  -5 -15       49.21       49.48      1.65 o
  -8  -5 -14        0.29        0.63      0.61 o
  -8  -5 -13       19.90       21.61      1.07 o
  -8  -5 -12        3.85        3.91      0.62 o
  -8  -5 -11      108.31      109.58      2.54 o
  -8  -5 -10       49.76       49.28      1.45 o
  -8  -5  -9       64.22       64.72      1.68 o
  -8  -5  -8       17.88       17.86      0.79 o
  -8  -5  -7       35.53       36.60      1.11 o
  -8  -5  -6       79.07       78.18      1.81 o
  -8  -5  -5       37.41       40.08      1.12 o
  -8  -5  -4       45.95       45.85      1.20 o
  -8  -5  -3       20.02       20.56      0.73 o
  -8  -5  -2       17.99       19.52      0.70 o
  -8  -5  -1        3.86        3.78      0.40 o
  -8  -4 -19        0.06        0.31      0.57 o
  -8  -4 -18        7.17        7.44      0.79 o
  -8  -4 -17       20.60       19.43      1.09 o
  -8  -4 -16        9.65        9.61      0.85 o
  -8  -4 -15       12.47       12.29      0.91 o
  -8  -4 -14       23.88       22.14      1.11 o
  -8  -4 -13       24.69       26.87      1.15 o
  -8  -4 -12        9.50        9.06      0.72 o
  -8  -4 -11        2.73        3.00      0.55 o
  -8  -4 -10       81.49       83.29      2.02 o
  -8  -4  -9       22.95       22.55      0.90 o
  -8  -4  -8       53.19       53.70      1.43 o
  -8  -4  -7       14.05       14.53      0.68 o
  -8  -4  -6       96.43       97.28      2.11 o
  -8  -4  -5      166.71      165.98      3.24 o
  -8  -4  -4        6.34        6.12      0.46 o
  -8  -4  -3       29.60       25.79      0.81 o
  -8  -4  -2        4.53        4.95      0.40 o
  -8  -4  -1       26.03       29.51      0.83 o
  -8  -3 -19        7.84        8.45      0.77 o
  -8  -3 -18        1.37        0.60      0.63 o
  -8  -3 -17        4.33        5.51      0.76 o
  -8  -3 -16        3.78        4.20      0.70 o
  -8  -3 -15       30.98       31.08      1.30 o
  -8  -3 -14       33.79       33.52      1.33 o
  -8  -3 -13       29.49       29.29      1.19 o
  -8  -3 -12       55.42       54.27      1.59 o
  -8  -3 -11       15.06       15.75      0.82 o
  -8  -3 -10       86.33       86.18      2.06 o
  -8  -3  -9       42.85       41.65      1.24 o
  -8  -3  -8        8.19        8.47      0.57 o
  -8  -3  -7       10.68       10.30      0.58 o
  -8  -3  -6       29.91       31.25      0.95 o
  -8  -3  -5       62.50       62.52      1.47 o
  -8  -3  -4       33.39       32.75      0.93 o
  -8  -3  -3      237.32      224.58      4.15 o
  -8  -3  -2       50.38       49.36      1.17 o
  -8  -3  -1       57.39       59.14      1.33 o
  -8  -2 -19       15.16       14.44      0.90 o
  -8  -2 -18        5.97        5.19      0.75 o
  -8  -2 -17        0.50        0.29      0.64 o
  -8  -2 -16        3.17        2.37      0.67 o
  -8  -2 -15       14.01       15.37      0.96 o
  -8  -2 -14       22.34       22.01      1.09 o
  -8  -2 -13        1.45        1.60      0.59 o
  -8  -2 -12       14.26       14.28      0.81 o
  -8  -2 -11       10.14       10.51      0.70 o
  -8  -2 -10       32.22       33.29      1.11 o
  -8  -2  -9       19.85       20.02      0.82 o
  -8  -2  -8       63.87       62.60      1.55 o
  -8  -2  -7       15.88       15.49      0.68 o
  -8  -2  -6       55.01       51.15      1.29 o
  -8  -2  -5      173.93      169.39      3.27 o
  -8  -2  -4       42.05       40.05      1.03 o
  -8  -2  -3       87.49       86.04      1.79 o
  -8  -2  -2       27.83       23.35      0.71 o
  -8  -2  -1       19.21       20.71      0.66 o
  -8  -1 -19        9.04        9.75      0.81 o
  -8  -1 -18        9.97       10.38      0.86 o
  -8  -1 -17        5.38        6.31      0.75 o
  -8  -1 -16        0.90        1.18      0.63 o
  -8  -1 -15        2.29        2.30      0.65 o
  -8  -1 -14        6.51        6.72      0.74 o
  -8  -1 -13       53.13       52.84      1.58 o
  -8  -1 -12        6.64        5.70      0.63 o
  -8  -1 -11        8.41        8.69      0.66 o
  -8  -1 -10        5.72        6.59      0.57 o
  -8  -1  -9        2.29        2.13      0.45 o
  -8  -1  -8        9.78       10.94      0.61 o
  -8  -1  -7       80.29       80.68      1.83 o
  -8  -1  -6       14.76       14.62      0.63 o
  -8  -1  -5       76.08       74.92      1.66 o
  -8  -1  -4      125.43      122.94      2.43 o
  -8  -1  -3       39.25       35.17      0.92 o
  -8  -1  -2       21.72       24.56      0.72 o
  -8  -1  -1       20.92       20.17      0.64 o
  -7 -20  -3        0.85        0.52      0.60 o
  -7 -20  -2        0.43        0.09      0.57 o
  -7 -20  -1        1.54        1.40      0.60 o
  -7 -19  -7        8.33        9.10      0.79 o
  -7 -19  -6        0.86        1.19      0.60 o
  -7 -19  -5        4.90        4.39      0.68 o
  -7 -19  -4        0.86        1.52      0.62 o
  -7 -19  -3        0.74        1.09      0.61 o
  -7 -19  -2        0.84        1.21      0.62 o
  -7 -19  -1        1.13        1.23      0.64 o
  -7 -18  -9        1.70        1.64      0.61 o
  -7 -18  -8        2.43        2.46      0.64 o
  -7 -18  -7        2.06        2.49      0.64 o
  -7 -18  -6        1.01        0.90      0.64 o
  -7 -18  -5       22.22       22.31      1.11 o
  -7 -18  -4       12.02       11.49      0.90 o
  -7 -18  -3        7.62        8.86      0.83 o
  -7 -18  -2       12.15       11.66      0.92 o
  -7 -18  -1        7.39        6.91      0.81 o
  -7 -17 -11        1.41        1.81      0.62 o
  -7 -17 -10        5.25        5.21      0.70 o
  -7 -17  -9        6.98        8.17      0.79 o
  -7 -17  -8       16.45       15.76      0.99 o
  -7 -17  -7       27.63       27.86      1.24 o
  -7 -17  -6        0.76       -0.34      0.64 o
  -7 -17  -5        9.68        9.93      0.88 o
  -7 -17  -4        2.33        2.49      0.66 o
  -7 -17  -3        4.83        5.41      0.75 o
  -7 -17  -2       10.58        9.32      0.86 o
  -7 -17  -1       13.69       14.43      0.97 o
  -7 -16 -12        6.80        6.31      0.71 o
  -7 -16 -11        4.74        5.04      0.70 o
  -7 -16 -10        3.32        3.19      0.69 o
  -7 -16  -9        1.37        0.86      0.66 o
  -7 -16  -8        6.58        6.81      0.80 o
  -7 -16  -7        1.31        1.09      0.64 o
  -7 -16  -6       41.94       42.63      1.52 o
  -7 -16  -5       13.83       14.02      0.96 o
  -7 -16  -4       38.28       39.52      1.47 o
  -7 -16  -3        3.18        3.03      0.69 o
  -7 -16  -2       12.91       13.50      0.93 o
  -7 -16  -1       30.40       29.48      1.28 o
  -7 -15 -13        1.15        0.89      0.60 o
  -7 -15 -12        3.05        2.40      0.67 o
  -7 -15 -11        3.68        4.06      0.71 o
  -7 -15 -10        6.71        6.38      0.79 o
  -7 -15  -9       34.24       33.36      1.33 o
  -7 -15  -8       16.21       15.99      0.99 o
  -7 -15  -7        9.31        8.91      0.85 o
  -7 -15  -6       19.55       20.41      1.08 o
  -7 -15  -5        3.69        3.39      0.69 o
  -7 -15  -4        2.65        2.51      0.67 o
  -7 -15  -3        2.88        3.54      0.68 o
  -7 -15  -2        7.43        7.18      0.78 o
  -7 -15  -1       30.51       30.60      1.27 o
  -7 -14 -14        0.10       -0.34      0.57 o
  -7 -14 -13       14.61       14.65      0.94 o
  -7 -14 -12        1.46        2.65      0.68 o
  -7 -14 -11       22.24       22.38      1.16 o
  -7 -14 -10        3.08        1.94      0.67 o
  -7 -14  -9        2.24        2.12      0.66 o
  -7 -14  -8        3.57        3.48      0.70 o
  -7 -14  -7        5.83        5.49      0.75 o
  -7 -14  -6        5.85        5.52      0.74 o
  -7 -14  -5        8.39        7.78      0.79 o
  -7 -14  -4        9.77        9.77      0.82 o
  -7 -14  -3       35.71       35.91      1.36 o
  -7 -14  -2        4.70        4.83      0.68 o
  -7 -14  -1       43.77       44.62      1.49 o
  -7 -13 -15        0.81        1.38      0.60 o
  -7 -13 -14        1.59        1.26      0.63 o
  -7 -13 -13        1.95        1.07      0.65 o
  -7 -13 -12        7.86        7.33      0.82 o
  -7 -13 -11        1.99        2.55      0.66 o
  -7 -13 -10        9.28        8.76      0.83 o
  -7 -13  -9        1.74        2.33      0.66 o
  -7 -13  -8        3.25        3.71      0.69 o
  -7 -13  -7       47.62       46.94      1.59 o
  -7 -13  -6       27.63       28.16      1.20 o
  -7 -13  -5        2.12        1.98      0.60 o
  -7 -13  -4        2.22        1.63      0.57 o
  -7 -13  -3       18.87       17.91      0.91 o
  -7 -13  -2       24.27       23.60      1.02 o
  -7 -13  -1        2.27        2.22      0.54 o
  -7 -12 -16        1.51        0.83      0.60 o
  -7 -12 -15       12.19       12.20      0.88 o
  -7 -12 -14        0.51        0.64      0.64 o
  -7 -12 -13       15.77       15.28      1.00 o
  -7 -12 -12        1.40        1.22      0.64 o
  -7 -12 -11        9.97       11.66      0.89 o
  -7 -12 -10        1.54        1.13      0.64 o
  -7 -12  -9        0.19        0.62      0.60 o
  -7 -12  -8        8.53        8.41      0.79 o
  -7 -12  -7        9.91        9.40      0.77 o
  -7 -12  -6        6.18        5.87      0.66 o
  -7 -12  -5       12.37       13.37      0.79 o
  -7 -12  -4       12.45       12.18      0.76 o
  -7 -12  -3       35.42       33.61      1.18 o
  -7 -12  -2        2.00        1.71      0.49 o
  -7 -12  -1        0.88        0.94      0.47 o
  -7 -11 -17        7.61        8.47      0.77 o
  -7 -11 -16        0.64        0.11      0.59 o
  -7 -11 -15       12.59       13.37      0.93 o
  -7 -11 -14        0.26        0.75      0.66 o
  -7 -11 -13        3.17        2.41      0.67 o
  -7 -11 -12        2.78        2.50      0.67 o
  -7 -11 -11        9.36        9.55      0.83 o
  -7 -11 -10        5.15        4.89      0.72 o
  -7 -11  -9       26.89       26.42      1.15 o
  -7 -11  -8        3.63        3.57      0.60 o
  -7 -11  -7        3.24        3.43      0.57 o
  -7 -11  -6       19.53       19.54      0.91 o
  -7 -11  -5        4.49        4.10      0.57 o
  -7 -11  -4       13.93       14.00      0.77 o
  -7 -11  -3       38.53       38.61      1.23 o
  -7 -11  -2        4.39        4.84      0.55 o
  -7 -11  -1       12.28       12.50      0.71 o
  -7 -10 -17        1.78        2.03      0.62 o
  -7 -10 -16        3.35        3.63      0.69 o
  -7 -10 -15        0.17        0.21      0.63 o
  -7 -10 -14        0.27       -0.72      0.59 o
  -7 -10 -13        2.26        2.83      0.67 o
  -7 -10 -12        3.51        3.24      0.68 o
  -7 -10 -11        0.83        0.29      0.60 o
  -7 -10 -10        8.04        7.65      0.74 o
  -7 -10  -9       41.17       41.12      1.36 o
  -7 -10  -8       18.82       19.21      0.92 o
  -7 -10  -7       19.34       20.54      0.92 o
  -7 -10  -6       27.15       27.46      1.03 o
  -7 -10  -5       12.77       12.49      0.72 o
  -7 -10  -4        0.16        0.67      0.44 o
  -7 -10  -3        5.41        4.86      0.53 o
  -7 -10  -2       17.70       17.36      0.78 o
  -7 -10  -1       29.16       30.38      1.02 o
  -7  -9 -18        6.38        6.04      0.69 o
  -7  -9 -17        2.04        1.96      0.63 o
  -7  -9 -16        0.57        0.77      0.62 o
  -7  -9 -15        4.45        4.80      0.73 o
  -7  -9 -14       25.58       26.15      1.19 o
  -7  -9 -13        2.50        2.32      0.66 o
  -7  -9 -12       34.64       35.07      1.36 o
  -7  -9 -11        5.23        4.95      0.68 o
  -7  -9 -10        1.34        1.61      0.53 o
  -7  -9  -9       34.50       34.85      1.22 o
  -7  -9  -8        1.89        1.68      0.51 o
  -7  -9  -7       23.55       22.66      0.93 o
  -7  -9  -6       38.55       38.73      1.20 o
  -7  -9  -5        7.82        7.90      0.60 o
  -7  -9  -4       12.52       13.41      0.68 o
  -7  -9  -3       26.39       25.62      0.91 o
  -7  -9  -2       29.93       29.86      0.98 o
  -7  -9  -1       23.32       21.72      0.82 o
  -7  -8 -18        0.89        1.49      0.60 o
  -7  -8 -17        2.04        3.13      0.68 o
  -7  -8 -16       43.40       44.96      1.59 o
  -7  -8 -15        7.69        7.76      0.79 o
  -7  -8 -14        9.92       11.23      0.87 o
  -7  -8 -13       20.96       20.23      1.07 o
  -7  -8 -12       29.66       28.48      1.21 o
  -7  -8 -11       11.63       11.01      0.77 o
  -7  -8 -10        5.45        5.69      0.62 o
  -7  -8  -9        3.72        3.94      0.56 o
  -7  -8  -8       13.65       13.31      0.74 o
  -7  -8  -7       31.10       33.04      1.09 o
  -7  -8  -6        1.33        1.55      0.44 o
  -7  -8  -5        7.82        7.98      0.56 o
  -7  -8  -4       29.91       30.21      0.97 o
  -7  -8  -3       31.80       33.06      1.01 o
  -7  -8  -2       95.54       95.68      2.09 o
  -7  -8  -1        2.14        2.72      0.41 o
  -7  -7 -19        0.79        0.38      0.58 o
  -7  -7 -18       14.02       13.37      0.90 o
  -7  -7 -17        1.37        1.18      0.64 o
  -7  -7 -16        1.65        1.36      0.64 o
  -7  -7 -15        0.25        0.16      0.60 o
  -7  -7 -14       13.50       13.96      0.93 o
  -7  -7 -13        6.55        5.94      0.73 o
  -7  -7 -12       39.08       40.04      1.40 o
  -7  -7 -11       18.88       18.23      0.90 o
  -7  -7 -10       55.40       54.83      1.56 o
  -7  -7  -9        6.38        5.79      0.58 o
  -7  -7  -8       78.47       78.77      1.90 o
  -7  -7  -7        9.69        9.20      0.61 o
  -7  -7  -6       20.53       20.26      0.80 o
  -7  -7  -5       13.97       13.59      0.65 o
  -7  -7  -4       16.43       14.71      0.65 o
  -7  -7  -3       18.28       17.30      0.68 o
  -7  -7  -2       68.50       73.81      1.67 o
  -7  -7  -1       12.65       11.56      0.56 o
  -7  -6 -19        1.81        2.35      0.61 o
  -7  -6 -18        5.59        5.11      0.73 o
  -7  -6 -17       10.30       10.27      0.88 o
  -7  -6 -16        0.21        0.16      0.60 o
  -7  -6 -15       10.49       10.68      0.86 o
  -7  -6 -14       14.16       15.50      0.95 o
  -7  -6 -13       22.95       22.47      1.08 o
  -7  -6 -12        0.03        0.27      0.51 o
  -7  -6 -11        2.63        2.55      0.55 o
  -7  -6 -10        6.01        5.34      0.58 o
  -7  -6  -9       31.69       31.91      1.08 o
  -7  -6  -8       29.36       29.80      1.01 o
  -7  -6  -7       69.90       70.14      1.69 o
  -7  -6  -6       66.05       67.09      1.60 o
  -7  -6  -5       17.72       17.92      0.70 o
  -7  -6  -4       93.27       90.73      1.96 o
  -7  -6  -3        1.38        0.99      0.34 o
  -7  -6  -2       76.28       70.22      1.57 o
  -7  -6  -1        0.22        0.53      0.30 o
  -7  -5 -19        0.32        0.25      0.57 o
  -7  -5 -18        8.00        8.04      0.81 o
  -7  -5 -17       26.17       25.82      1.22 o
  -7  -5 -16       15.25       13.52      0.94 o
  -7  -5 -15        6.67        7.33      0.78 o
  -7  -5 -14       26.22       26.76      1.19 o
  -7  -5 -13        3.95        4.57      0.65 o
  -7  -5 -12       50.50       50.96      1.53 o
  -7  -5 -11       35.19       36.36      1.22 o
  -7  -5 -10       21.58       21.26      0.90 o
  -7  -5  -9       25.48       25.88      0.94 o
  -7  -5  -8       10.02       11.07      0.62 o
  -7  -5  -7       15.06       13.91      0.66 o
  -7  -5  -6       22.62       22.59      0.79 o
  -7  -5  -5       16.93       17.76      0.68 o
  -7  -5  -4       27.12       27.46      0.83 o
  -7  -5  -3       18.23       19.08      0.65 o
  -7  -5  -2       17.90       20.73      0.67 o
  -7  -5  -1       18.83       19.74      0.64 o
  -7  -4 -19        3.66        3.32      0.66 o
  -7  -4 -18        5.25        5.14      0.75 o
  -7  -4 -17        4.58        4.86      0.72 o
  -7  -4 -16        3.29        4.18      0.70 o
  -7  -4 -15       12.28       13.13      0.91 o
  -7  -4 -14        9.68        9.23      0.81 o
  -7  -4 -13       18.11       18.57      0.92 o
  -7  -4 -12        5.84        5.31      0.62 o
  -7  -4 -11       16.99       16.75      0.82 o
  -7  -4 -10        9.23        9.36      0.63 o
  -7  -4  -9       29.61       30.91      1.02 o
  -7  -4  -8      136.09      133.18      2.76 o
  -7  -4  -7       53.16       54.83      1.37 o
  -7  -4  -6       32.57       31.11      0.92 o
  -7  -4  -5       72.17       73.12      1.63 o
  -7  -4  -4       75.42       78.54      1.67 o
  -7  -4  -3       66.01       67.70      1.47 o
  -7  -4  -2       91.68       83.71      1.72 o
  -7  -4  -1       69.94       71.38      1.51 o
  -7  -3 -20        0.94        0.85      0.61 o
  -7  -3 -19        7.12        6.27      0.75 o
  -7  -3 -18       16.62       16.70      1.01 o
  -7  -3 -17        8.69        7.91      0.80 o
  -7  -3 -16       20.20       21.66      1.09 o
  -7  -3 -15       26.17       26.38      1.19 o
  -7  -3 -14        2.16        1.43      0.60 o
  -7  -3 -13       44.56       46.70      1.46 o
  -7  -3 -12       56.58       54.65      1.56 o
  -7  -3 -11       19.21       18.60      0.85 o
  -7  -3 -10       31.96       32.05      1.07 o
  -7  -3  -9       15.20       15.85      0.72 o
  -7  -3  -8       47.60       46.84      1.25 o
  -7  -3  -7       80.92       80.47      1.80 o
  -7  -3  -6      112.11      113.28      2.32 o
  -7  -3  -5       53.94       49.45      1.18 o
  -7  -3  -4       35.44       35.36      0.92 o
  -7  -3  -3      216.16      208.53      3.82 o
  -7  -3  -2       14.67       13.98      0.51 o
  -7  -3  -1       92.30      100.69      1.98 o
  -7  -2 -20       10.52        9.64      0.77 o
  -7  -2 -19        4.47        3.71      0.69 o
  -7  -2 -18        0.45        0.42      0.63 o
  -7  -2 -17       26.27       27.32      1.21 o
  -7  -2 -16       17.79       17.37      1.03 o
  -7  -2 -15       22.47       23.12      1.11 o
  -7  -2 -14        3.86        3.40      0.64 o
  -7  -2 -13      186.51      184.60      3.85 o
  -7  -2 -12        2.57        2.90      0.53 o
  -7  -2 -11       85.42       83.88      2.02 o
  -7  -2 -10        0.91        1.33      0.44 o
  -7  -2  -9       13.38       13.07      0.66 o
  -7  -2  -8      244.26      239.41      4.52 o
  -7  -2  -7       19.49       17.62      0.68 o
  -7  -2  -6        7.69        6.83      0.45 o
  -7  -2  -5       91.97       87.65      1.82 o
  -7  -2  -4       23.17       21.67      0.66 o
  -7  -2  -3      212.98      215.00      3.93 o
  -7  -2  -2      136.00      119.89      2.31 o
  -7  -2  -1      501.05      478.30      8.36 o
  -7  -1 -20        3.00        2.62      0.62 o
  -7  -1 -19        7.87        7.41      0.77 o
  -7  -1 -18        7.58        7.06      0.79 o
  -7  -1 -17        0.30       -0.21      0.60 o
  -7  -1 -16        6.91        7.22      0.77 o
  -7  -1 -15        5.29        4.77      0.71 o
  -7  -1 -14       58.89       59.69      1.76 o
  -7  -1 -13       20.16       20.41      0.94 o
  -7  -1 -12       14.54       14.07      0.78 o
  -7  -1 -11       29.43       28.92      1.03 o
  -7  -1 -10       67.72       67.50      1.68 o
  -7  -1  -9       13.99       13.67      0.66 o
  -7  -1  -8      283.91      278.19      5.16 o
  -7  -1  -7      411.99      402.76      7.21 o
  -7  -1  -6      194.66      190.51      3.58 o
  -7  -1  -5       59.37       56.09      1.27 o
  -7  -1  -4      152.42      141.49      2.70 o
  -7  -1  -3      665.04      629.45     11.03 o
  -7  -1  -2       97.30       88.26      1.76 o
  -7  -1  -1      193.26      175.45      3.22 o
  -6 -20  -5        6.76        6.21      0.73 o
  -6 -20  -4        7.99        7.30      0.74 o
  -6 -20  -3        0.53        0.18      0.58 o
  -6 -20  -2        5.78        5.88      0.72 o
  -6 -20  -1        0.25        0.70      0.59 o
  -6 -19  -8        4.58        5.17      0.70 o
  -6 -19  -7        5.68        5.34      0.70 o
  -6 -19  -6        1.62        1.44      0.62 o
  -6 -19  -5        4.50        5.30      0.72 o
  -6 -19  -4        1.40        1.35      0.64 o
  -6 -19  -3        7.94        7.26      0.79 o
  -6 -19  -2       14.59       14.52      0.96 o
  -6 -19  -1        0.80        0.78      0.64 o
  -6 -18 -10        0.19       -0.34      0.57 o
  -6 -18  -9        0.59        0.70      0.59 o
  -6 -18  -8        1.64        2.26      0.64 o
  -6 -18  -7        6.56        6.25      0.75 o
  -6 -18  -6        5.02        4.74      0.74 o
  -6 -18  -5        3.54        3.01      0.71 o
  -6 -18  -4        0.51        1.22      0.65 o
  -6 -18  -3        5.58        5.49      0.77 o
  -6 -18  -2        0.85        1.01      0.66 o
  -6 -18  -1        7.60        7.84      0.84 o
  -6 -17 -11        0.33        0.99      0.58 o
  -6 -17 -10        5.21        4.68      0.70 o
  -6 -17  -9        4.23        3.48      0.70 o
  -6 -17  -8        2.00        2.39      0.66 o
  -6 -17  -7        4.21        4.00      0.74 o
  -6 -17  -6        1.48        1.39      0.67 o
  -6 -17  -5        8.92        8.84      0.81 o
  -6 -17  -4        1.45        1.73      0.65 o
  -6 -17  -3        6.26        6.26      0.77 o
  -6 -17  -2       12.82       13.54      0.94 o
  -6 -17  -1        5.33        5.20      0.75 o
  -6 -16 -13        0.20       -0.16      0.58 o
  -6 -16 -12        7.14        7.07      0.74 o
  -6 -16 -11        1.23        1.36      0.64 o
  -6 -16 -10        0.35        0.27      0.63 o
  -6 -16  -9       13.22       13.24      0.96 o
  -6 -16  -8        8.43        9.12      0.83 o
  -6 -16  -7        1.89        2.04      0.68 o
  -6 -16  -6        5.12        4.92      0.74 o
  -6 -16  -5        2.77        2.80      0.68 o
  -6 -16  -4       17.99       17.79      1.03 o
  -6 -16  -3       19.93       19.37      1.06 o
  -6 -16  -2       20.29       19.79      1.06 o
  -6 -16  -1        4.68        4.32      0.73 o
  -6 -15 -14        2.73        2.69      0.64 o
  -6 -15 -13        0.90        0.66      0.60 o
  -6 -15 -12        6.85        5.73      0.77 o
  -6 -15 -11        2.55        2.23      0.68 o
  -6 -15 -10        6.56        6.26      0.79 o
  -6 -15  -9        4.97        5.43      0.74 o
  -6 -15  -8        2.71        3.56      0.70 o
  -6 -15  -7       26.20       25.91      1.20 o
  -6 -15  -6        5.64        5.65      0.75 o
  -6 -15  -5       10.71       11.42      0.88 o
  -6 -15  -4        1.74        1.82      0.64 o
  -6 -15  -3       14.59       14.37      0.93 o
  -6 -15  -2        7.50        7.57      0.79 o
  -6 -15  -1       11.55       12.07      0.88 o
  -6 -14 -15        0.29        0.43      0.55 o
  -6 -14 -14        5.10        4.35      0.70 o
  -6 -14 -13        7.97        8.35      0.82 o
  -6 -14 -12        4.43        4.10      0.73 o
  -6 -14 -11        5.37        5.16      0.73 o
  -6 -14 -10        7.91        7.51      0.81 o
  -6 -14  -9       11.88       11.30      0.89 o
  -6 -14  -8        5.62        4.97      0.75 o
  -6 -14  -7        8.56        8.11      0.80 o
  -6 -14  -6        1.64        1.55      0.63 o
  -6 -14  -5       25.09       24.64      1.13 o
  -6 -14  -4        6.29        7.16      0.72 o
  -6 -14  -3       26.48       26.77      1.14 o
  -6 -14  -2       85.97       83.80      2.15 o
  -6 -14  -1       56.79       58.05      1.68 o
  -6 -13 -16        1.14        1.90      0.61 o
  -6 -13 -15        4.22        4.19      0.68 o
  -6 -13 -14        1.28        1.39      0.66 o
  -6 -13 -13        4.66        4.80      0.75 o
  -6 -13 -12        1.66        1.56      0.64 o
  -6 -13 -11        0.66        0.81      0.62 o
  -6 -13 -10        1.03       -0.34      0.61 o
  -6 -13  -9       54.33       55.67      1.76 o
  -6 -13  -8       47.81       47.11      1.59 o
  -6 -13  -7       28.35       28.09      1.20 o
  -6 -13  -6       26.74       26.79      1.14 o
  -6 -13  -5        0.50        0.60      0.52 o
  -6 -13  -4       91.58       91.29      2.25 o
  -6 -13  -3       35.14       34.53      1.22 o
  -6 -13  -2       23.93       23.48      1.00 o
  -6 -13  -1       19.11       19.29      0.91 o
  -6 -12 -16       19.39       18.46      0.99 o
  -6 -12 -15        5.81        6.12      0.76 o
  -6 -12 -14        7.18        6.85      0.82 o
  -6 -12 -13        0.03        0.14      0.61 o
  -6 -12 -12       21.75       22.31      1.13 o
  -6 -12 -11        4.86        4.87      0.73 o
  -6 -12 -10        3.18        3.70      0.70 o
  -6 -12  -9       21.01       22.18      1.09 o
  -6 -12  -8       11.20       11.39      0.82 o
  -6 -12  -7        5.84        5.98      0.65 o
  -6 -12  -6       30.05       30.79      1.14 o
  -6 -12  -5        8.66        8.81      0.68 o
  -6 -12  -4       41.76       42.05      1.33 o
  -6 -12  -3       19.97       19.62      0.89 o
  -6 -12  -2       23.16       24.04      0.96 o
  -6 -12  -1       32.04       31.63      1.10 o
  -6 -11 -17        1.87        1.88      0.61 o
  -6 -11 -16        6.20        6.58      0.77 o
  -6 -11 -15       11.17       10.04      0.88 o
  -6 -11 -14       37.45       39.22      1.44 o
  -6 -11 -13        4.21        4.32      0.70 o
  -6 -11 -12        9.64       10.07      0.85 o
  -6 -11 -11       44.32       46.22      1.57 o
  -6 -11 -10       16.69       17.48      0.99 o
  -6 -11  -9       51.61       51.93      1.57 o
  -6 -11  -8        2.44        2.19      0.55 o
  -6 -11  -7       11.68       11.85      0.75 o
  -6 -11  -6        9.52        9.13      0.67 o
  -6 -11  -5        3.20        2.54      0.51 o
  -6 -11  -4       44.82       45.22      1.33 o
  -6 -11  -3        5.27        5.03      0.54 o
  -6 -11  -2       23.18       22.72      0.90 o
  -6 -11  -1       71.01       69.88      1.74 o
  -6 -10 -18        0.02       -0.08      0.58 o
  -6 -10 -17        3.27        2.61      0.66 o
  -6 -10 -16        6.61        6.39      0.77 o
  -6 -10 -15       16.83       17.82      1.05 o
  -6 -10 -14       18.77       19.14      1.05 o
  -6 -10 -13        4.42        4.78      0.72 o
  -6 -10 -12       13.33       13.97      0.92 o
  -6 -10 -11       25.46       25.15      1.15 o
  -6 -10 -10        6.38        6.80      0.68 o
  -6 -10  -9       54.98       55.67      1.61 o
  -6 -10  -8       14.43       15.01      0.81 o
  -6 -10  -7        1.52        1.28      0.48 o
  -6 -10  -6       23.98       24.22      0.94 o
  -6 -10  -5      100.54      103.00      2.32 o
  -6 -10  -4       40.44       42.08      1.23 o
  -6 -10  -3        2.10        2.14      0.44 o
  -6 -10  -2        5.69        5.24      0.51 o
  -6 -10  -1        0.71        0.42      0.40 o
  -6  -9 -18        3.72        3.69      0.65 o
  -6  -9 -17        1.03        0.94      0.64 o
  -6  -9 -16       16.69       15.60      1.01 o
  -6  -9 -15       13.50       13.04      0.92 o
  -6  -9 -14        2.73        2.41      0.66 o
  -6  -9 -13        0.81        0.99      0.61 o
  -6  -9 -12       13.80       13.28      0.90 o
  -6  -9 -11        2.41        2.63      0.57 o
  -6  -9 -10       50.65       49.58      1.50 o
  -6  -9  -9        6.38        6.53      0.62 o
  -6  -9  -8       11.76       11.89      0.71 o
  -6  -9  -7       11.82       11.94      0.68 o
  -6  -9  -6        3.93        4.22      0.51 o
  -6  -9  -5       30.81       31.72      1.03 o
  -6  -9  -4       10.57       10.02      0.60 o
  -6  -9  -3       30.46       30.41      0.96 o
  -6  -9  -2       23.74       24.50      0.85 o
  -6  -9  -1       15.71       15.88      0.68 o
  -6  -8 -19        7.03        6.87      0.74 o
  -6  -8 -18       10.84       11.39      0.86 o
  -6  -8 -17        3.98        3.78      0.72 o
  -6  -8 -16       15.54       14.70      0.95 o
  -6  -8 -15        9.43        9.73      0.84 o
  -6  -8 -14       19.53       19.54      1.05 o
  -6  -8 -13       23.33       22.45      1.10 o
  -6  -8 -12       12.49       12.37      0.85 o
  -6  -8 -11       21.75       22.08      0.99 o
  -6  -8 -10       17.70       17.34      0.86 o
  -6  -8  -9       29.66       29.65      1.07 o
  -6  -8  -8       64.01       64.77      1.66 o
  -6  -8  -7        7.27        7.65      0.57 o
  -6  -8  -6       21.86       22.58      0.84 o
  -6  -8  -5        2.42        2.58      0.42 o
  -6  -8  -4        3.66        4.23      0.44 o
  -6  -8  -3       26.98       28.52      0.90 o
  -6  -8  -2       64.41       64.93      1.52 o
  -6  -8  -1       61.76       64.01      1.50 o
  -6  -7 -19        1.42        1.55      0.60 o
  -6  -7 -18        3.98        5.12      0.73 o
  -6  -7 -17        3.00        2.85      0.70 o
  -6  -7 -16       12.25       13.49      0.92 o
  -6  -7 -15        5.74        6.70      0.77 o
  -6  -7 -14       14.15       13.73      0.92 o
  -6  -7 -13       19.10       19.32      1.02 o
  -6  -7 -12       63.40       62.89      1.75 o
  -6  -7 -11       24.74       25.29      1.02 o
  -6  -7 -10        5.88        6.38      0.60 o
  -6  -7  -9        4.13        4.70      0.53 o
  -6  -7  -8        2.17        1.43      0.44 o
  -6  -7  -7      113.09      113.08      2.43 o
  -6  -7  -6      128.55      129.15      2.67 o
  -6  -7  -5       47.49       47.66      1.24 o
  -6  -7  -4       40.20       39.95      1.08 o
  -6  -7  -3       22.83       26.12      0.81 o
  -6  -7  -2        2.98        3.17      0.36 o
  -6  -7  -1       13.99       12.32      0.53 o
  -6  -6 -19       13.26       12.74      0.86 o
  -6  -6 -18        4.76        4.77      0.73 o
  -6  -6 -17       38.15       38.03      1.47 o
  -6  -6 -16        4.32        4.49      0.73 o
  -6  -6 -15       11.96       12.33      0.90 o
  -6  -6 -14        0.29        0.25      0.60 o
  -6  -6 -13       32.11       32.52      1.25 o
  -6  -6 -12        0.82        0.66      0.51 o
  -6  -6 -11       33.37       32.69      1.14 o
  -6  -6 -10        6.05        6.24      0.57 o
  -6  -6  -9      114.59      114.04      2.48 o
  -6  -6  -8       13.62       13.57      0.67 o
  -6  -6  -7        2.53        2.89      0.42 o
  -6  -6  -6       15.49       16.20      0.66 o
  -6  -6  -5       38.67       40.14      1.07 o
  -6  -6  -4        2.87        3.68      0.36 o
  -6  -6  -3       87.63       94.69      1.94 o
  -6  -6  -2      138.52      128.02      2.49 o
  -6  -6  -1       70.64       72.00      1.53 o
  -6  -5 -20        0.72        0.42      0.59 o
  -6  -5 -19       13.57       13.53      0.90 o
  -6  -5 -18        1.77        1.92      0.67 o
  -6  -5 -17        2.69        2.18      0.67 o
  -6  -5 -16       18.12       19.24      1.05 o
  -6  -5 -15       52.25       52.67      1.69 o
  -6  -5 -14       99.26       97.27      2.47 o
  -6  -5 -13       33.22       33.90      1.22 o
  -6  -5 -12       92.10       89.94      2.19 o
  -6  -5 -11       64.17       66.03      1.72 o
  -6  -5 -10        4.04        3.71      0.50 o
  -6  -5  -9        7.93        8.66      0.57 o
  -6  -5  -8       71.90       70.83      1.68 o
  -6  -5  -7       61.54       57.98      1.42 o
  -6  -5  -6      129.60      130.06      2.61 o
  -6  -5  -5       61.47       61.19      1.39 o
  -6  -5  -4       75.51       71.80      1.54 o
  -6  -5  -3      120.53      113.83      2.24 o
  -6  -5  -2        6.00        6.81      0.38 o
  -6  -5  -1      132.78      121.41      2.34 o
  -6  -4 -20       14.89       15.49      0.89 o
  -6  -4 -19       19.63       19.86      1.05 o
  -6  -4 -18        5.66        5.74      0.77 o
  -6  -4 -17       16.18       16.37      0.99 o
  -6  -4 -16        1.84        1.46      0.63 o
  -6  -4 -15       11.58       12.13      0.88 o
  -6  -4 -14        4.50        4.30      0.66 o
  -6  -4 -13        2.47        2.74      0.56 o
  -6  -4 -12       23.18       22.68      0.94 o
  -6  -4 -11       45.53       43.95      1.31 o
  -6  -4 -10       61.64       60.83      1.57 o
  -6  -4  -9       23.90       24.13      0.86 o
  -6  -4  -8       62.64       61.11      1.48 o
  -6  -4  -7       57.16       55.16      1.34 o
  -6  -4  -6      277.00      282.67      5.14 o
  -6  -4  -5      278.93      264.03      4.79 o
  -6  -4  -4      213.79      195.29      3.60 o
  -6  -4  -3      315.80      305.81      5.44 o
  -6  -4  -2      231.88      224.76      4.06 o
  -6  -4  -1      362.03      358.66      6.31 o
  -6  -3 -20        0.30        0.01      0.56 o
  -6  -3 -19        2.39        2.63      0.66 o
  -6  -3 -18        3.87        3.21      0.70 o
  -6  -3 -17        6.33        7.16      0.78 o
  -6  -3 -16        0.13        0.47      0.60 o
  -6  -3 -15       10.95       10.42      0.83 o
  -6  -3 -14        3.50        3.24      0.62 o
  -6  -3 -13        4.56        3.84      0.57 o
  -6  -3 -12       12.47       11.77      0.72 o
  -6  -3 -11        2.16        2.37      0.48 o
  -6  -3 -10       31.20       31.08      1.01 o
  -6  -3  -9        9.35        9.59      0.57 o
  -6  -3  -8      302.33      297.04      5.48 o
  -6  -3  -7      123.11      120.99      2.46 o
  -6  -3  -6      153.24      143.66      2.78 o
  -6  -3  -5        5.06        5.27      0.36 o
  -6  -3  -4      210.97      200.62      3.68 o
  -6  -3  -3       36.79       34.53      0.85 o
  -6  -3  -2      326.31      318.63      5.63 o
  -6  -3  -1      217.18      218.29      3.93 o
  -6  -2 -20        4.37        5.13      0.68 o
  -6  -2 -19        0.08        0.37      0.61 o
  -6  -2 -18        0.94        1.20      0.65 o
  -6  -2 -17       19.06       19.19      1.05 o
  -6  -2 -16       21.72       21.94      1.11 o
  -6  -2 -15        9.04        9.02      0.79 o
  -6  -2 -14        5.07        5.01      0.62 o
  -6  -2 -13       17.73       17.66      0.87 o
  -6  -2 -12       63.54       64.68      1.70 o
  -6  -2 -11      101.25      103.60      2.33 o
  -6  -2 -10       33.89       33.48      1.05 o
  -6  -2  -9        9.87        9.88      0.57 o
  -6  -2  -8        9.16       10.38      0.54 o
  -6  -2  -7       36.87       36.79      0.97 o
  -6  -2  -6       29.09       29.16      0.81 o
  -6  -2  -5      501.91      481.50      8.45 o
  -6  -2  -4      104.46      102.20      2.00 o
  -6  -2  -3      136.74      131.64      2.48 o
  -6  -2  -2      216.60      223.42      4.02 o
  -6  -2  -1      669.26      654.42     11.48 o
  -6  -1 -20        2.20        1.29      0.60 o
  -6  -1 -19        3.31        3.43      0.68 o
  -6  -1 -18        7.85        7.15      0.81 o
  -6  -1 -17        0.45        0.43      0.62 o
  -6  -1 -16        4.95        5.17      0.73 o
  -6  -1 -15       10.60       11.46      0.84 o
  -6  -1 -14        2.52        2.58      0.56 o
  -6  -1 -13       11.50       10.98      0.73 o
  -6  -1 -12       12.56       13.48      0.74 o
  -6  -1 -11       19.08       19.84      0.83 o
  -6  -1 -10      139.89      136.37      2.83 o
  -6  -1  -9       33.09       31.32      0.96 o
  -6  -1  -8        7.64        7.52      0.48 o
  -6  -1  -7       41.57       44.68      1.10 o
  -6  -1  -6      153.08      150.78      2.88 o
  -6  -1  -5      309.93      296.92      5.32 o
  -6  -1  -4       66.89       64.44      1.35 o
  -6  -1  -3       18.38       20.17      0.58 o
  -6  -1  -2      230.72      226.05      4.06 o
  -6  -1  -1      289.59      289.62      5.11 o
  -5 -20  -6        1.54        1.83      0.63 o
  -5 -20  -5        6.13        6.22      0.71 o
  -5 -20  -4        0.21       -0.38      0.57 o
  -5 -20  -3        2.54        1.81      0.64 o
  -5 -20  -2        2.75        2.94      0.66 o
  -5 -20  -1        3.54        2.81      0.66 o
  -5 -19  -8        0.27        0.48      0.57 o
  -5 -19  -7        5.07        5.18      0.71 o
  -5 -19  -6        8.21        7.05      0.77 o
  -5 -19  -5        0.40        0.46      0.62 o
  -5 -19  -4        0.50        0.59      0.62 o
  -5 -19  -3        1.83        1.46      0.65 o
  -5 -19  -2        0.59        1.05      0.63 o
  -5 -19  -1        7.28        6.06      0.79 o
  -5 -18 -10        0.60        1.01      0.58 o
  -5 -18  -9        5.75        5.80      0.73 o
  -5 -18  -8        1.94        1.35      0.64 o
  -5 -18  -7        0.57        0.38      0.62 o
  -5 -18  -6        1.57        1.95      0.67 o
  -5 -18  -5        3.56        3.91      0.73 o
  -5 -18  -4        7.60        7.59      0.83 o
  -5 -18  -3        0.01        0.12      0.60 o
  -5 -18  -2        4.19        4.21      0.70 o
  -5 -18  -1        7.31        6.99      0.78 o
  -5 -17 -12        1.55        2.37      0.60 o
  -5 -17 -11        7.62        6.82      0.74 o
  -5 -17 -10        0.31        0.23      0.61 o
  -5 -17  -9       12.88       13.20      0.94 o
  -5 -17  -8        6.23        5.46      0.78 o
  -5 -17  -7       11.87       11.82      0.93 o
  -5 -17  -6        1.16        1.63      0.64 o
  -5 -17  -5        5.30        5.10      0.74 o
  -5 -17  -4       13.00       14.23      0.95 o
  -5 -17  -3        0.25        0.82      0.62 o
  -5 -17  -2        1.73        2.18      0.67 o
  -5 -17  -1        9.18        9.47      0.85 o
  -5 -16 -13        0.25        0.13      0.57 o
  -5 -16 -12        1.58        1.05      0.61 o
  -5 -16 -11        3.09        3.52      0.69 o
  -5 -16 -10        1.14        0.35      0.64 o
  -5 -16  -9       15.05       15.27      1.01 o
  -5 -16  -8        3.12        3.89      0.70 o
  -5 -16  -7        1.15        1.20      0.64 o
  -5 -16  -6        3.07        2.73      0.68 o
  -5 -16  -5        7.39        8.24      0.80 o
  -5 -16  -4       12.80       12.85      0.91 o
  -5 -16  -3        1.39        1.85      0.65 o
  -5 -16  -2       30.41       29.95      1.27 o
  -5 -16  -1       17.53       17.20      1.01 o
  -5 -15 -14       11.80       11.48      0.84 o
  -5 -15 -13       10.47        9.80      0.83 o
  -5 -15 -12        6.32        6.09      0.78 o
  -5 -15 -11        2.86        2.93      0.70 o
  -5 -15 -10        1.32        1.59      0.63 o
  -5 -15  -9        2.84        3.47      0.69 o
  -5 -15  -8        4.80        5.49      0.75 o
  -5 -15  -7        8.85        9.44      0.83 o
  -5 -15  -6        4.66        3.70      0.68 o
  -5 -15  -5        3.27        3.73      0.68 o
  -5 -15  -4       10.34        9.95      0.83 o
  -5 -15  -3       14.28       14.21      0.92 o
  -5 -15  -2        5.54        5.07      0.68 o
  -5 -15  -1        1.54        1.15      0.58 o
  -5 -14 -15        0.31        0.80      0.58 o
  -5 -14 -14        1.10        0.53      0.62 o
  -5 -14 -13        4.68        4.85      0.74 o
  -5 -14 -12        1.56        1.47      0.66 o
  -5 -14 -11       10.64       10.18      0.86 o
  -5 -14 -10        2.32        2.50      0.66 o
  -5 -14  -9        0.14        0.31      0.61 o
  -5 -14  -8        4.40        4.41      0.70 o
  -5 -14  -7        5.83        5.20      0.72 o
  -5 -14  -6       24.68       24.78      1.14 o
  -5 -14  -5        9.95       11.29      0.81 o
  -5 -14  -4       14.82       15.09      0.86 o
  -5 -14  -3        4.53        4.44      0.62 o
  -5 -14  -2       15.02       15.60      0.86 o
  -5 -14  -1       11.76       11.16      0.76 o
  -5 -13 -16       11.79       11.03      0.82 o
  -5 -13 -15        0.78        0.70      0.62 o
  -5 -13 -14        7.63        8.08      0.81 o
  -5 -13 -13        1.66        1.84      0.68 o
  -5 -13 -12        2.39        1.92      0.66 o
  -5 -13 -11        2.53        2.48      0.66 o
  -5 -13 -10        4.31        3.71      0.70 o
  -5 -13  -9        2.19        1.86      0.64 o
  -5 -13  -8        5.29        5.19      0.71 o
  -5 -13  -7       14.37       14.29      0.88 o
  -5 -13  -6       47.62       48.81      1.50 o
  -5 -13  -5        4.01        3.86      0.60 o
  -5 -13  -4        9.90        9.55      0.71 o
  -5 -13  -3       15.79       15.45      0.82 o
  -5 -13  -2        7.91        7.53      0.65 o
  -5 -13  -1       15.84       15.14      0.80 o
  -5 -12 -17        0.93        1.20      0.57 o
  -5 -12 -16        7.03        6.33      0.75 o
  -5 -12 -15        4.10        3.31      0.70 o
  -5 -12 -14        5.65        5.55      0.78 o
  -5 -12 -13       13.59       13.85      0.94 o
  -5 -12 -12       11.78       12.05      0.90 o
  -5 -12 -11       11.85       11.21      0.88 o
  -5 -12 -10       17.17       17.01      0.99 o
  -5 -12  -9       29.39       28.89      1.20 o
  -5 -12  -8        3.67        3.38      0.60 o
  -5 -12  -7        4.00        4.84      0.61 o
  -5 -12  -6       38.07       39.07      1.28 o
  -5 -12  -5        4.22        4.47      0.57 o
  -5 -12  -4       46.09       47.69      1.41 o
  -5 -12  -3       25.64       25.75      0.99 o
  -5 -12  -2       21.17       21.38      0.90 o
  -5 -12  -1       35.18       35.23      1.15 o
  -5 -11 -17        1.62        1.08      0.61 o
  -5 -11 -16       17.76       18.02      1.02 o
  -5 -11 -15        2.95        2.57      0.71 o
  -5 -11 -14        4.03        4.02      0.71 o
  -5 -11 -13        3.74        4.51      0.73 o
  -5 -11 -12        0.99        0.87      0.62 o
  -5 -11 -11       28.30       28.76      1.23 o
  -5 -11 -10       31.77       32.82      1.27 o
  -5 -11  -9       22.17       21.51      0.99 o
  -5 -11  -8       32.33       31.88      1.16 o
  -5 -11  -7        0.02        0.01      0.46 o
  -5 -11  -6       60.41       60.72      1.63 o
  -5 -11  -5       34.30       34.80      1.14 o
  -5 -11  -4      188.63      187.66      3.79 o
  -5 -11  -3        8.72        8.88      0.61 o
  -5 -11  -2        2.79        3.62      0.49 o
  -5 -11  -1       37.47       37.38      1.14 o
  -5 -10 -18        0.06       -0.34      0.55 o
  -5 -10 -17       11.02       11.29      0.86 o
  -5 -10 -16       29.84       30.68      1.31 o
  -5 -10 -15        2.49        1.50      0.67 o
  -5 -10 -14       37.55       39.76      1.46 o
  -5 -10 -13       25.58       26.20      1.19 o
  -5 -10 -12        5.12        5.30      0.73 o
  -5 -10 -11       62.88       62.86      1.83 o
  -5 -10 -10       34.56       34.33      1.23 o
  -5 -10  -9       16.91       17.22      0.86 o
  -5 -10  -8        1.55        1.10      0.49 o
  -5 -10  -7        5.35        5.55      0.55 o
  -5 -10  -6       58.47       59.85      1.57 o
  -5 -10  -5       23.57       25.22      0.92 o
  -5 -10  -4       78.44       79.64      1.87 o
  -5 -10  -3      134.22      141.60      2.93 o
  -5 -10  -2       20.27       19.85      0.78 o
  -5 -10  -1      119.03      124.63      2.61 o
  -5  -9 -19       12.87       11.70      0.84 o
  -5  -9 -18       13.05       12.70      0.88 o
  -5  -9 -17       20.15       18.97      1.07 o
  -5  -9 -16        9.34        9.34      0.88 o
  -5  -9 -15       10.31        9.13      0.83 o
  -5  -9 -14        9.74        9.58      0.85 o
  -5  -9 -13        1.65        1.80      0.64 o
  -5  -9 -12       44.57       45.52      1.52 o
  -5  -9 -11      123.08      123.25      2.83 o
  -5  -9 -10      113.82      112.98      2.61 o
  -5  -9  -9       57.61       57.64      1.59 o
  -5  -9  -8       62.01       62.28      1.63 o
  -5  -9  -7       85.39       87.86      2.05 o
  -5  -9  -6       66.38       67.31      1.66 o
  -5  -9  -5       26.16       27.38      0.92 o
  -5  -9  -4       43.38       41.59      1.16 o
  -5  -9  -3      111.02      111.18      2.35 o
  -5  -9  -2       21.57       24.84      0.83 o
  -5  -9  -1        3.30        4.35      0.42 o
  -5  -8 -19        1.79        1.94      0.61 o
  -5  -8 -18       13.26       13.28      0.91 o
  -5  -8 -17       83.44       81.90      2.26 o
  -5  -8 -16        7.91        8.01      0.81 o
  -5  -8 -15       20.74       19.82      1.06 o
  -5  -8 -14       40.61       39.73      1.45 o
  -5  -8 -13       45.94       48.11      1.59 o
  -5  -8 -12       16.56       16.59      0.89 o
  -5  -8 -11       69.55       72.00      1.89 o
  -5  -8 -10       78.32       80.13      1.99 o
  -5  -8  -9       72.18       72.29      1.81 o
  -5  -8  -8        7.49        7.98      0.58 o
  -5  -8  -7      115.35      111.26      2.41 o
  -5  -8  -6       41.79       43.32      1.20 o
  -5  -8  -5      158.59      163.34      3.24 o
  -5  -8  -4      143.22      149.90      2.98 o
  -5  -8  -3        8.73        8.83      0.50 o
  -5  -8  -2       61.93       60.20      1.41 o
  -5  -8  -1       69.47       72.25      1.59 o
  -5  -7 -19        4.21        4.29      0.68 o
  -5  -7 -18        6.11        6.16      0.77 o
  -5  -7 -17       17.19       16.20      1.03 o
  -5  -7 -16        6.88        7.18      0.78 o
  -5  -7 -15        6.01        5.99      0.75 o
  -5  -7 -14       14.33       14.08      0.91 o
  -5  -7 -13       22.85       22.68      1.05 o
  -5  -7 -12       64.49       62.50      1.73 o
  -5  -7 -11       27.21       28.01      1.05 o
  -5  -7 -10      115.49      115.69      2.58 o
  -5  -7  -9       83.12       79.27      1.90 o
  -5  -7  -8      135.92      135.67      2.83 o
  -5  -7  -7       97.36       98.24      2.15 o
  -5  -7  -6       70.36       69.20      1.61 o
  -5  -7  -5       82.52       78.51      1.74 o
  -5  -7  -4        4.07        4.92      0.39 o
  -5  -7  -3      479.38      459.31      8.15 o
  -5  -7  -2      164.91      149.64      2.88 o
  -5  -7  -1        6.23        7.99      0.42 o
  -5  -6 -20        2.00        1.95      0.62 o
  -5  -6 -19        9.27        8.87      0.81 o
  -5  -6 -18        4.00        3.79      0.71 o
  -5  -6 -17        7.89        8.04      0.80 o
  -5  -6 -16        6.31        5.73      0.75 o
  -5  -6 -15        9.21        8.57      0.80 o
  -5  -6 -14        1.99        1.88      0.61 o
  -5  -6 -13       38.80       39.37      1.32 o
  -5  -6 -12        3.82        4.18      0.57 o
  -5  -6 -11       85.43       87.07      2.10 o
  -5  -6 -10       69.04       70.28      1.76 o
  -5  -6  -9       40.58       42.45      1.22 o
  -5  -6  -8       95.55       91.26      2.03 o
  -5  -6  -7       48.57       49.85      1.27 o
  -5  -6  -6       14.24       14.15      0.60 o
  -5  -6  -5       10.13        9.57      0.47 o
  -5  -6  -4       39.96       37.38      0.95 o
  -5  -6  -3      618.16      609.28     10.77 o
  -5  -6  -2      184.72      167.66      3.15 o
  -5  -6  -1      316.69      319.41      5.71 o
  -5  -5 -20        0.47        0.02      0.55 o
  -5  -5 -19        9.60       10.44      0.85 o
  -5  -5 -18        7.53        6.03      0.79 o
  -5  -5 -17       22.17       21.37      1.09 o
  -5  -5 -16       16.92       17.70      1.01 o
  -5  -5 -15        3.93        4.06      0.68 o
  -5  -5 -14        5.62        5.44      0.68 o
  -5  -5 -13       83.96       81.53      2.07 o
  -5  -5 -12       12.76       12.02      0.73 o
  -5  -5 -11       16.29       16.98      0.80 o
  -5  -5 -10       20.36       21.10      0.84 o
  -5  -5  -9       58.45       59.60      1.49 o
  -5  -5  -8      122.80      121.66      2.52 o
  -5  -5  -7       17.39       16.55      0.65 o
  -5  -5  -6      127.96      122.78      2.44 o
  -5  -5  -5       13.10       12.29      0.50 o
  -5  -5  -4      269.86      256.48      4.66 o
  -5  -5  -3       84.50       83.39      1.70 o
  -5  -5  -2      118.14      110.57      2.14 o
  -5  -5  -1       77.57       79.12      1.60 o
  -5  -4 -20        3.48        3.04      0.64 o
  -5  -4 -19        3.16        3.14      0.68 o
  -5  -4 -18        8.71        8.80      0.85 o
  -5  -4 -17        0.27        0.34      0.61 o
  -5  -4 -16        5.49        5.60      0.73 o
  -5  -4 -15        2.23        1.93      0.63 o
  -5  -4 -14       15.89       16.92      0.89 o
  -5  -4 -13       22.80       22.62      0.97 o
  -5  -4 -12       15.22       16.89      0.81 o
  -5  -4 -11       10.50        9.97      0.64 o
  -5  -4 -10       16.90       16.74      0.74 o
  -5  -4  -9        0.98        1.09      0.38 o
  -5  -4  -8       54.66       53.59      1.33 o
  -5  -4  -7      159.26      149.29      2.91 o
  -5  -4  -6       30.52       28.84      0.81 o
  -5  -4  -5        0.13        0.74      0.27 o
  -5  -4  -4      169.17      166.55      3.12 o
  -5  -4  -3      306.59      300.75      5.37 o
  -5  -4  -2      200.69      212.20      3.85 o
  -5  -4  -1      155.77      170.36      3.13 o
  -5  -3 -20        1.61        1.58      0.61 o
  -5  -3 -19       11.87       11.68      0.89 o
  -5  -3 -18       11.50       11.24      0.87 o
  -5  -3 -17       12.40       12.89      0.90 o
  -5  -3 -16       10.09        9.79      0.83 o
  -5  -3 -15        2.25        3.06      0.64 o
  -5  -3 -14       11.87       12.85      0.79 o
  -5  -3 -13       11.28       11.62      0.73 o
  -5  -3 -12        0.14        0.12      0.44 o
  -5  -3 -11       19.37       20.31      0.83 o
  -5  -3 -10       28.17       30.62      0.99 o
  -5  -3  -9        3.45        3.42      0.42 o
  -5  -3  -8       13.26       13.35      0.58 o
  -5  -3  -7      102.85      104.01      2.11 o
  -5  -3  -6       84.20       83.94      1.74 o
  -5  -3  -5       96.20       96.85      1.93 o
  -5  -3  -4      419.61      436.64      7.71 o
  -5  -3  -3       21.51       23.53      0.63 o
  -5  -3  -2       62.61       64.87      1.32 o
  -5  -3  -1       20.50       20.69      0.56 o
  -5  -2 -20        1.78        1.81      0.63 o
  -5  -2 -19       16.84       16.78      1.00 o
  -5  -2 -18        7.98        7.86      0.79 o
  -5  -2 -17        0.92        0.10      0.60 o
  -5  -2 -16       20.01       20.33      1.05 o
  -5  -2 -15        5.37        5.23      0.67 o
  -5  -2 -14       23.52       23.24      1.01 o
  -5  -2 -13       23.03       23.49      0.96 o
  -5  -2 -12       62.59       60.95      1.61 o
  -5  -2 -11        9.11        8.20      0.57 o
  -5  -2 -10       17.80       18.63      0.75 o
  -5  -2  -9       43.38       45.85      1.20 o
  -5  -2  -8       65.38       66.69      1.53 o
  -5  -2  -7       87.36       86.19      1.80 o
  -5  -2  -6       58.95       59.15      1.30 o
  -5  -2  -5       22.49       23.33      0.65 o
  -5  -2  -4        1.08        1.44      0.24 o
  -5  -2  -3       16.55       22.67      0.60 o
  -5  -2  -2      148.67      140.93      2.61 o
  -5  -2  -1      343.93      359.43      6.35 o
  -5  -1 -21        0.87        1.30      0.60 o
  -5  -1 -20        5.23        4.32      0.70 o
  -5  -1 -19        1.00        0.92      0.64 o
  -5  -1 -18        0.49        0.47      0.61 o
  -5  -1 -17        9.68        9.99      0.84 o
  -5  -1 -16        4.95        5.03      0.70 o
  -5  -1 -15        5.70        6.09      0.68 o
  -5  -1 -14       14.70       15.05      0.83 o
  -5  -1 -13        8.06        8.45      0.65 o
  -5  -1 -12       82.41       82.39      1.98 o
  -5  -1 -11       61.37       63.27      1.60 o
  -5  -1 -10       88.59       87.14      1.96 o
  -5  -1  -9       41.94       39.62      1.08 o
  -5  -1  -8       23.33       21.77      0.70 o
  -5  -1  -7        3.74        3.80      0.34 o
  -5  -1  -6      191.85      182.55      3.39 o
  -5  -1  -5       44.28       45.53      1.03 o
  -5  -1  -4      159.92      170.19      3.13 o
  -5  -1  -3      345.83      357.20      6.31 o
  -5  -1  -2      468.46      490.52      8.68 o
  -5  -1  -1      112.04      110.74      2.07 o
  -4 -21  -3        4.45        4.00      0.69 o
  -4 -21  -2        9.47       10.25      0.83 o
  -4 -21  -1        5.59        5.19      0.69 o
  -4 -20  -7       14.49       14.65      0.92 o
  -4 -20  -6        4.06        5.14      0.68 o
  -4 -20  -5        7.04        6.43      0.73 o
  -4 -20  -4        0.57        0.97      0.61 o
  -4 -20  -3        4.20        4.56      0.70 o
  -4 -20  -2        0.79        0.80      0.62 o
  -4 -20  -1        6.31        7.17      0.77 o
  -4 -19  -9        5.09        4.65      0.68 o
  -4 -19  -8        3.79        2.92      0.65 o
  -4 -19  -7        1.20        1.31      0.63 o
  -4 -19  -6        4.27        4.21      0.70 o
  -4 -19  -5        3.18        3.73      0.70 o
  -4 -19  -4        9.69        9.02      0.85 o
  -4 -19  -3        2.59        2.70      0.70 o
  -4 -19  -2        3.10        3.15      0.70 o
  -4 -19  -1        1.76        2.07      0.68 o
  -4 -18 -11        4.46        4.24      0.68 o
  -4 -18 -10        2.56        2.91      0.64 o
  -4 -18  -9        2.33        2.28      0.66 o
  -4 -18  -8        4.55        3.93      0.72 o
  -4 -18  -7        5.76        5.60      0.76 o
  -4 -18  -6        1.10        1.11      0.66 o
  -4 -18  -5        2.91        3.72      0.72 o
  -4 -18  -4        2.65        2.55      0.66 o
  -4 -18  -3        9.15        8.43      0.82 o
  -4 -18  -2       10.31       11.15      0.87 o
  -4 -18  -1        6.35        6.95      0.78 o
  -4 -17 -12        1.75        2.47      0.62 o
  -4 -17 -11        0.85        0.47      0.61 o
  -4 -17 -10        5.83        5.56      0.75 o
  -4 -17  -9        7.61        8.06      0.82 o
  -4 -17  -8       11.70       12.40      0.94 o
  -4 -17  -7        8.45        9.41      0.83 o
  -4 -17  -6        2.36        2.26      0.66 o
  -4 -17  -5        2.45        1.85      0.66 o
  -4 -17  -4        0.99        0.89      0.63 o
  -4 -17  -3        4.61        4.33      0.71 o
  -4 -17  -2        4.51        4.19      0.71 o
  -4 -17  -1        4.17        4.33      0.70 o
  -4 -16 -14        1.28        1.20      0.60 o
  -4 -16 -13        9.24        9.49      0.80 o
  -4 -16 -12        2.62        2.69      0.67 o
  -4 -16 -11        0.86        0.19      0.62 o
  -4 -16 -10        1.74        1.89      0.67 o
  -4 -16  -9       15.11       15.40      0.97 o
  -4 -16  -8        5.93        5.20      0.75 o
  -4 -16  -7        0.30        0.14      0.61 o
  -4 -16  -6       19.59       19.43      1.05 o
  -4 -16  -5       18.07       16.66      1.01 o
  -4 -16  -4        3.45        3.91      0.68 o
  -4 -16  -3        1.06        1.35      0.62 o
  -4 -16  -2        3.74        4.12      0.68 o
  -4 -16  -1        4.28        4.69      0.70 o
  -4 -15 -15        7.33        8.20      0.77 o
  -4 -15 -14        0.85        1.03      0.61 o
  -4 -15 -13        0.06        0.18      0.61 o
  -4 -15 -12       19.33       19.89      1.09 o
  -4 -15 -11       26.62       25.64      1.22 o
  -4 -15 -10        0.62        0.61      0.62 o
  -4 -15  -9       15.55       15.17      0.96 o
  -4 -15  -8       15.39       15.22      0.96 o
  -4 -15  -7       12.13       12.52      0.90 o
  -4 -15  -6        5.18        4.99      0.72 o
  -4 -15  -5        3.12        2.60      0.65 o
  -4 -15  -4        1.90        1.63      0.61 o
  -4 -15  -3        9.53        9.26      0.77 o
  -4 -15  -2       35.78       35.31      1.31 o
  -4 -15  -1       32.94       33.02      1.27 o
  -4 -14 -16        0.70        1.22      0.60 o
  -4 -14 -15        1.76        1.96      0.62 o
  -4 -14 -14        3.90        3.37      0.69 o
  -4 -14 -13        1.94        1.64      0.67 o
  -4 -14 -12        3.95        3.84      0.70 o
  -4 -14 -11        8.84        8.34      0.81 o
  -4 -14 -10        4.98        4.61      0.73 o
  -4 -14  -9        4.75        5.66      0.74 o
  -4 -14  -8       26.49       26.13      1.18 o
  -4 -14  -7        4.00        4.34      0.70 o
  -4 -14  -6       28.58       28.44      1.18 o
  -4 -14  -5        4.52        5.55      0.64 o
  -4 -14  -4       37.49       37.11      1.29 o
  -4 -14  -3       13.23       12.65      0.79 o
  -4 -14  -2      101.55      101.83      2.44 o
  -4 -14  -1       11.07       10.95      0.75 o
  -4 -13 -16        0.15        0.03      0.57 o
  -4 -13 -15        3.36        2.93      0.67 o
  -4 -13 -14        1.59        1.64      0.66 o
  -4 -13 -13        0.07        0.96      0.61 o
  -4 -13 -12        8.90        8.41      0.81 o
  -4 -13 -11       12.84       12.22      0.90 o
  -4 -13 -10        2.07        3.67      0.68 o
  -4 -13  -9        8.35        8.12      0.79 o
  -4 -13  -8        8.20        8.63      0.76 o
  -4 -13  -7       27.39       27.40      1.10 o
  -4 -13  -6       24.37       25.37      1.05 o
  -4 -13  -5      115.70      114.85      2.65 o
  -4 -13  -4       14.23       13.56      0.78 o
  -4 -13  -3       86.66       84.38      2.08 o
  -4 -13  -2        1.17        1.27      0.50 o
  -4 -13  -1       24.44       24.33      0.97 o
  -4 -12 -17        2.15        2.07      0.62 o
  -4 -12 -16       11.07       11.12      0.86 o
  -4 -12 -15       17.31       17.08      1.03 o
  -4 -12 -14       26.01       28.09      1.22 o
  -4 -12 -13        3.49        4.02      0.70 o
  -4 -12 -12        2.10        1.80      0.64 o
  -4 -12 -11       11.38       11.01      0.86 o
  -4 -12 -10       17.35       17.04      0.97 o
  -4 -12  -9       10.69       10.32      0.76 o
  -4 -12  -8       41.96       41.62      1.36 o
  -4 -12  -7       12.44       12.50      0.76 o
  -4 -12  -6        3.60        3.09      0.54 o
  -4 -12  -5       40.91       41.08      1.29 o
  -4 -12  -4       83.51       86.16      2.07 o
  -4 -12  -3       20.40       20.34      0.86 o
  -4 -12  -2       60.45       61.34      1.61 o
  -4 -12  -1       98.57       97.41      2.24 o
  -4 -11 -18        1.75        2.28      0.60 o
  -4 -11 -17        3.29        3.73      0.68 o
  -4 -11 -16       11.53       10.19      0.88 o
  -4 -11 -15        0.20        0.51      0.64 o
  -4 -11 -14        4.28        2.92      0.68 o
  -4 -11 -13        4.23        4.77      0.71 o
  -4 -11 -12        6.39        6.29      0.75 o
  -4 -11 -11       12.61       12.94      0.90 o
  -4 -11 -10       32.56       33.07      1.22 o
  -4 -11  -9       49.53       50.38      1.52 o
  -4 -11  -8       27.80       27.23      1.05 o
  -4 -11  -7       19.85       20.71      0.90 o
  -4 -11  -6        6.24        6.68      0.58 o
  -4 -11  -5        2.37        2.14      0.47 o
  -4 -11  -4       21.96       22.16      0.87 o
  -4 -11  -3       33.48       33.80      1.07 o
  -4 -11  -2      117.24      119.02      2.57 o
  -4 -11  -1       11.98       11.18      0.62 o
  -4 -10 -18        0.48        0.30      0.58 o
  -4 -10 -17        5.13        4.79      0.73 o
  -4 -10 -16        7.32        6.95      0.81 o
  -4 -10 -15        3.75        4.06      0.60 o
  -4 -10 -14       20.32       20.28      1.07 o
  -4 -10 -13        0.07        0.36      0.58 o
  -4 -10 -12        7.26        7.95      0.76 o
  -4 -10 -11        8.40        9.15      0.73 o
  -4 -10 -10        3.70        3.45      0.57 o
  -4 -10  -9        0.18       -0.01      0.47 o
  -4 -10  -8       11.53       11.71      0.70 o
  -4 -10  -7       19.15       19.34      0.83 o
  -4 -10  -6       30.27       29.93      1.01 o
  -4 -10  -5       11.50       11.85      0.64 o
  -4 -10  -4       80.35       80.19      1.86 o
  -4 -10  -3        8.26        8.72      0.55 o
  -4 -10  -2       14.80       13.69      0.64 o
  -4 -10  -1       36.21       36.01      1.05 o
  -4  -9 -19        8.85        8.74      0.75 o
  -4  -9 -18        0.51       -0.22      0.59 o
  -4  -9 -17        4.61        5.13      0.75 o
  -4  -9 -16        4.74        3.78      0.70 o
  -4  -9 -15        7.67        8.15      0.79 o
  -4  -9 -14        7.72        8.14      0.79 o
  -4  -9 -13       10.47       10.90      0.84 o
  -4  -9 -12        8.59        8.76      0.72 o
  -4  -9 -11        1.32        1.13      0.51 o
  -4  -9 -10       17.06       17.44      0.85 o
  -4  -9  -9       72.09       71.39      1.82 o
  -4  -9  -8       34.98       35.48      1.13 o
  -4  -9  -7       50.04       53.16      1.42 o
  -4  -9  -6       15.89       16.45      0.72 o
  -4  -9  -5       40.19       40.43      1.14 o
  -4  -9  -4       20.46       18.74      0.72 o
  -4  -9  -3       18.50       17.68      0.68 o
  -4  -9  -2       44.88       43.82      1.15 o
  -4  -9  -1       79.39       79.55      1.76 o
  -4  -8 -19        4.78        5.14      0.68 o
  -4  -8 -18        2.54        2.62      0.67 o
  -4  -8 -17        1.58        0.66      0.66 o
  -4  -8 -16        1.35        2.02      0.64 o
  -4  -8 -15        7.58        7.50      0.77 o
  -4  -8 -14        6.21        6.03      0.73 o
  -4  -8 -13       24.48       24.99      1.11 o
  -4  -8 -12        3.04        3.17      0.57 o
  -4  -8 -11       22.07       22.77      0.96 o
  -4  -8 -10       31.03       31.03      1.09 o
  -4  -8  -9        5.16        5.66      0.54 o
  -4  -8  -8       12.56       10.79      0.62 o
  -4  -8  -7       17.09       16.28      0.70 o
  -4  -8  -6       26.76       27.48      0.89 o
  -4  -8  -5       17.39       17.11      0.67 o
  -4  -8  -4       51.19       48.31      1.21 o
  -4  -8  -3       25.02       23.87      0.74 o
  -4  -8  -2       41.30       41.72      1.05 o
  -4  -8  -1       43.74       42.16      1.05 o
  -4  -7 -20        1.75        2.02      0.62 o
  -4  -7 -19        4.31        4.56      0.70 o
  -4  -7 -18        4.29        3.93      0.70 o
  -4  -7 -17        7.32        7.82      0.79 o
  -4  -7 -16        2.31        2.63      0.66 o
  -4  -7 -15        3.60        3.46      0.68 o
  -4  -7 -14        1.17        1.59      0.60 o
  -4  -7 -13        8.81        8.51      0.70 o
  -4  -7 -12        3.75        3.59      0.56 o
  -4  -7 -11        3.42        2.83      0.51 o
  -4  -7 -10       29.21       29.04      1.02 o
  -4  -7  -9        2.59        3.07      0.45 o
  -4  -7  -8       25.82       26.92      0.90 o
  -4  -7  -7       16.66       14.11      0.63 o
  -4  -7  -6       14.67       13.57      0.60 o
  -4  -7  -5      201.16      197.39      3.74 o
  -4  -7  -4       11.43       12.42      0.51 o
  -4  -7  -3       49.45       45.69      1.09 o
  -4  -7  -2        6.12        7.58      0.40 o
  -4  -7  -1       96.39       97.74      1.97 o
  -4  -6 -20        3.93        4.12      0.66 o
  -4  -6 -19        7.44        7.32      0.77 o
  -4  -6 -18        4.94        5.38      0.75 o
  -4  -6 -17       11.48       10.73      0.86 o
  -4  -6 -16        1.82        1.61      0.62 o
  -4  -6 -15       10.16        9.89      0.82 o
  -4  -6 -14        8.48        8.48      0.74 o
  -4  -6 -13        0.17        0.31      0.49 o
  -4  -6 -12       28.43       28.03      1.05 o
  -4  -6 -11       71.76       71.35      1.81 o
  -4  -6 -10       31.54       30.71      1.03 o
  -4  -6  -9       44.74       43.70      1.22 o
  -4  -6  -8       60.74       62.08      1.50 o
  -4  -6  -7      128.78      124.33      2.54 o
  -4  -6  -6      108.91      112.42      2.28 o
  -4  -6  -5       71.46       70.50      1.53 o
  -4  -6  -4       53.73       54.74      1.23 o
  -4  -6  -3      133.19      128.94      2.49 o
  -4  -6  -2      153.60      158.73      2.98 o
  -4  -6  -1      387.17      395.04      7.02 o
  -4  -5 -20        2.34        2.07      0.62 o
  -4  -5 -19        7.43        6.42      0.76 o
  -4  -5 -18        7.99        8.27      0.82 o
  -4  -5 -17       12.29       13.10      0.92 o
  -4  -5 -16        2.92        2.41      0.66 o
  -4  -5 -15       40.21       40.76      1.44 o
  -4  -5 -14       69.37       68.15      1.87 o
  -4  -5 -13       11.70       11.23      0.74 o
  -4  -5 -12        4.71        5.45      0.57 o
  -4  -5 -11        6.19        5.86      0.54 o
  -4  -5 -10       70.58       71.43      1.73 o
  -4  -5  -9       46.91       45.52      1.22 o
  -4  -5  -8      101.89      102.20      2.18 o
  -4  -5  -7       54.16       52.58      1.25 o
  -4  -5  -6      199.44      192.31      3.62 o
  -4  -5  -5       10.39        9.62      0.43 o
  -4  -5  -4      285.72      278.92      5.04 o
  -4  -5  -3      164.98      167.91      3.13 o
  -4  -5  -2      322.84      307.90      5.50 o
  -4  -5  -1      233.08      251.45      4.53 o
  -4  -4 -20        4.12        3.73      0.68 o
  -4  -4 -19       11.11       12.85      0.90 o
  -4  -4 -18        6.02        5.63      0.73 o
  -4  -4 -17        5.72        4.32      0.71 o
  -4  -4 -16        8.39        8.61      0.81 o
  -4  -4 -15        7.18        7.67      0.73 o
  -4  -4 -14        0.35        0.51      0.50 o
  -4  -4 -13       37.86       37.38      1.24 o
  -4  -4 -12        4.23        4.85      0.54 o
  -4  -4 -11       38.43       38.59      1.17 o
  -4  -4 -10        1.06        1.21      0.39 o
  -4  -4  -9       69.21       67.67      1.59 o
  -4  -4  -8       58.65       56.03      1.35 o
  -4  -4  -7       44.39       44.83      1.09 o
  -4  -4  -6       68.41       72.54      1.54 o
  -4  -4  -5      546.83      551.54      9.79 o
  -4  -4  -4      471.43      467.54      8.31 o
  -4  -4  -3      202.38      203.73      3.71 o
  -4  -4  -2       94.47      104.20      1.99 o
  -4  -4  -1     1352.65     1394.73     24.74 o
  -4  -3 -21        2.07        1.35      0.62 o
  -4  -3 -20        3.76        3.58      0.67 o
  -4  -3 -19       20.30       21.08      1.11 o
  -4  -3 -18       14.54       14.88      0.95 o
  -4  -3 -17        1.10        0.34      0.60 o
  -4  -3 -16        8.86        8.36      0.79 o
  -4  -3 -15        7.41        7.46      0.71 o
  -4  -3 -14       26.52       26.10      1.05 o
  -4  -3 -13        1.04        1.45      0.49 o
  -4  -3 -12       69.35       70.07      1.77 o
  -4  -3 -11       44.64       46.77      1.31 o
  -4  -3 -10        1.73        2.61      0.41 o
  -4  -3  -9      223.38      219.85      4.20 o
  -4  -3  -8      278.97      272.22      5.02 o
  -4  -3  -7       31.67       34.20      0.89 o
  -4  -3  -6      390.98      381.43      6.82 o
  -4  -3  -5      336.62      321.49      5.77 o
  -4  -3  -4      708.00      701.40     12.52 o
  -4  -3  -3       42.61       39.94      0.88 o
  -4  -3  -2        9.01       10.53      0.36 o
  -4  -3  -1      723.08      756.11     13.45 o
  -4  -2 -21        1.51        0.85      0.57 o
  -4  -2 -20        6.38        5.78      0.73 o
  -4  -2 -19       34.66       36.88      1.42 o
  -4  -2 -18        3.65        4.41      0.70 o
  -4  -2 -17        7.17        7.29      0.77 o
  -4  -2 -16        9.56        9.30      0.81 o
  -4  -2 -15       41.13       41.98      1.44 o
  -4  -2 -14       55.94       57.42      1.64 o
  -4  -2 -13       71.35       73.10      1.87 o
  -4  -2 -12       44.95       44.73      1.31 o
  -4  -2 -11       99.61       99.28      2.22 o
  -4  -2 -10       29.36       29.29      0.93 o
  -4  -2  -9       98.89       95.30      2.05 o
  -4  -2  -8       12.26       12.64      0.52 o
  -4  -2  -7       23.83       22.97      0.68 o
  -4  -2  -6      268.53      271.30      4.91 o
  -4  -2  -5      442.35      443.10      7.89 o
  -4  -2  -4      143.57      148.42      2.75 o
  -4  -2  -3      236.53      236.19      4.23 o
  -4  -2  -2      498.70      514.48      9.15 o
  -4  -2  -1        8.69        5.98      0.26 o
  -4  -1 -21        2.24        2.28      0.60 o
  -4  -1 -20        5.24        4.91      0.72 o
  -4  -1 -19        4.04        3.92      0.73 o
  -4  -1 -18        2.41        2.16      0.66 o
  -4  -1 -17        1.30        1.94      0.64 o
  -4  -1 -16       39.22       39.20      1.42 o
  -4  -1 -15       24.56       25.02      1.06 o
  -4  -1 -14      179.19      175.94      3.72 o
  -4  -1 -13       19.48       19.79      0.88 o
  -4  -1 -12       81.72       81.59      1.96 o
  -4  -1 -11       36.01       36.79      1.11 o
  -4  -1 -10       36.03       34.48      1.01 o
  -4  -1  -9       10.88       11.03      0.54 o
  -4  -1  -8        2.57        2.35      0.31 o
  -4  -1  -7      114.40      116.25      2.28 o
  -4  -1  -6      378.27      366.05      6.54 o
  -4  -1  -5       84.50       89.45      1.76 o
  -4  -1  -4       10.11       10.92      0.38 o
  -4  -1  -3       88.43       97.46      1.85 o
  -4  -1  -2      569.62      575.03     10.29 o
  -4  -1  -1      870.40      920.29     16.44 o
  -3 -21  -4        4.63        4.56      0.69 o
  -3 -21  -3        3.95        4.28      0.66 o
  -3 -21  -2        1.61        2.01      0.62 o
  -3 -21  -1        4.79        4.51      0.68 o
  -3 -20  -7        7.06        5.96      0.70 o
  -3 -20  -6        3.97        3.58      0.67 o
  -3 -20  -5        0.14       -0.73      0.59 o
  -3 -20  -4        5.91        5.90      0.74 o
  -3 -20  -3        2.35        1.92      0.66 o
  -3 -20  -2        1.71        1.97      0.65 o
  -3 -20  -1        5.66        5.22      0.74 o
  -3 -19  -9        3.50        3.03      0.64 o
  -3 -19  -8        5.64        5.27      0.73 o
  -3 -19  -7        2.03        2.23      0.65 o
  -3 -19  -6        9.16        9.49      0.84 o
  -3 -19  -5        1.44        1.70      0.67 o
  -3 -19  -4       10.07        8.63      0.84 o
  -3 -19  -3        1.11        1.53      0.66 o
  -3 -19  -2        0.70        0.83      0.64 o
  -3 -19  -1        2.67        2.05      0.69 o
  -3 -18 -11        0.78        0.15      0.58 o
  -3 -18 -10        5.19        5.09      0.70 o
  -3 -18  -9        2.03        1.50      0.65 o
  -3 -18  -8        8.04        8.17      0.82 o
  -3 -18  -7        1.88        2.30      0.68 o
  -3 -18  -6       10.10       10.12      0.89 o
  -3 -18  -5        9.38        8.72      0.82 o
  -3 -18  -4        3.74        3.07      0.68 o
  -3 -18  -3        1.85        2.98      0.67 o
  -3 -18  -2        0.81        0.71      0.61 o
  -3 -18  -1        1.95        1.72      0.65 o
  -3 -17 -13        3.42        3.32      0.66 o
  -3 -17 -12        2.31        3.01      0.64 o
  -3 -17 -11       12.42       12.23      0.88 o
  -3 -17 -10        5.73        6.36      0.78 o
  -3 -17  -9       20.25       20.81      1.11 o
  -3 -17  -8       11.28       10.34      0.86 o
  -3 -17  -7        1.89        1.74      0.65 o
  -3 -17  -6       10.79       10.92      0.88 o
  -3 -17  -5        1.66        1.42      0.64 o
  -3 -17  -4        4.60        4.36      0.71 o
  -3 -17  -3        2.82        2.72      0.66 o
  -3 -17  -2       10.09       11.01      0.87 o
  -3 -17  -1       14.20       14.29      0.95 o
  -3 -16 -14        2.75        2.54      0.63 o
  -3 -16 -13        3.33        3.52      0.67 o
  -3 -16 -12        4.27        3.64      0.71 o
  -3 -16 -11        0.55        0.53      0.63 o
  -3 -16 -10        1.70        1.59      0.68 o
  -3 -16  -9       11.80       11.55      0.90 o
  -3 -16  -8        5.37        4.82      0.75 o
  -3 -16  -7       47.60       47.47      1.61 o
  -3 -16  -6        3.87        4.42      0.70 o
  -3 -16  -5        3.53        2.83      0.67 o
  -3 -16  -4        9.87        9.94      0.83 o
  -3 -16  -3        4.00        3.47      0.67 o
  -3 -16  -2       14.76       15.29      0.94 o
  -3 -16  -1        4.05        4.18      0.68 o
  -3 -15 -15        3.75        3.87      0.65 o
  -3 -15 -14        3.82        3.41      0.67 o
  -3 -15 -13       27.76       28.12      1.23 o
  -3 -15 -12        7.17        7.07      0.81 o
  -3 -15 -11        1.17        1.95      0.64 o
  -3 -15 -10       40.69       41.08      1.49 o
  -3 -15  -9        2.43        2.25      0.67 o
  -3 -15  -8       14.04       13.87      0.93 o
  -3 -15  -7        2.60        1.92      0.64 o
  -3 -15  -6       13.71       13.02      0.90 o
  -3 -15  -5       19.65       20.36      1.03 o
  -3 -15  -4        2.32        2.20      0.61 o
  -3 -15  -3       13.83       14.73      0.89 o
  -3 -15  -2        0.45        0.96      0.53 o
  -3 -15  -1       21.96       22.20      1.01 o
  -3 -14 -16        3.69        3.47      0.64 o
  -3 -14 -15        5.11        4.71      0.71 o
  -3 -14 -14        0.14        0.01      0.60 o
  -3 -14 -13        9.08        9.22      0.86 o
  -3 -14 -12        3.62        2.92      0.67 o
  -3 -14 -11        2.12        1.53      0.64 o
  -3 -14 -10        9.81        9.48      0.84 o
  -3 -14  -9       27.27       27.38      1.21 o
  -3 -14  -8       36.74       38.51      1.41 o
  -3 -14  -7        9.26        8.19      0.75 o
  -3 -14  -6        5.28        5.95      0.66 o
  -3 -14  -5       44.60       46.23      1.46 o
  -3 -14  -4        2.67        2.76      0.56 o
  -3 -14  -3       10.81       11.06      0.74 o
  -3 -14  -2       17.60       16.79      0.86 o
  -3 -14  -1       22.63       22.64      0.98 o
  -3 -13 -17        3.14        3.65      0.66 o
  -3 -13 -16        1.26        0.56      0.61 o
  -3 -13 -15       10.08        9.16      0.83 o
  -3 -13 -14        1.89        1.35      0.66 o
  -3 -13 -13       17.49       18.65      1.03 o
  -3 -13 -12        1.05        0.83      0.62 o
  -3 -13 -11       19.27       18.26      1.03 o
  -3 -13 -10       15.77       15.19      0.95 o
  -3 -13  -9        8.90        8.53      0.78 o
  -3 -13  -8       12.69       12.48      0.81 o
  -3 -13  -7        5.17        5.03      0.62 o
  -3 -13  -6       53.25       53.74      1.57 o
  -3 -13  -5        9.22        9.90      0.70 o
  -3 -13  -4       20.14       19.55      0.89 o
  -3 -13  -3       44.06       45.92      1.38 o
  -3 -13  -2       32.41       33.43      1.14 o
  -3 -13  -1       60.84       61.92      1.66 o
  -3 -12 -17        4.11        3.89      0.66 o
  -3 -12 -16        5.50        4.73      0.73 o
  -3 -12 -15        8.73        8.89      0.85 o
  -3 -12 -14        8.74        8.54      0.82 o
  -3 -12 -13       15.38       15.36      0.96 o
  -3 -12 -12       19.58       20.47      1.07 o
  -3 -12 -11        0.94        1.40      0.62 o
  -3 -12 -10        8.16        8.89      0.77 o
  -3 -12  -9       24.48       24.61      1.05 o
  -3 -12  -8       13.15       13.54      0.79 o
  -3 -12  -7       13.69       14.74      0.80 o
  -3 -12  -6        2.12        2.23      0.50 o
  -3 -12  -5       50.92       50.98      1.46 o
  -3 -12  -4       17.78       19.21      0.84 o
  -3 -12  -3      128.42      127.85      2.78 o
  -3 -12  -2        8.44        8.08      0.60 o
  -3 -12  -1       22.49       21.86      0.86 o
  -3 -11 -18        2.73        2.93      0.64 o
  -3 -11 -17        3.16        4.08      0.69 o
  -3 -11 -16        6.43        6.19      0.77 o
  -3 -11 -15        1.62        1.75      0.64 o
  -3 -11 -14        1.12        1.07      0.62 o
  -3 -11 -13        8.87        9.01      0.81 o
  -3 -11 -12        2.99        3.09      0.65 o
  -3 -11 -11        3.08        3.20      0.62 o
  -3 -11 -10        1.12        1.09      0.53 o
  -3 -11  -9       15.90       15.30      0.83 o
  -3 -11  -8       95.86       96.70      2.30 o
  -3 -11  -7      100.44      101.87      2.36 o
  -3 -11  -6       13.62       14.14      0.73 o
  -3 -11  -5        4.85        5.24      0.52 o
  -3 -11  -4       55.59       54.85      1.45 o
  -3 -11  -3        9.84       10.23      0.60 o
  -3 -11  -2       17.96       17.33      0.73 o
  -3 -11  -1       31.64       30.77      0.99 o
  -3 -10 -18        5.51        6.35      0.72 o
  -3 -10 -17        1.38        1.16      0.64 o
  -3 -10 -16        1.40        2.04      0.67 o
  -3 -10 -15        9.43        8.35      0.80 o
  -3 -10 -14        7.66        7.91      0.79 o
  -3 -10 -13       10.46       11.16      0.85 o
  -3 -10 -12       27.92       27.77      1.17 o
  -3 -10 -11        1.09        1.13      0.52 o
  -3 -10 -10       17.20       16.77      0.86 o
  -3 -10  -9       15.62       16.29      0.81 o
  -3 -10  -8       31.46       31.71      1.09 o
  -3 -10  -7        7.84        6.83      0.56 o
  -3 -10  -6        0.50        0.48      0.40 o
  -3 -10  -5       17.14       17.70      0.74 o
  -3 -10  -4        8.78        9.20      0.56 o
  -3 -10  -3       56.53       55.03      1.39 o
  -3 -10  -2      166.53      167.09      3.32 o
  -3 -10  -1       59.60       58.65      1.43 o
  -3  -9 -19        0.52        0.20      0.57 o
  -3  -9 -18        5.74        5.29      0.72 o
  -3  -9 -17        0.28       -0.27      0.61 o
  -3  -9 -16        1.74        1.77      0.64 o
  -3  -9 -15        2.23        2.80      0.65 o
  -3  -9 -14        6.63        6.40      0.74 o
  -3  -9 -13       21.80       20.98      1.05 o
  -3  -9 -12       23.16       23.90      1.03 o
  -3  -9 -11        6.84        7.86      0.66 o
  -3  -9 -10        2.24        2.39      0.51 o
  -3  -9  -9       65.67       67.45      1.73 o
  -3  -9  -8        1.42        1.94      0.44 o
  -3  -9  -7       47.52       44.52      1.25 o
  -3  -9  -6        6.18        6.14      0.49 o
  -3  -9  -5       45.00       46.97      1.23 o
  -3  -9  -4       16.41       16.24      0.65 o
  -3  -9  -3       33.55       32.90      0.94 o
  -3  -9  -2      149.02      147.16      2.91 o
  -3  -9  -1       12.96       13.69      0.55 o
  -3  -8 -19        5.44        5.39      0.71 o
  -3  -8 -18        2.10        2.13      0.65 o
  -3  -8 -17        4.85        5.12      0.72 o
  -3  -8 -16        1.84        1.41      0.63 o
  -3  -8 -15        9.32       10.26      0.84 o
  -3  -8 -14        1.08        1.56      0.61 o
  -3  -8 -13        1.99        2.00      0.56 o
  -3  -8 -12       26.01       25.33      1.03 o
  -3  -8 -11       12.05       12.44      0.74 o
  -3  -8 -10       17.06       17.76      0.81 o
  -3  -8  -9       14.99       15.49      0.74 o
  -3  -8  -8       35.05       35.41      1.08 o
  -3  -8  -7      115.93      108.86      2.33 o
  -3  -8  -6       90.34       86.75      1.92 o
  -3  -8  -5        3.48        3.29      0.38 o
  -3  -8  -4      104.25      103.76      2.13 o
  -3  -8  -3       13.79       14.72      0.55 o
  -3  -8  -2       60.79       58.77      1.33 o
  -3  -8  -1        8.53        8.04      0.41 o
  -3  -7 -20        2.59        1.85      0.60 o
  -3  -7 -19        0.76        0.83      0.60 o
  -3  -7 -18        1.52        1.17      0.63 o
  -3  -7 -17        0.25        0.72      0.60 o
  -3  -7 -16        6.70        7.44      0.78 o
  -3  -7 -15       10.40        9.30      0.81 o
  -3  -7 -14       62.13       61.47      1.82 o
  -3  -7 -13        2.31        2.08      0.55 o
  -3  -7 -12       16.37       16.70      0.83 o
  -3  -7 -11       14.35       14.70      0.76 o
  -3  -7 -10       23.57       24.37      0.91 o
  -3  -7  -9       12.02       11.50      0.63 o
  -3  -7  -8        1.55        1.56      0.38 o
  -3  -7  -7       22.69       22.31      0.77 o
  -3  -7  -6        2.79        2.60      0.35 o
  -3  -7  -5       11.60       10.77      0.49 o
  -3  -7  -4      156.22      156.23      2.99 o
  -3  -7  -3       11.74       10.83      0.45 o
  -3  -7  -2      168.63      166.14      3.13 o
  -3  -7  -1      279.92      277.95      5.03 o
  -3  -6 -20        0.85        1.24      0.59 o
  -3  -6 -19        0.18        0.29      0.60 o
  -3  -6 -18        0.46        0.32      0.62 o
  -3  -6 -17        6.99        7.43      0.79 o
  -3  -6 -16        1.13        1.35      0.62 o
  -3  -6 -15        4.22        4.51      0.68 o
  -3  -6 -14        5.31        5.34      0.64 o
  -3  -6 -13       16.79       16.72      0.85 o
  -3  -6 -12        9.29        9.15      0.66 o
  -3  -6 -11       21.00       20.01      0.84 o
  -3  -6 -10       81.21       81.70      1.92 o
  -3  -6  -9       19.30       18.79      0.75 o
  -3  -6  -8       11.62       10.32      0.55 o
  -3  -6  -7       45.39       42.39      1.10 o
  -3  -6  -6      205.50      202.17      3.80 o
  -3  -6  -5      200.84      193.80      3.62 o
  -3  -6  -4      173.68      175.33      3.28 o
  -3  -6  -3      112.77      113.70      2.20 o
  -3  -6  -2      107.46      107.57      2.09 o
  -3  -6  -1       75.76       75.10      1.53 o
  -3  -5 -20        2.14        1.19      0.61 o
  -3  -5 -19        0.69        0.56      0.62 o
  -3  -5 -18        2.56        1.66      0.64 o
  -3  -5 -17        0.51        0.26      0.60 o
  -3  -5 -16       67.99       70.55      2.01 o
  -3  -5 -15        3.31        2.90      0.62 o
  -3  -5 -14        9.76        9.64      0.73 o
  -3  -5 -13        7.06        6.87      0.63 o
  -3  -5 -12        4.46        4.29      0.52 o
  -3  -5 -11       41.67       39.93      1.20 o
  -3  -5 -10       77.79       78.36      1.83 o
  -3  -5  -9       11.81       11.26      0.57 o
  -3  -5  -8      140.04      136.66      2.74 o
  -3  -5  -7      193.99      189.89      3.59 o
  -3  -5  -6       59.89       60.72      1.34 o
  -3  -5  -5      190.79      186.83      3.47 o
  -3  -5  -4      256.49      254.43      4.60 o
  -3  -5  -3      245.53      258.35      4.64 o
  -3  -5  -2      310.48      315.21      5.60 o
  -3  -5  -1      133.26      143.25      2.65 o
  -3  -4 -21        2.13        2.17      0.62 o
  -3  -4 -20        2.68        2.50      0.64 o
  -3  -4 -19        4.87        4.78      0.72 o
  -3  -4 -18        4.87        4.85      0.72 o
  -3  -4 -17        2.08        2.31      0.65 o
  -3  -4 -16       38.27       40.11      1.45 o
  -3  -4 -15       15.73       16.57      0.93 o
  -3  -4 -14        7.25        7.13      0.65 o
  -3  -4 -13       21.23       22.42      0.94 o
  -3  -4 -12       54.65       54.52      1.49 o
  -3  -4 -11       81.26       81.89      1.93 o
  -3  -4 -10        2.60        2.07      0.40 o
  -3  -4  -9        9.42       10.66      0.54 o
  -3  -4  -8        1.11        1.35      0.31 o
  -3  -4  -7      204.15      200.50      3.75 o
  -3  -4  -6      306.78      317.95      5.72 o
  -3  -4  -5      212.78      219.15      4.00 o
  -3  -4  -4      116.63      122.85      2.33 o
  -3  -4  -3      766.37      812.47     14.47 o
  -3  -4  -2      108.27       99.46      1.89 o
  -3  -4  -1      545.77      591.23     10.53 o
  -3  -3 -21        2.51        2.13      0.60 o
  -3  -3 -20       14.75       15.23      0.94 o
  -3  -3 -19        1.12        0.48      0.63 o
  -3  -3 -18        3.55        3.56      0.68 o
  -3  -3 -17        6.80        7.04      0.77 o
  -3  -3 -16       16.48       16.15      0.96 o
  -3  -3 -15       54.02       54.74      1.63 o
  -3  -3 -14        4.95        4.54      0.58 o
  -3  -3 -13      105.50      104.41      2.41 o
  -3  -3 -12        7.98        8.10      0.60 o
  -3  -3 -11      154.44      155.73      3.19 o
  -3  -3 -10       49.29       44.76      1.20 o
  -3  -3  -9        3.96        3.97      0.38 o
  -3  -3  -8        5.91        5.79      0.38 o
  -3  -3  -7       36.22       37.36      0.92 o
  -3  -3  -6      803.20      798.44     14.22 o
  -3  -3  -5      140.25      137.10      2.57 o
  -3  -3  -4        1.16        1.06      0.20 o
  -3  -3  -3      630.24      696.58     12.40 o
  -3  -3  -2      980.56     1030.84     18.35 o
  -3  -3  -1      294.60      315.62      5.62 o
  -3  -2 -21        2.64        3.34      0.63 o
  -3  -2 -20       11.91       12.19      0.88 o
  -3  -2 -19       10.36       10.42      0.89 o
  -3  -2 -18       26.90       25.88      1.18 o
  -3  -2 -17       60.20       60.02      1.83 o
  -3  -2 -16       45.60       48.70      1.59 o
  -3  -2 -15        8.44        8.47      0.71 o
  -3  -2 -14       88.36       87.67      2.17 o
  -3  -2 -13       11.79       12.05      0.71 o
  -3  -2 -12       68.66       68.19      1.71 o
  -3  -2 -11      141.43      142.13      2.94 o
  -3  -2 -10       58.52       57.05      1.41 o
  -3  -2  -9      202.85      195.71      3.75 o
  -3  -2  -8      319.72      299.36      5.45 o
  -3  -2  -7       20.09       20.25      0.62 o
  -3  -2  -6      295.16      297.32      5.34 o
  -3  -2  -5      194.90      196.53      3.59 o
  -3  -2  -4        2.61        1.35      0.19 o
  -3  -2  -3      314.26      364.32      6.49 o
  -3  -2  -2       14.74       17.72      0.45 o
  -3  -2  -1      919.54     1002.87     17.62 o
  -3  -1 -21        7.55        8.12      0.75 o
  -3  -1 -20        8.81        7.33      0.78 o
  -3  -1 -19        4.94        4.92      0.75 o
  -3  -1 -18        4.62        3.87      0.70 o
  -3  -1 -17       31.77       31.04      1.29 o
  -3  -1 -16       39.27       40.31      1.44 o
  -3  -1 -15        1.69        1.78      0.55 o
  -3  -1 -14       66.29       64.48      1.75 o
  -3  -1 -13      139.14      136.92      2.97 o
  -3  -1 -12      214.49      212.03      4.20 o
  -3  -1 -11      163.74      159.67      3.24 o
  -3  -1 -10       28.04       25.11      0.83 o
  -3  -1  -9       62.27       59.27      1.37 o
  -3  -1  -8      335.23      318.15      5.76 o
  -3  -1  -7       59.22       61.52      1.33 o
  -3  -1  -6       99.64       97.28      1.90 o
  -3  -1  -5       49.84       52.95      1.11 o
  -3  -1  -4      126.97      136.89      2.52 o
  -3  -1  -3      117.62      130.69      2.39 o
  -3  -1  -2        2.76        3.79      0.21 o
  -3  -1  -1     3605.09     3360.44     59.07 o
  -2 -21  -4        0.06       -0.53      0.55 o
  -2 -21  -3        0.19       -0.44      0.57 o
  -2 -21  -2        3.03        3.39      0.64 o
  -2 -21  -1        0.30       -0.12      0.57 o
  -2 -20  -8        0.36        0.48      0.60 o
  -2 -20  -7        1.69        2.09      0.61 o
  -2 -20  -6        0.33        1.24      0.60 o
  -2 -20  -5        1.86        1.76      0.64 o
  -2 -20  -4       10.78       11.07      0.86 o
  -2 -20  -3        0.29        0.64      0.62 o
  -2 -20  -2        7.07        7.18      0.79 o
  -2 -20  -1        4.27        4.70      0.73 o
  -2 -19 -10        2.71        2.54      0.65 o
  -2 -19  -9        3.81        3.91      0.67 o
  -2 -19  -8        6.41        6.35      0.75 o
  -2 -19  -7        2.96        2.66      0.67 o
  -2 -19  -6        2.39        1.45      0.65 o
  -2 -19  -5        0.44        1.03      0.64 o
  -2 -19  -4        1.96        2.07      0.68 o
  -2 -19  -3        2.11        1.77      0.67 o
  -2 -19  -2        8.37        8.99      0.85 o
  -2 -19  -1        4.19        4.52      0.75 o
  -2 -18 -11        0.04       -0.02      0.57 o
  -2 -18 -10        6.98        6.98      0.77 o
  -2 -18  -9        1.39        0.85      0.63 o
  -2 -18  -8        0.56        0.53      0.64 o
  -2 -18  -7        7.27        6.87      0.80 o
  -2 -18  -6        3.60        3.49      0.73 o
  -2 -18  -5        0.46        1.06      0.62 o
  -2 -18  -4        0.49        0.19      0.62 o
  -2 -18  -3        1.78        1.89      0.65 o
  -2 -18  -2        1.75        3.17      0.67 o
  -2 -18  -1        7.60        7.46      0.79 o
  -2 -17 -13        4.26        3.86      0.65 o
  -2 -17 -12        0.00       -0.01      0.58 o
  -2 -17 -11        0.97        1.01      0.61 o
  -2 -17 -10       11.04       10.97      0.88 o
  -2 -17  -9        4.09        4.73      0.75 o
  -2 -17  -8        7.79        7.69      0.80 o
  -2 -17  -7        4.60        5.10      0.73 o
  -2 -17  -6        0.99        1.83      0.65 o
  -2 -17  -5        7.44        7.44      0.78 o
  -2 -17  -4        6.45        6.29      0.76 o
  -2 -17  -3        1.95        1.56      0.64 o
  -2 -17  -2       12.97       14.03      0.93 o
  -2 -17  -1       17.30       16.95      1.00 o
  -2 -16 -14        2.05        2.37      0.61 o
  -2 -16 -13        3.34        2.69      0.66 o
  -2 -16 -12       11.61       12.12      0.89 o
  -2 -16 -11        6.57        7.50      0.81 o
  -2 -16 -10        4.63        4.40      0.71 o
  -2 -16  -9        2.05        1.92      0.65 o
  -2 -16  -8        1.93        1.51      0.64 o
  -2 -16  -7        9.12        8.41      0.81 o
  -2 -16  -6        1.34        2.10      0.63 o
  -2 -16  -5       12.63       12.88      0.90 o
  -2 -16  -4       14.94       15.77      0.96 o
  -2 -16  -3       23.98       24.78      1.14 o
  -2 -16  -2        5.11        4.53      0.70 o
  -2 -16  -1        4.29        4.73      0.68 o
  -2 -15 -15        6.01        5.49      0.70 o
  -2 -15 -14        0.33        0.30      0.61 o
  -2 -15 -13        0.30        0.29      0.62 o
  -2 -15 -12        5.33        4.84      0.76 o
  -2 -15 -11        2.31        2.23      0.66 o
  -2 -15 -10        8.73        8.48      0.82 o
  -2 -15  -9       10.30       10.68      0.87 o
  -2 -15  -8        1.82        1.83      0.65 o
  -2 -15  -7        1.79        1.04      0.62 o
  -2 -15  -6       17.70       17.77      0.99 o
  -2 -15  -5        1.68        1.85      0.60 o
  -2 -15  -4        5.67        6.00      0.69 o
  -2 -15  -3        2.48        2.52      0.57 o
  -2 -15  -2        4.86        4.62      0.62 o
  -2 -15  -1        7.46        7.78      0.69 o
  -2 -14 -16        1.12        1.03      0.58 o
  -2 -14 -15        6.60        6.61      0.76 o
  -2 -14 -14        4.23        2.81      0.70 o
  -2 -14 -13        3.79        3.84      0.71 o
  -2 -14 -12        1.64        1.56      0.65 o
  -2 -14 -11       22.50       22.87      1.13 o
  -2 -14 -10        6.05        6.55      0.77 o
  -2 -14  -9        3.99        4.97      0.70 o
  -2 -14  -8        2.54        2.57      0.63 o
  -2 -14  -7       23.88       24.78      1.11 o
  -2 -14  -6        0.88        0.74      0.53 o
  -2 -14  -5       14.62       15.59      0.86 o
  -2 -14  -4       17.10       18.24      0.90 o
  -2 -14  -3       10.55       10.54      0.73 o
  -2 -14  -2        8.03        8.26      0.66 o
  -2 -14  -1       13.17       13.28      0.77 o
  -2 -13 -17        9.13        9.47      0.76 o
  -2 -13 -16        3.16        3.39      0.67 o
  -2 -13 -15       18.67       19.51      1.06 o
  -2 -13 -14        6.40        6.87      0.80 o
  -2 -13 -13       11.95       11.76      0.90 o
  -2 -13 -12       17.88       17.11      1.01 o
  -2 -13 -11        1.70        2.97      0.65 o
  -2 -13 -10        0.09        0.21      0.58 o
  -2 -13  -9       12.11       13.46      0.88 o
  -2 -13  -8        4.09        4.40      0.62 o
  -2 -13  -7        1.02        0.96      0.52 o
  -2 -13  -6        7.40        6.63      0.64 o
  -2 -13  -5       42.11       43.50      1.36 o
  -2 -13  -4       34.18       35.23      1.19 o
  -2 -13  -3       22.56       22.03      0.92 o
  -2 -13  -2       23.95       25.34      0.98 o
  -2 -13  -1       43.05       44.67      1.33 o
  -2 -12 -17        2.33        2.97      0.65 o
  -2 -12 -16        5.40        5.06      0.73 o
  -2 -12 -15        7.23        7.01      0.81 o
  -2 -12 -14        3.24        3.15      0.68 o
  -2 -12 -13        1.90        2.11      0.66 o
  -2 -12 -12        7.43        7.16      0.77 o
  -2 -12 -11        6.56        7.22      0.75 o
  -2 -12 -10       29.98       30.91      1.24 o
  -2 -12  -9       13.60       12.55      0.80 o
  -2 -12  -8        6.02        5.81      0.63 o
  -2 -12  -7       54.86       54.39      1.56 o
  -2 -12  -6        1.29        1.96      0.49 o
  -2 -12  -5       54.74       53.78      1.50 o
  -2 -12  -4       10.07        9.94      0.65 o
  -2 -12  -3       83.29       82.99      1.98 o
  -2 -12  -2       10.71       10.77      0.64 o
  -2 -12  -1       17.79       16.86      0.76 o
  -2 -11 -18        3.48        4.00      0.66 o
  -2 -11 -17       15.15       14.21      0.92 o
  -2 -11 -16        6.16        5.44      0.75 o
  -2 -11 -15        1.19        1.48      0.63 o
  -2 -11 -14        8.82        8.84      0.82 o
  -2 -11 -13        1.58        1.48      0.62 o
  -2 -11 -12        5.74        5.57      0.72 o
  -2 -11 -11       20.35       19.30      1.00 o
  -2 -11 -10       43.59       43.92      1.41 o
  -2 -11  -9       24.68       26.64      1.05 o
  -2 -11  -8       44.66       44.29      1.36 o
  -2 -11  -7       13.29       13.92      0.75 o
  -2 -11  -6       96.55       93.70      2.19 o
  -2 -11  -5       72.81       71.55      1.76 o
  -2 -11  -4       56.03       54.74      1.45 o
  -2 -11  -3       21.71       23.27      0.86 o
  -2 -11  -2      194.62      194.11      3.85 o
  -2 -11  -1       21.35       20.66      0.79 o
  -2 -10 -19        2.44        2.75      0.64 o
  -2 -10 -18       11.01       10.86      0.85 o
  -2 -10 -17        3.87        3.82      0.71 o
  -2 -10 -16        6.11        6.54      0.75 o
  -2 -10 -15        2.13        2.29      0.66 o
  -2 -10 -14        8.22        8.18      0.79 o
  -2 -10 -13        5.43        5.57      0.72 o
  -2 -10 -12       60.97       62.99      1.85 o
  -2 -10 -11        0.76        1.03      0.51 o
  -2 -10 -10       45.42       46.51      1.42 o
  -2 -10  -9       34.15       34.60      1.17 o
  -2 -10  -8        0.38        0.40      0.44 o
  -2 -10  -7       65.56       65.13      1.66 o
  -2 -10  -6       16.38       15.96      0.73 o
  -2 -10  -5       45.31       43.58      1.22 o
  -2 -10  -4      174.79      173.23      3.46 o
  -2 -10  -3      415.38      410.43      7.54 o
  -2 -10  -2       29.50       29.91      0.92 o
  -2 -10  -1       23.58       22.10      0.77 o
  -2  -9 -19        1.27        0.99      0.60 o
  -2  -9 -18        7.40        7.23      0.79 o
  -2  -9 -17       26.09       26.69      1.22 o
  -2  -9 -16       28.50       28.99      1.24 o
  -2  -9 -15        5.61        5.76      0.74 o
  -2  -9 -14       20.49       20.93      1.07 o
  -2  -9 -13       17.65       19.56      1.00 o
  -2  -9 -12       19.16       19.26      0.94 o
  -2  -9 -11        8.83        9.86      0.71 o
  -2  -9 -10        7.87        8.39      0.64 o
  -2  -9  -9      127.31      124.01      2.73 o
  -2  -9  -8       65.64       64.56      1.64 o
  -2  -9  -7       71.83       71.69      1.73 o
  -2  -9  -6       79.94       81.15      1.86 o
  -2  -9  -5      146.16      140.61      2.87 o
  -2  -9  -4       99.80      102.33      2.18 o
  -2  -9  -3      189.36      179.30      3.47 o
  -2  -9  -2       65.14       63.05      1.44 o
  -2  -9  -1       56.66       54.63      1.28 o
  -2  -8 -20        1.15        0.93      0.60 o
  -2  -8 -19       27.60       27.18      1.18 o
  -2  -8 -18        8.70        8.71      0.82 o
  -2  -8 -17       14.20       13.82      0.92 o
  -2  -8 -16        9.46        9.32      0.83 o
  -2  -8 -15       12.02       10.71      0.84 o
  -2  -8 -14        1.70        1.76      0.60 o
  -2  -8 -13        5.46        5.94      0.65 o
  -2  -8 -12       12.61       11.97      0.75 o
  -2  -8 -11      154.28      156.49      3.35 o
  -2  -8 -10      204.53      197.39      4.02 o
  -2  -8  -9       74.09       75.31      1.83 o
  -2  -8  -8       45.91       45.58      1.26 o
  -2  -8  -7       15.70       15.11      0.66 o
  -2  -8  -6       34.98       40.27      1.09 o
  -2  -8  -5       27.23       27.97      0.83 o
  -2  -8  -4       25.05       24.77      0.75 o
  -2  -8  -3      181.78      182.64      3.47 o
  -2  -8  -2      338.39      332.19      6.05 o
  -2  -8  -1       10.49       11.41      0.47 o
  -2  -7 -20        3.95        4.12      0.66 o
  -2  -7 -19        4.15        3.29      0.69 o
  -2  -7 -18       11.50       10.96      0.89 o
  -2  -7 -17        1.56        2.24      0.65 o
  -2  -7 -16       30.61       30.65      1.28 o
  -2  -7 -15        8.95        8.58      0.79 o
  -2  -7 -14       33.74       33.27      1.27 o
  -2  -7 -13        5.13        5.50      0.62 o
  -2  -7 -12        8.54        8.19      0.65 o
  -2  -7 -11       42.87       44.06      1.32 o
  -2  -7 -10       46.66       48.49      1.36 o
  -2  -7  -9      129.71      135.28      2.84 o
  -2  -7  -8       65.09       66.02      1.59 o
  -2  -7  -7       97.93       94.25      2.04 o
  -2  -7  -6      100.50      101.46      2.11 o
  -2  -7  -5      357.30      339.07      6.18 o
  -2  -7  -4      210.36      206.38      3.86 o
  -2  -7  -3      517.92      500.92      8.98 o
  -2  -7  -2      344.29      344.22      6.21 o
  -2  -7  -1      341.15      357.60      6.43 o
  -2  -6 -20        4.05        3.52      0.66 o
  -2  -6 -19        1.35        1.24      0.64 o
  -2  -6 -18        8.11        7.81      0.79 o
  -2  -6 -17       17.23       15.79      0.98 o
  -2  -6 -16       16.64       16.54      0.98 o
  -2  -6 -15        3.91        4.19      0.67 o
  -2  -6 -14        9.47        9.87      0.74 o
  -2  -6 -13        4.91        5.56      0.60 o
  -2  -6 -12       34.93       34.30      1.16 o
  -2  -6 -11        6.45        7.36      0.58 o
  -2  -6 -10       37.52       37.99      1.14 o
  -2  -6  -9       69.59       65.72      1.59 o
  -2  -6  -8      130.07      124.70      2.57 o
  -2  -6  -7       17.79       18.17      0.64 o
  -2  -6  -6      141.14      143.25      2.79 o
  -2  -6  -5      101.31      108.63      2.16 o
  -2  -6  -4      413.94      427.90      7.67 o
  -2  -6  -3      218.24      223.94      4.11 o
  -2  -6  -2      421.28      439.83      7.89 o
  -2  -6  -1       85.03       84.17      1.68 o
  -2  -5 -21        0.50        0.16      0.58 o
  -2  -5 -20       19.78       20.74      1.04 o
  -2  -5 -19        2.87        2.82      0.68 o
  -2  -5 -18        7.45        7.98      0.79 o
  -2  -5 -17       13.29       12.20      0.90 o
  -2  -5 -16       14.37       13.15      0.90 o
  -2  -5 -15        4.09        4.59      0.66 o
  -2  -5 -14        6.11        5.53      0.62 o
  -2  -5 -13        6.78        7.58      0.63 o
  -2  -5 -12       25.49       26.16      0.98 o
  -2  -5 -11      159.54      163.14      3.37 o
  -2  -5 -10       71.00       74.15      1.76 o
  -2  -5  -9        1.99        2.57      0.38 o
  -2  -5  -8      196.26      198.46      3.80 o
  -2  -5  -7       25.90       23.89      0.71 o
  -2  -5  -6      294.27      270.44      4.95 o
  -2  -5  -5      306.83      296.59      5.37 o
  -2  -5  -4      150.48      136.58      2.59 o
  -2  -5  -3       90.94       92.95      1.81 o
  -2  -5  -2      385.36      421.05      7.55 o
  -2  -5  -1      244.46      267.52      4.81 o
  -2  -4 -21        5.60        5.38      0.67 o
  -2  -4 -20        4.96        4.25      0.69 o
  -2  -4 -19        0.16       -0.01      0.60 o
  -2  -4 -18       17.05       17.14      1.01 o
  -2  -4 -17        9.53        9.11      0.81 o
  -2  -4 -16        8.46        8.96      0.79 o
  -2  -4 -15       10.96       11.46      0.81 o
  -2  -4 -14      100.13       98.96      2.40 o
  -2  -4 -13       32.76       31.43      1.11 o
  -2  -4 -12       37.01       36.30      1.16 o
  -2  -4 -11       18.88       18.87      0.77 o
  -2  -4 -10       69.62       73.06      1.72 o
  -2  -4  -9        6.27        5.75      0.43 o
  -2  -4  -8       57.04       54.85      1.28 o
  -2  -4  -7        6.38        6.09      0.36 o
  -2  -4  -6      167.42      163.15      3.08 o
  -2  -4  -5      305.48      322.70      5.79 o
  -2  -4  -4      399.28      426.52      7.65 o
  -2  -4  -3      195.37      193.24      3.52 o
  -2  -4  -2       38.90       46.23      0.96 o
  -2  -4  -1      600.78      609.79     10.94 o
  -2  -3 -21        2.18        2.32      0.60 o
  -2  -3 -20        1.07        0.77      0.60 o
  -2  -3 -19        9.88        9.28      0.85 o
  -2  -3 -18        9.28       10.10      0.83 o
  -2  -3 -17       16.58       15.97      0.97 o
  -2  -3 -16       14.18       13.43      0.90 o
  -2  -3 -15        8.92        8.95      0.72 o
  -2  -3 -14        4.57        4.28      0.57 o
  -2  -3 -13       13.05       14.17      0.75 o
  -2  -3 -12        6.74        7.05      0.56 o
  -2  -3 -11        6.87        7.26      0.53 o
  -2  -3 -10       17.74       19.17      0.73 o
  -2  -3  -9       52.03       51.94      1.25 o
  -2  -3  -8       20.42       19.98      0.64 o
  -2  -3  -7       36.82       32.53      0.83 o
  -2  -3  -6       84.27       79.88      1.62 o
  -2  -3  -5       65.47       68.20      1.39 o
  -2  -3  -4        5.88        6.33      0.28 o
  -2  -3  -3       65.73       68.50      1.34 o
  -2  -3  -2      711.23      731.06     13.24 o
  -2  -3  -1      990.97     1025.39     18.09 o
  -2  -2 -21        2.82        3.40      0.63 o
  -2  -2 -20        1.17        1.41      0.62 o
  -2  -2 -19       22.76       22.57      1.15 o
  -2  -2 -18       18.82       19.31      1.05 o
  -2  -2 -17       11.77       11.05      0.86 o
  -2  -2 -16        4.03        4.47      0.67 o
  -2  -2 -15        1.88        1.60      0.53 o
  -2  -2 -14       58.67       58.45      1.63 o
  -2  -2 -13       33.83       32.90      1.11 o
  -2  -2 -12       30.20       32.38      1.05 o
  -2  -2 -11       55.50       56.97      1.45 o
  -2  -2 -10       20.76       20.10      0.73 o
  -2  -2  -9       25.74       28.16      0.81 o
  -2  -2  -8       54.42       50.43      1.17 o
  -2  -2  -7      419.08      403.56      7.24 o
  -2  -2  -6       16.08       13.76      0.45 o
  -2  -2  -5       54.82       53.27      1.11 o
  -2  -2  -4      383.32      389.58      6.99 o
  -2  -2  -3      727.12      772.44     13.87 o
  -2  -2  -2       65.41       68.05      1.29 o
  -2  -2  -1     1193.66     1180.79     21.10 o
  -2  -1 -21        0.09        0.20      0.56 o
  -2  -1 -20        4.98        4.69      0.71 o
  -2  -1 -19       41.81       42.23      1.54 o
  -2  -1 -18        3.47        3.63      0.69 o
  -2  -1 -17        1.93        1.80      0.62 o
  -2  -1 -16        4.73        4.28      0.66 o
  -2  -1 -15        2.22        2.15      0.54 o
  -2  -1 -14        5.80        5.47      0.60 o
  -2  -1 -13      162.46      161.75      3.41 o
  -2  -1 -12       39.37       39.33      1.18 o
  -2  -1 -11        4.32        5.48      0.47 o
  -2  -1 -10       18.33       18.07      0.68 o
  -2  -1  -9       96.30       97.37      2.02 o
  -2  -1  -8       78.68       77.71      1.64 o
  -2  -1  -7      103.24      100.20      1.99 o
  -2  -1  -6      173.90      182.41      3.38 o
  -2  -1  -5      578.15      591.89     10.66 o
  -2  -1  -4      586.92      615.28     11.09 o
  -2  -1  -3      388.31      416.08      7.50 o
  -2  -1  -2      184.92      194.58      3.50 o
  -2  -1  -1      364.95      363.81      6.54 o
  -1 -21  -5        7.51        7.96      0.77 o
  -1 -21  -4        1.50        1.76      0.60 o
  -1 -21  -3        1.66        1.93      0.61 o
  -1 -21  -2        0.58        0.53      0.59 o
  -1 -21  -1        2.37        2.21      0.62 o
  -1 -20  -8        3.52        3.17      0.66 o
  -1 -20  -7        0.82        0.29      0.58 o
  -1 -20  -6        1.49        1.16      0.62 o
  -1 -20  -5        7.48        7.66      0.77 o
  -1 -20  -4        3.02        2.76      0.67 o
  -1 -20  -3        5.92        5.98      0.76 o
  -1 -20  -2        8.83        9.69      0.84 o
  -1 -20  -1        8.76        8.67      0.84 o
  -1 -19 -10        2.04        1.66      0.60 o
  -1 -19  -9        7.09        7.45      0.75 o
  -1 -19  -8        8.27        7.89      0.79 o
  -1 -19  -7        0.62        0.90      0.63 o
  -1 -19  -6       11.74       12.04      0.91 o
  -1 -19  -5        4.18        4.15      0.72 o
  -1 -19  -4       10.39        9.91      0.88 o
  -1 -19  -3        2.27        2.38      0.68 o
  -1 -19  -2        5.99        6.87      0.81 o
  -1 -19  -1        1.22        0.80      0.62 o
  -1 -18 -12        2.13        1.63      0.62 o
  -1 -18 -11        1.67        1.88      0.62 o
  -1 -18 -10        2.50        2.26      0.65 o
  -1 -18  -9        9.78       10.44      0.86 o
  -1 -18  -8        1.71        1.88      0.67 o
  -1 -18  -7        1.34        0.69      0.66 o
  -1 -18  -6        0.76        1.05      0.62 o
  -1 -18  -5       14.06       14.33      0.94 o
  -1 -18  -4        9.03        9.52      0.84 o
  -1 -18  -3        4.76        4.37      0.73 o
  -1 -18  -2        2.75        2.17      0.66 o
  -1 -18  -1       10.87       10.55      0.88 o
  -1 -17 -13        0.39        0.60      0.57 o
  -1 -17 -12        0.05       -0.14      0.57 o
  -1 -17 -11       10.56        9.39      0.83 o
  -1 -17 -10        0.22       -0.21      0.62 o
  -1 -17  -9        3.66        3.57      0.73 o
  -1 -17  -8        5.18        4.86      0.73 o
  -1 -17  -7        1.20        1.88      0.65 o
  -1 -17  -6        0.52        0.02      0.61 o
  -1 -17  -5        4.76        5.17      0.73 o
  -1 -17  -4        2.80        2.98      0.68 o
  -1 -17  -3        9.51       10.36      0.86 o
  -1 -17  -2        2.47        3.11      0.67 o
  -1 -17  -1       32.54       32.90      1.33 o
  -1 -16 -14        6.26        7.11      0.73 o
  -1 -16 -13        0.70        1.05      0.61 o
  -1 -16 -12        4.91        3.91      0.71 o
  -1 -16 -11        2.66        2.34      0.68 o
  -1 -16 -10       13.47       13.74      0.93 o
  -1 -16  -9        1.60        1.48      0.64 o
  -1 -16  -8        3.23        3.22      0.68 o
  -1 -16  -7        6.51        7.50      0.78 o
  -1 -16  -6        8.05        8.13      0.79 o
  -1 -16  -5        1.29        1.09      0.61 o
  -1 -16  -4        5.68        6.02      0.74 o
  -1 -16  -3        6.01        6.70      0.75 o
  -1 -16  -2       21.02       20.24      1.04 o
  -1 -16  -1        4.53        4.49      0.69 o
  -1 -15 -15        0.18        1.11      0.58 o
  -1 -15 -14        1.54        1.57      0.64 o
  -1 -15 -13        5.30        4.42      0.73 o
  -1 -15 -12       11.60       11.99      0.92 o
  -1 -15 -11        7.51        7.48      0.79 o
  -1 -15 -10       15.44       15.38      0.97 o
  -1 -15  -9       19.41       20.30      1.07 o
  -1 -15  -8       10.78       11.14      0.87 o
  -1 -15  -7        0.15       -0.23      0.57 o
  -1 -15  -6        8.82        9.25      0.79 o
  -1 -15  -5       20.60       20.77      1.04 o
  -1 -15  -4       34.24       35.15      1.28 o
  -1 -15  -3        3.34        3.04      0.59 o
  -1 -15  -2        1.69        2.03      0.57 o
  -1 -15  -1       34.59       35.82      1.27 o
  -1 -14 -16        4.24        3.97      0.66 o
  -1 -14 -15       16.63       16.34      0.97 o
  -1 -14 -14        1.31        0.43      0.63 o
  -1 -14 -13        9.93        9.46      0.86 o
  -1 -14 -12        0.40        0.54      0.61 o
  -1 -14 -11        1.29        1.14      0.63 o
  -1 -14 -10        4.98        4.86      0.72 o
  -1 -14  -9       12.19       11.94      0.88 o
  -1 -14  -8        9.81        8.71      0.78 o
  -1 -14  -7       31.33       33.42      1.29 o
  -1 -14  -6        9.75        9.12      0.73 o
  -1 -14  -5       19.85       21.79      0.99 o
  -1 -14  -4       84.59       86.48      2.19 o
  -1 -14  -3       21.42       22.64      0.98 o
  -1 -14  -2        1.01        0.68      0.49 o
  -1 -14  -1        4.01        4.32      0.57 o
  -1 -13 -17        0.60       -0.73      0.55 o
  -1 -13 -16        4.54        3.85      0.69 o
  -1 -13 -15       11.20       11.02      0.89 o
  -1 -13 -14        7.68        7.14      0.81 o
  -1 -13 -13       11.20       10.86      0.87 o
  -1 -13 -12       12.93       12.74      0.91 o
  -1 -13 -11        8.54        9.01      0.82 o
  -1 -13 -10       46.16       45.72      1.55 o
  -1 -13  -9       17.24       16.88      0.96 o
  -1 -13  -8       47.37       49.62      1.55 o
  -1 -13  -7        3.06        3.52      0.57 o
  -1 -13  -6       32.34       34.30      1.21 o
  -1 -13  -5        1.31        1.25      0.50 o
  -1 -13  -4       10.61       11.37      0.71 o
  -1 -13  -3       52.41       52.99      1.50 o
  -1 -13  -2       58.11       57.39      1.57 o
  -1 -13  -1       20.32       20.27      0.87 o
  -1 -12 -18        7.15        7.76      0.75 o
  -1 -12 -17        4.36        3.47      0.67 o
  -1 -12 -16       11.22       11.75      0.89 o
  -1 -12 -15       10.83       12.00      0.92 o
  -1 -12 -14       23.79       24.09      1.16 o
  -1 -12 -13       12.75       13.08      0.92 o
  -1 -12 -12       29.38       28.96      1.24 o
  -1 -12 -11       37.79       39.84      1.43 o
  -1 -12 -10       11.11       11.66      0.82 o
  -1 -12  -9        5.35        4.05      0.61 o
  -1 -12  -8       28.85       29.85      1.12 o
  -1 -12  -7        7.45        7.07      0.63 o
  -1 -12  -6      117.23      114.19      2.61 o
  -1 -12  -5       28.32       30.76      1.07 o
  -1 -12  -4        3.51        4.11      0.51 o
  -1 -12  -3       60.64       60.35      1.59 o
  -1 -12  -2       15.93       17.03      0.76 o
  -1 -12  -1        6.32        6.27      0.53 o
  -1 -11 -18        8.58        9.37      0.79 o
  -1 -11 -17       18.06       17.82      1.01 o
  -1 -11 -16       11.20       11.94      0.91 o
  -1 -11 -15       21.45       20.88      1.09 o
  -1 -11 -14       17.02       16.47      0.99 o
  -1 -11 -13       37.88       39.44      1.44 o
  -1 -11 -12        7.11        6.92      0.74 o
  -1 -11 -11       54.08       54.76      1.66 o
  -1 -11 -10       11.07       11.70      0.77 o
  -1 -11  -9       47.25       45.50      1.41 o
  -1 -11  -8       38.42       40.51      1.29 o
  -1 -11  -7        0.98        0.96      0.45 o
  -1 -11  -6        9.51        9.13      0.61 o
  -1 -11  -5       77.63       80.20      1.92 o
  -1 -11  -4       13.42       13.55      0.67 o
  -1 -11  -3       16.44       17.14      0.73 o
  -1 -11  -2       71.24       70.85      1.70 o
  -1 -11  -1       13.47       12.89      0.62 o
  -1 -10 -19        1.33        1.69      0.58 o
  -1 -10 -18       10.58       11.42      0.85 o
  -1 -10 -17        2.49        2.01      0.67 o
  -1 -10 -16        9.16        9.27      0.83 o
  -1 -10 -15       14.01       12.85      0.91 o
  -1 -10 -14        5.89        6.14      0.74 o
  -1 -10 -13        0.78        0.25      0.57 o
  -1 -10 -12        5.04        4.69      0.66 o
  -1 -10 -11       12.12       11.57      0.77 o
  -1 -10 -10       38.94       37.86      1.27 o
  -1 -10  -9        9.71       10.62      0.68 o
  -1 -10  -8       30.25       29.64      1.04 o
  -1 -10  -7       59.36       58.83      1.55 o
  -1 -10  -6       50.81       52.79      1.41 o
  -1 -10  -5      168.21      170.90      3.47 o
  -1 -10  -4       24.64       26.91      0.89 o
  -1 -10  -3      108.38      107.65      2.31 o
  -1 -10  -2       18.73       18.15      0.69 o
  -1 -10  -1      143.69      145.97      2.96 o
  -1  -9 -19        1.71        2.05      0.62 o
  -1  -9 -18        8.17        8.46      0.81 o
  -1  -9 -17        4.89        5.23      0.76 o
  -1  -9 -16        6.27        5.58      0.75 o
  -1  -9 -15       13.87       15.08      0.95 o
  -1  -9 -14       18.55       17.96      1.00 o
  -1  -9 -13        2.59        2.41      0.60 o
  -1  -9 -12       40.44       40.80      1.36 o
  -1  -9 -11       74.07       74.69      1.95 o
  -1  -9 -10       22.53       21.82      0.92 o
  -1  -9  -9       59.55       61.56      1.63 o
  -1  -9  -8       75.95       74.63      1.82 o
  -1  -9  -7       21.71       21.71      0.81 o
  -1  -9  -6        4.72        4.79      0.45 o
  -1  -9  -5       22.44       21.64      0.76 o
  -1  -9  -4       27.64       29.72      0.90 o
  -1  -9  -3       41.23       42.17      1.08 o
  -1  -9  -2       84.43       85.76      1.84 o
  -1  -9  -1      196.75      189.68      3.65 o
  -1  -8 -20        5.39        4.95      0.70 o
  -1  -8 -19        7.15        7.13      0.76 o
  -1  -8 -18        4.77        4.94      0.73 o
  -1  -8 -17       17.32       17.58      1.01 o
  -1  -8 -16        4.96        5.89      0.73 o
  -1  -8 -15        5.28        5.01      0.70 o
  -1  -8 -14       12.13       11.77      0.84 o
  -1  -8 -13       14.81       13.89      0.83 o
  -1  -8 -12       38.55       39.35      1.31 o
  -1  -8 -11       17.48       17.74      0.84 o
  -1  -8 -10       15.41       14.60      0.75 o
  -1  -8  -9       32.85       34.04      1.08 o
  -1  -8  -8      204.30      205.86      4.09 o
  -1  -8  -7       16.90       16.27      0.68 o
  -1  -8  -6        5.70        4.56      0.42 o
  -1  -8  -5       36.17       37.40      0.99 o
  -1  -8  -4      202.69      190.40      3.65 o
  -1  -8  -3       10.00        9.40      0.44 o
  -1  -8  -2      300.05      294.48      5.44 o
  -1  -8  -1       10.68       11.18      0.46 o
  -1  -7 -20        0.39        0.22      0.56 o
  -1  -7 -19        3.03        2.33      0.66 o
  -1  -7 -18        2.03        1.70      0.66 o
  -1  -7 -17        5.61        5.70      0.75 o
  -1  -7 -16       31.55       31.25      1.29 o
  -1  -7 -15        1.99        2.55      0.64 o
  -1  -7 -14       13.88       14.34      0.88 o
  -1  -7 -13       13.94       13.67      0.81 o
  -1  -7 -12       57.45       58.60      1.64 o
  -1  -7 -11       88.34       89.98      2.15 o
  -1  -7 -10       21.44       20.79      0.83 o
  -1  -7  -9       35.83       34.48      1.05 o
  -1  -7  -8       24.73       25.69      0.86 o
  -1  -7  -7       48.73       44.30      1.16 o
  -1  -7  -6      197.52      201.85      3.86 o
  -1  -7  -5      107.86       95.62      1.98 o
  -1  -7  -4       20.74       21.55      0.65 o
  -1  -7  -3       59.45       58.91      1.29 o
  -1  -7  -2      241.49      238.81      4.42 o
  -1  -7  -1      203.35      193.75      3.63 o
  -1  -6 -20        0.42        0.62      0.57 o
  -1  -6 -19       35.04       34.80      1.36 o
  -1  -6 -18       35.59       35.00      1.35 o
  -1  -6 -17       11.36       11.40      0.88 o
  -1  -6 -16       22.30       21.73      1.09 o
  -1  -6 -15       52.20       50.04      1.61 o
  -1  -6 -14        0.45       -0.09      0.50 o
  -1  -6 -13       32.97       34.52      1.20 o
  -1  -6 -12       42.66       43.33      1.33 o
  -1  -6 -11       67.94       68.23      1.74 o
  -1  -6 -10       22.07       22.66      0.85 o
  -1  -6  -9      126.91      122.94      2.61 o
  -1  -6  -8       42.87       42.20      1.12 o
  -1  -6  -7      136.28      123.50      2.50 o
  -1  -6  -6      143.51      134.27      2.65 o
  -1  -6  -5       68.71       67.93      1.46 o
  -1  -6  -4      131.97      144.25      2.77 o
  -1  -6  -3      124.78      134.54      2.58 o
  -1  -6  -2      151.25      143.20      2.72 o
  -1  -6  -1       86.74       86.50      1.72 o
  -1  -5 -21        5.13        5.21      0.70 o
  -1  -5 -20        6.53        6.14      0.73 o
  -1  -5 -19        3.43        3.30      0.69 o
  -1  -5 -18        3.41        3.48      0.68 o
  -1  -5 -17       32.03       32.04      1.31 o
  -1  -5 -16        8.60        8.70      0.79 o
  -1  -5 -15       12.59       12.49      0.85 o
  -1  -5 -14       18.41       18.30      0.90 o
  -1  -5 -13      214.94      215.04      4.43 o
  -1  -5 -12       42.89       39.94      1.24 o
  -1  -5 -11      120.40      120.70      2.64 o
  -1  -5 -10       57.38       57.16      1.46 o
  -1  -5  -9      186.97      191.55      3.77 o
  -1  -5  -8      132.80      139.83      2.79 o
  -1  -5  -7      136.02      131.67      2.61 o
  -1  -5  -6       81.08       79.66      1.66 o
  -1  -5  -5      149.17      147.21      2.81 o
  -1  -5  -4       84.48       76.05      1.55 o
  -1  -5  -3      246.24      259.01      4.71 o
  -1  -5  -2       68.50       80.16      1.58 o
  -1  -5  -1      317.31      350.38      6.34 o
  -1  -4 -21        0.64        0.25      0.57 o
  -1  -4 -20        1.43        1.11      0.60 o
  -1  -4 -19        0.37        0.91      0.63 o
  -1  -4 -18       43.02       41.80      1.49 o
  -1  -4 -17        7.22        6.45      0.75 o
  -1  -4 -16       82.56       84.39      2.25 o
  -1  -4 -15        6.61        5.86      0.66 o
  -1  -4 -14       54.68       55.13      1.61 o
  -1  -4 -13       15.30       15.69      0.80 o
  -1  -4 -12      113.47      109.74      2.48 o
  -1  -4 -11       35.30       35.82      1.09 o
  -1  -4 -10       18.73       18.05      0.72 o
  -1  -4  -9       21.45       22.70      0.76 o
  -1  -4  -8      320.09      303.40      5.62 o
  -1  -4  -7       57.69       61.29      1.35 o
  -1  -4  -6      363.27      361.84      6.55 o
  -1  -4  -5      218.36      249.05      4.56 o
  -1  -4  -4       85.13       93.27      1.82 o
  -1  -4  -3     1326.57     1484.48     27.01 o
  -1  -4  -2      276.54      328.97      5.95 o
  -1  -4  -1      193.83      214.24      3.88 o
  -1  -3 -21        3.86        4.04      0.65 o
  -1  -3 -20        3.37        3.13      0.66 o
  -1  -3 -19        3.23        3.06      0.70 o
  -1  -3 -18       10.69       10.76      0.86 o
  -1  -3 -17        4.48        4.93      0.71 o
  -1  -3 -16        5.85        5.70      0.70 o
  -1  -3 -15        3.99        3.50      0.59 o
  -1  -3 -14       26.40       26.79      1.05 o
  -1  -3 -13       90.54       89.58      2.16 o
  -1  -3 -12       45.61       47.10      1.34 o
  -1  -3 -11       97.45       93.95      2.13 o
  -1  -3 -10       10.35       11.80      0.57 o
  -1  -3  -9       90.28       90.77      1.94 o
  -1  -3  -8      177.19      185.19      3.54 o
  -1  -3  -7      155.61      152.14      2.92 o
  -1  -3  -6      325.45      344.50      6.23 o
  -1  -3  -5      350.70      366.41      6.63 o
  -1  -3  -4      212.66      247.00      4.47 o
  -1  -3  -3     1514.80     1578.04     28.48 o
  -1  -3  -2     2064.78     2084.10     37.18 o
  -1  -3  -1      305.57      307.05      5.57 o
  -1  -2 -21        4.32        4.49      0.67 o
  -1  -2 -20        2.04        2.24      0.64 o
  -1  -2 -19        5.13        3.92      0.72 o
  -1  -2 -18       14.60       14.60      0.94 o
  -1  -2 -17        7.95        7.91      0.78 o
  -1  -2 -16       28.42       28.42      1.19 o
  -1  -2 -15        4.74        4.95      0.62 o
  -1  -2 -14        3.35        3.44      0.54 o
  -1  -2 -13       12.51       13.36      0.73 o
  -1  -2 -12       39.11       39.28      1.18 o
  -1  -2 -11       43.23       41.83      1.18 o
  -1  -2 -10       99.43      103.59      2.22 o
  -1  -2  -9       63.29       56.45      1.32 o
  -1  -2  -8      141.95      148.62      2.89 o
  -1  -2  -7      412.56      418.38      7.57 o
  -1  -2  -6        6.20        5.19      0.29 o
  -1  -2  -5      683.06      746.02     13.50 o
  -1  -2  -4       84.26      111.00      2.09 o
  -1  -2  -3      945.95      981.38     17.87 o
  -1  -2  -2      898.31      929.91     16.90 o
  -1  -2  -1      552.37      548.14      9.95 o
  -1  -1 -21        6.60        6.38      0.73 o
  -1  -1 -20       10.84       10.96      0.86 o
  -1  -1 -19        7.95        6.90      0.76 o
  -1  -1 -18       10.94       11.01      0.87 o
  -1  -1 -17        9.87        9.45      0.81 o
  -1  -1 -16        4.03        4.67      0.66 o
  -1  -1 -15       27.46       29.43      1.14 o
  -1  -1 -14        4.65        5.04      0.57 o
  -1  -1 -13        2.72        3.21      0.49 o
  -1  -1 -12       43.25       46.64      1.31 o
  -1  -1 -11      138.31      136.74      2.86 o
  -1  -1 -10       46.47       46.07      1.20 o
  -1  -1  -9        7.58        5.77      0.38 o
  -1  -1  -8      195.33      198.30      3.75 o
  -1  -1  -7       83.63       87.91      1.78 o
  -1  -1  -6        2.66        2.59      0.23 o
  -1  -1  -5      333.11      350.55      6.35 o
  -1  -1  -4      746.05      825.77     15.03 o
  -1  -1  -3      254.49      257.11      4.65 o
  -1  -1  -2     1601.52     1575.14     28.20 o
  -1  -1  -1      608.89      596.46     10.81 o
   0   0   2     3660.52     3225.67     54.81 o
   0   0   4        1.47        0.53      0.16 o
   0   0   6      174.02      167.80      3.14 o
   0   0   8      539.86      579.08     10.51 o
   0   0  10      492.62      524.19      9.57 o
   0   0  12      129.55      140.49      2.99 o
   0   0  14       39.31       39.82      1.29 o
   0   0  16        4.33        4.35      0.65 o
   0   0  18        6.88        8.17      0.79 o
   0   0  20        4.78        5.51      0.75 o
   0   1   1      347.11      350.02      6.35 o
   0   1   2      607.79      604.33     11.04 o
   0   1   3     3539.54     3322.59     59.53 o
   0   1   4      240.36      287.06      5.22 o
   0   1   5     3475.21     3543.07     64.26 o
   0   1   6     1179.90     1261.27     22.59 o
   0   1   7      300.55      320.34      5.84 o
   0   1   8      170.11      152.24      2.95 o
   0   1   9      127.38      131.94      2.64 o
   0   1  10       69.90       60.15      1.45 o
   0   1  11       43.17       43.87      1.21 o
   0   1  12       14.94       15.43      0.72 o
   0   1  13       57.94       60.74      1.63 o
   0   1  14       12.76       12.65      0.75 o
   0   1  15        1.18        0.84      0.49 o
   0   1  16        0.61        0.65      0.55 o
   0   1  17        0.15        0.45      0.57 o
   0   1  18        4.32        4.79      0.71 o
   0   1  19        4.64        4.86      0.70 o
   0   1  20       41.58       40.73      1.47 o
   0   1  21        0.88        0.45      0.59 o
   0   2   0     6289.85     5105.73     90.47 o
   0   2   1     1667.10     1583.95     28.24 o
   0   2   2     1431.29     1411.49     24.89 o
   0   2   3      454.58      533.72      9.69 o
   0   2   4       16.67       16.53      0.44 o
   0   2   5       32.62       36.86      0.82 o
   0   2   6      585.06      544.33      9.88 o
   0   2   7      880.99      894.20     15.92 o
   0   2   8        0.81        2.81      0.29 o
   0   2   9       15.18       22.20      0.70 o
   0   2  10      233.22      241.91      4.66 o
   0   2  11        6.01        9.02      0.55 o
   0   2  12        7.71        6.90      0.54 o
   0   2  13        5.67        5.12      0.54 o
   0   2  14      119.68      117.18      2.71 o
   0   2  15       57.29       55.47      1.64 o
   0   2  16       21.10       21.51      1.05 o
   0   2  17        5.43        4.87      0.70 o
   0   2  18        9.92        9.30      0.82 o
   0   2  19        5.25        4.58      0.70 o
   0   2  20        4.13        4.17      0.70 o
   0   2  21       14.09       14.46      0.90 o
   0   3   1     4456.92     4271.60     72.83 o
   0   3   2      173.03      171.98      3.13 o
   0   3   3        2.72        0.49      0.16 o
   0   3   4      203.09      246.48      4.48 o
   0   3   5      568.35      587.01     10.68 o
   0   3   6      191.58      202.76      3.78 o
   0   3   7        1.46        2.37      0.27 o
   0   3   8        3.65        1.85      0.29 o
   0   3   9      141.38      123.33      2.51 o
   0   3  10       93.37       87.37      1.96 o
   0   3  11      136.15      128.85      2.74 o
   0   3  12       18.52       17.59      0.77 o
   0   3  13      106.96      102.50      2.40 o
   0   3  14        0.99        1.20      0.50 o
   0   3  15       20.23       21.83      0.99 o
   0   3  16       24.47       23.50      1.10 o
   0   3  17       15.68       16.76      0.98 o
   0   3  18       18.69       18.56      1.03 o
   0   3  19       22.59       21.93      1.13 o
   0   3  20       17.02       17.53      0.99 o
   0   3  21        9.35        9.10      0.77 o
   0   4   0       20.19       16.68      0.43 o
   0   4   1      429.94      427.83      7.77 o
   0   4   2       13.15       20.56      0.51 o
   0   4   3       66.23       79.90      1.56 o
   0   4   4       88.38       89.10      1.74 o
   0   4   5      225.50      234.84      4.32 o
   0   4   6       67.47       66.98      1.42 o
   0   4   7      257.58      227.63      4.27 o
   0   4   8       23.86       25.88      0.76 o
   0   4   9        1.12        0.71      0.31 o
   0   4  10        0.40        0.93      0.36 o
   0   4  11        4.93        5.39      0.49 o
   0   4  12        0.41        0.71      0.42 o
   0   4  13        1.05        0.75      0.47 o
   0   4  14      123.53      119.59      2.78 o
   0   4  15        0.26       -0.16      0.51 o
   0   4  16       17.47       17.96      0.99 o
   0   4  17        0.25        0.03      0.59 o
   0   4  18        0.04        0.56      0.61 o
   0   4  19       10.41        9.88      0.86 o
   0   4  20        3.27        2.78      0.65 o
   0   4  21        8.80        8.38      0.75 o
   0   5   1       65.97       70.42      1.40 o
   0   5   2        2.57        2.00      0.21 o
   0   5   3       27.25       28.09      0.68 o
   0   5   4      100.18       97.31      1.92 o
   0   5   5      605.96      607.81     11.04 o
   0   5   6       71.98       65.46      1.42 o
   0   5   7        8.62        7.96      0.41 o
   0   5   8       12.11       11.34      0.51 o
   0   5   9       63.31       61.33      1.48 o
   0   5  10       29.07       28.56      0.93 o
   0   5  11       47.61       47.03      1.32 o
   0   5  12       21.57       20.86      0.88 o
   0   5  13       21.93       22.35      0.95 o
   0   5  14       20.41       19.17      0.92 o
   0   5  15        0.04        0.26      0.53 o
   0   5  16        4.65        4.77      0.69 o
   0   5  17        9.21        8.89      0.81 o
   0   5  18        8.07        8.06      0.79 o
   0   5  19        3.70        3.78      0.70 o
   0   5  20        0.00        0.10      0.58 o
   0   5  21        0.00       -0.34      0.57 o
   0   6   0      503.60      505.93      9.17 o
   0   6   1       19.77       27.40      0.68 o
   0   6   2      129.68      142.68      2.70 o
   0   6   3      238.07      254.07      4.67 o
   0   6   4        2.13        1.45      0.24 o
   0   6   5       80.60       76.76      1.61 o
   0   6   6        2.22        1.62      0.28 o
   0   6   7       27.65       23.96      0.74 o
   0   6   8      122.36      110.28      2.33 o
   0   6   9       36.75       32.83      0.99 o
   0   6  10        1.24        0.91      0.39 o
   0   6  11       55.77       56.27      1.52 o
   0   6  12        6.07        5.75      0.57 o
   0   6  13       46.14       44.00      1.39 o
   0   6  14        0.06        0.13      0.49 o
   0   6  15       86.90       86.76      2.28 o
   0   6  16        0.04        0.08      0.58 o
   0   6  17       33.42       32.92      1.32 o
   0   6  18       12.63       13.20      0.91 o
   0   6  19        1.15        1.03      0.63 o
   0   6  20        0.38        1.02      0.60 o
   0   7   1        8.96        8.44      0.37 o
   0   7   2      247.97      250.65      4.62 o
   0   7   3        0.10        0.38      0.23 o
   0   7   4      218.65      213.67      4.02 o
   0   7   5       42.46       39.54      0.99 o
   0   7   6       13.92       13.76      0.55 o
   0   7   7       36.66       33.57      0.96 o
   0   7   8       59.55       55.43      1.40 o
   0   7   9       25.96       27.83      0.93 o
   0   7  10       49.51       48.20      1.35 o
   0   7  11        2.95        3.45      0.50 o
   0   7  12       10.40       10.66      0.70 o
   0   7  13       57.95       58.46      1.68 o
   0   7  14        0.04       -0.18      0.51 o
   0   7  15        4.60        5.02      0.70 o
   0   7  16        3.36        3.28      0.67 o
   0   7  17        3.25        2.64      0.66 o
   0   7  18        0.23        0.42      0.62 o
   0   7  19       16.10       16.35      0.96 o
   0   7  20       13.48       13.19      0.86 o
   0   8   0      127.00      130.27      2.55 o
   0   8   1       58.14       52.77      1.20 o
   0   8   2       34.60       38.04      0.95 o
   0   8   3       55.57       62.67      1.40 o
   0   8   4      127.90      123.35      2.48 o
   0   8   5       39.81       40.52      1.05 o
   0   8   6       50.28       55.06      1.35 o
   0   8   7        0.22        0.36      0.34 o
   0   8   8       12.18       12.06      0.62 o
   0   8   9       26.78       23.59      0.88 o
   0   8  10       45.62       48.12      1.38 o
   0   8  11       20.84       20.32      0.89 o
   0   8  12        2.65        2.98      0.54 o
   0   8  13       14.76       15.51      0.86 o
   0   8  14       23.69       22.83      1.09 o
   0   8  15       43.69       44.21      1.53 o
   0   8  16        2.63        2.21      0.65 o
   0   8  17        2.95        2.86      0.66 o
   0   8  18        4.10        4.44      0.73 o
   0   8  19        3.10        2.90      0.66 o
   0   8  20        6.30        5.01      0.70 o
   0   9   1        0.94        1.79      0.31 o
   0   9   2      100.68       99.30      2.07 o
   0   9   3       15.97       15.93      0.60 o
   0   9   4       51.53       46.53      1.20 o
   0   9   5      143.29      138.29      2.84 o
   0   9   6       29.39       27.82      0.90 o
   0   9   7       17.89       15.84      0.70 o
   0   9   8        0.61        0.53      0.40 o
   0   9   9       72.17       71.70      1.81 o
   0   9  10       81.99       84.40      2.08 o
   0   9  11       20.26       18.16      0.88 o
   0   9  12        7.92        7.70      0.68 o
   0   9  13       21.69       22.66      1.07 o
   0   9  14        0.43        0.36      0.58 o
   0   9  15        1.97        1.96      0.64 o
   0   9  16       59.58       57.43      1.79 o
   0   9  17        0.02        0.23      0.61 o
   0   9  18        2.23        2.09      0.65 o
   0   9  19       16.93       16.53      0.94 o
   0  10   0        2.21        2.52      0.38 o
   0  10   1      247.59      246.14      4.70 o
   0  10   2        7.92        8.04      0.49 o
   0  10   3       52.56       53.01      1.34 o
   0  10   4        0.83        1.49      0.37 o
   0  10   5       62.47       66.59      1.62 o
   0  10   6        4.27        3.45      0.45 o
   0  10   7        0.63        0.73      0.40 o
   0  10   8       24.11       25.05      0.94 o
   0  10   9        2.49        2.00      0.49 o
   0  10  10        1.38        1.40      0.50 o
   0  10  11        1.06        1.20      0.51 o
   0  10  12        0.00        0.36      0.51 o
   0  10  13        0.94        0.79      0.58 o
   0  10  14        0.18        0.21      0.59 o
   0  10  15        0.20        0.20      0.60 o
   0  10  16        0.01        0.42      0.61 o
   0  10  17       10.99       11.05      0.88 o
   0  10  18        2.92        3.08      0.66 o
   0  10  19        1.84        1.94      0.60 o
   0  11   1       48.13       46.58      1.26 o
   0  11   2        5.23        6.11      0.49 o
   0  11   3        1.66        1.75      0.40 o
   0  11   4       11.30        9.45      0.58 o
   0  11   5        2.99        3.91      0.48 o
   0  11   6        3.72        4.32      0.50 o
   0  11   7        0.75        0.76      0.44 o
   0  11   8        8.02        8.39      0.64 o
   0  11   9        2.21        2.20      0.52 o
   0  11  10       54.64       54.38      1.61 o
   0  11  11        5.06        5.70      0.65 o
   0  11  12        1.23        1.33      0.60 o
   0  11  13       12.21       11.92      0.88 o
   0  11  14        1.23        1.05      0.62 o
   0  11  15        8.56        8.62      0.81 o
   0  11  16       23.42       22.88      1.14 o
   0  11  17        0.27        0.24      0.59 o
   0  11  18        1.46        1.35      0.60 o
   0  12   0       34.93       32.44      1.05 o
   0  12   1       11.42       10.30      0.62 o
   0  12   2        0.01        0.23      0.40 o
   0  12   3        2.68        2.09      0.45 o
   0  12   4       85.30       89.53      2.12 o
   0  12   5        0.00        0.04      0.42 o
   0  12   6        4.19        3.56      0.53 o
   0  12   7       52.18       54.50      1.56 o
   0  12   8        7.59        7.17      0.64 o
   0  12   9       20.88       21.25      0.98 o
   0  12  10       42.08       42.66      1.43 o
   0  12  11        2.77        2.82      0.64 o
   0  12  12        0.25        0.49      0.58 o
   0  12  13        0.46        0.49      0.61 o
   0  12  14       19.56       20.30      1.07 o
   0  12  15        8.93        8.74      0.85 o
   0  12  16        6.45        6.29      0.76 o
   0  12  17        1.53        1.69      0.62 o
   0  12  18        0.88        1.29      0.60 o
   0  13   1       12.63       13.65      0.73 o
   0  13   2       27.53       28.86      1.04 o
   0  13   3        0.00        0.01      0.44 o
   0  13   4       80.32       76.40      1.94 o
   0  13   5        0.01        0.47      0.47 o
   0  13   6        0.05        0.10      0.47 o
   0  13   7        3.22        2.89      0.57 o
   0  13   8        1.85        2.22      0.57 o
   0  13   9       17.70       18.43      0.99 o
   0  13  10        4.93        3.96      0.68 o
   0  13  11        7.89        7.16      0.77 o
   0  13  12        0.63        1.03      0.62 o
   0  13  13       23.40       22.77      1.12 o
   0  13  14        0.58        0.82      0.64 o
   0  13  15        0.37        0.62      0.62 o
   0  13  16        0.41        0.52      0.61 o
   0  13  17        0.48       -0.24      0.56 o
   0  14   0       11.33       12.59      0.76 o
   0  14   1       14.76       13.25      0.77 o
   0  14   2       67.24       68.34      1.83 o
   0  14   3        1.56        2.41      0.54 o
   0  14   4       19.23       19.60      0.93 o
   0  14   5        0.86        0.40      0.51 o
   0  14   6        0.97        1.25      0.53 o
   0  14   7       46.02       46.41      1.55 o
   0  14   8        0.00       -0.27      0.57 o
   0  14   9       25.35       24.76      1.15 o
   0  14  10        0.31        0.22      0.60 o
   0  14  11        4.68        4.27      0.71 o
   0  14  12        0.16       -0.10      0.60 o
   0  14  13        4.33        4.73      0.75 o
   0  14  14       22.97       23.05      1.14 o
   0  14  15        5.16        5.23      0.72 o
   0  14  16        0.00        0.02      0.56 o
   0  15   1       23.50       24.34      1.04 o
   0  15   2        9.93       10.01      0.75 o
   0  15   3       73.31       73.54      1.98 o
   0  15   4       11.95       12.45      0.81 o
   0  15   5       18.01       17.63      0.97 o
   0  15   6       31.39       31.34      1.27 o
   0  15   7       23.72       23.18      1.11 o
   0  15   8       89.93       90.25      2.38 o
   0  15   9        7.84        7.49      0.80 o
   0  15  10       13.43       14.62      0.95 o
   0  15  11        5.44        5.65      0.74 o
   0  15  12        5.12        5.59      0.77 o
   0  15  13        2.38        2.55      0.68 o
   0  15  14        9.80       10.23      0.84 o
   0  15  15        0.07       -0.36      0.57 o
   0  16   0      177.71      181.85      4.02 o
   0  16   1        9.70        9.09      0.81 o
   0  16   2       35.82       37.01      1.37 o
   0  16   3       43.47       42.94      1.50 o
   0  16   4        2.06        2.61      0.65 o
   0  16   5        0.04       -0.01      0.58 o
   0  16   6       13.20       14.56      0.94 o
   0  16   7        1.35        0.99      0.64 o
   0  16   8       20.42       21.10      1.10 o
   0  16   9        0.51        0.27      0.61 o
   0  16  10       13.26       12.37      0.90 o
   0  16  11        1.47        1.47      0.66 o
   0  16  12       12.36       12.50      0.91 o
   0  16  13        1.51        2.02      0.64 o
   0  16  14       14.01       14.27      0.89 o
   0  17   1       51.02       51.48      1.68 o
   0  17   2       49.83       50.67      1.67 o
   0  17   3       19.66       20.09      1.07 o
   0  17   4       19.66       18.43      1.03 o
   0  17   5        7.30        6.70      0.78 o
   0  17   6       42.02       43.24      1.53 o
   0  17   7       19.13       19.50      1.07 o
   0  17   8        9.77       10.30      0.86 o
   0  17   9        1.27        1.07      0.65 o
   0  17  10        0.16        0.12      0.61 o
   0  17  11        1.64        1.57      0.64 o
   0  17  12        0.89        1.16      0.62 o
   0  17  13       11.65       11.74      0.82 o
   0  18   0        2.12        2.41      0.66 o
   0  18   1       29.71       29.77      1.27 o
   0  18   2        2.12        2.52      0.68 o
   0  18   3       43.76       44.23      1.55 o
   0  18   4        0.03        0.03      0.62 o
   0  18   5        4.13        4.08      0.72 o
   0  18   6        0.15       -0.14      0.62 o
   0  18   7       59.88       59.50      1.87 o
   0  18   8        1.21        1.17      0.66 o
   0  18   9        1.45        1.53      0.64 o
   0  18  10        3.75        3.24      0.68 o
   0  18  11        0.88        1.02      0.60 o
   0  18  12        4.13        4.55      0.68 o
   0  19   1        4.68        4.93      0.73 o
   0  19   2        4.04        4.21      0.75 o
   0  19   3        0.88        1.43      0.66 o
   0  19   4        7.38        7.41      0.82 o
   0  19   5        1.89        1.98      0.68 o
   0  19   6       21.39       20.79      1.09 o
   0  19   7        1.32        1.14      0.64 o
   0  19   8        0.85        1.12      0.62 o
   0  19   9        1.84        1.99      0.62 o
   0  19  10        0.01        0.18      0.55 o
   0  20   0       16.85       17.11      1.03 o
   0  20   1        0.25        0.30      0.63 o
   0  20   2        0.84        1.28      0.64 o
   0  20   3       12.10       11.94      0.89 o
   0  20   4        0.49        0.57      0.62 o
   0  20   5        0.05       -0.09      0.60 o
   0  20   6        0.08        0.06      0.59 o
   0  20   7        0.02       -0.11      0.57 o
   0  20   8        1.17        0.71      0.61 o
   0  21   1        0.26        0.33      0.58 o
   0  21   2        0.01       -0.09      0.57 o
   0  21   3        1.13        1.12      0.60 o
   0  21   4        0.07       -0.11      0.56 o
   0  21   5        2.97        2.34      0.65 o
   1   0   1      452.37      440.91      8.08 o
   1   0   2     4049.89     3571.48     63.86 o
   1   0   3     1226.17     1217.88     22.09 o
   1   0   4     1437.06     1497.86     27.18 o
   1   0   5       29.24       28.21      0.66 o
   1   0   6       30.91       42.79      0.95 o
   1   0   7        2.25        2.59      0.25 o
   1   0   8       48.92       48.24      1.12 o
   1   0   9        0.01        0.81      0.27 o
   1   0  10        2.82        3.63      0.38 o
   1   0  11        0.19        0.57      0.36 o
   1   0  12       38.47       39.82      1.18 o
   1   0  13       22.42       24.26      0.94 o
   1   0  14       11.69       13.15      0.75 o
   1   0  15       17.09       16.96      0.88 o
   1   0  16        0.18       -0.27      0.52 o
   1   0  17        0.79        0.53      0.59 o
   1   0  18       13.29       12.26      0.90 o
   1   0  19        0.66        0.00      0.60 o
   1   0  20        0.47        0.34      0.61 o
   1   0  21        3.88        4.83      0.67 o
   1   1   0       98.64       98.24      1.77 o
   1   1   1      607.44      613.97     11.15 o
   1   1   2     1599.85     1574.25     28.39 o
   1   1   3      253.79      258.36      4.69 o
   1   1   4      745.35      809.84     14.78 o
   1   1   5      332.82      354.00      6.42 o
   1   1   6        2.65        2.62      0.23 o
   1   1   7       83.86       88.73      1.79 o
   1   1   8      195.57      203.32      3.84 o
   1   1   9        7.55        5.79      0.38 o
   1   1  10       46.30       44.63      1.17 o
   1   1  11      138.12      137.72      2.88 o
   1   1  12       43.60       45.31      1.29 o
   1   1  13        2.65        3.34      0.50 o
   1   1  14        4.72        4.72      0.57 o
   1   1  15       27.47       29.00      1.12 o
   1   1  16        4.04        4.36      0.66 o
   1   1  17        9.87        9.27      0.81 o
   1   1  18       10.93       11.59      0.87 o
   1   1  19        7.95        6.33      0.75 o
   1   1  20       10.84       10.04      0.85 o
   1   1  21        6.60        6.84      0.73 o
   1   2   0     2944.06     2701.07     46.15 o
   1   2   1      552.59      555.76     10.16 o
   1   2   2      898.38      926.31     16.98 o
   1   2   3      947.13      956.40     17.54 o
   1   2   4       84.45      107.74      2.04 o
   1   2   5      683.22      735.11     13.40 o
   1   2   6        6.28        5.24      0.29 o
   1   2   7      412.51      417.56      7.59 o
   1   2   8      141.65      147.63      2.88 o
   1   2   9       63.13       56.42      1.32 o
   1   2  10       99.17      103.80      2.23 o
   1   2  11       43.24       41.11      1.16 o
   1   2  12       39.08       38.98      1.18 o
   1   2  13       12.57       11.93      0.69 o
   1   2  14        3.33        3.11      0.54 o
   1   2  15        4.71        4.45      0.60 o
   1   2  16       28.37       28.31      1.20 o
   1   2  17        8.06        8.50      0.79 o
   1   2  18       14.74       15.30      0.96 o
   1   2  19        5.13        5.00      0.75 o
   1   2  20        2.06        1.90      0.65 o
   1   2  21        4.31        3.91      0.66 o
   1   3   0       71.80       76.59      1.44 o
   1   3   1      306.07      313.63      5.70 o
   1   3   2     2064.78     2035.68     36.53 o
   1   3   3     1514.44     1569.90     28.49 o
   1   3   4      212.88      247.06      4.49 o
   1   3   5      349.99      369.77      6.73 o
   1   3   6      325.87      348.94      6.34 o
   1   3   7      155.42      153.94      2.96 o
   1   3   8      177.03      184.06      3.53 o
   1   3   9       90.30       90.18      1.93 o
   1   3  10       10.30       12.18      0.58 o
   1   3  11       97.67       95.14      2.15 o
   1   3  12       45.47       49.48      1.38 o
   1   3  13       90.77       89.72      2.17 o
   1   3  14       26.55       26.36      1.04 o
   1   3  15        3.98        3.76      0.59 o
   1   3  16        5.86        5.44      0.70 o
   1   3  17        4.42        4.93      0.70 o
   1   3  18       10.67       10.49      0.86 o
   1   3  19        3.21        3.46      0.70 o
   1   3  20        3.38        3.56      0.68 o
   1   3  21        3.87        3.99      0.65 o
   1   4   0       11.59       13.58      0.38 o
   1   4   1      194.01      211.49      3.84 o
   1   4   2      276.70      321.13      5.86 o
   1   4   3     1326.07     1435.00     26.38 o
   1   4   4       85.11       92.54      1.82 o
   1   4   5      218.25      244.40      4.51 o
   1   4   6      362.94      356.08      6.51 o
   1   4   7       57.66       59.62      1.33 o
   1   4   8      320.40      297.89      5.55 o
   1   4   9       21.54       21.25      0.73 o
   1   4  10       18.57       18.49      0.73 o
   1   4  11       35.27       36.38      1.11 o
   1   4  12      113.53      111.38      2.52 o
   1   4  13       15.34       15.51      0.79 o
   1   4  14       54.62       55.05      1.61 o
   1   4  15        6.57        6.59      0.67 o
   1   4  16       82.37       81.83      2.20 o
   1   4  17        7.19        7.03      0.76 o
   1   4  18       43.23       42.92      1.51 o
   1   4  19        0.37        0.41      0.62 o
   1   4  20        1.44        1.48      0.61 o
   1   4  21        0.63        0.86      0.57 o
   1   5   0      343.07      359.12      6.52 o
   1   5   1      317.85      348.26      6.31 o
   1   5   2       68.44       79.00      1.57 o
   1   5   3      245.77      260.32      4.75 o
   1   5   4       84.37       77.15      1.57 o
   1   5   5      149.17      146.52      2.81 o
   1   5   6       81.32       80.27      1.68 o
   1   5   7      135.76      130.64      2.60 o
   1   5   8      132.69      137.77      2.76 o
   1   5   9      187.02      189.62      3.75 o
   1   5  10       57.03       56.80      1.45 o
   1   5  11      120.44      120.78      2.65 o
   1   5  12       42.91       39.89      1.24 o
   1   5  13      214.80      211.75      4.38 o
   1   5  14       18.42       19.27      0.92 o
   1   5  15       12.54       12.21      0.84 o
   1   5  16        8.56        8.60      0.80 o
   1   5  17       32.03       32.49      1.32 o
   1   5  18        3.42        3.50      0.69 o
   1   5  19        3.43        2.59      0.68 o
   1   5  20        6.53        6.16      0.74 o
   1   5  21        5.15        4.80      0.69 o
   1   6   0      220.66      223.74      4.11 o
   1   6   1       86.75       83.70      1.67 o
   1   6   2      151.44      142.09      2.70 o
   1   6   3      124.72      136.26      2.62 o
   1   6   4      131.95      139.61      2.70 o
   1   6   5       68.89       66.53      1.44 o
   1   6   6      143.00      132.55      2.63 o
   1   6   7      136.27      123.01      2.50 o
   1   6   8       42.89       42.28      1.13 o
   1   6   9      126.75      120.57      2.57 o
   1   6  10       22.05       22.76      0.85 o
   1   6  11       68.05       67.83      1.73 o
   1   6  12       42.67       43.45      1.33 o
   1   6  13       32.75       33.03      1.18 o
   1   6  14        0.44       -0.25      0.49 o
   1   6  15       52.35       49.73      1.61 o
   1   6  16       22.29       21.61      1.08 o
   1   6  17       11.37       11.47      0.88 o
   1   6  18       35.54       35.39      1.35 o
   1   6  19       34.96       34.51      1.36 o
   1   6  20        0.43        0.53      0.59 o
   1   7   0      330.37      338.44      6.15 o
   1   7   1      202.84      191.54      3.59 o
   1   7   2      241.92      236.51      4.39 o
   1   7   3       59.16       57.97      1.28 o
   1   7   4       20.79       21.90      0.66 o
   1   7   5      107.80       95.62      1.98 o
   1   7   6      197.83      201.03      3.86 o
   1   7   7       48.88       44.25      1.16 o
   1   7   8       24.79       25.17      0.85 o
   1   7   9       35.75       33.98      1.05 o
   1   7  10       21.48       20.83      0.83 o
   1   7  11       88.24       86.95      2.11 o
   1   7  12       57.11       56.99      1.61 o
   1   7  13       13.96       14.02      0.81 o
   1   7  14       13.90       14.52      0.88 o
   1   7  15        1.98        2.00      0.63 o
   1   7  16       31.56       29.39      1.25 o
   1   7  17        5.64        5.12      0.73 o
   1   7  18        2.05        2.17      0.67 o
   1   7  19        3.02        3.13      0.68 o
   1   7  20        0.39        0.72      0.58 o
   1   8   0       25.37       25.27      0.71 o
   1   8   1       10.69       11.75      0.47 o
   1   8   2      300.56      293.28      5.42 o
   1   8   3        9.99        9.16      0.44 o
   1   8   4      203.19      190.91      3.67 o
   1   8   5       35.97       36.64      0.98 o
   1   8   6        5.61        4.23      0.40 o
   1   8   7       17.01       15.29      0.66 o
   1   8   8      204.22      200.23      4.00 o
   1   8   9       32.74       33.07      1.07 o
   1   8  10       15.34       15.03      0.75 o
   1   8  11       17.55       16.98      0.83 o
   1   8  12       38.61       38.20      1.29 o
   1   8  13       14.69       14.55      0.84 o
   1   8  14       12.10       12.07      0.86 o
   1   8  15        5.38        4.89      0.70 o
   1   8  16        4.99        4.54      0.72 o
   1   8  17       17.33       16.89      0.99 o
   1   8  18        4.79        6.27      0.76 o
   1   8  19        7.08        7.78      0.77 o
   1   8  20        5.42        4.73      0.68 o
   1   9   0       32.78       34.35      0.92 o
   1   9   1      196.71      191.94      3.69 o
   1   9   2       84.15       85.00      1.83 o
   1   9   3       41.26       42.15      1.09 o
   1   9   4       27.66       30.06      0.90 o
   1   9   5       22.35       20.79      0.75 o
   1   9   6        4.72        4.25      0.44 o
   1   9   7       21.66       21.38      0.81 o
   1   9   8       75.78       76.42      1.85 o
   1   9   9       59.91       59.90      1.60 o
   1   9  10       22.37       22.72      0.94 o
   1   9  11       74.30       75.13      1.96 o
   1   9  12       40.81       42.13      1.39 o
   1   9  13        2.65        3.06      0.62 o
   1   9  14       18.41       18.28      1.00 o
   1   9  15       13.83       14.54      0.94 o
   1   9  16        6.25        6.43      0.76 o
   1   9  17        4.90        5.10      0.76 o
   1   9  18        8.14        8.19      0.79 o
   1   9  19        1.68        2.52      0.63 o
   1  10   0       12.37       12.33      0.57 o
   1  10   1      143.77      146.22      2.97 o
   1  10   2       18.77       18.77      0.70 o
   1  10   3      108.43      107.77      2.32 o
   1  10   4       24.49       26.32      0.88 o
   1  10   5      168.09      168.38      3.43 o
   1  10   6       50.93       52.74      1.41 o
   1  10   7       59.54       60.05      1.57 o
   1  10   8       30.48       30.87      1.06 o
   1  10   9        9.71        9.67      0.67 o
   1  10  10       39.01       37.52      1.25 o
   1  10  11       12.06       11.66      0.77 o
   1  10  12        5.02        5.40      0.67 o
   1  10  13        0.76        0.85      0.60 o
   1  10  14        5.87        6.10      0.73 o
   1  10  15       14.01       13.28      0.92 o
   1  10  16        9.17        9.15      0.82 o
   1  10  17        2.52        1.92      0.67 o
   1  10  18       10.64       10.42      0.83 o
   1  10  19        1.34        1.16      0.58 o
   1  11   0        0.31        0.60      0.36 o
   1  11   1       13.43       12.51      0.62 o
   1  11   2       71.37       70.38      1.70 o
   1  11   3       16.43       17.94      0.75 o
   1  11   4       13.50       13.91      0.68 o
   1  11   5       77.76       80.86      1.94 o
   1  11   6        9.50        8.81      0.61 o
   1  11   7        0.99        1.18      0.46 o
   1  11   8       38.49       40.64      1.29 o
   1  11   9       47.05       47.41      1.45 o
   1  11  10       11.00       11.59      0.77 o
   1  11  11       54.08       54.35      1.65 o
   1  11  12        7.15        7.82      0.77 o
   1  11  13       38.01       38.19      1.42 o
   1  11  14       17.05       16.95      1.00 o
   1  11  15       21.48       20.90      1.08 o
   1  11  16       11.20       10.95      0.90 o
   1  11  17       18.06       18.03      1.01 o
   1  11  18        8.58        8.54      0.77 o
   1  12   0        5.61        5.60      0.52 o
   1  12   1        6.38        6.44      0.53 o
   1  12   2       15.93       16.79      0.76 o
   1  12   3       60.47       60.21      1.58 o
   1  12   4        3.53        3.73      0.50 o
   1  12   5       28.39       29.83      1.05 o
   1  12   6      117.42      119.05      2.70 o
   1  12   7        7.45        6.96      0.63 o
   1  12   8       28.72       29.91      1.12 o
   1  12   9        5.32        5.37      0.62 o
   1  12  10       11.13       10.60      0.81 o
   1  12  11       37.97       38.47      1.41 o
   1  12  12       29.33       28.65      1.24 o
   1  12  13       12.80       13.01      0.91 o
   1  12  14       23.82       23.37      1.14 o
   1  12  15       10.79       10.28      0.89 o
   1  12  16       11.24       11.78      0.90 o
   1  12  17        4.36        3.97      0.68 o
   1  12  18        7.16        6.83      0.75 o
   1  13   0       11.13       11.36      0.68 o
   1  13   1       20.29       20.12      0.86 o
   1  13   2       58.18       58.80      1.60 o
   1  13   3       52.49       53.63      1.52 o
   1  13   4       10.57       11.40      0.71 o
   1  13   5        1.33        0.52      0.49 o
   1  13   6       32.40       34.31      1.20 o
   1  13   7        3.08        2.25      0.55 o
   1  13   8       47.47       47.90      1.52 o
   1  13   9       17.25       17.94      0.98 o
   1  13  10       46.14       46.49      1.56 o
   1  13  11        8.48        9.21      0.81 o
   1  13  12       12.93       11.61      0.88 o
   1  13  13       11.19       11.23      0.88 o
   1  13  14        7.65        7.65      0.81 o
   1  13  15       11.20       11.03      0.88 o
   1  13  16        4.57        4.66      0.70 o
   1  13  17        0.61        0.47      0.57 o
   1  14   0       43.42       42.37      1.34 o
   1  14   1        4.00        4.60      0.57 o
   1  14   2        1.00        1.12      0.49 o
   1  14   3       21.55       22.92      0.99 o
   1  14   4       84.49       86.83      2.20 o
   1  14   5       19.81       20.12      0.95 o
   1  14   6        9.73        9.81      0.75 o
   1  14   7       31.31       32.10      1.26 o
   1  14   8        9.85        9.24      0.80 o
   1  14   9       12.24       12.44      0.89 o
   1  14  10        5.01        5.24      0.73 o
   1  14  11        1.27        1.55      0.64 o
   1  14  12        0.40        0.27      0.61 o
   1  14  13       10.01       10.03      0.88 o
   1  14  14        1.31        0.25      0.64 o
   1  14  15       16.60       16.84      0.99 o
   1  14  16        4.23        4.43      0.67 o
   1  15   0        4.64        3.86      0.61 o
   1  15   1       34.71       35.91      1.27 o
   1  15   2        1.68        1.87      0.55 o
   1  15   3        3.39        2.92      0.59 o
   1  15   4       34.16       34.19      1.26 o
   1  15   5       20.60       20.96      1.04 o
   1  15   6        8.85        8.76      0.78 o
   1  15   7        0.15        0.37      0.59 o
   1  15   8       10.79       11.90      0.88 o
   1  15   9       19.38       20.97      1.09 o
   1  15  10       15.56       15.08      0.97 o
   1  15  11        7.49        7.65      0.79 o
   1  15  12       11.55       12.03      0.92 o
   1  15  13        5.32        5.01      0.75 o
   1  15  14        1.53        1.22      0.64 o
   1  15  15        0.18       -0.26      0.55 o
   1  16   0       12.30       12.92      0.88 o
   1  16   1        4.54        4.49      0.68 o
   1  16   2       20.97       20.71      1.05 o
   1  16   3        6.02        5.68      0.73 o
   1  16   4        5.73        5.62      0.73 o
   1  16   5        1.27        1.37      0.63 o
   1  16   6        8.01        7.80      0.79 o
   1  16   7        6.50        6.81      0.77 o
   1  16   8        3.25        2.55      0.68 o
   1  16   9        1.61        1.26      0.64 o
   1  16  10       13.43       13.75      0.93 o
   1  16  11        2.65        2.81      0.69 o
   1  16  12        4.90        4.71      0.73 o
   1  16  13        0.71        0.62      0.62 o
   1  16  14        6.23        5.90      0.70 o
   1  17   0        2.61        3.17      0.68 o
   1  17   1       32.52       32.77      1.32 o
   1  17   2        2.46        3.18      0.68 o
   1  17   3        9.44        9.26      0.83 o
   1  17   4        2.80        3.24      0.68 o
   1  17   5        4.76        5.08      0.73 o
   1  17   6        0.52        1.06      0.62 o
   1  17   7        1.21        0.42      0.63 o
   1  17   8        5.19        5.31      0.75 o
   1  17   9        3.63        3.41      0.71 o
   1  17  10        0.22       -0.41      0.61 o
   1  17  11       10.50        9.25      0.83 o
   1  17  12        0.05       -0.41      0.57 o
   1  17  13        0.38        0.28      0.56 o
   1  18   0        0.32        0.15      0.62 o
   1  18   1       10.90       11.61      0.89 o
   1  18   2        2.73        2.41      0.67 o
   1  18   3        4.82        5.01      0.74 o
   1  18   4        8.99        9.49      0.83 o
   1  18   5       14.05       13.24      0.92 o
   1  18   6        0.75        0.90      0.62 o
   1  18   7        1.33        0.88      0.66 o
   1  18   8        1.70        1.94      0.67 o
   1  18   9        9.76       10.18      0.86 o
   1  18  10        2.50        3.38      0.67 o
   1  18  11        1.68        1.78      0.62 o
   1  18  12        2.13        2.38      0.64 o
   1  19   0        0.37        0.73      0.62 o
   1  19   1        1.22        1.73      0.64 o
   1  19   2        5.97        6.14      0.80 o
   1  19   3        2.27        1.62      0.66 o
   1  19   4       10.42       10.53      0.89 o
   1  19   5        4.20        4.28      0.74 o
   1  19   6       11.74       12.72      0.92 o
   1  19   7        0.62        0.81      0.62 o
   1  19   8        8.23        8.39      0.79 o
   1  19   9        7.04        6.22      0.74 o
   1  19  10        2.06        2.33      0.61 o
   1  20   0       11.42       10.91      0.88 o
   1  20   1        8.79        8.50      0.83 o
   1  20   2        8.82        8.76      0.82 o
   1  20   3        5.90        6.93      0.77 o
   1  20   4        3.00        3.78      0.69 o
   1  20   5        7.47        7.33      0.78 o
   1  20   6        1.49        1.35      0.62 o
   1  20   7        0.82        1.14      0.60 o
   1  20   8        3.54        3.44      0.66 o
   1  21   0        0.49        0.18      0.59 o
   1  21   1        2.37        1.91      0.63 o
   1  21   2        0.58        0.66      0.59 o
   1  21   3        1.66        1.40      0.60 o
   1  21   4        1.49        1.21      0.60 o
   1  21   5        7.49        7.33      0.75 o
   2   0   0      270.23      264.30      4.72 o
   2   0   1      998.68      975.68     17.40 o
   2   0   2     1478.54     1536.65     26.68 o
   2   0   3      469.52      525.35      9.45 o
   2   0   4      161.55      143.83      2.64 o
   2   0   5       24.03       26.05      0.63 o
   2   0   6       31.35       29.83      0.73 o
   2   0   7      175.07      176.38      3.30 o
   2   0   8       27.75       22.02      0.66 o
   2   0   9        3.45        3.71      0.34 o
   2   0  10        0.02        0.34      0.31 o
   2   0  11       50.18       49.55      1.31 o
   2   0  12        3.64        3.58      0.47 o
   2   0  13        4.04        3.55      0.51 o
   2   0  14        0.16        0.50      0.46 o
   2   0  15        0.12        0.07      0.49 o
   2   0  16        0.03        0.75      0.55 o
   2   0  17       12.70       12.74      0.90 o
   2   0  18       21.11       20.64      1.07 o
   2   0  19        0.24        0.06      0.62 o
   2   0  20        7.20        7.07      0.77 o
   2   0  21        0.03        0.52      0.57 o
   2   1   0      289.91      275.50      4.96 o
   2   1   1      364.57      367.71      6.63 o
   2   1   2      184.96      190.72      3.43 o
   2   1   3      388.81      409.41      7.40 o
   2   1   4      587.35      612.59     11.05 o
   2   1   5      577.61      588.51     10.60 o
   2   1   6      173.74      182.16      3.37 o
   2   1   7      103.05       99.47      1.98 o
   2   1   8       78.75       78.11      1.65 o
   2   1   9       96.63       96.63      2.02 o
   2   1  10       18.37       18.00      0.68 o
   2   1  11        4.34        5.37      0.47 o
   2   1  12       39.18       40.55      1.20 o
   2   1  13      162.57      159.22      3.37 o
   2   1  14        5.77        5.42      0.59 o
   2   1  15        2.20        2.01      0.55 o
   2   1  16        4.69        5.06      0.67 o
   2   1  17        1.97        1.87      0.64 o
   2   1  18        3.43        3.60      0.69 o
   2   1  19       41.74       41.21      1.52 o
   2   1  20        4.98        5.01      0.73 o
   2   1  21        0.09        0.01      0.57 o
   2   2   0      642.76      611.53     11.02 o
   2   2   1     1192.64     1183.78     21.18 o
   2   2   2       65.42       67.77      1.29 o
   2   2   3      727.18      763.12     13.76 o
   2   2   4      383.69      391.98      7.05 o
   2   2   5       55.08       53.77      1.12 o
   2   2   6       16.07       13.98      0.46 o
   2   2   7      418.42      404.10      7.26 o
   2   2   8       54.30       50.34      1.17 o
   2   2   9       25.72       28.31      0.82 o
   2   2  10       20.71       20.23      0.73 o
   2   2  11       55.41       56.85      1.45 o
   2   2  12       30.01       32.20      1.05 o
   2   2  13       33.83       32.57      1.11 o
   2   2  14       58.66       57.40      1.63 o
   2   2  15        1.89        1.89      0.53 o
   2   2  16        4.06        3.88      0.66 o
   2   2  17       11.79       11.31      0.86 o
   2   2  18       18.90       18.80      1.04 o
   2   2  19       22.82       22.83      1.15 o
   2   2  20        1.16        1.26      0.62 o
   2   2  21        2.81        3.13      0.62 o
   2   3   0      183.76      188.19      3.39 o
   2   3   1      990.70     1018.73     18.02 o
   2   3   2      711.52      747.36     13.45 o
   2   3   3       65.90       68.09      1.34 o
   2   3   4        5.83        6.34      0.28 o
   2   3   5       65.72       68.33      1.40 o
   2   3   6       83.78       79.35      1.62 o
   2   3   7       36.69       32.43      0.83 o
   2   3   8       20.44       19.73      0.64 o
   2   3   9       51.79       51.06      1.24 o
   2   3  10       17.56       18.34      0.71 o
   2   3  11        6.92        7.24      0.53 o
   2   3  12        6.83        6.88      0.56 o
   2   3  13       13.03       13.35      0.74 o
   2   3  14        4.61        4.09      0.57 o
   2   3  15        8.93        9.04      0.73 o
   2   3  16       14.21       14.19      0.91 o
   2   3  17       16.52       16.68      0.99 o
   2   3  18        9.24        8.36      0.81 o
   2   3  19        9.88        9.07      0.85 o
   2   3  20        1.06        1.26      0.62 o
   2   3  21        2.18        1.93      0.60 o
   2   4   0       45.54       45.42      0.94 o
   2   4   1      599.86      620.79     11.16 o
   2   4   2       39.01       46.68      0.97 o
   2   4   3      195.92      201.33      3.67 o
   2   4   4      398.42      428.79      7.71 o
   2   4   5      305.15      322.27      5.81 o
   2   4   6      167.60      168.45      3.18 o
   2   4   7        6.32        5.57      0.36 o
   2   4   8       56.98       53.95      1.27 o
   2   4   9        6.33        5.88      0.43 o
   2   4  10       69.74       75.48      1.76 o
   2   4  11       18.81       18.61      0.77 o
   2   4  12       36.88       37.05      1.17 o
   2   4  13       32.75       32.14      1.12 o
   2   4  14      100.02       98.84      2.39 o
   2   4  15       11.02       12.03      0.82 o
   2   4  16        8.51        9.69      0.81 o
   2   4  17        9.51        9.39      0.83 o
   2   4  18       17.08       16.83      1.01 o
   2   4  19        0.16        0.86      0.62 o
   2   4  20        4.98        4.90      0.72 o
   2   4  21        5.59        5.17      0.67 o
   2   5   0      317.64      326.15      5.87 o
   2   5   1      244.11      265.11      4.77 o
   2   5   2      385.06      418.61      7.55 o
   2   5   3       90.71       89.57      1.76 o
   2   5   4      150.75      135.32      2.58 o
   2   5   5      306.47      290.03      5.29 o
   2   5   6      294.37      264.66      4.88 o
   2   5   7       25.94       23.31      0.70 o
   2   5   8      196.52      201.14      3.85 o
   2   5   9        1.91        2.27      0.38 o
   2   5  10       70.92       72.19      1.73 o
   2   5  11      159.56      163.38      3.39 o
   2   5  12       25.32       26.38      0.99 o
   2   5  13        6.82        6.66      0.62 o
   2   5  14        6.13        5.68      0.63 o
   2   5  15        4.11        4.04      0.64 o
   2   5  16       14.41       13.20      0.91 o
   2   5  17       13.25       13.56      0.92 o
   2   5  18        7.40        7.68      0.78 o
   2   5  19        2.87        2.98      0.67 o
   2   5  20       19.87       20.42      1.03 o
   2   5  21        0.51        0.19      0.57 o
   2   6   0      833.66      851.23     15.31 o
   2   6   1       84.54       85.14      1.69 o
   2   6   2      422.40      446.28      8.02 o
   2   6   3      218.23      223.63      4.11 o
   2   6   4      414.02      419.48      7.54 o
   2   6   5      101.08      108.24      2.16 o
   2   6   6      141.03      143.21      2.80 o
   2   6   7       17.87       18.39      0.64 o
   2   6   8      129.81      125.41      2.59 o
   2   6   9       69.60       64.06      1.57 o
   2   6  10       37.72       37.55      1.13 o
   2   6  11        6.52        8.05      0.60 o
   2   6  12       34.93       34.28      1.16 o
   2   6  13        4.89        5.57      0.61 o
   2   6  14        9.43        9.90      0.75 o
   2   6  15        3.86        3.95      0.67 o
   2   6  16       16.65       16.33      0.98 o
   2   6  17       17.29       16.89      0.99 o
   2   6  18        8.06        7.90      0.79 o
   2   6  19        1.35        1.63      0.64 o
   2   6  20        4.08        3.76      0.66 o
   2   7   0       18.26       17.18      0.54 o
   2   7   1      340.85      358.08      6.44 o
   2   7   2      344.23      346.49      6.26 o
   2   7   3      516.91      490.38      8.81 o
   2   7   4      210.47      204.93      3.85 o
   2   7   5      358.30      334.37      6.12 o
   2   7   6      100.19      101.34      2.11 o
   2   7   7       97.99       93.20      2.02 o
   2   7   8       64.98       65.91      1.59 o
   2   7   9      129.77      129.49      2.75 o
   2   7  10       46.61       48.62      1.36 o
   2   7  11       42.92       42.88      1.30 o
   2   7  12        8.52        8.51      0.66 o
   2   7  13        5.12        4.86      0.61 o
   2   7  14       33.73       33.59      1.29 o
   2   7  15        8.99        9.19      0.79 o
   2   7  16       30.63       29.93      1.27 o
   2   7  17        1.58        1.86      0.63 o
   2   7  18       11.47       11.86      0.90 o
   2   7  19        4.16        4.73      0.70 o
   2   7  20        3.96        5.21      0.68 o
   2   8   0      819.08      812.34     14.59 o
   2   8   1       10.47       11.74      0.48 o
   2   8   2      338.98      333.79      6.08 o
   2   8   3      181.93      181.34      3.46 o
   2   8   4       25.10       25.07      0.75 o
   2   8   5       27.24       27.82      0.82 o
   2   8   6       34.92       39.10      1.07 o
   2   8   7       15.71       15.06      0.66 o
   2   8   8       45.64       45.23      1.25 o
   2   8   9       74.18       73.46      1.80 o
   2   8  10      204.63      200.53      4.08 o
   2   8  11      153.99      153.78      3.32 o
   2   8  12       12.52       11.97      0.75 o
   2   8  13        5.42        5.92      0.65 o
   2   8  14        1.70        2.67      0.62 o
   2   8  15       12.10       10.77      0.84 o
   2   8  16        9.47        9.80      0.83 o
   2   8  17       14.24       13.46      0.91 o
   2   8  18        8.69        9.24      0.83 o
   2   8  19       27.58       28.59      1.21 o
   2   8  20        1.15        0.92      0.60 o
   2   9   0       30.87       31.05      0.86 o
   2   9   1       56.65       53.67      1.27 o
   2   9   2       65.00       63.14      1.44 o
   2   9   3      189.08      178.84      3.47 o
   2   9   4       99.92      101.57      2.17 o
   2   9   5      145.63      136.19      2.80 o
   2   9   6       80.09       79.27      1.83 o
   2   9   7       71.86       70.29      1.71 o
   2   9   8       65.61       63.47      1.62 o
   2   9   9      127.44      121.65      2.70 o
   2   9  10        7.94        8.33      0.64 o
   2   9  11        8.83        9.00      0.68 o
   2   9  12       19.24       19.01      0.93 o
   2   9  13       17.66       18.76      0.99 o
   2   9  14       20.55       22.08      1.08 o
   2   9  15        5.58        5.72      0.74 o
   2   9  16       28.36       27.95      1.22 o
   2   9  17       26.02       25.10      1.19 o
   2   9  18        7.41        6.64      0.77 o
   2   9  19        1.27        0.57      0.59 o
   2  10   0      269.97      259.80      4.91 o
   2  10   1       23.51       22.09      0.77 o
   2  10   2       29.54       29.54      0.92 o
   2  10   3      415.06      411.59      7.57 o
   2  10   4      174.83      174.72      3.50 o
   2  10   5       45.23       43.36      1.21 o
   2  10   6       16.49       16.88      0.74 o
   2  10   7       65.62       64.79      1.66 o
   2  10   8        0.38        0.21      0.44 o
   2  10   9       34.24       34.50      1.17 o
   2  10  10       45.36       46.82      1.44 o
   2  10  11        0.76        0.48      0.51 o
   2  10  12       60.90       61.54      1.83 o
   2  10  13        5.43        4.86      0.71 o
   2  10  14        8.23        9.04      0.81 o
   2  10  15        2.13        2.65      0.66 o
   2  10  16        6.12        6.29      0.75 o
   2  10  17        3.86        3.39      0.69 o
   2  10  18       11.03       10.87      0.85 o
   2  10  19        2.45        2.32      0.64 o
   2  11   0       59.19       57.97      1.46 o
   2  11   1       21.29       20.54      0.79 o
   2  11   2      195.19      192.01      3.82 o
   2  11   3       21.78       22.92      0.85 o
   2  11   4       56.09       55.46      1.46 o
   2  11   5       72.96       72.68      1.79 o
   2  11   6       96.48       94.70      2.21 o
   2  11   7       13.40       13.65      0.74 o
   2  11   8       44.53       45.31      1.37 o
   2  11   9       24.66       25.47      1.03 o
   2  11  10       43.49       43.51      1.41 o
   2  11  11       20.39       18.92      0.99 o
   2  11  12        5.78        5.97      0.73 o
   2  11  13        1.58        2.07      0.63 o
   2  11  14        8.83        7.82      0.80 o
   2  11  15        1.20        0.31      0.62 o
   2  11  16        6.19        6.43      0.77 o
   2  11  17       15.15       15.66      0.96 o
   2  11  18        3.46        3.20      0.64 o
   2  12   0        0.40        0.21      0.39 o
   2  12   1       17.82       16.33      0.75 o
   2  12   2       10.63       10.06      0.63 o
   2  12   3       83.26       84.94      2.02 o
   2  12   4       10.02        9.82      0.64 o
   2  12   5       54.76       54.93      1.53 o
   2  12   6        1.26        1.98      0.49 o
   2  12   7       54.77       54.41      1.57 o
   2  12   8        6.08        5.51      0.62 o
   2  12   9       13.69       13.80      0.82 o
   2  12  10       30.09       31.07      1.24 o
   2  12  11        6.58        6.43      0.75 o
   2  12  12        7.47        7.50      0.77 o
   2  12  13        1.94        2.08      0.66 o
   2  12  14        3.25        3.06      0.68 o
   2  12  15        7.22        7.18      0.81 o
   2  12  16        5.41        4.96      0.73 o
   2  12  17        2.33        2.68      0.65 o
   2  13   0       12.52       13.24      0.73 o
   2  13   1       42.98       43.58      1.32 o
   2  13   2       23.81       24.47      0.96 o
   2  13   3       22.67       22.83      0.94 o
   2  13   4       34.36       35.63      1.20 o
   2  13   5       42.11       44.41      1.38 o
   2  13   6        7.45        6.80      0.64 o
   2  13   7        1.01        1.23      0.52 o
   2  13   8        4.09        5.37      0.64 o
   2  13   9       12.11       11.85      0.83 o
   2  13  10        0.08        0.21      0.58 o
   2  13  11        1.70        0.75      0.62 o
   2  13  12       17.84       18.30      1.03 o
   2  13  13       11.94       11.95      0.90 o
   2  13  14        6.39        5.89      0.78 o
   2  13  15       18.70       19.18      1.06 o
   2  13  16        3.16        2.69      0.66 o
   2  13  17        9.15        9.34      0.77 o
   2  14   0       17.86       17.10      0.85 o
   2  14   1       13.16       13.75      0.79 o
   2  14   2        7.94        8.75      0.68 o
   2  14   3       10.46       10.34      0.72 o
   2  14   4       17.24       17.30      0.88 o
   2  14   5       14.57       15.16      0.84 o
   2  14   6        0.87        0.78      0.53 o
   2  14   7       23.90       24.91      1.12 o
   2  14   8        2.54        2.26      0.62 o
   2  14   9        4.00        4.32      0.68 o
   2  14  10        6.06        6.33      0.75 o
   2  14  11       22.54       22.03      1.11 o
   2  14  12        1.65        1.38      0.64 o
   2  14  13        3.78        4.01      0.73 o
   2  14  14        4.21        3.09      0.70 o
   2  14  15        6.58        7.16      0.77 o
   2  14  16        1.13        0.12      0.57 o
   2  15   0        5.17        4.23      0.62 o
   2  15   1        7.43        7.96      0.69 o
   2  15   2        4.80        4.75      0.62 o
   2  15   3        2.45        2.80      0.58 o
   2  15   4        5.68        6.47      0.70 o
   2  15   5        1.68        0.61      0.59 o
   2  15   6       17.71       18.09      0.99 o
   2  15   7        1.78        1.94      0.64 o
   2  15   8        1.83        2.04      0.64 o
   2  15   9       10.32       10.88      0.88 o
   2  15  10        8.74        7.79      0.81 o
   2  15  11        2.31        2.69      0.66 o
   2  15  12        5.31        5.47      0.76 o
   2  15  13        0.30        0.27      0.62 o
   2  15  14        0.33       -0.02      0.60 o
   2  15  15        6.04        5.89      0.70 o
   2  16   0       13.13       12.56      0.88 o
   2  16   1        4.30        4.51      0.68 o
   2  16   2        5.12        4.81      0.69 o
   2  16   3       24.11       23.94      1.11 o
   2  16   4       14.95       15.86      0.96 o
   2  16   5       12.63       12.65      0.90 o
   2  16   6        1.34        1.23      0.62 o
   2  16   7        9.12        8.17      0.81 o
   2  16   8        1.93        2.08      0.66 o
   2  16   9        2.05        1.29      0.65 o
   2  16  10        4.65        4.66      0.72 o
   2  16  11        6.53        5.97      0.77 o
   2  16  12       11.61       10.94      0.87 o
   2  16  13        3.35        2.05      0.66 o
   2  16  14        2.05        1.93      0.61 o
   2  17   0        0.09       -0.24      0.60 o
   2  17   1       17.26       17.15      1.01 o
   2  17   2       12.92       12.48      0.90 o
   2  17   3        1.94        1.80      0.64 o
   2  17   4        6.47        6.72      0.77 o
   2  17   5        7.46        7.52      0.79 o
   2  17   6        0.99        1.98      0.65 o
   2  17   7        4.62        4.47      0.71 o
   2  17   8        7.78        8.15      0.81 o
   2  17   9        4.11        3.09      0.71 o
   2  17  10       11.07       11.09      0.88 o
   2  17  11        0.97        1.33      0.63 o
   2  17  12        0.00        0.57      0.57 o
   2  17  13        4.27        3.67      0.64 o
   2  18   0        2.01        1.57      0.65 o
   2  18   1        7.60        7.27      0.79 o
   2  18   2        1.75        2.08      0.65 o
   2  18   3        1.76        3.00      0.67 o
   2  18   4        0.51        0.29      0.60 o
   2  18   5        0.45        0.22      0.62 o
   2  18   6        3.59        3.08      0.71 o
   2  18   7        7.23        7.42      0.80 o
   2  18   8        0.56        0.79      0.64 o
   2  18   9        1.40        0.55      0.62 o
   2  18  10        6.99        6.47      0.75 o
   2  18  11        0.04       -0.10      0.57 o
   2  19   0        0.06        0.62      0.64 o
   2  19   1        4.21        4.51      0.74 o
   2  19   2        8.43        7.59      0.81 o
   2  19   3        2.11        2.34      0.68 o
   2  19   4        1.95        1.22      0.66 o
   2  19   5        0.44        1.38      0.64 o
   2  19   6        2.40        2.81      0.67 o
   2  19   7        2.96        2.33      0.67 o
   2  19   8        6.38        5.98      0.74 o
   2  19   9        3.79        4.38      0.68 o
   2  19  10        2.69        3.21      0.66 o
   2  20   0        3.51        3.24      0.70 o
   2  20   1        4.27        3.54      0.71 o
   2  20   2        7.05        6.71      0.77 o
   2  20   3        0.30        0.91      0.62 o
   2  20   4       10.72       11.02      0.86 o
   2  20   5        1.84        1.33      0.62 o
   2  20   6        0.33        0.65      0.59 o
   2  20   7        1.69        1.70      0.61 o
   2  20   8        0.36        0.27      0.57 o
   2  21   0        0.02       -0.10      0.57 o
   2  21   1        0.29        0.08      0.57 o
   2  21   2        3.03        3.26      0.65 o
   2  21   3        0.20       -0.01      0.56 o
   2  21   4        0.06       -0.49      0.55 o
   3   0   1      152.84      145.78      2.61 o
   3   0   2     2116.12     2012.59     35.47 o
   3   0   3      437.54      444.95      7.95 o
   3   0   4      214.05      198.24      3.57 o
   3   0   5       82.45       98.38      1.89 o
   3   0   6      231.92      230.75      4.19 o
   3   0   7      973.87      931.36     16.59 o
   3   0   8      140.60      129.97      2.54 o
   3   0   9       91.59       83.86      1.79 o
   3   0  10       23.20       23.07      0.79 o
   3   0  11       83.17       77.54      1.81 o
   3   0  12        1.35        1.70      0.44 o
   3   0  13       42.42       40.52      1.27 o
   3   0  14        0.21        0.88      0.49 o
   3   0  15       44.01       44.02      1.42 o
   3   0  16        0.11        0.27      0.57 o
   3   0  17      100.40       93.11      2.43 o
   3   0  18        4.76        4.49      0.72 o
   3   0  19       39.26       37.68      1.44 o
   3   0  20        1.70        2.11      0.66 o
   3   0  21       22.51       22.75      1.05 o
   3   1   0        2.84        3.35      0.20 o
   3   1   1     3605.90     3359.58     59.11 o
   3   1   2        2.71        3.42      0.20 o
   3   1   3      117.72      131.43      2.40 o
   3   1   4      127.16      138.41      2.54 o
   3   1   5       49.83       52.21      1.09 o
   3   1   6       99.28       97.79      1.91 o
   3   1   7       59.15       62.66      1.34 o
   3   1   8      334.84      321.54      5.82 o
   3   1   9       62.32       59.81      1.37 o
   3   1  10       28.27       26.03      0.85 o
   3   1  11      164.19      161.55      3.27 o
   3   1  12      214.73      210.69      4.18 o
   3   1  13      139.08      140.68      3.03 o
   3   1  14       66.40       64.28      1.74 o
   3   1  15        1.73        1.70      0.54 o
   3   1  16       39.20       40.41      1.44 o
   3   1  17       31.75       31.84      1.30 o
   3   1  18        4.57        4.67      0.72 o
   3   1  19        4.92        4.58      0.75 o
   3   1  20        8.83        7.39      0.78 o
   3   1  21        7.54        7.54      0.74 o
   3   2   0     1341.43     1325.11     23.60 o
   3   2   1      920.05     1004.43     17.63 o
   3   2   2       14.77       17.85      0.45 o
   3   2   3      314.09      361.06      6.44 o
   3   2   4        2.62        1.31      0.19 o
   3   2   5      194.56      201.51      3.67 o
   3   2   6      295.19      301.88      5.42 o
   3   2   7       20.23       20.53      0.62 o
   3   2   8      320.44      301.44      5.49 o
   3   2   9      202.83      198.67      3.80 o
   3   2  10       58.68       56.67      1.40 o
   3   2  11      141.26      142.49      2.95 o
   3   2  12       68.42       67.30      1.70 o
   3   2  13       11.77       11.77      0.71 o
   3   2  14       88.30       88.32      2.18 o
   3   2  15        8.37        8.21      0.70 o
   3   2  16       45.76       47.36      1.57 o
   3   2  17       60.24       59.10      1.81 o
   3   2  18       27.01       26.11      1.19 o
   3   2  19       10.43       10.12      0.88 o
   3   2  20       11.94       11.33      0.86 o
   3   2  21        2.62        2.65      0.62 o
   3   3   0     1220.51     1371.32     24.10 o
   3   3   1      294.25      305.73      5.43 o
   3   3   2      980.74     1022.20     18.22 o
   3   3   3      630.97      677.24     12.08 o
   3   3   4        1.14        1.04      0.20 o
   3   3   5      140.26      138.96      2.61 o
   3   3   6      802.75      790.29     14.08 o
   3   3   7       36.12       36.77      0.92 o
   3   3   8        5.96        6.16      0.39 o
   3   3   9        3.89        3.68      0.38 o
   3   3  10       49.28       43.73      1.18 o
   3   3  11      154.33      154.26      3.17 o
   3   3  12        8.03        8.25      0.60 o
   3   3  13      106.07      104.47      2.42 o
   3   3  14        4.97        4.15      0.59 o
   3   3  15       54.14       54.38      1.62 o
   3   3  16       16.41       16.24      0.96 o
   3   3  17        6.78        6.05      0.76 o
   3   3  18        3.53        4.51      0.70 o
   3   3  19        1.11        0.53      0.63 o
   3   3  20       14.73       15.61      0.94 o
   3   3  21        2.54        2.96      0.62 o
   3   4   0     1368.56     1501.60     26.91 o
   3   4   1      546.91      588.34     10.49 o
   3   4   2      108.23       98.81      1.88 o
   3   4   3      766.37      808.28     14.41 o
   3   4   4      116.69      118.65      2.26 o
   3   4   5      212.54      218.02      3.99 o
   3   4   6      307.43      313.37      5.65 o
   3   4   7      203.94      199.68      3.74 o
   3   4   8        1.18        1.97      0.31 o
   3   4   9        9.31       10.02      0.53 o
   3   4  10        2.59        1.89      0.39 o
   3   4  11       81.23       81.22      1.92 o
   3   4  12       54.53       55.81      1.52 o
   3   4  13       21.22       21.40      0.92 o
   3   4  14        7.25        6.96      0.65 o
   3   4  15       15.74       16.16      0.92 o
   3   4  16       38.40       39.20      1.43 o
   3   4  17        2.10        1.78      0.64 o
   3   4  18        4.87        5.83      0.74 o
   3   4  19        4.87        4.81      0.73 o
   3   4  20        2.66        2.43      0.64 o
   3   4  21        2.13        1.97      0.62 o
   3   5   0      120.48      129.67      2.42 o
   3   5   1      133.38      140.37      2.61 o
   3   5   2      310.02      310.48      5.53 o
   3   5   3      245.58      261.00      4.70 o
   3   5   4      255.90      254.86      4.61 o
   3   5   5      190.84      186.24      3.46 o
   3   5   6       60.18       61.47      1.35 o
   3   5   7      194.54      192.19      3.64 o
   3   5   8      139.80      139.50      2.80 o
   3   5   9       11.83       11.48      0.58 o
   3   5  10       77.79       79.99      1.87 o
   3   5  11       41.56       39.95      1.20 o
   3   5  12        4.36        3.99      0.53 o
   3   5  13        7.16        6.92      0.62 o
   3   5  14        9.63        9.77      0.73 o
   3   5  15        3.30        3.05      0.64 o
   3   5  16       67.87       68.23      1.97 o
   3   5  17        0.51        0.36      0.60 o
   3   5  18        2.59        2.61      0.66 o
   3   5  19        0.68        0.83      0.60 o
   3   5  20        2.15        1.48      0.62 o
   3   6   0      172.40      183.26      3.38 o
   3   6   1       75.87       73.90      1.50 o
   3   6   2      107.62      106.68      2.08 o
   3   6   3      112.53      113.10      2.20 o
   3   6   4      173.89      173.88      3.26 o
   3   6   5      200.65      191.52      3.59 o
   3   6   6      205.32      196.48      3.71 o
   3   6   7       45.06       40.59      1.07 o
   3   6   8       11.55       10.55      0.55 o
   3   6   9       19.19       19.13      0.75 o
   3   6  10       81.37       81.92      1.93 o
   3   6  11       20.87       20.45      0.86 o
   3   6  12        9.37        9.33      0.66 o
   3   6  13       16.75       15.98      0.83 o
   3   6  14        5.24        5.88      0.66 o
   3   6  15        4.20        3.74      0.67 o
   3   6  16        1.14        1.37      0.62 o
   3   6  17        6.93        7.12      0.78 o
   3   6  18        0.45        0.45      0.62 o
   3   6  19        0.17        0.31      0.61 o
   3   6  20        0.85        0.71      0.60 o
   3   7   0      147.19      147.41      2.80 o
   3   7   1      279.47      277.37      5.02 o
   3   7   2      168.65      166.07      3.13 o
   3   7   3       11.83       11.14      0.46 o
   3   7   4      156.08      155.87      2.99 o
   3   7   5       11.70       10.94      0.49 o
   3   7   6        2.80        2.52      0.36 o
   3   7   7       22.85       22.79      0.78 o
   3   7   8        1.52        1.89      0.39 o
   3   7   9       11.85       11.84      0.63 o
   3   7  10       23.59       23.09      0.90 o
   3   7  11       14.34       15.12      0.77 o
   3   7  12       16.29       16.51      0.83 o
   3   7  13        2.29        2.79      0.55 o
   3   7  14       61.95       62.10      1.83 o
   3   7  15       10.44       10.47      0.84 o
   3   7  16        6.66        7.74      0.79 o
   3   7  17        0.24        0.18      0.60 o
   3   7  18        1.52        1.44      0.65 o
   3   7  19        0.74        0.51      0.60 o
   3   7  20        2.58        1.90      0.61 o
   3   8   0       20.13       16.27      0.57 o
   3   8   1        8.48        7.93      0.41 o
   3   8   2       60.86       57.62      1.31 o
   3   8   3       13.79       14.12      0.55 o
   3   8   4      104.78      106.03      2.18 o
   3   8   5        3.46        3.45      0.38 o
   3   8   6       90.13       85.21      1.89 o
   3   8   7      115.77      107.98      2.33 o
   3   8   8       35.13       35.62      1.09 o
   3   8   9       14.94       15.08      0.73 o
   3   8  10       17.03       17.46      0.81 o
   3   8  11       12.06       12.26      0.74 o
   3   8  12       26.11       26.01      1.05 o
   3   8  13        1.97        2.97      0.57 o
   3   8  14        1.05        2.20      0.62 o
   3   8  15        9.31       10.38      0.84 o
   3   8  16        1.85        1.60      0.64 o
   3   8  17        4.86        5.00      0.72 o
   3   8  18        2.11        1.23      0.63 o
   3   8  19        5.45        5.11      0.71 o
   3   9   0       58.83       56.52      1.32 o
   3   9   1       12.85       13.01      0.54 o
   3   9   2      148.82      146.19      2.91 o
   3   9   3       33.27       32.56      0.94 o
   3   9   4       16.36       17.12      0.67 o
   3   9   5       44.97       45.44      1.21 o
   3   9   6        6.17        6.05      0.49 o
   3   9   7       47.82       47.07      1.29 o
   3   9   8        1.44        2.10      0.45 o
   3   9   9       65.80       69.23      1.76 o
   3   9  10        2.26        2.83      0.51 o
   3   9  11        6.79        6.81      0.64 o
   3   9  12       23.09       23.22      1.02 o
   3   9  13       21.87       20.58      1.04 o
   3   9  14        6.68        6.61      0.75 o
   3   9  15        2.24        2.48      0.66 o
   3   9  16        1.73        0.99      0.63 o
   3   9  17        0.28       -0.49      0.62 o
   3   9  18        5.72        5.39      0.72 o
   3   9  19        0.52        0.88      0.57 o
   3  10   0       28.74       29.82      0.92 o
   3  10   1       59.78       58.62      1.43 o
   3  10   2      166.58      166.13      3.30 o
   3  10   3       56.80       55.43      1.40 o
   3  10   4        8.80        9.16      0.55 o
   3  10   5       17.10       17.09      0.73 o
   3  10   6        0.51        0.47      0.40 o
   3  10   7        7.74        7.64      0.58 o
   3  10   8       31.61       31.47      1.09 o
   3  10   9       15.55       15.04      0.79 o
   3  10  10       17.15       15.88      0.83 o
   3  10  11        1.11        1.21      0.52 o
   3  10  12       27.88       28.07      1.18 o
   3  10  13       10.55       10.12      0.83 o
   3  10  14        7.65        7.21      0.78 o
   3  10  15        9.40        8.58      0.81 o
   3  10  16        1.41        1.67      0.66 o
   3  10  17        1.39        1.72      0.64 o
   3  10  18        5.53        5.96      0.72 o
   3  11   0        0.60        0.59      0.38 o
   3  11   1       31.56       30.31      0.97 o
   3  11   2       18.14       17.77      0.75 o
   3  11   3        9.79        9.28      0.58 o
   3  11   4       55.75       56.74      1.48 o
   3  11   5        4.85        5.25      0.52 o
   3  11   6       13.47       13.80      0.73 o
   3  11   7      100.32      100.60      2.34 o
   3  11   8       95.74       94.32      2.27 o
   3  11   9       15.89       15.84      0.83 o
   3  11  10        1.15        1.35      0.53 o
   3  11  11        3.13        3.17      0.62 o
   3  11  12        2.93        2.82      0.65 o
   3  11  13        8.94        8.94      0.82 o
   3  11  14        1.15        0.54      0.62 o
   3  11  15        1.64        1.44      0.64 o
   3  11  16        6.45        5.99      0.77 o
   3  11  17        3.16        2.65      0.66 o
   3  11  18        2.71        2.05      0.62 o
   3  12   0        7.16        6.51      0.55 o
   3  12   1       22.42       22.89      0.88 o
   3  12   2        8.44        9.51      0.62 o
   3  12   3      128.27      126.52      2.75 o
   3  12   4       17.82       18.79      0.83 o
   3  12   5       50.77       50.97      1.46 o
   3  12   6        2.07        2.37      0.51 o
   3  12   7       13.72       13.63      0.79 o
   3  12   8       13.31       13.62      0.80 o
   3  12   9       24.40       24.81      1.05 o
   3  12  10        8.23        9.69      0.77 o
   3  12  11        0.92        1.30      0.61 o
   3  12  12       19.60       19.67      1.05 o
   3  12  13       15.34       14.46      0.95 o
   3  12  14        8.72        8.31      0.81 o
   3  12  15        8.74        8.44      0.83 o
   3  12  16        5.48        5.38      0.74 o
   3  12  17        4.10        3.47      0.66 o
   3  13   0       45.56       46.58      1.37 o
   3  13   1       61.02       61.77      1.66 o
   3  13   2       32.45       33.13      1.14 o
   3  13   3       44.06       44.33      1.35 o
   3  13   4       20.13       19.69      0.90 o
   3  13   5        9.21       10.52      0.71 o
   3  13   6       53.32       54.57      1.59 o
   3  13   7        5.18        5.70      0.64 o
   3  13   8       12.59       12.30      0.80 o
   3  13   9        8.92        8.60      0.78 o
   3  13  10       15.72       16.06      0.96 o
   3  13  11       19.40       19.73      1.06 o
   3  13  12        1.05        0.79      0.63 o
   3  13  13       17.46       16.78      1.00 o
   3  13  14        1.89        1.36      0.65 o
   3  13  15       10.07       10.74      0.86 o
   3  13  16        1.25        1.77      0.62 o
   3  13  17        3.13        3.44      0.66 o
   3  14   0       83.99       85.83      2.13 o
   3  14   1       22.61       23.37      0.99 o
   3  14   2       17.44       17.69      0.88 o
   3  14   3       10.74       11.01      0.74 o
   3  14   4        2.64        2.56      0.56 o
   3  14   5       44.69       45.35      1.44 o
   3  14   6        5.35        5.93      0.65 o
   3  14   7        9.24        8.99      0.78 o
   3  14   8       36.84       37.68      1.40 o
   3  14   9       27.25       27.31      1.22 o
   3  14  10        9.84       10.19      0.85 o
   3  14  11        2.13        2.13      0.66 o
   3  14  12        3.61        3.36      0.68 o
   3  14  13        9.06        9.57      0.86 o
   3  14  14        0.14       -0.09      0.61 o
   3  14  15        5.15        4.58      0.70 o
   3  14  16        3.68        2.47      0.63 o
   3  15   0        3.59        3.09      0.59 o
   3  15   1       21.96       21.18      0.99 o
   3  15   2        0.45        0.16      0.52 o
   3  15   3       13.89       15.47      0.90 o
   3  15   4        2.35        2.49      0.61 o
   3  15   5       19.71       20.31      1.04 o
   3  15   6       13.72       13.67      0.90 o
   3  15   7        2.58        2.07      0.66 o
   3  15   8       14.17       14.82      0.95 o
   3  15   9        2.44        2.56      0.68 o
   3  15  10       40.56       40.09      1.47 o
   3  15  11        1.17        1.56      0.65 o
   3  15  12        7.14        7.40      0.82 o
   3  15  13       27.84       28.65      1.24 o
   3  15  14        3.80        3.82      0.68 o
   3  15  15        3.72        3.28      0.65 o
   3  16   0       18.97       19.67      1.04 o
   3  16   1        4.05        3.54      0.68 o
   3  16   2       14.85       15.31      0.94 o
   3  16   3        3.98        3.65      0.67 o
   3  16   4        9.89        9.29      0.81 o
   3  16   5        3.52        3.76      0.69 o
   3  16   6        3.85        4.35      0.72 o
   3  16   7       47.56       48.14      1.62 o
   3  16   8        5.40        5.61      0.75 o
   3  16   9       11.72       12.05      0.90 o
   3  16  10        1.70        1.29      0.67 o
   3  16  11        0.55        1.01      0.64 o
   3  16  12        4.29        4.30      0.71 o
   3  16  13        3.33        3.80      0.66 o
   3  16  14        2.77        3.16      0.63 o
   3  17   0        4.49        3.91      0.70 o
   3  17   1       14.17       15.17      0.96 o
   3  17   2       10.07       10.52      0.86 o
   3  17   3        2.81        2.62      0.66 o
   3  17   4        4.57        4.83      0.72 o
   3  17   5        1.66        1.27      0.63 o
   3  17   6       10.79        9.88      0.86 o
   3  17   7        1.88        1.46      0.65 o
   3  17   8       11.25       10.75      0.87 o
   3  17   9       20.27       21.02      1.12 o
   3  17  10        5.71        6.21      0.77 o
   3  17  11       12.46       12.31      0.89 o
   3  17  12        2.31        2.72      0.64 o
   3  17  13        3.40        3.26      0.65 o
   3  18   0       20.66       21.10      1.09 o
   3  18   1        1.95        1.54      0.65 o
   3  18   2        0.81        0.64      0.62 o
   3  18   3        1.85        2.39      0.66 o
   3  18   4        3.71        4.64      0.71 o
   3  18   5        9.37        9.44      0.83 o
   3  18   6       10.07       10.00      0.88 o
   3  18   7        1.88        2.05      0.68 o
   3  18   8        8.06        8.87      0.83 o
   3  18   9        2.02        2.06      0.65 o
   3  18  10        5.22        5.28      0.72 o
   3  18  11        0.79       -0.27      0.57 o
   3  19   0        3.08        3.40      0.71 o
   3  19   1        2.65        2.59      0.70 o
   3  19   2        0.71        0.40      0.63 o
   3  19   3        1.12        2.17      0.66 o
   3  19   4       10.10       10.55      0.88 o
   3  19   5        1.46        1.53      0.67 o
   3  19   6        9.15        8.89      0.82 o
   3  19   7        2.03        1.37      0.64 o
   3  19   8        5.65        5.42      0.72 o
   3  19   9        3.50        2.91      0.64 o
   3  20   0        1.20        0.71      0.63 o
   3  20   1        5.69        5.16      0.75 o
   3  20   2        1.71        1.22      0.64 o
   3  20   3        2.35        2.95      0.67 o
   3  20   4        5.91        5.35      0.74 o
   3  20   5        0.14        0.75      0.61 o
   3  20   6        3.98        4.35      0.68 o
   3  20   7        7.06        7.14      0.73 o
   3  21   0        0.42        0.71      0.59 o
   3  21   1        4.80        5.19      0.69 o
   3  21   2        1.61        1.73      0.61 o
   3  21   3        3.94        2.87      0.64 o
   3  21   4        4.62        3.63      0.69 o
   4   0   0      236.56      265.22      4.71 o
   4   0   1      794.58      827.73     14.76 o
   4   0   2       10.11       10.94      0.34 o
   4   0   3      159.03      171.61      3.11 o
   4   0   4      152.30      159.72      2.93 o
   4   0   5       16.39       15.67      0.48 o
   4   0   6      212.28      198.39      3.65 o
   4   0   7        6.88        7.17      0.38 o
   4   0   8      237.57      228.86      4.25 o
   4   0   9      621.98      616.98     10.97 o
   4   0  10       24.23       23.91      0.82 o
   4   0  11       74.53       71.63      1.72 o
   4   0  12       14.22       15.03      0.74 o
   4   0  13        9.57        8.79      0.65 o
   4   0  14        5.13        5.15      0.62 o
   4   0  15        1.18        1.16      0.53 o
   4   0  16       12.57       13.04      0.89 o
   4   0  17        0.01        0.34      0.60 o
   4   0  18       34.82       35.78      1.38 o
   4   0  19       78.45       80.25      2.22 o
   4   0  20        1.06        1.01      0.62 o
   4   0  21       17.45       17.32      0.94 o
   4   1   0      399.99      414.62      7.38 o
   4   1   1      869.85      918.15     16.42 o
   4   1   2      569.47      579.29     10.35 o
   4   1   3       88.29       96.61      1.84 o
   4   1   4       10.20       11.39      0.38 o
   4   1   5       85.05       91.00      1.79 o
   4   1   6      378.44      376.89      6.72 o
   4   1   7      114.04      118.05      2.32 o
   4   1   8        2.55        2.11      0.31 o
   4   1   9       10.94       10.32      0.53 o
   4   1  10       35.89       34.28      1.01 o
   4   1  11       35.84       37.84      1.13 o
   4   1  12       81.97       82.66      1.98 o
   4   1  13       19.50       19.08      0.86 o
   4   1  14      179.20      179.16      3.78 o
   4   1  15       24.53       25.38      1.07 o
   4   1  16       39.07       39.64      1.43 o
   4   1  17        1.31        1.72      0.63 o
   4   1  18        2.40        2.07      0.66 o
   4   1  19        4.06        3.69      0.73 o
   4   1  20        5.24        4.57      0.72 o
   4   1  21        2.25        1.82      0.60 o
   4   2   0      672.55      694.90     12.37 o
   4   2   1        8.56        5.62      0.25 o
   4   2   2      498.22      513.57      9.13 o
   4   2   3      236.53      234.76      4.21 o
   4   2   4      143.39      149.32      2.76 o
   4   2   5      441.91      438.66      7.81 o
   4   2   6      268.14      270.70      4.90 o
   4   2   7       23.83       23.81      0.69 o
   4   2   8       12.27       12.82      0.53 o
   4   2   9       99.03       96.23      2.06 o
   4   2  10       29.66       29.48      0.93 o
   4   2  11       99.83       99.51      2.22 o
   4   2  12       44.82       44.72      1.31 o
   4   2  13       71.37       71.95      1.85 o
   4   2  14       55.79       57.34      1.63 o
   4   2  15       41.18       42.41      1.45 o
   4   2  16        9.58        9.12      0.81 o
   4   2  17        7.17        7.98      0.79 o
   4   2  18        3.60        3.98      0.70 o
   4   2  19       34.59       35.67      1.40 o
   4   2  20        6.39        5.58      0.75 o
   4   2  21        1.53        1.94      0.60 o
   4   3   0     2164.59     2157.53     38.14 o
   4   3   1      722.96      764.68     13.60 o
   4   3   2        9.11       10.70      0.36 o
   4   3   3       42.61       40.26      0.89 o
   4   3   4      707.93      702.61     12.52 o
   4   3   5      336.94      329.17      5.88 o
   4   3   6      391.35      380.96      6.81 o
   4   3   7       31.90       33.87      0.88 o
   4   3   8      278.70      273.71      5.05 o
   4   3   9      222.94      220.53      4.21 o
   4   3  10        1.75        2.06      0.40 o
   4   3  11       44.48       46.69      1.30 o
   4   3  12       69.37       69.65      1.76 o
   4   3  13        1.05        1.20      0.48 o
   4   3  14       26.47       25.95      1.05 o
   4   3  15        7.50        7.60      0.73 o
   4   3  16        8.85        8.89      0.80 o
   4   3  17        1.09        1.03      0.60 o
   4   3  18       14.56       13.87      0.93 o
   4   3  19       20.26       20.09      1.09 o
   4   3  20        3.74        3.41      0.67 o
   4   3  21        2.06        2.20      0.62 o
   4   4   0      105.23      114.03      2.15 o
   4   4   1     1353.58     1389.36     24.65 o
   4   4   2       94.61      103.56      1.98 o
   4   4   3      202.79      203.06      3.69 o
   4   4   4      471.99      476.74      8.32 o
   4   4   5      546.87      544.85      9.70 o
   4   4   6       68.17       71.50      1.52 o
   4   4   7       44.05       42.48      1.05 o
   4   4   8       58.78       55.97      1.35 o
   4   4   9       69.04       70.34      1.64 o
   4   4  10        1.05        1.16      0.39 o
   4   4  11       38.65       39.19      1.18 o
   4   4  12        4.26        4.41      0.53 o
   4   4  13       37.85       36.95      1.23 o
   4   4  14        0.34        0.47      0.50 o
   4   4  15        7.14        7.47      0.73 o
   4   4  16        8.39        8.05      0.78 o
   4   4  17        5.70        5.63      0.74 o
   4   4  18        6.04        5.92      0.75 o
   4   4  19       11.08       11.53      0.89 o
   4   4  20        4.15        3.25      0.66 o
   4   5   0       52.56       47.66      1.04 o
   4   5   1      233.21      250.18      4.51 o
   4   5   2      322.54      302.71      5.42 o
   4   5   3      164.68      165.41      3.08 o
   4   5   4      285.48      280.39      5.07 o
   4   5   5       10.38        9.17      0.42 o
   4   5   6      199.91      188.78      3.56 o
   4   5   7       54.12       52.25      1.24 o
   4   5   8      102.11      101.39      2.16 o
   4   5   9       47.05       45.65      1.23 o
   4   5  10       70.75       71.40      1.73 o
   4   5  11        6.19        5.78      0.55 o
   4   5  12        4.76        4.67      0.55 o
   4   5  13       11.67       12.59      0.76 o
   4   5  14       69.30       69.48      1.89 o
   4   5  15       40.38       40.35      1.44 o
   4   5  16        2.90        2.60      0.66 o
   4   5  17       12.22       13.24      0.91 o
   4   5  18        8.03        8.64      0.83 o
   4   5  19        7.44        7.14      0.77 o
   4   5  20        2.30        3.07      0.63 o
   4   6   0      286.55      313.19      5.61 o
   4   6   1      387.93      393.71      7.00 o
   4   6   2      153.63      158.91      2.99 o
   4   6   3      133.00      129.26      2.50 o
   4   6   4       53.87       54.13      1.22 o
   4   6   5       71.62       71.91      1.55 o
   4   6   6      109.01      111.70      2.26 o
   4   6   7      129.29      127.36      2.60 o
   4   6   8       60.65       62.30      1.51 o
   4   6   9       44.83       44.31      1.23 o
   4   6  10       31.50       31.27      1.03 o
   4   6  11       71.71       72.13      1.82 o
   4   6  12       28.39       28.85      1.07 o
   4   6  13        0.18        0.40      0.49 o
   4   6  14        8.42        8.32      0.75 o
   4   6  15       10.24       10.48      0.83 o
   4   6  16        1.81        1.94      0.64 o
   4   6  17       11.53       10.41      0.86 o
   4   6  18        4.98        5.01      0.75 o
   4   6  19        7.45        7.84      0.78 o
   4   6  20        3.92        4.42      0.66 o
   4   7   0      186.60      180.81      3.39 o
   4   7   1       96.28       97.53      1.96 o
   4   7   2        6.21        7.14      0.39 o
   4   7   3       49.66       46.38      1.11 o
   4   7   4       11.34       12.50      0.51 o
   4   7   5      200.54      197.72      3.75 o
   4   7   6       14.81       13.85      0.60 o
   4   7   7       16.87       14.60      0.64 o
   4   7   8       25.90       27.18      0.91 o
   4   7   9        2.56        3.06      0.45 o
   4   7  10       29.42       29.05      1.02 o
   4   7  11        3.41        3.07      0.52 o
   4   7  12        3.79        3.65      0.56 o
   4   7  13        8.86        9.43      0.72 o
   4   7  14        1.18        1.16      0.60 o
   4   7  15        3.63        3.48      0.67 o
   4   7  16        2.31        2.59      0.66 o
   4   7  17        7.35        7.03      0.77 o
   4   7  18        4.25        3.12      0.70 o
   4   7  19        4.28        4.09      0.68 o
   4   7  20        1.75        1.91      0.62 o
   4   8   0       28.87       25.40      0.75 o
   4   8   1       43.78       42.36      1.05 o
   4   8   2       41.07       40.48      1.03 o
   4   8   3       24.93       24.02      0.75 o
   4   8   4       51.21       48.62      1.22 o
   4   8   5       17.44       16.79      0.66 o
   4   8   6       26.74       27.71      0.89 o
   4   8   7       17.21       16.66      0.71 o
   4   8   8       12.60       11.79      0.64 o
   4   8   9        5.13        6.52      0.56 o
   4   8  10       30.88       30.50      1.08 o
   4   8  11       22.07       23.15      0.97 o
   4   8  12        3.02        4.11      0.58 o
   4   8  13       24.56       24.81      1.11 o
   4   8  14        6.20        6.20      0.73 o
   4   8  15        7.52        6.25      0.75 o
   4   8  16        1.36        0.67      0.63 o
   4   8  17        1.60        1.49      0.67 o
   4   8  18        2.56        2.13      0.66 o
   4   8  19        4.79        3.31      0.65 o
   4   9   0      137.47      143.14      2.86 o
   4   9   1       79.32       80.27      1.78 o
   4   9   2       45.22       43.97      1.15 o
   4   9   3       18.59       17.54      0.68 o
   4   9   4       20.53       19.02      0.73 o
   4   9   5       40.17       39.39      1.12 o
   4   9   6       15.79       16.57      0.72 o
   4   9   7       49.91       52.36      1.41 o
   4   9   8       35.02       35.64      1.13 o
   4   9   9       72.03       72.58      1.84 o
   4   9  10       16.98       16.94      0.84 o
   4   9  11        1.30        1.55      0.53 o
   4   9  12        8.56        8.19      0.70 o
   4   9  13       10.49        9.99      0.83 o
   4   9  14        7.69        7.78      0.79 o
   4   9  15        7.65        7.44      0.79 o
   4   9  16        4.74        3.84      0.70 o
   4   9  17        4.59        4.12      0.73 o
   4   9  18        0.51        0.21      0.60 o
   4   9  19        8.89        9.21      0.76 o
   4  10   0       11.10       10.42      0.56 o
   4  10   1       36.00       36.27      1.05 o
   4  10   2       14.80       13.68      0.64 o
   4  10   3        8.32        9.19      0.55 o
   4  10   4       80.20       80.84      1.87 o
   4  10   5       11.50       11.99      0.64 o
   4  10   6       30.27       30.52      1.02 o
   4  10   7       18.97       19.19      0.83 o
   4  10   8       11.56       11.25      0.70 o
   4  10   9        0.17        0.28      0.47 o
   4  10  10        3.67        3.46      0.57 o
   4  10  11        8.42        8.82      0.73 o
   4  10  12        7.28        6.90      0.75 o
   4  10  13        0.07        0.12      0.58 o
   4  10  14       20.33       19.62      1.06 o
   4  10  15        3.76        3.36      0.70 o
   4  10  16        7.34        7.19      0.88 o
   4  10  17        5.10        5.36      0.73 o
   4  10  18        0.47        0.38      0.58 o
   4  11   0        0.49        0.23      0.38 o
   4  11   1       12.08       11.10      0.62 o
   4  11   2      117.48      117.67      2.54 o
   4  11   3       33.31       33.93      1.07 o
   4  11   4       22.12       21.77      0.86 o
   4  11   5        2.37        1.82      0.47 o
   4  11   6        6.26        6.31      0.57 o
   4  11   7       19.89       20.24      0.89 o
   4  11   8       27.70       27.83      1.06 o
   4  11   9       49.39       48.74      1.48 o
   4  11  10       32.58       33.29      1.22 o
   4  11  11       12.63       12.25      0.86 o
   4  11  12        6.46        6.91      0.76 o
   4  11  13        4.22        4.14      0.70 o
   4  11  14        4.30        4.63      0.79 o
   4  11  15        0.20        0.36      0.62 o
   4  11  16       11.51       11.49      0.89 o
   4  11  17        3.30        3.56      0.68 o
   4  11  18        1.74        2.05      0.60 o
   4  12   0        0.84        1.51      0.45 o
   4  12   1       98.36       96.88      2.23 o
   4  12   2       60.41       62.30      1.63 o
   4  12   3       20.36       20.43      0.87 o
   4  12   4       83.37       85.44      2.07 o
   4  12   5       41.02       41.04      1.29 o
   4  12   6        3.64        2.87      0.53 o
   4  12   7       12.55       12.97      0.77 o
   4  12   8       41.82       41.60      1.36 o
   4  12   9       10.72       10.17      0.75 o
   4  12  10       17.38       17.45      0.98 o
   4  12  11       11.39       10.94      0.86 o
   4  12  12        2.07        2.07      0.65 o
   4  12  13        3.52        3.72      0.71 o
   4  12  14       25.94       27.16      1.21 o
   4  12  15       17.37       16.36      1.01 o
   4  12  16       11.09       11.95      0.88 o
   4  12  17        2.15        2.48      0.62 o
   4  13   0       16.54       16.62      0.82 o
   4  13   1       24.42       24.48      0.98 o
   4  13   2        1.20        1.54      0.49 o
   4  13   3       86.45       84.44      2.09 o
   4  13   4       14.21       13.59      0.79 o
   4  13   5      115.72      115.16      2.66 o
   4  13   6       24.43       25.38      1.05 o
   4  13   7       27.23       27.05      1.10 o
   4  13   8        8.21        9.77      0.79 o
   4  13   9        8.43        7.70      0.77 o
   4  13  10        2.12        2.78      0.66 o
   4  13  11       12.85       13.66      0.92 o
   4  13  12        8.89        8.73      0.81 o
   4  13  13        0.07       -0.08      0.60 o
   4  13  14        1.57        1.82      0.66 o
   4  13  15        3.34        3.11      0.68 o
   4  13  16        0.15        0.25      0.57 o
   4  14   0       45.57       45.26      1.42 o
   4  14   1       11.06       10.88      0.75 o
   4  14   2      101.77      101.53      2.44 o
   4  14   3       13.28       12.94      0.80 o
   4  14   4       37.35       35.16      1.25 o
   4  14   5        4.49        4.75      0.63 o
   4  14   6       28.66       28.93      1.19 o
   4  14   7        4.01        3.84      0.68 o
   4  14   8       26.45       26.53      1.18 o
   4  14   9        4.71        4.79      0.71 o
   4  14  10        4.98        5.08      0.73 o
   4  14  11        8.82        7.79      0.80 o
   4  14  12        3.95        3.91      0.70 o
   4  14  13        1.95        1.11      0.65 o
   4  14  14        3.89        3.74      0.69 o
   4  14  15        1.75        1.53      0.63 o
   4  14  16        0.71        1.34      0.60 o
   4  15   0        1.83        1.59      0.56 o
   4  15   1       32.91       33.37      1.27 o
   4  15   2       35.78       35.55      1.32 o
   4  15   3        9.52        9.80      0.79 o
   4  15   4        1.90        2.21      0.63 o
   4  15   5        3.09        3.02      0.66 o
   4  15   6        5.22        4.79      0.71 o
   4  15   7       12.18       12.47      0.90 o
   4  15   8       15.43       14.65      0.95 o
   4  15   9       15.45       14.30      0.96 o
   4  15  10        0.63        0.55      0.64 o
   4  15  11       26.64       25.88      1.22 o
   4  15  12       19.26       18.98      1.06 o
   4  15  13        0.06        0.16      0.61 o
   4  15  14        0.84        0.49      0.60 o
   4  15  15        7.31        7.38      0.75 o
   4  16   0        4.96        4.73      0.70 o
   4  16   1        4.28        4.41      0.70 o
   4  16   2        3.80        3.80      0.69 o
   4  16   3        1.06        0.87      0.61 o
   4  16   4        3.42        4.19      0.70 o
   4  16   5       18.12       17.12      1.01 o
   4  16   6       19.57       19.28      1.06 o
   4  16   7        0.30        0.35      0.62 o
   4  16   8        5.92        7.11      0.78 o
   4  16   9       15.10       15.62      0.98 o
   4  16  10        1.74        2.31      0.68 o
   4  16  11        0.87        0.28      0.63 o
   4  16  12        2.62        2.76      0.66 o
   4  16  13        9.28        8.72      0.78 o
   4  16  14        1.28        0.33      0.59 o
   4  17   0        4.73        4.95      0.73 o
   4  17   1        4.17        3.52      0.70 o
   4  17   2        4.56        4.23      0.71 o
   4  17   3        4.58        3.95      0.71 o
   4  17   4        0.99        0.94      0.63 o
   4  17   5        2.44        2.18      0.66 o
   4  17   6        2.38        2.07      0.66 o
   4  17   7        8.43        8.38      0.82 o
   4  17   8       11.76       12.11      0.93 o
   4  17   9        7.63        8.41      0.83 o
   4  17  10        5.79        5.88      0.76 o
   4  17  11        0.85        0.44      0.61 o
   4  17  12        1.76        1.38      0.61 o
   4  18   0        7.81        6.84      0.77 o
   4  18   1        6.31        7.07      0.78 o
   4  18   2       10.30       10.89      0.87 o
   4  18   3        9.14        7.76      0.80 o
   4  18   4        2.62        2.79      0.68 o
   4  18   5        2.92        2.76      0.70 o
   4  18   6        1.10        1.83      0.67 o
   4  18   7        5.76        5.97      0.77 o
   4  18   8        4.54        5.43      0.74 o
   4  18   9        2.34        2.55      0.66 o
   4  18  10        2.58        2.55      0.64 o
   4  18  11        4.48        4.41      0.69 o
   4  19   0        9.16        9.17      0.86 o
   4  19   1        1.75        1.38      0.66 o
   4  19   2        3.14        3.45      0.71 o
   4  19   3        2.57        2.26      0.68 o
   4  19   4        9.70        9.13      0.85 o
   4  19   5        3.19        3.10      0.69 o
   4  19   6        4.27        3.96      0.71 o
   4  19   7        1.19        1.35      0.63 o
   4  19   8        3.75        2.93      0.66 o
   4  19   9        5.07        5.53      0.69 o
   4  20   0        1.25        1.67      0.65 o
   4  20   1        6.30        5.76      0.74 o
   4  20   2        0.78        0.86      0.62 o
   4  20   3        4.23        4.83      0.70 o
   4  20   4        0.58        0.99      0.61 o
   4  20   5        7.03        6.05      0.73 o
   4  20   6        4.05        4.47      0.67 o
   4  20   7       14.47       14.30      0.90 o
   4  21   0        0.02        0.33      0.56 o
   4  21   1        5.58        5.81      0.70 o
   4  21   2        9.47        9.22      0.81 o
   4  21   3        4.44        4.26      0.69 o
   5   0   1      122.23      133.89      2.46 o
   5   0   2      120.52      112.78      2.12 o
   5   0   3       67.40       66.64      1.35 o
   5   0   4       82.91       87.19      1.72 o
   5   0   5      628.31      626.47     11.12 o
   5   0   6      277.89      279.91      5.06 o
   5   0   7       23.98       21.58      0.66 o
   5   0   8       11.02       11.72      0.51 o
   5   0   9       23.49       23.85      0.80 o
   5   0  10        1.09        1.58      0.39 o
   5   0  11        0.53        0.10      0.38 o
   5   0  12       77.12       75.63      1.87 o
   5   0  13       16.45       16.83      0.82 o
   5   0  14        1.36        1.68      0.53 o
   5   0  15       23.46       24.87      1.10 o
   5   0  16       30.70       32.27      1.29 o
   5   0  17       13.60       14.49      0.94 o
   5   0  18        0.47        0.23      0.60 o
   5   0  19        0.06       -0.07      0.61 o
   5   0  20        8.02        8.45      0.77 o
   5   0  21        9.75        9.63      0.79 o
   5   1   0      168.47      154.76      2.80 o
   5   1   1      112.03      109.60      2.05 o
   5   1   2      468.77      486.83      8.61 o
   5   1   3      345.93      357.23      6.32 o
   5   1   4      159.90      169.20      3.11 o
   5   1   5       44.32       45.10      1.02 o
   5   1   6      191.99      183.30      3.41 o
   5   1   7        3.81        4.10      0.34 o
   5   1   8       23.26       21.82      0.70 o
   5   1   9       41.89       40.30      1.09 o
   5   1  10       88.73       86.52      1.95 o
   5   1  11       61.22       62.33      1.58 o
   5   1  12       82.32       81.64      1.98 o
   5   1  13        8.08        8.92      0.66 o
   5   1  14       14.79       15.70      0.83 o
   5   1  15        5.73        5.94      0.68 o
   5   1  16        4.92        4.47      0.69 o
   5   1  17        9.70        9.21      0.83 o
   5   1  18        0.48        0.16      0.60 o
   5   1  19        1.00        1.08      0.64 o
   5   1  20        5.26        4.23      0.68 o
   5   1  21        0.88        0.29      0.58 o
   5   2   0       92.70       92.59      1.76 o
   5   2   1      343.72      356.52      6.30 o
   5   2   2      148.36      140.04      2.59 o
   5   2   3       16.43       22.57      0.60 o
   5   2   4        1.07        1.11      0.23 o
   5   2   5       22.46       23.07      0.65 o
   5   2   6       58.97       60.31      1.32 o
   5   2   7       87.49       86.11      1.80 o
   5   2   8       65.50       68.56      1.55 o
   5   2   9       43.37       45.35      1.20 o
   5   2  10       17.91       18.33      0.75 o
   5   2  11        9.09        8.04      0.57 o
   5   2  12       62.71       60.22      1.61 o
   5   2  13       23.15       22.97      0.96 o
   5   2  14       23.46       23.09      0.99 o
   5   2  15        5.38        6.28      0.70 o
   5   2  16       20.01       21.42      1.07 o
   5   2  17        0.90        0.56      0.60 o
   5   2  18        7.94        8.69      0.81 o
   5   2  19       16.77       15.82      0.99 o
   5   2  20        1.77        2.19      0.62 o
   5   3   0       80.34       76.93      1.51 o
   5   3   1       20.59       20.95      0.56 o
   5   3   2       62.76       64.53      1.31 o
   5   3   3       21.41       22.98      0.62 o
   5   3   4      420.31      437.86      7.73 o
   5   3   5       96.62       95.10      1.89 o
   5   3   6       84.15       83.65      1.73 o
   5   3   7      102.60      102.09      2.08 o
   5   3   8       13.11       12.87      0.57 o
   5   3   9        3.44        3.90      0.42 o
   5   3  10       28.23       29.59      0.96 o
   5   3  11       19.56       20.10      0.83 o
   5   3  12        0.16        0.47      0.44 o
   5   3  13       11.22       11.29      0.73 o
   5   3  14       11.95       12.73      0.79 o
   5   3  15        2.24        2.59      0.63 o
   5   3  16       10.10       10.58      0.85 o
   5   3  17       12.36       12.31      0.90 o
   5   3  18       11.50       11.36      0.86 o
   5   3  19       11.87       11.91      0.90 o
   5   3  20        1.64        1.74      0.61 o
   5   4   0       30.10       22.65      0.61 o
   5   4   1      155.18      168.38      3.09 o
   5   4   2      201.00      213.43      3.86 o
   5   4   3      307.24      294.97      5.27 o
   5   4   4      168.86      164.31      3.07 o
   5   4   5        0.13        1.03      0.27 o
   5   4   6       30.28       28.42      0.79 o
   5   4   7      159.38      148.96      2.90 o
   5   4   8       54.97       54.50      1.34 o
   5   4   9        1.03        1.63      0.39 o
   5   4  10       16.92       16.53      0.73 o
   5   4  11       10.65        9.81      0.63 o
   5   4  12       15.05       16.21      0.81 o
   5   4  13       22.85       22.08      0.96 o
   5   4  14       15.80       14.99      0.86 o
   5   4  15        2.27        2.20      0.63 o
   5   4  16        5.49        5.48      0.73 o
   5   4  17        0.28        0.26      0.60 o
   5   4  18        8.71        9.00      0.86 o
   5   4  19        3.16        3.08      0.68 o
   5   4  20        3.49        4.02      0.66 o
   5   5   0       67.07       64.03      1.34 o
   5   5   1       77.56       77.24      1.57 o
   5   5   2      118.04      109.06      2.12 o
   5   5   3       84.33       84.75      1.72 o
   5   5   4      269.77      254.95      4.63 o
   5   5   5       13.13       12.21      0.50 o
   5   5   6      128.09      123.18      2.45 o
   5   5   7       17.33       16.72      0.65 o
   5   5   8      123.19      119.57      2.49 o
   5   5   9       58.33       59.33      1.49 o
   5   5  10       20.24       21.51      0.84 o
   5   5  11       16.55       16.49      0.79 o
   5   5  12       12.70       13.11      0.75 o
   5   5  13       83.96       82.47      2.09 o
   5   5  14        5.61        5.36      0.68 o
   5   5  15        3.90        3.69      0.68 o
   5   5  16       17.03       18.18      1.02 o
   5   5  17       22.13       21.76      1.10 o
   5   5  18        7.43        7.02      0.79 o
   5   5  19        9.58       10.65      0.86 o
   5   5  20        0.46        0.42      0.56 o
   5   6   0      359.26      329.17      5.88 o
   5   6   1      316.35      315.63      5.65 o
   5   6   2      184.88      169.43      3.18 o
   5   6   3      618.30      601.47     10.64 o
   5   6   4       39.97       36.80      0.94 o
   5   6   5       10.14        9.44      0.47 o
   5   6   6       14.35       14.30      0.60 o
   5   6   7       48.45       48.74      1.25 o
   5   6   8       95.56       92.43      2.05 o
   5   6   9       40.59       41.75      1.21 o
   5   6  10       69.18       70.27      1.76 o
   5   6  11       85.32       86.03      2.08 o
   5   6  12        3.79        3.53      0.55 o
   5   6  13       38.75       38.74      1.31 o
   5   6  14        2.00        2.42      0.62 o
   5   6  15        9.23        8.43      0.80 o
   5   6  16        6.31        5.89      0.75 o
   5   6  17        7.94        7.68      0.81 o
   5   6  18        4.04        4.83      0.74 o
   5   6  19        9.25        9.19      0.81 o
   5   6  20        1.99        2.13      0.62 o
   5   7   0       13.02       11.78      0.49 o
   5   7   1        6.25        8.53      0.43 o
   5   7   2      164.75      149.23      2.87 o
   5   7   3      479.23      454.20      8.06 o
   5   7   4        4.10        4.33      0.38 o
   5   7   5       82.65       79.50      1.76 o
   5   7   6       70.29       68.32      1.60 o
   5   7   7       97.37       99.53      2.17 o
   5   7   8      136.28      135.44      2.83 o
   5   7   9       83.41       80.62      1.92 o
   5   7  10      115.09      113.61      2.54 o
   5   7  11       27.17       27.79      1.05 o
   5   7  12       64.46       61.59      1.72 o
   5   7  13       22.86       21.91      1.04 o
   5   7  14       14.39       14.52      0.92 o
   5   7  15        6.02        6.07      0.75 o
   5   7  16        6.88        6.92      0.79 o
   5   7  17       17.13       16.85      1.04 o
   5   7  18        6.18        6.10      0.76 o
   5   7  19        4.22        3.99      0.68 o
   5   8   0       56.07       46.28      1.14 o
   5   8   1       69.35       72.04      1.59 o
   5   8   2       62.19       59.08      1.39 o
   5   8   3        8.65        8.91      0.50 o
   5   8   4      143.01      147.73      2.95 o
   5   8   5      158.56      157.58      3.15 o
   5   8   6       41.92       42.04      1.18 o
   5   8   7      115.11      111.36      2.41 o
   5   8   8        7.46        8.17      0.59 o
   5   8   9       72.29       70.68      1.79 o
   5   8  10       78.49       78.42      1.96 o
   5   8  11       69.49       71.28      1.88 o
   5   8  12       16.50       16.48      0.89 o
   5   8  13       46.05       47.36      1.57 o
   5   8  14       40.72       38.42      1.44 o
   5   8  15       20.71       20.19      1.07 o
   5   8  16        7.87        7.75      0.81 o
   5   8  17       83.41       81.25      2.26 o
   5   8  18       13.25       12.96      0.92 o
   5   8  19        1.79        1.65      0.60 o
   5   9   0      111.62      118.72      2.46 o
   5   9   1        3.36        4.79      0.44 o
   5   9   2       21.69       25.29      0.83 o
   5   9   3      111.20      110.87      2.35 o
   5   9   4       43.52       41.80      1.16 o
   5   9   5       26.25       27.89      0.93 o
   5   9   6       66.24       68.74      1.68 o
   5   9   7       85.30       88.41      2.06 o
   5   9   8       61.98       62.08      1.63 o
   5   9   9       57.64       58.36      1.60 o
   5   9  10      113.82      114.05      2.62 o
   5   9  11      123.17      124.91      2.85 o
   5   9  12       44.39       43.65      1.48 o
   5   9  13        1.65        1.85      0.63 o
   5   9  14        9.76        9.55      0.85 o
   5   9  15       10.30        9.97      0.86 o
   5   9  16        9.38        8.89      0.87 o
   5   9  17       20.21       20.32      1.08 o
   5   9  18       13.05       13.46      0.90 o
   5   9  19       12.90       13.30      0.87 o
   5  10   0        2.12        2.47      0.42 o
   5  10   1      118.92      123.37      2.59 o
   5  10   2       20.12       20.61      0.79 o
   5  10   3      134.00      139.13      2.89 o
   5  10   4       78.57       78.10      1.85 o
   5  10   5       23.64       25.10      0.92 o
   5  10   6       58.44       59.57      1.57 o
   5  10   7        5.30        5.62      0.57 o
   5  10   8        1.59        1.26      0.49 o
   5  10   9       16.80       16.24      0.84 o
   5  10  10       34.57       32.72      1.20 o
   5  10  11       62.91       62.48      1.83 o
   5  10  12        5.16        5.49      0.72 o
   5  10  13       25.63       25.89      1.18 o
   5  10  14       37.56       38.22      1.44 o
   5  10  15        2.48        2.47      0.67 o
   5  10  16       29.80       31.04      1.31 o
   5  10  17       10.98       11.64      0.88 o
   5  10  18        0.06        0.18      0.57 o
   5  11   0      120.05      119.12      2.57 o
   5  11   1       37.37       37.26      1.14 o
   5  11   2        2.82        3.15      0.48 o
   5  11   3        8.76        8.70      0.61 o
   5  11   4      188.77      185.78      3.76 o
   5  11   5       34.23       33.53      1.12 o
   5  11   6       60.12       58.79      1.60 o
   5  11   7        0.02        0.08      0.46 o
   5  11   8       32.17       31.25      1.14 o
   5  11   9       22.32       22.85      1.01 o
   5  11  10       31.82       32.14      1.25 o
   5  11  11       28.23       28.16      1.22 o
   5  11  12        0.99        0.75      0.62 o
   5  11  13        3.73        4.48      0.72 o
   5  11  14        4.05        5.08      0.73 o
   5  11  15        2.97        3.11      0.72 o
   5  11  16       17.72       18.26      1.03 o
   5  11  17        1.62        1.40      0.61 o
   5  12   0       11.65       11.37      0.69 o
   5  12   1       35.18       35.32      1.14 o
   5  12   2       21.12       20.98      0.89 o
   5  12   3       25.51       25.35      0.98 o
   5  12   4       46.25       46.08      1.38 o
   5  12   5        4.21        5.01      0.58 o
   5  12   6       38.16       38.43      1.27 o
   5  12   7        4.02        4.40      0.60 o
   5  12   8        3.63        3.86      0.60 o
   5  12   9       29.32       29.66      1.20 o
   5  12  10       17.11       17.33      0.99 o
   5  12  11       11.74       12.36      0.90 o
   5  12  12       11.79       11.96      0.90 o
   5  12  13       13.57       12.80      0.92 o
   5  12  14        5.63        5.26      0.77 o
   5  12  15        4.12        4.45      0.72 o
   5  12  16        7.08        6.22      0.75 o
   5  12  17        0.93       -0.01      0.57 o
   5  13   0        1.50        2.00      0.51 o
   5  13   1       15.70       14.98      0.80 o
   5  13   2        7.91        8.12      0.66 o
   5  13   3       15.77       14.90      0.81 o
   5  13   4        9.83        9.84      0.71 o
   5  13   5        3.97        4.11      0.60 o
   5  13   6       47.53       48.31      1.49 o
   5  13   7       14.44       14.71      0.88 o
   5  13   8        5.28        5.77      0.72 o
   5  13   9        2.15        2.38      0.64 o
   5  13  10        4.37        4.17      0.70 o
   5  13  11        2.56        2.96      0.68 o
   5  13  12        2.41        2.14      0.65 o
   5  13  13        1.66        1.92      0.68 o
   5  13  14        7.60        7.96      0.82 o
   5  13  15        0.77        0.68      0.62 o
   5  13  16       11.76       11.66      0.82 o
   5  14   0       10.24       10.38      0.74 o
   5  14   1       11.71       12.35      0.78 o
   5  14   2       15.02       16.44      0.88 o
   5  14   3        4.52        5.36      0.64 o
   5  14   4       14.91       15.49      0.87 o
   5  14   5        9.95        9.60      0.78 o
   5  14   6       24.61       24.08      1.11 o
   5  14   7        5.83        5.34      0.73 o
   5  14   8        4.42        3.02      0.68 o
   5  14   9        0.14       -0.14      0.59 o
   5  14  10        2.30        2.55      0.66 o
   5  14  11       10.62       10.45      0.86 o
   5  14  12        1.55        1.60      0.68 o
   5  14  13        4.69        5.32      0.75 o
   5  14  14        1.10        1.40      0.64 o
   5  14  15        0.31       -0.03      0.57 o
   5  15   0        7.85        8.24      0.75 o
   5  15   1        1.55        2.08      0.60 o
   5  15   2        5.53        5.13      0.68 o
   5  15   3       14.30       15.56      0.94 o
   5  15   4       10.34       10.01      0.83 o
   5  15   5        3.29        3.69      0.68 o
   5  15   6        4.67        3.94      0.70 o
   5  15   7        8.85        9.19      0.84 o
   5  15   8        4.79        4.98      0.73 o
   5  15   9        2.85        2.96      0.70 o
   5  15  10        1.33        1.46      0.64 o
   5  15  11        2.84        2.84      0.71 o
   5  15  12        6.32        6.35      0.79 o
   5  15  13       10.46       10.19      0.83 o
   5  15  14       11.78       11.74      0.84 o
   5  16   0        1.32        1.19      0.62 o
   5  16   1       17.49       17.95      1.02 o
   5  16   2       30.36       30.45      1.27 o
   5  16   3        1.39        1.73      0.64 o
   5  16   4       12.79       12.90      0.91 o
   5  16   5        7.35        6.80      0.78 o
   5  16   6        3.08        3.11      0.68 o
   5  16   7        1.15        1.43      0.64 o
   5  16   8        3.12        2.29      0.66 o
   5  16   9       15.08       15.69      1.01 o
   5  16  10        1.15        0.54      0.64 o
   5  16  11        3.08        2.61      0.68 o
   5  16  12        1.58        1.72      0.63 o
   5  16  13        0.25        0.22      0.57 o
   5  17   0        0.70        1.01      0.63 o
   5  17   1        9.19        9.67      0.85 o
   5  17   2        1.74        2.20      0.66 o
   5  17   3        0.25        0.36      0.60 o
   5  17   4       13.02       14.32      0.94 o
   5  17   5        5.29        4.82      0.73 o
   5  17   6        1.15        1.50      0.63 o
   5  17   7       11.90       12.28      0.93 o
   5  17   8        6.22        6.42      0.78 o
   5  17   9       12.86       12.45      0.92 o
   5  17  10        0.31       -0.09      0.60 o
   5  17  11        7.61        7.69      0.76 o
   5  17  12        1.56        1.24      0.59 o
   5  18   0        8.02        7.52      0.79 o
   5  18   1        7.35        6.93      0.79 o
   5  18   2        4.16        4.53      0.71 o
   5  18   3        0.01        0.65      0.62 o
   5  18   4        7.64        7.48      0.83 o
   5  18   5        3.55        3.68      0.73 o
   5  18   6        1.58        1.56      0.66 o
   5  18   7        0.57        0.55      0.63 o
   5  18   8        1.95        1.89      0.65 o
   5  18   9        5.73        4.84      0.71 o
   5  18  10        0.60        0.92      0.59 o
   5  19   0        1.90        2.68      0.68 o
   5  19   1        7.26        6.64      0.79 o
   5  19   2        0.61        0.73      0.64 o
   5  19   3        1.82        1.81      0.66 o
   5  19   4        0.51        0.42      0.62 o
   5  19   5        0.40        0.27      0.62 o
   5  19   6        8.18        7.12      0.78 o
   5  19   7        5.08        4.88      0.70 o
   5  19   8        0.26       -0.18      0.56 o
   5  20   0        0.00       -0.25      0.58 o
   5  20   1        3.54        3.24      0.67 o
   5  20   2        2.77        2.00      0.65 o
   5  20   3        2.57        1.96      0.64 o
   5  20   4        0.21        0.41      0.57 o
   5  20   5        6.14        6.32      0.72 o
   5  20   6        1.53        1.15      0.63 o
   6   0   0      543.47      522.49      9.19 o
   6   0   1       66.90       73.26      1.46 o
   6   0   2      109.85      116.09      2.20 o
   6   0   3       43.95       40.36      0.92 o
   6   0   4       24.66       24.84      0.68 o
   6   0   5       17.71       16.52      0.55 o
   6   0   6       20.69       21.49      0.66 o
   6   0   7        7.31        6.18      0.40 o
   6   0   8       92.86       94.06      2.01 o
   6   0   9       75.40       72.94      1.69 o
   6   0  10        1.12        1.31      0.41 o
   6   0  11        8.10        7.77      0.58 o
   6   0  12        0.46        0.44      0.44 o
   6   0  13        2.18        1.81      0.51 o
   6   0  14        0.95        1.26      0.52 o
   6   0  15        6.89        7.63      0.75 o
   6   0  16        0.49        0.29      0.59 o
   6   0  17        4.43        4.47      0.70 o
   6   0  18       11.03       10.34      0.88 o
   6   0  19       12.46       11.66      0.90 o
   6   0  20        1.71        1.57      0.62 o
   6   1   0      729.46      726.04     12.76 o
   6   1   1      289.56      289.77      5.12 o
   6   1   2      231.16      227.09      4.08 o
   6   1   3       18.55       20.12      0.58 o
   6   1   4       67.22       65.54      1.37 o
   6   1   5      309.99      294.06      5.27 o
   6   1   6      152.72      152.33      2.90 o
   6   1   7       41.88       45.13      1.11 o
   6   1   8        7.58        7.44      0.48 o
   6   1   9       33.06       31.82      0.97 o
   6   1  10      139.49      136.61      2.84 o
   6   1  11       19.14       19.75      0.83 o
   6   1  12       12.58       13.40      0.73 o
   6   1  13       11.49       11.51      0.73 o
   6   1  14        2.50        2.26      0.55 o
   6   1  15       10.64       11.32      0.84 o
   6   1  16        4.93        5.24      0.73 o
   6   1  17        0.45        1.11      0.62 o
   6   1  18        7.92        8.48      0.83 o
   6   1  19        3.30        2.89      0.68 o
   6   1  20        2.21        2.37      0.62 o
   6   2   0       66.22       63.84      1.31 o
   6   2   1      669.40      652.38     11.45 o
   6   2   2      217.10      220.66      3.97 o
   6   2   3      137.00      132.22      2.49 o
   6   2   4      104.19      101.93      2.00 o
   6   2   5      501.62      474.21      8.34 o
   6   2   6       29.20       28.74      0.80 o
   6   2   7       36.79       37.26      0.98 o
   6   2   8        9.20       10.44      0.54 o
   6   2   9        9.98        9.77      0.56 o
   6   2  10       33.88       34.10      1.06 o
   6   2  11      101.25      103.42      2.33 o
   6   2  12       63.68       64.83      1.70 o
   6   2  13       17.73       17.37      0.86 o
   6   2  14        5.07        5.05      0.62 o
   6   2  15        9.10        9.67      0.81 o
   6   2  16       21.64       20.88      1.09 o
   6   2  17       18.94       19.47      1.05 o
   6   2  18        0.96        0.92      0.64 o
   6   2  19        0.08        0.05      0.60 o
   6   2  20        4.35        5.17      0.68 o
   6   3   0      917.03      867.13     15.23 o
   6   3   1      217.63      221.37      3.98 o
   6   3   2      326.85      316.71      5.60 o
   6   3   3       36.81       34.23      0.84 o
   6   3   4      210.66      197.68      3.63 o
   6   3   5        5.02        5.07      0.36 o
   6   3   6      153.49      145.23      2.80 o
   6   3   7      123.07      123.39      2.49 o
   6   3   8      302.48      292.67      5.40 o
   6   3   9        9.40        9.67      0.57 o
   6   3  10       31.14       29.97      1.00 o
   6   3  11        2.10        2.39      0.48 o
   6   3  12       12.47       11.48      0.71 o
   6   3  13        4.61        3.99      0.58 o
   6   3  14        3.49        4.27      0.64 o
   6   3  15       10.95       10.53      0.83 o
   6   3  16        0.13        0.64      0.60 o
   6   3  17        6.33        6.44      0.75 o
   6   3  18        3.84        3.80      0.71 o
   6   3  19        2.38        2.55      0.67 o
   6   3  20        0.32        0.23      0.57 o
   6   4   0        8.51        9.00      0.40 o
   6   4   1      361.65      354.05      6.22 o
   6   4   2      232.12      221.34      4.00 o
   6   4   3      315.47      309.56      5.51 o
   6   4   4      213.39      194.11      3.58 o
   6   4   5      279.38      264.18      4.80 o
   6   4   6      277.24      280.98      5.11 o
   6   4   7       57.00       54.35      1.33 o
   6   4   8       62.81       62.15      1.50 o
   6   4   9       23.98       24.24      0.87 o
   6   4  10       61.79       59.74      1.55 o
   6   4  11       45.49       43.67      1.30 o
   6   4  12       23.16       22.94      0.96 o
   6   4  13        2.47        2.90      0.56 o
   6   4  14        4.48        4.10      0.64 o
   6   4  15       11.54       12.24      0.88 o
   6   4  16        1.87        2.35      0.65 o
   6   4  17       16.19       15.21      0.96 o
   6   4  18        5.69        6.83      0.79 o
   6   4  19       19.60       19.12      1.03 o
   6   4  20       14.87       14.44      0.88 o
   6   5   0       63.29       68.74      1.45 o
   6   5   1      132.61      120.87      2.33 o
   6   5   2        6.03        6.40      0.38 o
   6   5   3      120.55      115.21      2.26 o
   6   5   4       75.58       70.44      1.52 o
   6   5   5       61.50       62.02      1.40 o
   6   5   6      129.48      131.82      2.64 o
   6   5   7       61.58       58.26      1.42 o
   6   5   8       71.85       71.32      1.68 o
   6   5   9        7.99        8.67      0.57 o
   6   5  10        4.05        3.88      0.51 o
   6   5  11       64.32       66.74      1.74 o
   6   5  12       91.81       88.14      2.16 o
   6   5  13       33.35       34.65      1.24 o
   6   5  14       99.41       98.63      2.49 o
   6   5  15       52.10       52.23      1.69 o
   6   5  16       18.19       20.02      1.07 o
   6   5  17        2.71        1.85      0.66 o
   6   5  18        1.76        2.11      0.67 o
   6   5  19       13.56       14.20      0.92 o
   6   5  20        0.72        0.90      0.60 o
   6   6   0       26.56       30.11      0.81 o
   6   6   1       70.63       70.88      1.52 o
   6   6   2      138.61      127.51      2.48 o
   6   6   3       87.68       92.91      1.91 o
   6   6   4        2.79        3.26      0.36 o
   6   6   5       38.59       40.87      1.08 o
   6   6   6       15.65       16.16      0.66 o
   6   6   7        2.51        2.82      0.42 o
   6   6   8       13.68       13.35      0.66 o
   6   6   9      114.49      118.37      2.56 o
   6   6  10        6.00        5.36      0.56 o
   6   6  11       33.44       33.31      1.15 o
   6   6  12        0.82        0.75      0.51 o
   6   6  13       32.15       32.66      1.25 o
   6   6  14        0.28       -0.24      0.57 o
   6   6  15       11.95       13.41      0.91 o
   6   6  16        4.36        3.95      0.71 o
   6   6  17       38.10       38.32      1.47 o
   6   6  18        4.77        5.39      0.75 o
   6   6  19       13.31       13.57      0.89 o
   6   7   0       24.44       23.29      0.73 o
   6   7   1       14.08       12.08      0.52 o
   6   7   2        2.98        3.33      0.36 o
   6   7   3       22.85       26.16      0.81 o
   6   7   4       40.00       39.59      1.07 o
   6   7   5       47.59       48.58      1.25 o
   6   7   6      128.82      129.61      2.67 o
   6   7   7      112.94      114.13      2.44 o
   6   7   8        2.16        1.76      0.44 o
   6   7   9        4.08        4.49      0.53 o
   6   7  10        5.88        6.29      0.59 o
   6   7  11       24.85       25.40      1.02 o
   6   7  12       63.24       63.90      1.77 o
   6   7  13       19.11       19.16      1.02 o
   6   7  14       14.09       13.83      0.92 o
   6   7  15        5.75        5.67      0.75 o
   6   7  16       12.32       13.20      0.92 o
   6   7  17        3.02        3.60      0.73 o
   6   7  18        3.99        4.45      0.70 o
   6   7  19        1.42        0.89      0.60 o
   6   8   0        3.17        3.29      0.39 o
   6   8   1       61.71       62.55      1.47 o
   6   8   2       64.20       64.46      1.51 o
   6   8   3       26.88       27.89      0.88 o
   6   8   4        3.67        4.23      0.44 o
   6   8   5        2.40        2.85      0.43 o
   6   8   6       21.77       22.35      0.84 o
   6   8   7        7.33        7.88      0.58 o
   6   8   8       64.13       64.72      1.66 o
   6   8   9       29.50       29.30      1.06 o
   6   8  10       17.67       18.28      0.88 o
   6   8  11       21.89       22.93      1.00 o
   6   8  12       12.55       14.08      0.88 o
   6   8  13       23.27       23.86      1.12 o
   6   8  14       19.52       20.43      1.07 o
   6   8  15        9.48        8.71      0.83 o
   6   8  16       15.54       14.04      0.94 o
   6   8  17        3.94        4.51      0.74 o
   6   8  18       10.82       12.06      0.86 o
   6   8  19        7.03        7.61      0.76 o
   6   9   0       26.86       26.79      0.88 o
   6   9   1       15.69       15.69      0.68 o
   6   9   2       23.77       24.54      0.85 o
   6   9   3       30.58       31.66      0.99 o
   6   9   4       10.66       11.15      0.62 o
   6   9   5       30.76       31.61      1.03 o
   6   9   6        3.93        4.75      0.51 o
   6   9   7       11.78       11.48      0.68 o
   6   9   8       11.73       12.07      0.71 o
   6   9   9        6.36        6.28      0.62 o
   6   9  10       50.57       51.89      1.54 o
   6   9  11        2.42        2.15      0.57 o
   6   9  12       13.78       13.80      0.91 o
   6   9  13        0.79        0.42      0.60 o
   6   9  14        2.75        2.33      0.67 o
   6   9  15       13.46       14.41      0.94 o
   6   9  16       16.75       16.27      1.02 o
   6   9  17        1.03        0.81      0.64 o
   6   9  18        3.72        3.43      0.64 o
   6  10   0        0.92        0.60      0.39 o
   6  10   1        0.69        0.81      0.40 o
   6  10   2        5.65        5.15      0.50 o
   6  10   3        2.07        2.27      0.44 o
   6  10   4       40.33       41.88      1.23 o
   6  10   5      100.59      103.63      2.33 o
   6  10   6       23.99       25.51      0.96 o
   6  10   7        1.47        1.36      0.47 o
   6  10   8       14.40       15.07      0.80 o
   6  10   9       54.97       55.32      1.60 o
   6  10  10        6.42        6.10      0.67 o
   6  10  11       25.50       26.34      1.18 o
   6  10  12       13.26       13.76      0.92 o
   6  10  13        4.43        5.12      0.72 o
   6  10  14       18.75       20.16      1.07 o
   6  10  15       16.84       16.79      1.05 o
   6  10  16        6.62        7.06      0.79 o
   6  10  17        3.25        2.98      0.66 o
   6  10  18        0.02        0.54      0.58 o
   6  11   0       50.91       52.58      1.44 o
   6  11   1       71.10       68.27      1.71 o
   6  11   2       23.33       23.15      0.90 o
   6  11   3        5.23        5.48      0.55 o
   6  11   4       44.64       45.17      1.33 o
   6  11   5        3.17        2.62      0.52 o
   6  11   6        9.56        9.84      0.68 o
   6  11   7       11.58       12.29      0.75 o
   6  11   8        2.40        2.66      0.55 o
   6  11   9       51.65       51.30      1.57 o
   6  11  10       16.73       16.54      0.97 o
   6  11  11       44.33       45.39      1.56 o
   6  11  12        9.70        9.74      0.84 o
   6  11  13        4.18        3.91      0.69 o
   6  11  14       37.34       38.18      1.42 o
   6  11  15       11.19       10.84      0.90 o
   6  11  16        6.20        6.26      0.75 o
   6  11  17        1.86        1.37      0.60 o
   6  12   0       30.11       30.00      1.07 o
   6  12   1       32.23       31.90      1.11 o
   6  12   2       23.17       23.34      0.95 o
   6  12   3       20.05       19.71      0.89 o
   6  12   4       41.84       42.15      1.33 o
   6  12   5        8.63        8.43      0.67 o
   6  12   6       30.08       30.41      1.14 o
   6  12   7        5.87        6.11      0.65 o
   6  12   8       11.17       10.92      0.82 o
   6  12   9       20.87       21.78      1.09 o
   6  12  10        3.15        3.30      0.68 o
   6  12  11        4.85        4.70      0.72 o
   6  12  12       21.72       22.31      1.11 o
   6  12  13        0.03       -0.14      0.60 o
   6  12  14        7.23        8.11      0.84 o
   6  12  15        5.81        5.60      0.75 o
   6  12  16       19.33       19.26      1.01 o
   6  13   0       13.36       12.56      0.77 o
   6  13   1       19.12       19.97      0.92 o
   6  13   2       24.02       22.99      0.99 o
   6  13   3       35.14       34.93      1.22 o
   6  13   4       91.51       91.61      2.25 o
   6  13   5        0.50        0.23      0.53 o
   6  13   6       26.60       26.88      1.14 o
   6  13   7       28.40       28.37      1.21 o
   6  13   8       47.86       47.84      1.60 o
   6  13   9       54.35       53.85      1.72 o
   6  13  10        1.04        1.02      0.63 o
   6  13  11        0.64        0.62      0.61 o
   6  13  12        1.65        2.26      0.66 o
   6  13  13        4.66        4.69      0.75 o
   6  13  14        1.27        1.20      0.64 o
   6  13  15        4.22        3.94      0.68 o
   6  13  16        1.14        0.45      0.60 o
   6  14   0       11.16       11.61      0.78 o
   6  14   1       56.81       57.58      1.67 o
   6  14   2       85.81       83.77      2.14 o
   6  14   3       26.35       26.24      1.14 o
   6  14   4        6.31        6.18      0.70 o
   6  14   5       25.20       24.10      1.13 o
   6  14   6        1.64        0.90      0.63 o
   6  14   7        8.64        8.86      0.81 o
   6  14   8        5.64        5.29      0.74 o
   6  14   9       11.79       12.94      0.91 o
   6  14  10        7.88        7.67      0.80 o
   6  14  11        5.37        5.11      0.73 o
   6  14  12        4.41        4.19      0.74 o
   6  14  13        8.00        7.22      0.80 o
   6  14  14        5.09        4.60      0.70 o
   6  14  15        0.29        0.30      0.56 o
   6  15   0       10.80        9.80      0.82 o
   6  15   1       11.62       12.61      0.88 o
   6  15   2        7.44        6.55      0.76 o
   6  15   3       14.56       13.07      0.91 o
   6  15   4        1.74        1.83      0.64 o
   6  15   5       10.69       10.75      0.86 o
   6  15   6        5.66        5.47      0.75 o
   6  15   7       26.17       25.33      1.18 o
   6  15   8        2.70        2.88      0.69 o
   6  15   9        4.96        3.72      0.71 o
   6  15  10        6.62        7.23      0.81 o
   6  15  11        2.55        2.54      0.69 o
   6  15  12        6.85        6.20      0.77 o
   6  15  13        0.90       -0.42      0.58 o
   6  15  14        2.71        2.70      0.63 o
   6  16   0        6.57        6.61      0.77 o
   6  16   1        4.73        5.05      0.73 o
   6  16   2       20.20       20.86      1.08 o
   6  16   3       19.87       19.71      1.07 o
   6  16   4       18.02       17.16      1.01 o
   6  16   5        2.78        2.60      0.68 o
   6  16   6        5.13        5.12      0.74 o
   6  16   7        1.89        1.96      0.67 o
   6  16   8        8.44        8.94      0.83 o
   6  16   9       13.21       14.35      0.97 o
   6  16  10        0.36        0.37      0.62 o
   6  16  11        1.23        0.67      0.62 o
   6  16  12        7.16        7.03      0.75 o
   6  16  13        0.20       -0.43      0.57 o
   6  17   0        2.96        2.65      0.68 o
   6  17   1        5.31        4.83      0.74 o
   6  17   2       12.83       13.46      0.93 o
   6  17   3        6.32        6.41      0.77 o
   6  17   4        1.46        1.59      0.65 o
   6  17   5        8.92        7.46      0.79 o
   6  17   6        1.46        1.12      0.67 o
   6  17   7        4.24        3.11      0.73 o
   6  17   8        1.96        1.76      0.68 o
   6  17   9        4.22        3.76      0.71 o
   6  17  10        5.23        4.66      0.70 o
   6  17  11        0.32       -0.18      0.57 o
   6  18   0        2.29        2.24      0.70 o
   6  18   1        7.64        8.31      0.84 o
   6  18   2        0.86        0.79      0.66 o
   6  18   3        5.64        6.53      0.79 o
   6  18   4        0.52        0.53      0.64 o
   6  18   5        3.53        3.46      0.70 o
   6  18   6        5.02        4.49      0.73 o
   6  18   7        6.56        6.66      0.76 o
   6  18   8        1.64        2.01      0.64 o
   6  18   9        0.58        0.61      0.58 o
   6  18  10        0.19       -0.51      0.57 o
   6  19   0        9.68       10.75      0.88 o
   6  19   1        0.80        0.66      0.63 o
   6  19   2       14.60       13.72      0.94 o
   6  19   3        7.91        7.47      0.80 o
   6  19   4        1.38        1.28      0.64 o
   6  19   5        4.50        5.35      0.72 o
   6  19   6        1.64        1.70      0.62 o
   6  19   7        5.68        5.94      0.71 o
   6  19   8        4.60        4.19      0.68 o
   6  20   0       10.01        9.40      0.81 o
   6  20   1        0.25        1.21      0.60 o
   6  20   2        5.80        4.90      0.70 o
   6  20   3        0.53        0.75      0.59 o
   6  20   4        7.99        7.36      0.73 o
   6  20   5        6.78        7.18      0.76 o
   7   0   1      778.75      751.54     13.16 o
   7   0   2      997.28      979.13     17.14 o
   7   0   3       56.72       59.76      1.29 o
   7   0   4      117.93      105.91      2.09 o
   7   0   5       11.69       11.72      0.49 o
   7   0   6      632.33      620.03     10.89 o
   7   0   7       47.12       48.11      1.22 o
   7   0   8       20.22       18.72      0.73 o
   7   0   9       37.02       37.05      1.09 o
   7   0  10       36.31       37.64      1.15 o
   7   0  11      116.67      114.00      2.53 o
   7   0  12       55.39       56.09      1.57 o
   7   0  13       13.42       13.41      0.80 o
   7   0  14       23.15       23.38      1.07 o
   7   0  15        4.46        4.28      0.69 o
   7   0  16        0.53        0.33      0.60 o
   7   0  17       22.59       22.20      1.10 o
   7   0  18        0.90        1.03      0.64 o
   7   0  19       10.94       11.39      0.86 o
   7   0  20       10.73       10.35      0.79 o
   7   1   0      676.94      645.42     11.28 o
   7   1   1      193.52      173.94      3.19 o
   7   1   2       97.61       88.18      1.76 o
   7   1   3      665.29      626.17     10.97 o
   7   1   4      152.56      140.62      2.68 o
   7   1   5       59.38       56.67      1.29 o
   7   1   6      194.84      188.89      3.55 o
   7   1   7      411.76      404.51      7.24 o
   7   1   8      283.92      282.45      5.23 o
   7   1   9       13.78       12.98      0.65 o
   7   1  10       67.64       68.01      1.69 o
   7   1  11       29.35       28.81      1.03 o
   7   1  12       14.62       13.83      0.77 o
   7   1  13       20.14       20.47      0.95 o
   7   1  14       58.81       59.43      1.76 o
   7   1  15        5.30        4.91      0.71 o
   7   1  16        6.95        6.64      0.76 o
   7   1  17        0.30       -0.48      0.60 o
   7   1  18        7.57        7.18      0.80 o
   7   1  19        7.84        6.62      0.77 o
   7   1  20        3.00        3.30      0.64 o
   7   2   0        3.11        4.77      0.34 o
   7   2   1      501.50      480.19      8.39 o
   7   2   2      136.00      121.43      2.33 o
   7   2   3      212.90      213.79      3.91 o
   7   2   4       23.31       21.74      0.66 o
   7   2   5       91.84       89.67      1.85 o
   7   2   6        7.65        6.97      0.45 o
   7   2   7       19.40       17.81      0.68 o
   7   2   8      244.04      237.49      4.49 o
   7   2   9       13.42       13.13      0.66 o
   7   2  10        0.92        0.74      0.42 o
   7   2  11       85.38       84.89      2.04 o
   7   2  12        2.55        2.27      0.53 o
   7   2  13      186.59      188.45      3.92 o
   7   2  14        3.89        3.96      0.65 o
   7   2  15       22.35       24.17      1.14 o
   7   2  16       17.74       18.00      1.03 o
   7   2  17       26.25       27.30      1.21 o
   7   2  18        0.45        0.53      0.64 o
   7   2  19        4.48        4.08      0.69 o
   7   2  20       10.50        9.98      0.78 o
   7   3   0        8.89        6.54      0.38 o
   7   3   1       92.33      101.44      2.00 o
   7   3   2       14.50       13.97      0.51 o
   7   3   3      216.44      207.81      3.82 o
   7   3   4       35.62       35.52      0.92 o
   7   3   5       53.67       49.65      1.18 o
   7   3   6      111.61      111.17      2.28 o
   7   3   7       81.29       80.77      1.81 o
   7   3   8       47.51       47.93      1.27 o
   7   3   9       15.29       15.87      0.73 o
   7   3  10       31.95       32.83      1.07 o
   7   3  11       19.07       18.90      0.86 o
   7   3  12       56.52       55.97      1.59 o
   7   3  13       44.50       45.27      1.43 o
   7   3  14        2.17        2.29      0.63 o
   7   3  15       26.12       26.32      1.19 o
   7   3  16       20.17       21.00      1.09 o
   7   3  17        8.68        8.50      0.82 o
   7   3  18       16.59       17.12      1.02 o
   7   3  19        7.11        7.17      0.75 o
   7   3  20        0.95        0.16      0.60 o
   7   4   0        0.15        0.89      0.27 o
   7   4   1       69.77       72.48      1.53 o
   7   4   2       91.43       82.59      1.70 o
   7   4   3       65.69       67.99      1.48 o
   7   4   4       75.59       78.04      1.66 o
   7   4   5       72.15       73.19      1.63 o
   7   4   6       32.61       30.15      0.91 o
   7   4   7       53.14       54.46      1.37 o
   7   4   8      135.88      133.54      2.76 o
   7   4   9       29.55       29.61      1.00 o
   7   4  10        9.34        9.41      0.63 o
   7   4  11       17.08       17.00      0.83 o
   7   4  12        5.86        5.63      0.62 o
   7   4  13       17.96       18.48      0.92 o
   7   4  14        9.72        9.47      0.81 o
   7   4  15       12.32       13.10      0.91 o
   7   4  16        3.26        3.58      0.70 o
   7   4  17        4.56        4.43      0.73 o
   7   4  18        5.24        5.60      0.75 o
   7   4  19        3.66        3.69      0.67 o
   7   5   0      174.22      179.21      3.34 o
   7   5   1       18.77       20.00      0.64 o
   7   5   2       17.90       21.18      0.67 o
   7   5   3       18.25       19.34      0.65 o
   7   5   4       27.26       27.29      0.83 o
   7   5   5       17.09       17.57      0.68 o
   7   5   6       22.50       22.29      0.79 o
   7   5   7       15.00       13.53      0.64 o
   7   5   8       10.06       10.46      0.61 o
   7   5   9       25.53       25.24      0.93 o
   7   5  10       21.53       21.42      0.90 o
   7   5  11       34.95       35.47      1.20 o
   7   5  12       50.56       49.85      1.50 o
   7   5  13        3.97        4.43      0.65 o
   7   5  14       26.16       26.02      1.18 o
   7   5  15        6.75        6.46      0.77 o
   7   5  16       15.29       14.17      0.94 o
   7   5  17       26.20       26.08      1.23 o
   7   5  18        8.05        9.28      0.83 o
   7   5  19        0.33        0.64      0.59 o
   7   6   0       13.37       15.36      0.59 o
   7   6   1        0.22        0.73      0.31 o
   7   6   2       76.35       69.48      1.56 o
   7   6   3        1.39        1.03      0.34 o
   7   6   4       93.31       90.77      1.96 o
   7   6   5       17.52       17.57      0.70 o
   7   6   6       65.87       67.40      1.61 o
   7   6   7       70.02       72.53      1.73 o
   7   6   8       29.46       29.32      1.00 o
   7   6   9       31.92       31.07      1.06 o
   7   6  10        5.93        5.00      0.57 o
   7   6  11        2.62        2.72      0.54 o
   7   6  12        0.04        0.25      0.50 o
   7   6  13       22.99       22.66      1.09 o
   7   6  14       14.17       14.60      0.94 o
   7   6  15       10.47       10.45      0.86 o
   7   6  16        0.20        0.75      0.62 o
   7   6  17       10.30       10.32      0.88 o
   7   6  18        5.60        5.76      0.74 o
   7   6  19        1.83        1.71      0.60 o
   7   7   0        8.65        7.62      0.48 o
   7   7   1       12.70       10.81      0.55 o
   7   7   2       68.63       73.49      1.66 o
   7   7   3       18.22       16.62      0.67 o
   7   7   4       16.35       14.58      0.65 o
   7   7   5       14.00       13.67      0.65 o
   7   7   6       20.58       20.33      0.80 o
   7   7   7        9.73       10.86      0.64 o
   7   7   8       78.43       80.07      1.93 o
   7   7   9        6.33        6.34      0.60 o
   7   7  10       55.49       55.59      1.57 o
   7   7  11       18.76       18.24      0.90 o
   7   7  12       39.14       38.53      1.37 o
   7   7  13        6.49        5.88      0.74 o
   7   7  14       13.62       14.39      0.94 o
   7   7  15        0.26        0.93      0.62 o
   7   7  16        1.68        1.35      0.64 o
   7   7  17        1.38        1.26      0.65 o
   7   7  18       14.08       14.25      0.91 o
   7   7  19        0.79        0.49      0.58 o
   7   8   0        2.86        2.61      0.40 o
   7   8   1        2.14        2.59      0.41 o
   7   8   2       95.38       94.88      2.07 o
   7   8   3       31.85       32.27      0.99 o
   7   8   4       29.77       29.50      0.96 o
   7   8   5        7.75        8.19      0.56 o
   7   8   6        1.30        1.30      0.44 o
   7   8   7       31.34       32.70      1.09 o
   7   8   8       13.65       13.33      0.74 o
   7   8   9        3.75        3.99      0.55 o
   7   8  10        5.42        5.73      0.63 o
   7   8  11       11.59       11.60      0.79 o
   7   8  12       29.68       29.93      1.24 o
   7   8  13       21.01       20.35      1.07 o
   7   8  14        9.87       10.60      0.86 o
   7   8  15        7.68        7.56      0.79 o
   7   8  16       43.42       46.92      1.62 o
   7   8  17        2.06        2.46      0.66 o
   7   8  18        0.88        0.68      0.58 o
   7   9   0       23.93       24.02      0.86 o
   7   9   1       23.47       21.99      0.83 o
   7   9   2       30.07       30.28      0.99 o
   7   9   3       26.34       26.35      0.92 o
   7   9   4       12.54       13.09      0.68 o
   7   9   5        7.83        7.98      0.60 o
   7   9   6       38.53       39.09      1.21 o
   7   9   7       23.55       23.61      0.94 o
   7   9   8        1.86        1.69      0.50 o
   7   9   9       34.42       34.88      1.22 o
   7   9  10        1.34        1.35      0.53 o
   7   9  11        5.18        5.13      0.68 o
   7   9  12       34.76       36.23      1.38 o
   7   9  13        2.52        2.70      0.66 o
   7   9  14       25.49       25.18      1.18 o
   7   9  15        4.47        4.10      0.71 o
   7   9  16        0.58        0.49      0.62 o
   7   9  17        2.02        1.22      0.62 o
   7   9  18        6.38        6.07      0.68 o
   7  10   0       40.36       40.70      1.20 o
   7  10   1       29.07       31.00      1.03 o
   7  10   2       17.78       17.22      0.78 o
   7  10   3        5.47        5.06      0.53 o
   7  10   4        0.15        0.30      0.43 o
   7  10   5       12.74       12.24      0.71 o
   7  10   6       27.17       27.09      1.03 o
   7  10   7       19.46       20.77      0.92 o
   7  10   8       18.74       19.13      0.91 o
   7  10   9       41.08       42.16      1.38 o
   7  10  10        8.03        7.35      0.73 o
   7  10  11        0.83        0.51      0.60 o
   7  10  12        3.53        4.02      0.70 o
   7  10  13        2.29        2.74      0.67 o
   7  10  14        0.28        0.16      0.61 o
   7  10  15        0.18        0.30      0.62 o
   7  10  16        3.34        4.50      0.70 o
   7  10  17        1.78        1.26      0.60 o
   7  11   0       33.38       31.10      1.07 o
   7  11   1       12.29       13.07      0.72 o
   7  11   2        4.44        4.92      0.55 o
   7  11   3       38.51       37.58      1.21 o
   7  11   4       14.00       14.17      0.77 o
   7  11   5        4.47        4.03      0.56 o
   7  11   6       19.45       19.74      0.92 o
   7  11   7        3.34        3.72      0.58 o
   7  11   8        3.69        2.90      0.59 o
   7  11   9       26.88       27.46      1.17 o
   7  11  10        5.22        5.44      0.73 o
   7  11  11        9.41        9.77      0.83 o
   7  11  12        2.78        2.91      0.68 o
   7  11  13        3.12        2.89      0.68 o
   7  11  14        0.26       -0.13      0.63 o
   7  11  15       12.52       12.77      0.91 o
   7  11  16        0.64        0.84      0.60 o
   7  11  17        7.60        7.05      0.75 o
   7  12   0        0.98        0.73      0.48 o
   7  12   1        0.91        0.85      0.47 o
   7  12   2        1.96        1.87      0.51 o
   7  12   3       35.53       33.38      1.17 o
   7  12   4       12.40       11.96      0.75 o
   7  12   5       12.50       13.23      0.79 o
   7  12   6        6.14        6.00      0.65 o
   7  12   7        9.90        9.66      0.77 o
   7  12   8        8.52        8.55      0.79 o
   7  12   9        0.19        0.27      0.59 o
   7  12  10        1.54        1.29      0.63 o
   7  12  11        9.91       10.72      0.86 o
   7  12  12        1.41        0.96      0.63 o
   7  12  13       15.90       16.55      1.03 o
   7  12  14        0.50        0.15      0.61 o
   7  12  15       12.11       11.74      0.86 o
   7  12  16        1.49        1.48      0.60 o
   7  13   0       11.34       10.58      0.75 o
   7  13   1        2.24        2.33      0.55 o
   7  13   2       24.43       23.18      1.01 o
   7  13   3       18.90       18.47      0.92 o
   7  13   4        2.20        2.04      0.56 o
   7  13   5        2.13        2.50      0.61 o
   7  13   6       27.60       27.51      1.20 o
   7  13   7       47.58       48.04      1.60 o
   7  13   8        3.32        2.78      0.68 o
   7  13   9        1.75        2.28      0.65 o
   7  13  10        9.23        8.56      0.83 o
   7  13  11        1.98        1.64      0.66 o
   7  13  12        7.85        7.00      0.81 o
   7  13  13        1.94        2.35      0.67 o
   7  13  14        1.59        1.76      0.64 o
   7  13  15        0.81        0.37      0.57 o
   7  14   0        9.60       10.03      0.78 o
   7  14   1       43.54       43.62      1.48 o
   7  14   2        4.72        5.03      0.69 o
   7  14   3       35.64       35.83      1.35 o
   7  14   4        9.72        9.99      0.82 o
   7  14   5        8.47        7.79      0.78 o
   7  14   6        5.91        5.51      0.73 o
   7  14   7        5.82        6.10      0.75 o
   7  14   8        3.57        3.32      0.70 o
   7  14   9        2.24        1.92      0.67 o
   7  14  10        3.10        2.90      0.69 o
   7  14  11       22.18       22.09      1.15 o
   7  14  12        1.47        0.99      0.65 o
   7  14  13       14.60       13.62      0.92 o
   7  14  14        0.10        0.31      0.58 o
   7  15   0       11.51       11.05      0.87 o
   7  15   1       30.41       30.27      1.27 o
   7  15   2        7.40        7.24      0.78 o
   7  15   3        2.87        3.17      0.67 o
   7  15   4        2.65        2.22      0.66 o
   7  15   5        3.67        3.37      0.69 o
   7  15   6       19.45       21.58      1.10 o
   7  15   7        9.33       10.53      0.86 o
   7  15   8       16.19       16.11      0.99 o
   7  15   9       34.30       32.42      1.32 o
   7  15  10        6.72        6.26      0.81 o
   7  15  11        3.71        3.60      0.70 o
   7  15  12        3.03        2.83      0.66 o
   7  15  13        1.16        1.53      0.61 o
   7  16   0        9.91        9.52      0.85 o
   7  16   1       30.33       29.61      1.28 o
   7  16   2       12.91       13.41      0.92 o
   7  16   3        3.21        2.98      0.69 o
   7  16   4       38.26       38.72      1.46 o
   7  16   5       13.88       14.00      0.96 o
   7  16   6       41.98       42.82      1.53 o
   7  16   7        1.31        1.33      0.65 o
   7  16   8        6.57        7.22      0.81 o
   7  16   9        1.35        1.84      0.67 o
   7  16  10        3.33        3.41      0.69 o
   7  16  11        4.73        4.13      0.69 o
   7  16  12        6.81        6.30      0.72 o
   7  17   0       62.83       62.58      1.89 o
   7  17   1       13.71       14.65      0.97 o
   7  17   2       10.61       10.36      0.86 o
   7  17   3        4.81        4.12      0.73 o
   7  17   4        2.33        2.01      0.66 o
   7  17   5        9.71        9.04      0.86 o
   7  17   6        0.76        0.16      0.64 o
   7  17   7       27.60       26.25      1.22 o
   7  17   8       16.46       15.95      0.99 o
   7  17   9        6.99        7.28      0.77 o
   7  17  10        5.24        5.15      0.70 o
   7  17  11        1.42        0.99      0.62 o
   7  18   0        1.34        0.68      0.66 o
   7  18   1        7.40        6.98      0.81 o
   7  18   2       12.21       11.20      0.90 o
   7  18   3        7.63        8.30      0.83 o
   7  18   4       12.03       11.89      0.91 o
   7  18   5       22.22       22.30      1.12 o
   7  18   6        1.00        0.60      0.63 o
   7  18   7        2.05        2.63      0.64 o
   7  18   8        2.42        1.50      0.62 o
   7  18   9        1.70        1.91      0.60 o
   7  19   0       24.54       23.23      1.13 o
   7  19   1        1.12        0.92      0.62 o
   7  19   2        0.83        0.64      0.62 o
   7  19   3        0.74        0.90      0.60 o
   7  19   4        0.86        1.25      0.61 o
   7  19   5        4.89        4.35      0.68 o
   7  19   6        0.85        1.40      0.60 o
   7  19   7        8.35        9.23      0.79 o
   7  20   0        0.18       -0.34      0.56 o
   7  20   1        1.54        1.59      0.60 o
   7  20   2        0.43        0.81      0.57 o
   7  20   3        0.84       -0.05      0.59 o
   8   0   0       42.46       36.19      0.91 o
   8   0   1      191.95      178.04      3.30 o
   8   0   2       97.33      103.26      2.06 o
   8   0   3        5.37        4.12      0.36 o
   8   0   4       36.63       37.37      0.97 o
   8   0   5      151.95      150.84      2.95 o
   8   0   6        5.90        6.32      0.47 o
   8   0   7        0.03        0.05      0.35 o
   8   0   8       89.99       89.71      2.01 o
   8   0   9       12.43       11.40      0.64 o
   8   0  10        4.27        4.32      0.52 o
   8   0  11       23.67       24.28      0.97 o
   8   0  12        8.46        8.37      0.68 o
   8   0  13       43.08       43.42      1.41 o
   8   0  14       15.13       14.71      0.92 o
   8   0  15        2.56        2.07      0.65 o
   8   0  16        1.31        1.64      0.64 o
   8   0  17        2.02        1.83      0.64 o
   8   0  18       23.42       24.52      1.16 o
   8   0  19        0.68        0.57      0.59 o
   8   1   0       79.70       85.05      1.74 o
   8   1   1       20.93       20.02      0.64 o
   8   1   2       21.82       23.80      0.71 o
   8   1   3       39.41       35.47      0.92 o
   8   1   4      124.89      121.47      2.41 o
   8   1   5       76.12       75.22      1.67 o
   8   1   6       14.76       13.85      0.62 o
   8   1   7       80.20       80.15      1.82 o
   8   1   8        9.86       10.62      0.60 o
   8   1   9        2.29        2.42      0.45 o
   8   1  10        5.78        6.64      0.57 o
   8   1  11        8.34        8.62      0.65 o
   8   1  12        6.64        6.01      0.63 o
   8   1  13       53.14       52.80      1.58 o
   8   1  14        6.66        7.03      0.75 o
   8   1  15        2.30        2.81      0.66 o
   8   1  16        0.90        1.18      0.62 o
   8   1  17        5.37        5.33      0.73 o
   8   1  18        9.91        9.36      0.83 o
   8   1  19        9.04        9.36      0.81 o
   8   2   0       56.35       45.32      1.07 o
   8   2   1       19.25       20.70      0.66 o
   8   2   2       27.92       23.98      0.72 o
   8   2   3       87.54       83.58      1.75 o
   8   2   4       42.02       39.31      1.01 o
   8   2   5      174.38      168.34      3.25 o
   8   2   6       55.13       50.90      1.29 o
   8   2   7       15.98       15.84      0.68 o
   8   2   8       63.72       62.54      1.55 o
   8   2   9       19.61       19.76      0.82 o
   8   2  10       32.17       33.38      1.11 o
   8   2  11       10.21       10.07      0.69 o
   8   2  12       14.20       14.42      0.82 o
   8   2  13        1.48        2.02      0.60 o
   8   2  14       22.38       21.61      1.08 o
   8   2  15       13.98       14.86      0.94 o
   8   2  16        3.17        3.39      0.68 o
   8   2  17        0.47        0.47      0.62 o
   8   2  18        5.97        6.07      0.77 o
   8   2  19       15.23       14.71      0.91 o
   8   3   0      424.86      378.79      6.59 o
   8   3   1       57.15       58.90      1.33 o
   8   3   2       50.42       49.85      1.18 o
   8   3   3      237.09      222.76      4.11 o
   8   3   4       33.36       33.29      0.94 o
   8   3   5       62.40       62.51      1.47 o
   8   3   6       29.81       31.39      0.96 o
   8   3   7       10.63       10.90      0.60 o
   8   3   8        8.27        8.65      0.58 o
   8   3   9       42.78       41.54      1.23 o
   8   3  10       86.40       87.62      2.09 o
   8   3  11       15.16       14.73      0.80 o
   8   3  12       55.53       56.27      1.62 o
   8   3  13       29.44       28.93      1.18 o
   8   3  14       33.74       33.15      1.31 o
   8   3  15       30.99       31.03      1.29 o
   8   3  16        3.79        3.28      0.69 o
   8   3  17        4.28        4.05      0.73 o
   8   3  18        1.37        1.69      0.65 o
   8   3  19        7.86        7.89      0.76 o
   8   4   0      101.87       88.58      1.84 o
   8   4   1       26.14       29.37      0.83 o
   8   4   2        4.57        5.07      0.40 o
   8   4   3       29.70       24.83      0.79 o
   8   4   4        6.45        6.08      0.45 o
   8   4   5      166.49      165.20      3.23 o
   8   4   6       96.09       96.66      2.10 o
   8   4   7       14.05       14.60      0.68 o
   8   4   8       53.09       53.25      1.42 o
   8   4   9       23.14       23.33      0.92 o
   8   4  10       81.35       81.20      1.99 o
   8   4  11        2.72        3.37      0.56 o
   8   4  12        9.57        9.19      0.72 o
   8   4  13       24.70       25.60      1.13 o
   8   4  14       23.89       23.42      1.12 o
   8   4  15       12.43       13.05      0.93 o
   8   4  16        9.61       10.42      0.86 o
   8   4  17       20.60       21.56      1.12 o
   8   4  18        7.14        7.50      0.77 o
   8   4  19        0.07        0.27      0.57 o
   8   5   0        0.81       -0.01      0.31 o
   8   5   1        3.94        3.99      0.40 o
   8   5   2       18.02       20.18      0.72 o
   8   5   3       20.08       20.03      0.73 o
   8   5   4       46.14       46.94      1.22 o
   8   5   5       37.51       39.92      1.12 o
   8   5   6       78.78       79.10      1.83 o
   8   5   7       35.76       34.85      1.08 o
   8   5   8       17.80       18.15      0.80 o
   8   5   9       63.97       63.53      1.66 o
   8   5  10       49.84       51.10      1.48 o
   8   5  11      107.92      108.88      2.53 o
   8   5  12        3.85        3.80      0.61 o
   8   5  13       19.75       20.99      1.06 o
   8   5  14        0.29        0.10      0.60 o
   8   5  15       49.33       48.64      1.63 o
   8   5  16        6.35        6.74      0.78 o
   8   5  17        6.45        5.32      0.77 o
   8   5  18        2.25        2.24      0.65 o
   8   5  19       22.14       22.19      1.03 o
   8   6   0      161.18      161.13      3.14 o
   8   6   1      181.57      185.11      3.54 o
   8   6   2       61.29       60.99      1.46 o
   8   6   3       30.76       31.91      0.96 o
   8   6   4       35.46       36.34      1.06 o
   8   6   5       57.79       60.29      1.50 o
   8   6   6       85.60       87.00      1.99 o
   8   6   7       33.42       32.89      1.07 o
   8   6   8       43.05       42.18      1.27 o
   8   6   9       70.54       70.78      1.81 o
   8   6  10       77.65       77.32      1.96 o
   8   6  11        5.35        6.48      0.65 o
   8   6  12       20.41       20.43      1.01 o
   8   6  13        6.40        6.62      0.75 o
   8   6  14       12.88       13.85      0.93 o
   8   6  15        1.09        1.91      0.65 o
   8   6  16       41.32       41.77      1.55 o
   8   6  17        2.65        3.05      0.69 o
   8   6  18        6.76        6.61      0.75 o
   8   6  19        2.63        2.68      0.64 o
   8   7   0      161.56      172.55      3.37 o
   8   7   1       24.26       22.90      0.81 o
   8   7   2       65.22       65.10      1.57 o
   8   7   3       48.33       48.88      1.29 o
   8   7   4      165.09      163.73      3.27 o
   8   7   5      149.85      149.19      3.05 o
   8   7   6        3.01        2.83      0.48 o
   8   7   7       20.86       20.64      0.87 o
   8   7   8        6.56        6.36      0.60 o
   8   7   9       13.98       13.37      0.77 o
   8   7  10       50.35       50.53      1.51 o
   8   7  11        6.50        6.77      0.68 o
   8   7  12       31.54       32.91      1.31 o
   8   7  13        2.37        3.17      0.66 o
   8   7  14        4.18        5.01      0.73 o
   8   7  15        6.67        5.88      0.76 o
   8   7  16        0.55        0.66      0.64 o
   8   7  17        2.53        2.64      0.67 o
   8   7  18        5.90        5.71      0.70 o
   8   8   0       85.85       90.29      2.02 o
   8   8   1       19.00       17.85      0.76 o
   8   8   2      186.52      185.62      3.65 o
   8   8   3      108.98      111.17      2.40 o
   8   8   4       11.61       12.91      0.68 o
   8   8   5       35.30       36.69      1.15 o
   8   8   6        3.10        3.78      0.52 o
   8   8   7       53.41       52.59      1.48 o
   8   8   8       47.07       46.14      1.40 o
   8   8   9       33.23       34.01      1.20 o
   8   8  10       56.53       57.43      1.66 o
   8   8  11        4.51        4.30      0.67 o
   8   8  12        5.67        6.68      0.76 o
   8   8  13        4.29        3.82      0.70 o
   8   8  14       11.22       10.94      0.87 o
   8   8  15        4.29        4.82      0.72 o
   8   8  16        7.69        7.09      0.80 o
   8   8  17        3.05        3.27      0.66 o
   8   8  18        2.64        1.95      0.60 o
   8   9   0      225.43      227.64      4.39 o
   8   9   1       19.99       20.18      0.83 o
   8   9   2      128.02      127.11      2.70 o
   8   9   3       73.56       72.78      1.79 o
   8   9   4       31.60       31.91      1.09 o
   8   9   5       88.46       87.84      2.09 o
   8   9   6        6.07        5.70      0.59 o
   8   9   7       21.21       20.54      0.92 o
   8   9   8       49.34       50.13      1.50 o
   8   9   9       15.21       14.47      0.85 o
   8   9  10       80.19       82.19      2.18 o
   8   9  11        3.26        3.54      0.68 o
   8   9  12       17.15       17.98      1.02 o
   8   9  13        5.28        4.96      0.74 o
   8   9  14        3.09        3.19      0.70 o
   8   9  15       13.68       13.14      0.95 o
   8   9  16        0.80        0.64      0.62 o
   8   9  17        4.12        4.53      0.68 o
   8  10   0        6.83        6.65      0.59 o
   8  10   1       52.61       51.35      1.44 o
   8  10   2        0.69        1.11      0.48 o
   8  10   3      115.79      114.30      2.54 o
   8  10   4       68.10       68.90      1.78 o
   8  10   5      103.78      103.25      2.39 o
   8  10   6       25.39       24.19      1.01 o
   8  10   7       34.89       35.69      1.24 o
   8  10   8        0.00        0.26      0.51 o
   8  10   9       10.59       10.05      0.79 o
   8  10  10        1.59        0.96      0.62 o
   8  10  11       10.55       11.55      0.88 o
   8  10  12        6.98        6.55      0.77 o
   8  10  13        0.29        0.30      0.61 o
   8  10  14        5.56        4.87      0.75 o
   8  10  15        3.15        3.91      0.70 o
   8  10  16        2.74        2.14      0.64 o
   8  10  17        1.39        1.33      0.60 o
   8  11   0       58.60       58.29      1.60 o
   8  11   1       20.67       20.81      0.91 o
   8  11   2       49.72       48.60      1.43 o
   8  11   3       46.55       46.26      1.40 o
   8  11   4        5.67        5.62      0.62 o
   8  11   5        1.98        2.11      0.55 o
   8  11   6        7.28        7.26      0.68 o
   8  11   7       44.96       43.88      1.44 o
   8  11   8       40.42       39.28      1.41 o
   8  11   9       19.19       18.79      1.03 o
   8  11  10        5.47        5.68      0.74 o
   8  11  11       22.03       22.79      1.12 o
   8  11  12        9.08        9.80      0.85 o
   8  11  13        0.52        0.52      0.63 o
   8  11  14        2.88        2.83      0.68 o
   8  11  15        0.69        0.51      0.62 o
   8  11  16        4.42        3.63      0.66 o
   8  12   0        0.50        0.10      0.49 o
   8  12   1       15.77       15.20      0.83 o
   8  12   2       18.59       18.22      0.90 o
   8  12   3        8.57        7.95      0.68 o
   8  12   4       28.94       28.97      1.13 o
   8  12   5       50.17       50.45      1.54 o
   8  12   6       13.50       13.02      0.86 o
   8  12   7       10.37        9.95      0.83 o
   8  12   8       10.10       10.08      0.84 o
   8  12   9       23.59       23.70      1.15 o
   8  12  10        2.36        1.89      0.66 o
   8  12  11       28.11       27.68      1.23 o
   8  12  12        7.40        7.27      0.79 o
   8  12  13       18.31       18.69      1.07 o
   8  12  14        3.40        2.93      0.69 o
   8  12  15        2.07        1.69      0.64 o
   8  13   0        1.39        0.84      0.53 o
   8  13   1        4.62        4.13      0.62 o
   8  13   2        1.76        1.34      0.58 o
   8  13   3       17.28       17.89      0.96 o
   8  13   4       30.68       31.24      1.27 o
   8  13   5        1.43        1.63      0.62 o
   8  13   6       15.76       15.90      0.96 o
   8  13   7        0.77        0.71      0.62 o
   8  13   8        4.63        4.19      0.73 o
   8  13   9        0.71        0.67      0.63 o
   8  13  10        2.45        2.82      0.68 o
   8  13  11       13.13       13.86      0.96 o
   8  13  12       12.01       11.94      0.92 o
   8  13  13        1.48        1.78      0.66 o
   8  13  14       17.23       16.50      0.95 o
   8  13  15        2.43        2.50      0.65 o
   8  14   0        0.10        0.19      0.57 o
   8  14   1       11.02       12.03      0.88 o
   8  14   2        7.84        8.24      0.79 o
   8  14   3        8.89        9.21      0.81 o
   8  14   4       13.31       12.29      0.90 o
   8  14   5        7.98        7.99      0.79 o
   8  14   6       13.35       15.11      0.96 o
   8  14   7        2.43        2.84      0.68 o
   8  14   8        1.15        1.12      0.64 o
   8  14   9        5.02        5.13      0.75 o
   8  14  10       14.72       14.64      1.00 o
   8  14  11        6.78        6.81      0.80 o
   8  14  12        1.05        0.99      0.64 o
   8  14  13        3.90        3.99      0.68 o
   8  14  14        0.26        0.50      0.58 o
   8  15   0       16.02       16.16      0.97 o
   8  15   1        0.17        0.51      0.61 o
   8  15   2        1.79        1.30      0.64 o
   8  15   3       22.55       22.21      1.11 o
   8  15   4        3.29        3.06      0.68 o
   8  15   5        1.52        1.43      0.66 o
   8  15   6        2.18        1.88      0.66 o
   8  15   7       20.45       21.68      1.11 o
   8  15   8        0.29        0.44      0.60 o
   8  15   9        0.61        1.49      0.66 o
   8  15  10       19.13       18.98      1.06 o
   8  15  11        3.90        4.26      0.70 o
   8  15  12        2.53        2.61      0.64 o
   8  15  13        1.41        0.45      0.61 o
   8  16   0        0.16        0.38      0.63 o
   8  16   1        5.33        4.86      0.74 o
   8  16   2        2.45        2.41      0.68 o
   8  16   3        5.79        5.27      0.75 o
   8  16   4        3.88        3.84      0.71 o
   8  16   5        8.99        9.35      0.83 o
   8  16   6        1.92        1.81      0.70 o
   8  16   7        1.10        1.72      0.67 o
   8  16   8        2.59        3.66      0.70 o
   8  16   9        2.39        1.96      0.66 o
   8  16  10        1.04        1.48      0.62 o
   8  16  11        0.08        0.36      0.56 o
   8  17   0        8.86        9.22      0.86 o
   8  17   1        2.40        2.91      0.71 o
   8  17   2        0.36        0.04      0.64 o
   8  17   3        2.97        2.76      0.71 o
   8  17   4        5.10        4.62      0.75 o
   8  17   5        4.29        4.48      0.74 o
   8  17   6        2.19        1.66      0.66 o
   8  17   7        4.98        4.73      0.73 o
   8  17   8        0.78        0.10      0.60 o
   8  17   9        0.84        0.92      0.60 o
   8  17  10        3.50        4.10      0.68 o
   8  18   0        0.80        0.48      0.64 o
   8  18   1        0.11       -0.20      0.62 o
   8  18   2       12.70       12.07      0.90 o
   8  18   3        3.65        2.96      0.70 o
   8  18   4        3.84        4.04      0.70 o
   8  18   5        1.36        2.03      0.64 o
   8  18   6        3.62        3.70      0.68 o
   8  18   7        1.10        0.67      0.60 o
   8  18   8        5.47        5.51      0.70 o
   8  19   0        3.51        2.69      0.66 o
   8  19   1        3.10        1.55      0.64 o
   8  19   2        2.74        2.64      0.65 o
   8  19   3        5.63        4.88      0.70 o
   8  19   4        0.58        0.16      0.57 o
   8  19   5        1.20        0.40      0.57 o
   9   0   1        9.40        9.20      0.48 o
   9   0   2       11.62       11.74      0.55 o
   9   0   3      189.29      182.95      3.50 o
   9   0   4       40.56       42.83      1.14 o
   9   0   5       26.58       25.04      0.83 o
   9   0   6       63.03       65.81      1.58 o
   9   0   7        1.95        1.55      0.41 o
   9   0   8       27.04       25.69      0.93 o
   9   0   9       11.75       11.72      0.69 o
   9   0  10        9.51        9.90      0.68 o
   9   0  11       13.13       14.35      0.80 o
   9   0  12       14.64       16.04      0.87 o
   9   0  13        1.27        0.82      0.60 o
   9   0  14        0.53        0.84      0.62 o
   9   0  15        0.02        0.31      0.59 o
   9   0  16       18.34       18.37      1.03 o
   9   0  17        0.59        0.34      0.63 o
   9   0  18        1.09        1.46      0.64 o
   9   0  19        8.83        9.02      0.77 o
   9   1   0      106.53      104.99      2.13 o
   9   1   1        7.84        6.72      0.44 o
   9   1   2        8.26        9.47      0.51 o
   9   1   3       72.55       68.68      1.57 o
   9   1   4        3.17        3.72      0.41 o
   9   1   5        3.11        3.24      0.42 o
   9   1   6       12.42       13.17      0.64 o
   9   1   7        1.14        1.56      0.42 o
   9   1   8        1.57        2.23      0.47 o
   9   1   9       32.97       34.09      1.12 o
   9   1  10       16.97       16.23      0.81 o
   9   1  11       29.41       28.11      1.08 o
   9   1  12       49.35       50.25      1.53 o
   9   1  13        1.84        2.59      0.63 o
   9   1  14       27.83       28.93      1.23 o
   9   1  15        9.25        8.87      0.83 o
   9   1  16        3.43        2.89      0.68 o
   9   1  17       12.08       11.59      0.92 o
   9   1  18       10.86       11.18      0.87 o
   9   1  19        0.89        0.24      0.57 o
   9   2   0      106.36      106.17      2.18 o
   9   2   1       32.28       30.70      0.90 o
   9   2   2       51.76       50.28      1.24 o
   9   2   3        5.57        5.40      0.44 o
   9   2   4       26.96       27.05      0.87 o
   9   2   5       19.45       19.91      0.75 o
   9   2   6       30.54       31.17      0.99 o
   9   2   7       11.03       12.16      0.65 o
   9   2   8       17.82       17.95      0.79 o
   9   2   9       63.11       65.02      1.68 o
   9   2  10       27.69       28.93      1.07 o
   9   2  11       17.41       17.81      0.88 o
   9   2  12       20.03       20.55      0.96 o
   9   2  13        1.25        1.31      0.60 o
   9   2  14        2.93        2.41      0.66 o
   9   2  15        2.83        3.26      0.69 o
   9   2  16       28.92       29.41      1.25 o
   9   2  17       12.52       12.42      0.92 o
   9   2  18       14.54       15.84      0.95 o
   9   2  19        0.55        0.38      0.57 o
   9   3   0       42.57       42.40      1.11 o
   9   3   1        8.77        8.15      0.50 o
   9   3   2       32.20       30.59      0.91 o
   9   3   3        1.65        2.36      0.38 o
   9   3   4      132.47      125.87      2.58 o
   9   3   5       32.49       32.21      0.99 o
   9   3   6       55.28       55.11      1.42 o
   9   3   7       64.32       63.38      1.59 o
   9   3   8       21.27       21.84      0.88 o
   9   3   9       58.61       59.43      1.59 o
   9   3  10       17.25       18.15      0.87 o
   9   3  11       56.40       58.69      1.66 o
   9   3  12        3.43        3.88      0.64 o
   9   3  13        3.27        3.29      0.66 o
   9   3  14        2.24        2.65      0.66 o
   9   3  15       13.80       12.76      0.92 o
   9   3  16        5.41        5.38      0.75 o
   9   3  17        3.93        3.93      0.72 o
   9   3  18        4.80        5.81      0.73 o
   9   3  19        7.53        7.24      0.75 o
   9   4   0       85.17       91.57      1.97 o
   9   4   1       98.95       99.32      2.10 o
   9   4   2        9.25        8.74      0.53 o
   9   4   3        6.37        7.92      0.51 o
   9   4   4       25.88       26.18      0.88 o
   9   4   5       46.40       47.38      1.28 o
   9   4   6       65.71       64.96      1.61 o
   9   4   7        1.40        1.23      0.45 o
   9   4   8       18.24       19.24      0.84 o
   9   4   9       20.68       20.30      0.89 o
   9   4  10        3.21        4.21      0.58 o
   9   4  11       42.34       41.23      1.35 o
   9   4  12       13.90       13.78      0.88 o
   9   4  13       49.31       49.45      1.63 o
   9   4  14        8.15        8.63      0.81 o
   9   4  15       38.51       40.07      1.47 o
   9   4  16       24.68       25.17      1.21 o
   9   4  17        1.93        3.28      0.68 o
   9   4  18        2.45        2.18      0.64 o
   9   4  19        2.58        2.45      0.64 o
   9   5   0        6.71        7.17      0.51 o
   9   5   1       47.00       49.41      1.27 o
   9   5   2       73.41       71.82      1.67 o
   9   5   3        3.47        5.10      0.47 o
   9   5   4        2.68        2.96      0.44 o
   9   5   5      120.14      121.40      2.57 o
   9   5   6       88.99       89.46      2.05 o
   9   5   7       19.91       20.78      0.86 o
   9   5   8       32.91       32.63      1.11 o
   9   5   9        0.45        0.42      0.48 o
   9   5  10       84.29       85.81      2.13 o
   9   5  11       47.96       47.76      1.48 o
   9   5  12       43.26       43.15      1.50 o
   9   5  13        0.84        1.31      0.64 o
   9   5  14       18.93       19.06      1.05 o
   9   5  15        3.24        3.26      0.70 o
   9   5  16        8.08        8.43      0.84 o
   9   5  17        9.11        9.79      0.85 o
   9   5  18       16.76       17.12      0.96 o
   9   6   0       81.56       86.48      1.94 o
   9   6   1       47.61       49.25      1.30 o
   9   6   2      176.56      184.47      3.60 o
   9   6   3       16.89       18.07      0.75 o
   9   6   4       18.80       20.24      0.81 o
   9   6   5      131.73      135.17      2.83 o
   9   6   6       85.59       86.35      2.02 o
   9   6   7        4.28        4.60      0.55 o
   9   6   8       84.78       89.08      2.13 o
   9   6   9        1.12        0.90      0.51 o
   9   6  10       10.95       10.47      0.75 o
   9   6  11       53.85       53.59      1.66 o
   9   6  12        8.82        9.67      0.83 o
   9   6  13       19.45       20.58      1.08 o
   9   6  14        5.56        4.86      0.73 o
   9   6  15       12.28       12.05      0.90 o
   9   6  16        6.02        5.91      0.77 o
   9   6  17        6.64        7.61      0.79 o
   9   6  18        6.87        6.14      0.71 o
   9   7   0      121.48      123.69      2.60 o
   9   7   1       92.84       92.89      2.08 o
   9   7   2       39.05       40.70      1.19 o
   9   7   3      141.82      144.13      2.97 o
   9   7   4       95.21       96.51      2.18 o
   9   7   5      131.61      131.49      2.80 o
   9   7   6       41.53       39.98      1.24 o
   9   7   7       36.32       36.88      1.21 o
   9   7   8       17.94       18.38      0.88 o
   9   7   9       21.37       22.48      0.99 o
   9   7  10        8.41        8.41      0.72 o
   9   7  11       22.01       22.91      1.10 o
   9   7  12       14.77       14.51      0.94 o
   9   7  13        6.87        5.73      0.76 o
   9   7  14        0.75        1.52      0.63 o
   9   7  15        6.66        6.92      0.81 o
   9   7  16        9.95       10.62      0.88 o
   9   7  17        1.43        1.01      0.62 o
   9   7  18        1.29        0.42      0.60 o
   9   8   0        0.76        1.29      0.44 o
   9   8   1      230.47      231.99      4.47 o
   9   8   2       38.04       39.02      1.19 o
   9   8   3       10.56       11.03      0.68 o
   9   8   4       94.00       93.96      2.18 o
   9   8   5       80.95       81.01      1.97 o
   9   8   6       24.89       25.10      0.99 o
   9   8   7        1.61        1.72      0.52 o
   9   8   8       57.46       58.37      1.66 o
   9   8   9       72.14       72.79      1.94 o
   9   8  10        0.99        1.11      0.58 o
   9   8  11       21.25       21.76      1.09 o
   9   8  12        3.41        3.76      0.68 o
   9   8  13        3.74        3.61      0.70 o
   9   8  14        3.28        2.95      0.68 o
   9   8  15        4.55        5.25      0.74 o
   9   8  16        6.75        6.34      0.77 o
   9   8  17        2.42        2.87      0.64 o
   9   9   0       45.44       44.97      1.32 o
   9   9   1       35.22       34.98      1.14 o
   9   9   2       36.64       39.50      1.23 o
   9   9   3      184.27      187.27      3.78 o
   9   9   4       56.56       56.46      1.57 o
   9   9   5       29.39       29.61      1.09 o
   9   9   6        6.48        6.27      0.63 o
   9   9   7       47.38       45.93      1.43 o
   9   9   8       18.91       17.99      0.92 o
   9   9   9       17.04       17.23      0.95 o
   9   9  10       22.38       23.29      1.13 o
   9   9  11       20.08       19.84      1.06 o
   9   9  12       10.15       10.88      0.87 o
   9   9  13       18.15       19.06      1.05 o
   9   9  14        1.61        1.72      0.68 o
   9   9  15        9.96       10.29      0.86 o
   9   9  16        1.36        2.12      0.63 o
   9   9  17        2.15        1.80      0.63 o
   9  10   0        0.71        0.68      0.47 o
   9  10   1        7.76        8.38      0.66 o
   9  10   2      170.68      169.77      3.52 o
   9  10   3       29.95       29.76      1.10 o
   9  10   4       45.63       45.38      1.40 o
   9  10   5       19.44       19.61      0.92 o
   9  10   6       72.74       75.78      1.97 o
   9  10   7        5.15        4.58      0.64 o
   9  10   8       42.30       42.56      1.46 o
   9  10   9        3.21        3.51      0.68 o
   9  10  10       11.25       10.97      0.87 o
   9  10  11        4.53        4.62      0.72 o
   9  10  12        0.43        1.18      0.63 o
   9  10  13        1.45        1.53      0.64 o
   9  10  14        1.76        1.59      0.66 o
   9  10  15        1.71        1.39      0.64 o
   9  10  16        3.88        3.92      0.66 o
   9  11   0       42.74       42.51      1.35 o
   9  11   1       28.01       27.78      1.08 o
   9  11   2       25.31       25.56      1.04 o
   9  11   3       28.53       27.40      1.09 o
   9  11   4       40.12       40.65      1.35 o
   9  11   5       32.27       32.22      1.20 o
   9  11   6        0.33        0.15      0.57 o
   9  11   7       47.41       47.52      1.58 o
   9  11   8       16.37       15.79      0.96 o
   9  11   9        0.65        0.51      0.62 o
   9  11  10       14.22       14.00      0.95 o
   9  11  11        5.81        5.42      0.75 o
   9  11  12        9.39        9.15      0.83 o
   9  11  13       19.93       21.04      1.11 o
   9  11  14        1.12        0.66      0.63 o
   9  11  15        5.11        5.14      0.70 o
   9  11  16        1.24        0.92      0.59 o
   9  12   0        2.61        2.91      0.58 o
   9  12   1       40.66       41.22      1.37 o
   9  12   2       29.55       30.23      1.16 o
   9  12   3        5.01        5.13      0.68 o
   9  12   4       18.34       19.60      1.00 o
   9  12   5        9.44        9.67      0.81 o
   9  12   6        6.45        5.99      0.73 o
   9  12   7        1.99        1.76      0.62 o
   9  12   8       29.50       30.40      1.28 o
   9  12   9        9.18        8.80      0.85 o
   9  12  10       24.37       25.62      1.19 o
   9  12  11        5.32        5.12      0.75 o
   9  12  12       11.24       10.56      0.90 o
   9  12  13       17.47       16.62      1.00 o
   9  12  14        0.37        0.46      0.60 o
   9  12  15        1.43        1.85      0.62 o
   9  13   0       10.09       10.06      0.81 o
   9  13   1       10.80       10.69      0.83 o
   9  13   2       11.87       11.92      0.86 o
   9  13   3       17.65       19.09      1.03 o
   9  13   4        0.44        1.05      0.62 o
   9  13   5       12.16       13.41      0.92 o
   9  13   6        2.00        1.89      0.65 o
   9  13   7        5.21        5.51      0.75 o
   9  13   8       22.73       21.73      1.11 o
   9  13   9        2.98        3.43      0.70 o
   9  13  10       16.12       16.13      0.99 o
   9  13  11        5.56        6.11      0.79 o
   9  13  12        0.40       -0.26      0.63 o
   9  13  13        7.59        8.77      0.81 o
   9  13  14        0.70        0.99      0.58 o
   9  14   0        0.05       -0.51      0.59 o
   9  14   1        4.48        4.35      0.71 o
   9  14   2        0.60        0.03      0.60 o
   9  14   3        0.45        1.09      0.62 o
   9  14   4        5.48        5.29      0.75 o
   9  14   5       13.64       13.88      0.94 o
   9  14   6        1.74        1.83      0.66 o
   9  14   7        6.82        6.72      0.78 o
   9  14   8       32.75       33.44      1.34 o
   9  14   9        2.09        3.09      0.70 o
   9  14  10        9.23        9.38      0.86 o
   9  14  11        0.67        1.24      0.62 o
   9  14  12        0.97        0.81      0.61 o
   9  14  13        2.58        2.63      0.62 o
   9  15   0       20.30       21.16      1.09 o
   9  15   1        2.36        2.28      0.66 o
   9  15   2        0.90        0.52      0.62 o
   9  15   3        7.60        7.66      0.80 o
   9  15   4        1.01        0.82      0.63 o
   9  15   5       10.66       10.94      0.88 o
   9  15   6        1.58        2.20      0.66 o
   9  15   7        0.69        1.29      0.66 o
   9  15   8        0.54        0.20      0.64 o
   9  15   9        0.71        0.47      0.64 o
   9  15  10        2.47        2.27      0.66 o
   9  15  11        8.43        8.52      0.78 o
   9  15  12        7.40        7.83      0.76 o
   9  16   0        2.67        3.01      0.69 o
   9  16   1        2.99        3.31      0.70 o
   9  16   2        0.14        0.25      0.60 o
   9  16   3        4.59        4.23      0.72 o
   9  16   4        3.15        2.59      0.69 o
   9  16   5        2.62        3.28      0.71 o
   9  16   6        6.52        6.40      0.80 o
   9  16   7        4.25        4.17      0.73 o
   9  16   8        0.62        0.54      0.61 o
   9  16   9        0.89        0.66      0.60 o
   9  16  10        4.56        4.19      0.67 o
   9  17   0        1.39        1.18      0.66 o
   9  17   1        1.09        0.49      0.64 o
   9  17   2        9.61       10.19      0.88 o
   9  17   3        3.35        3.52      0.70 o
   9  17   4        2.86        2.57      0.69 o
   9  17   5        3.22        2.60      0.68 o
   9  17   6        0.07       -0.06      0.60 o
   9  17   7        2.67        2.15      0.66 o
   9  17   8        2.26        2.46      0.63 o
   9  17   9        2.14        2.59      0.64 o
   9  18   0        2.56        2.73      0.66 o
   9  18   1        4.38        3.56      0.68 o
   9  18   2        1.88        2.71      0.66 o
   9  18   3        1.31        1.18      0.62 o
   9  18   4        2.55        2.91      0.66 o
   9  18   5        1.15        0.73      0.61 o
   9  18   6        3.08        3.48      0.65 o
   9  18   7        0.51        0.08      0.60 o
   9  19   0        0.00        0.02      0.57 o
   9  19   1        0.07        0.34      0.57 o
   9  19   2        1.58        1.98      0.60 o
   9  19   3        0.04       -0.42      0.58 o
  10   0   0      303.67      302.74      5.53 o
  10   0   1      262.58      259.59      4.82 o
  10   0   2      124.37      119.21      2.47 o
  10   0   3      113.36      111.72      2.35 o
  10   0   4      100.62       99.56      2.16 o
  10   0   5      124.73      128.85      2.69 o
  10   0   6       11.34       11.47      0.66 o
  10   0   7      143.31      142.23      2.98 o
  10   0   8        8.51        8.87      0.64 o
  10   0   9       20.81       21.86      0.93 o
  10   0  10        5.23        5.10      0.62 o
  10   0  11       27.08       28.33      1.11 o
  10   0  12       32.10       32.59      1.29 o
  10   0  13       17.13       18.51      1.03 o
  10   0  14       24.14       25.90      1.20 o
  10   0  15        0.70        0.79      0.62 o
  10   0  16       18.94       18.91      1.07 o
  10   0  17        0.17       -0.18      0.60 o
  10   0  18        4.85        3.94      0.68 o
  10   1   0      330.84      329.20      5.98 o
  10   1   1       59.31       61.86      1.48 o
  10   1   2      105.31      107.66      2.28 o
  10   1   3       31.05       31.78      0.98 o
  10   1   4        3.14        3.34      0.44 o
  10   1   5      128.84      130.00      2.71 o
  10   1   6       31.30       33.01      1.06 o
  10   1   7      216.53      215.20      4.21 o
  10   1   8        0.31        0.50      0.46 o
  10   1   9       68.48       68.83      1.79 o
  10   1  10       62.37       62.84      1.72 o
  10   1  11       57.75       55.63      1.63 o
  10   1  12       47.27       49.87      1.62 o
  10   1  13        7.49        7.29      0.78 o
  10   1  14       63.50       62.20      1.89 o
  10   1  15       14.71       15.12      0.96 o
  10   1  16        4.79        5.90      0.77 o
  10   1  17        5.90        5.66      0.75 o
  10   1  18        8.24        9.76      0.81 o
  10   2   0       55.17       59.44      1.45 o
  10   2   1        8.26        7.29      0.51 o
  10   2   2       67.35       67.45      1.59 o
  10   2   3        3.49        2.56      0.43 o
  10   2   4      139.14      141.56      2.89 o
  10   2   5        8.31        8.00      0.57 o
  10   2   6      194.54      194.88      3.84 o
  10   2   7       47.17       48.71      1.37 o
  10   2   8       77.25       78.66      1.94 o
  10   2   9        3.08        3.97      0.56 o
  10   2  10       55.72       57.59      1.63 o
  10   2  11        1.99        2.46      0.56 o
  10   2  12       27.77       27.07      1.18 o
  10   2  13       44.91       45.11      1.55 o
  10   2  14       61.86       60.57      1.85 o
  10   2  15       11.15       11.90      0.90 o
[truncated: 88,202 more chars]
