# Supplementary material for: Advancing dynamic quantum crystallography: enhanced models for accurate structures and thermodynamic properties
Source: IUCrJ. 2025 Jan 1;12(Pt 1):123–36. doi: 10.1107/S2052252524011862 (PMC11707699; doi:10.1107/S2052252524011862)
Supplement: Supplementary file 1 [file m-12-00123-sup1.zip › cify_rev2/hkl-fcf/lala.hkl]

   0   2   0 1512.23 43.8122   1
   0   4   021038.90 604.756   1
   0   6   0 776.174 18.1047   1
   0   8   0 317.243 7.33017   1
   0  10   0 27.8416 0.88061   1
   0  12   0 1448.37 33.8649   1
   0  14   0 430.086 9.95047   1
   0  16   0 157.125 3.90926   1
   0  18   0 1038.24  24.773   1
   0  20   0 2.87545 1.54388   1
   0  22   0 444.559 10.7123   1
   0  24   0-0.21456 3.58359   1
   0  26   0 17.4519 1.64334   1
   0  28   0 0.23592 0.92998   1
   1   1   0 2076.94 48.5475   1
   1   2   016109.30 463.127   1
   1   3   0 626.225 14.4916   1
   1   4   010168.20 238.586   1
   1   5   0 2459.37 56.7046   1
   1   6   0 455.726 10.4213   1
   1   7   0 162.441 3.74267   1
   1   8   0 2860.32 65.7962   1
   1   9   0 28.8106 0.79357   1
   1  10   0 294.084  6.6949   1
   1  11   0  616.05  14.135   1
   1  12   0 229.807 5.24817   1
   1  13   0 382.164 8.67531   1
   1  14   0 15.9167 0.61215   1
   1  15   0 500.641 11.3802   1
   1  16   0 171.959 4.04582   1
   1  17   0 195.835 4.63512   1
   1  18   0 0.93321 0.76518   1
   1  19   0 176.321 4.34995   1
   1  20   0  160.99 4.45254   1
   1  21   0 17.9522  0.7042   1
   1  22   0 15.6338 0.84914   1
   1  23   0 26.7645 1.13375   1
   1  24   0 24.6248 1.06935   1
   1  25   0 3.02635 0.46835   1
   1  26   0 13.6287 0.79258   1
   1  27   0 0.15166 0.57168   1
   1  28   0 0.52455 0.60931   1
   1  29   0 9.56054 0.99993   1
   2   0   0  340.10  8.2132   1
   2   1   0 331.409 7.67341   1
   2   2   010440.30 245.106   1
   2   3   0 5234.98 121.393   1
   2   4   0 387.316 9.08419   1
   2   5   0 849.554 19.3906   1
   2   6   012813.30 302.636   1
   2   7   0 1824.77 41.7269   1
   2   8   0  14.162 0.50279   1
   2   9   0 1753.61 40.1652   1
   2  10   0 1667.96 38.3506   1
   2  11   0 24.1906 0.75086   1
   2  12   0 240.438 5.52907   1
   2  13   0 1096.47 25.1223   1
   2  14   0 58.3497 1.50102   1
   2  15   0 376.363 8.62449   1
   2  16   0 153.053 3.65765   1
   2  17   0 225.538 5.36563   1
   2  18   0 191.651 4.58118   1
   2  19   0 179.346  4.6371   1
   2  20   0 11.3828 1.20447   1
   2  21   0 37.9698 1.30927   1
   2  22   0 66.3649 1.76514   1
   2  23   0 66.5839 1.90236   1
   2  24   0 78.5183  2.2669   1
   2  25   0   4.101 0.48826   1
   2  26   0 2.66704 0.55359   1
   2  27   0 56.9498 1.77147   1
   2  28   0 10.4677  1.3054   1
   3   1   0 221.905  5.1235   1
   3   2   0  4.7714 0.31733   1
   3   3   0 427.266 9.71908   1
   3   4   0 3438.23  78.766   1
   3   5   0 1403.34 32.0431   1
   3   6   0 350.977 7.99581   1
   3   7   0 1761.16 40.3056   1
   3   8   0 551.282 12.5469   1
   3   9   0 641.643 14.8366   1
   3  10   0 209.083 4.79661   1
   3  11   0 1592.89 36.4708   1
   3  12   0 94.8074 2.24329   1
   3  13   0  12.935 0.59703   1
   3  14   0 19.9118 0.77238   1
   3  15   0 158.713  3.7321   1
   3  16   0 261.843 6.08601   1
   3  17   0 181.989 4.31297   1
   3  18   0 16.5362 0.86131   1
   3  19   0 2.84895 0.93164   1
   3  20   0 129.496 3.26103   1
   3  21   0 135.744 3.27774   1
   3  22   0 12.0779 0.69412   1
   3  23   0 0.02599 0.87128   1
   3  24   0  41.628 1.32635   1
   3  25   0 117.389  3.0441   1
   3  26   0 1.11025 0.55098   1
   3  27   0 1.00343  0.8322   1
   3  28   0 2.95392  0.7362   1
   4   0   0 3100.64 72.3521   1
   4   1   0 2548.64 58.2448   1
   4   2   0 190.966 4.41726   1
   4   3   0 3.63534 0.31447   1
   4   4   0 272.351 6.20659   1
   4   5   0 113.248 2.64143   1
   4   6   0 783.014 17.9155   1
   4   7   0  609.77 14.1783   1
   4   8   0 969.806 22.3373   1
   4   9   0 686.494 15.8869   1
   4  10   0 478.153 10.8478   1
   4  11   0 80.7442 1.94137   1
   4  12   0 1346.95 31.0679   1
   4  13   0 285.177 6.55118   1
   4  14   0 37.6291 1.22448   1
   4  15   0 69.7792 1.81507   1
   4  16   0 428.118 9.83257   1
   4  17   0 1.72009 0.77287   1
   4  18   0  1.3658 0.70345   1
   4  19   0 52.8855 1.58235   1
   4  20   0 3.23326 0.50326   1
   4  21   0 11.7516 0.70068   1
   4  22   0 0.50851  0.6648   1
   4  23   0 27.7424 1.20539   1
   4  24   0 66.0974 1.92355   1
   4  25   0 0.10222 0.72257   1
   4  26   0 15.3244 1.33695   1
   4  27   0  31.802 1.55194   1
   4  28   0 66.6314 3.17291   1
   5   1   0 254.183  5.7803   1
   5   2   0 460.989 10.5733   1
   5   3   0 1554.46 35.5701   1
   5   4   0 340.884 7.79182   1
   5   5   0 486.432 11.1003   1
   5   6   0 3.62385  0.4195   1
   5   7   0 78.4205  1.8884   1
   5   8   0 101.661 2.40184   1
   5   9   0 158.079 3.70054   1
   5  10   0 306.369 7.03778   1
   5  11   0 149.572 3.57159   1
   5  12   0 5.67188 0.59981   1
   5  13   0 62.9945 1.70155   1
   5  14   0 256.812  6.0226   1
   5  15   0 63.9927 1.89939   1
   5  16   0 23.0554  1.0779   1
   5  17   0 61.5151  1.8624   1
   5  18   0 17.3303 0.66925   1
   5  19   0 0.49337 0.52186   1
   5  20   0 0.23133 0.60285   1
   5  21   0-0.34407 3.33986   1
   5  22   0  27.846 1.25103   1
   5  23   0-0.22622 1.26059   1
   5  24   0 16.6226 1.23835   1
   5  25   0-0.02995 1.42705   1
   5  26   0 43.2687 2.85288   1
   5  27   0 3.55545 0.72898   1
   6   0   0 569.683 13.3125   1
   6   1   0 462.713 10.5218   1
   6   2   0 47.8728 1.25212   1
   6   3   0 154.071 3.55813   1
   6   4   0 48.8218 1.24774   1
   6   5   0 400.574 9.13669   1
   6   6   0 488.325  11.096   1
   6   7   0 424.421 9.67219   1
   6   8   0 210.475 4.88344   1
   6   9   0 17.3025 0.74529   1
   6  10   0 464.987 10.6334   1
   6  11   0 0.55749 0.54566   1
   6  12   0 254.313 5.92575   1
   6  13   0 142.532 3.44721   1
   6  14   0 43.6659 1.41603   1
   6  15   0  90.529 2.48619   1
   6  16   0 36.8384 1.76888   1
   6  17   0 45.2367 1.25338   1
   6  18   0 77.2453 1.96981   1
   6  19   0 14.7663 0.92851   1
   6  20   0 0.37225 0.76054   1
   6  21   0 14.1875 1.06298   1
   6  22   0 74.3432 2.09972   1
   6  23   0-0.07497 1.32422   1
   6  24   0-0.61165 1.38291   1
   6  25   0-0.80221 1.76486   1
   6  26   0-0.01605 1.54349   1
   7   1   0 1.72376 0.46491   1
   7   2   0 372.219 8.49606   1
   7   3   0 84.7121 2.08929   1
   7   4   0 73.6715 1.89275   1
   7   5   0 296.102 6.79098   1
   7   6   0 81.9416 2.05858   1
   7   7   0 32.7047 1.07445   1
   7   8   0 212.529 4.96461   1
   7   9   0 198.847  4.6799   1
   7  10   0 419.979 9.66189   1
   7  11   0  234.23 5.51402   1
   7  12   0 66.6401 1.84362   1
   7  13   0-0.24875 5.89291   1
   7  14   0  76.011 2.17618   1
   7  15   0  100.04 2.61357   1
   7  16   0 24.2497 0.86721   1
   7  17   0 28.0387 1.05232   1
   7  18   0  3.3594 0.69044   1
   7  19   0 16.6055 0.89277   1
   7  20   0  76.984 2.10902   1
   7  21   0 50.7235 2.29907   1
   7  22   0 1.91812 0.63141   1
   7  23   0 2.54444 0.65002   1
   7  24   0 0.60741 0.80213   1
   7  25   0 69.8329 2.27901   1
   8   0   0 11.9683 0.98468   1
   8   1   0 8.49373 0.72955   1
   8   2   0 178.259 4.23639   1
   8   3   0 15.9711 0.85139   1
   8   4   0 4.82072 0.68536   1
   8   5   0 29.1643 1.02935   1
   8   6   0 511.235 11.8365   1
   8   7   0  147.53 3.61213   1
   8   8   0 14.6525 1.00817   1
   8   9   0 257.814 6.16723   1
   8  10   0 112.942  3.0267   1
   8  11   0 82.7427 2.27485   1
   8  12   0 44.7113 1.85288   1
   8  13   0 207.776 4.94211   1
   8  14   0 2.62752 0.52135   1
   8  15   0 0.39297 0.56659   1
   8  16   0 116.674  2.9038   1
   8  17   0 59.2946  1.7956   1
   8  18   0 2.40012 0.92428   1
   8  19   0 36.0754 1.31007   1
   8  20   0 1.99263  0.6079   1
   8  21   0 17.4312 1.10403   1
   8  22   0 1.29966 0.76499   1
   8  23   0  108.95 3.17201   1
   8  24   0 46.8225 1.79268   1
   9   1   0 3.89844  0.9363   1
   9   2   0 76.5802 2.13884   1
   9   3   0 6.02687 1.00088   1
   9   4   0 723.389 16.8619   1
   9   5   0 15.2797 1.08439   1
   9   6   0 41.8864 1.64705   1
   9   7   0 19.9469 1.10827   1
   9   8   0 544.321  13.605   1
   9   9   0  42.566 1.21789   1
   9  10   0 111.707 2.70163   1
   9  11   0 75.8887 1.97548   1
   9  12   0 50.6387 1.39044   1
   9  13   0 16.6936 0.85689   1
   9  14   0 156.226 3.80563   1
   9  15   0 87.5126 2.32606   1
   9  16   0 2.12956 0.83671   1
   9  17   0-0.61027 1.38499   1
   9  18   0 7.08223 0.67058   1
   9  19   0 67.6917 4.39921   1
   9  20   0 12.8489 0.86436   1
   9  21   0 26.0089 1.67089   1
   9  22   0 56.7487 2.09027   1
  10   0   0 909.697 23.7044   1
  10   1   0 31.6276 1.39014   1
  10   2   0 35.1599 1.22209   1
  10   3   0-0.07416 2.15898   1
  10   4   0 433.349 10.4002   1
  10   5   0  83.284 2.15568   1
  10   6   0 84.6978 2.25214   1
  10   7   0 6.74221 0.71811   1
  10   8   0 29.7522 1.12463   1
  10   9   0 52.5242 1.70632   1
  10  10   0 11.8967 0.91309   1
  10  11   0 12.3797 0.86713   1
  10  12   0-1.97135 3.17273   1
  10  13   0-0.62212 3.15287   1
  10  14   0 20.6902 0.94283   1
  10  15   0 8.68121 0.78238   1
  10  16   0 1.14241 0.51263   1
  10  17   0 38.7692 1.62527   1
  10  18   0 114.011 3.73656   1
  10  19   0 0.44367 1.25016   1
  10  20   0 17.6545 1.28901   1
  11   1   0 29.5998 2.02728   1
  11   2   0 592.424 15.2451   1
  11   3   0  109.56 3.10691   1
  11   4   0-0.12052 3.77568   1
  11   5   0 0.93143   1.007   1
  11   6   0 47.9172 1.79592   1
  11   7   0 202.377 5.00514   1
  11   8   0 1.69803 0.89191   1
  11   9   0 9.54941 1.04017   1
  11  10   0 30.4049 1.32857   1
  11  11   0 124.598 3.25357   1
  11  12   0 8.24559 0.66019   1
  11  13   0 42.7734 1.71562   1
  11  14   0 24.7977 1.37934   1
  11  15   0 6.66346 0.91123   1
  11  16   0  77.252 4.71044   1
  11  17   0 34.4566 2.93534   1
  11  18   0 3.68339 1.56937   1
  12   0   0  29.755 2.00552   1
  12   1   0 64.1791 2.07654   1
  12   2   0 9.94357  0.6526   1
  12   3   0 49.5703 1.59102   1
  12   4   0 1.76793 0.56062   1
  12   5   0 95.6978 2.60224   1
  12   6   0 40.0657   1.441   1
  12   7   0   4.151 0.61338   1
  12   8   0 9.40299 0.70176   1
  12   9   0 111.572 3.32663   1
  12  10   0 24.2057 1.38983   1
  12  11   0 36.3144 1.56633   1
  12  12   0 1.77437 0.86136   1
  12  13   0 44.1725 1.75563   1
  12  14   0 7.99469 1.04537   1
  12  15   0 69.0391 3.96545   1
  13   1   0 34.4475 1.96861   1
  13   2   0 44.1096 1.86687   1
  13   3   0 20.9214 1.34162   1
  13   4   0 50.6573 1.85681   1
  13   5   0 31.4438 1.49208   1
  13   6   0 17.0012 1.25933   1
  13   7   0 29.6402 2.77555   1
  13   8   0 44.0295 2.21954   1
  13   9   0-0.28525 1.56055   1
  13  10   0-0.19028 1.56409   1
  13  11   0 23.9522 1.47708   1
  14   0   0 0.90829 1.61334   1
  14   1   0-1.58258 1.50908   1
  14   2   0 -0.8428 1.54761   1
  14   3   0-0.41143 1.59367   1
  14   4   0-0.31892 1.58704   1
   0   2   1  952.83 22.2144   1
   0   3   1 4934.17 112.918   1
   0   4   1 739.492 16.9726   1
   0   5   1 1.24018 0.33812   1
   0   6   1 3568.07 83.6194   1
   0   7   1 260.099 6.05273   1
   0   8   1 395.634 9.04401   1
   0   9   1 205.694 4.71227   1
   0  10   1 906.473 20.5773   1
   0  11   1 487.416 11.0738   1
   0  12   1  499.11 11.3353   1
   0  13   1 113.773 2.69224   1
   0  14   1 229.999 5.27739   1
   0  15   1 528.947 12.0202   1
   0  16   1 6.73248 0.68213   1
   0  17   1 6.46836 0.72048   1
   0  18   1 250.081 5.92815   1
   0  19   1 70.5428  2.0568   1
   0  20   1 133.654 3.69349   1
   0  21   1 3.95611  0.5774   1
   0  22   1 0.38931 0.53231   1
   0  23   1 4.75818 0.59393   1
   0  24   1 0.50355 0.74715   1
   0  25   1 4.14128 0.46471   1
   0  26   1  52.351 1.87972   1
   0  27   1 11.9124 0.64929   1
   0  28   1 56.0117 2.69057   1
   0  29   1 0.11064 0.78669   1
   1 -29   1  1.6955 0.80399   1
   1 -28   1 45.5591 2.02696   1
   1 -27   1 45.6315  1.5934   1
   1 -26   1 0.69092 0.53837   1
   1 -25   1  14.656  0.8527   1
   1 -24   1 80.3111 2.40021   1
   1 -23   1 34.5312  1.1137   1
   1 -22   1 127.164 3.08313   1
   1 -21   1 2.59593 0.50433   1
   1 -20   1 22.9482 1.54182   1
   1 -19   1 52.9612 1.72283   1
   1 -18   1 129.257 3.25884   1
   1 -17   1 135.776 3.30891   1
   1 -16   1 346.397 7.94493   1
   1 -15   1 433.496 9.86686   1
   1 -14   1 149.723 3.51891   1
   1 -13   1  805.97 18.2952   1
   1 -12   1  20.212 0.66875   1
   1 -11   1  107.08 2.52128   1
   1 -10   1 913.235 21.2136   1
   1  -9   1 1690.45 38.7361   1
   1  -8   1 1677.77 38.3991   1
   1  -7   1 2482.33 56.8546   1
   1  -6   1 164.569 3.83527   1
   1  -5   1 3304.61 76.0259   1
   1  -4   1 1238.63 28.4719   1
   1  -3   1 7142.35 180.512   1
   1  -2   1 918.376 21.3894   1
   1  -1   1 1108.86 26.0875   1
   1   0   1 581.328 13.8181   1
   1   1   1 1116.61 26.0616   1
   1   2   1 926.126 21.4772   1
   1   3   1 7143.70 167.447   1
   1   4   1 1245.60 28.7587   1
   1   5   1 3337.36 78.5029   1
   1   6   1 165.915  3.8181   1
   1   7   1 2493.89 57.2342   1
   1   8   1 1666.70  38.158   1
   1   9   1 1703.28 38.9763   1
   1  10   1 916.065 20.8276   1
   1  11   1  110.03 2.58338   1
   1  12   1 19.6239 0.66564   1
   1  13   1 806.522 18.2837   1
   1  14   1 150.631 3.51799   1
   1  15   1 430.764 9.84098   1
   1  16   1 343.542 8.02063   1
   1  17   1  136.11 3.26072   1
   1  18   1 133.784 3.26873   1
   1  19   1 54.3919  1.7195   1
   1  20   1 23.5544 1.44897   1
   1  21   1 2.70988 0.52202   1
   1  22   1 125.414 3.18755   1
   1  23   1 36.6273 1.15367   1
   1  24   1 81.5982 2.54779   1
   1  25   1 14.4291 0.80931   1
   1  26   1 1.11989 0.58902   1
   1  27   1 44.4675 1.48139   1
   1  28   1 46.7746  1.6592   1
   1  29   1 0.98936 0.71367   1
   2 -28   1 9.00039 0.78846   1
   2 -27   1 20.3239 1.28773   1
   2 -26   1 108.217 3.32805   1
   2 -25   1 66.9908 1.84322   1
   2 -24   1 120.171 3.15239   1
   2 -23   1 12.3148 0.79958   1
   2 -22   1 107.228 2.66164   1
   2 -21   1 103.697 2.53861   1
   2 -20   1  313.30 7.70072   1
   2 -19   1 110.886 2.93289   1
   2 -18   1 52.9307 1.62353   1
   2 -17   1  54.693 1.54888   1
   2 -16   1 38.0413 1.12127   1
   2 -15   1 101.644 2.44894   1
   2 -14   1 331.124 7.65291   1
   2 -13   1 472.431 10.7301   1
   2 -12   1 230.802 5.29118   1
   2 -11   1 55.7098 1.37603   1
   2 -10   1 67.1553  1.6724   1
   2  -9   1 1921.82 44.0589   1
   2  -8   1 29.6285 0.79721   1
   2  -7   1 787.578 17.9181   1
   2  -6   1 148.189  3.4145   1
   2  -5   1 3214.71 74.8222   1
   2  -4   1 1314.52 30.1088   1
   2  -3   1 3857.66 89.4109   1
   2  -2   1 2237.44 51.9375   1
   2  -1   1 540.487   12.41   1
   2   0   1  7.3412 0.28748   1
   2   1   1 548.738 12.6219   1
   2   2   1 2237.99 52.3017   1
   2   3   1 3887.90 89.6481   1
   2   4   1 1311.59 29.9063   1
   2   5   1 3188.49 74.1138   1
   2   6   1 146.828 3.38623   1
   2   7   1 793.106 18.0965   1
   2   8   1 30.4011 0.82866   1
   2   9   1 1929.64 44.2604   1
   2  10   1 65.7412 1.72359   1
   2  11   1  55.339 1.38346   1
   2  12   1 229.306 5.25096   1
   2  13   1 471.151  10.819   1
   2  14   1  326.58 7.46696   1
   2  15   1 105.324 2.53794   1
   2  16   1 38.2899 1.17705   1
   2  17   1 54.4295 1.52364   1
   2  18   1 54.3788 1.59933   1
   2  19   1 110.808 2.82939   1
   2  20   1 313.165 7.42707   1
   2  21   1 104.308  2.5984   1
   2  22   1 106.876 2.66559   1
   2  23   1 11.7369 0.70917   1
   2  24   1 118.857 3.07653   1
   2  25   1 65.4499    1.92   1
   2  26   1 109.185 2.92364   1
   2  27   1 20.3226 1.55568   1
   2  28   1 9.89629  0.6985   1
   3 -28   1 45.5225 1.76442   1
   3 -27   1 4.25366 0.89564   1
   3 -26   1 82.4307 2.44943   1
   3 -25   1 20.3933 1.18445   1
   3 -24   1 106.165 2.73227   1
   3 -23   1 36.6067 1.19973   1
   3 -22   1 290.478 6.80882   1
   3 -21   1  212.11  4.9716   1
   3 -20   1 23.6122 0.79899   1
   3 -19   1 61.5359 2.05491   1
   3 -18   1 329.498 7.90845   1
   3 -17   1 117.506 2.94324   1
   3 -16   1 198.547 4.72633   1
   3 -15   1 4.39125  0.5338   1
   3 -14   1 173.008 4.05787   1
   3 -13   1 534.464 12.1161   1
   3 -12   1  378.07 8.58498   1
   3 -11   1 348.232  7.9104   1
   3 -10   1 237.247 5.41304   1
   3  -9   1 2507.91 58.1712   1
   3  -8   1 314.998 7.15416   1
   3  -7   1 1220.99 27.8099   1
   3  -6   1 452.176 10.2493   1
   3  -5   1 194.883 4.46951   1
   3  -4   1 680.677 15.5222   1
   3  -3   1 3227.96 74.2955   1
   3  -2   1 403.467  9.1952   1
   3  -1   1 2553.74 58.5704   1
   3   0   1 1644.05 37.5258   1
   3   1   1 2569.02 58.8252   1
   3   2   1 407.871 9.37533   1
   3   3   1 3189.84 73.4145   1
   3   4   1 678.601 15.4179   1
   3   5   1 193.648 4.45971   1
   3   6   1 443.581 10.1752   1
   3   7   1 1200.19 27.3578   1
   3   8   1 311.092 7.11613   1
   3   9   1 2517.31 58.4321   1
   3  10   1 236.689 5.45177   1
   3  11   1 342.926 7.79503   1
   3  12   1  373.62 8.49464   1
   3  13   1 527.128 11.9847   1
   3  14   1 174.057 4.08154   1
   3  15   1 4.28216  0.6237   1
   3  16   1 201.256 4.79299   1
   3  17   1 118.393 2.91815   1
   3  18   1 328.699 7.84178   1
   3  19   1 58.5113  1.9536   1
   3  20   1  23.477 0.96682   1
   3  21   1 214.426 5.10449   1
   3  22   1 290.945 6.97474   1
   3  23   1 35.5894 1.18712   1
   3  24   1 106.293 2.73426   1
   3  25   1 20.4898 1.03571   1
   3  26   1 82.5802 2.36322   1
   3  27   1 5.34735 0.64702   1
   3  28   1 42.7553 2.07882   1
   4 -28   1 30.9909 3.45498   1
   4 -27   1 15.7647 1.40042   1
   4 -26   1 39.9161 1.59476   1
   4 -25   1 19.8108 1.22582   1
   4 -24   1 75.4512 2.20333   1
   4 -23   1 6.86621 1.04257   1
   4 -22   1 88.3377 2.70917   1
   4 -21   1 19.7115 1.00949   1
   4 -20   1 189.448 4.45076   1
   4 -19   1 141.669 3.45987   1
   4 -18   1 158.583 4.03627   1
   4 -17   1 83.4949 2.35294   1
   4 -16   1 291.015 6.82091   1
   4 -15   1 232.149 5.43607   1
   4 -14   1 280.285 6.46598   1
   4 -13   1 241.617 5.63514   1
   4 -12   1 329.296 7.50099   1
   4 -11   1 1688.79 38.8672   1
   4 -10   1  213.41 4.89017   1
   4  -9   1  26.238 0.77397   1
   4  -8   1 293.698 6.68966   1
   4  -7   1 1871.86 42.9496   1
   4  -6   1  263.57 5.99999   1
   4  -5   1  380.65 8.64563   1
   4  -4   1 133.861 3.08406   1
   4  -3   1 1067.34  24.332   1
   4  -2   1  246.21 5.63791   1
   4  -1   1 1093.31  24.935   1
   4   0   1 29.4028 0.77064   1
   4   1   1 1099.09 25.0604   1
   4   2   1 247.425 5.67141   1
   4   3   1 1066.82 24.3369   1
   4   4   1 135.079 3.11991   1
   4   5   1 377.335  8.6093   1
   4   6   1 263.189 6.00691   1
   4   7   1 1840.49 42.7701   1
   4   8   1 291.513 6.68114   1
   4   9   1 25.8132 0.80913   1
   4  10   1 211.972 4.86179   1
   4  11   1 1690.40 39.1256   1
   4  12   1 327.593 7.49806   1
   4  13   1 243.056 5.62429   1
   4  14   1 278.446 6.45094   1
   4  15   1  232.26 5.40422   1
   4  16   1 289.678 6.76695   1
   4  17   1 85.5269 2.33697   1
   4  18   1 159.219 3.94061   1
   4  19   1 145.923 3.41423   1
   4  20   1 190.511 4.47793   1
   4  21   1 22.2048 0.86602   1
   4  22   1 86.7826 2.27165   1
   4  23   1 6.35738 0.80531   1
   4  24   1 77.7219   2.104   1
   4  25   1 19.3598 1.11884   1
   4  26   1 40.8454 1.60439   1
   4  27   1 14.0021 1.59551   1
   4  28   1 29.4122 3.37071   1
   5 -27   1 2.43518 0.70896   1
   5 -26   1 23.9455 1.63163   1
   5 -25   1 77.4637 2.34698   1
   5 -24   1 53.9997 1.80219   1
   5 -23   1 4.22874 0.58323   1
   5 -22   1 2.66548 0.89544   1
   5 -21   1 22.5631 1.06748   1
   5 -20   1 235.521 5.65272   1
   5 -19   1 218.713 5.18193   1
   5 -18   1 32.8421  1.0229   1
   5 -17   1 10.8264 1.16835   1
   5 -16   1 315.085 7.66856   1
   5 -15   1  979.63 22.7474   1
   5 -14   1 65.1611 1.77852   1
   5 -13   1 120.976 2.94153   1
   5 -12   1 140.202 3.39052   1
   5 -11   1 373.108 8.53896   1
   5 -10   1 90.1109 2.16948   1
   5  -9   1 424.239 9.64299   1
   5  -8   1 4.09114 0.47316   1
   5  -7   1 971.547 22.3026   1
   5  -6   1  459.55 10.5044   1
   5  -5   1 279.363 6.34911   1
   5  -4   1 45.8153 1.16723   1
   5  -3   1 2476.35 57.2257   1
   5  -2   1 621.284 14.1284   1
   5  -1   1 907.076 20.7281   1
   5   0   1 87.4718 2.05166   1
   5   1   1 897.917 20.5005   1
   5   2   1 623.101 14.3882   1
   5   3   1 2484.09 57.4002   1
   5   4   1 46.6437 1.15353   1
   5   5   1 278.333 6.33149   1
   5   6   1 455.208  10.376   1
   5   7   1 943.127 21.4925   1
   5   8   1 4.52705  0.4027   1
   5   9   1 416.796 9.49893   1
   5  10   1 89.1725 2.19087   1
   5  11   1 373.069 8.52602   1
   5  12   1 141.343 3.36215   1
   5  13   1 118.741 2.90523   1
   5  14   1 62.8283 1.68963   1
   5  15   1  973.02 22.4006   1
   5  16   1  314.64 7.40364   1
   5  17   1 11.3906 1.06444   1
   5  18   1 34.1891 1.04243   1
   5  19   1 217.739  5.0486   1
   5  20   1 237.862 5.53405   1
   5  21   1 19.6423 0.87995   1
   5  22   1 2.70182 0.81041   1
   5  23   1 5.27996  0.5732   1
   5  24   1 54.9798 1.75578   1
   5  25   1  76.561 2.38521   1
   5  26   1 23.8186 2.15159   1
   5  27   1 2.60466 1.23296   1
   6 -26   1 6.95259 0.89512   1
   6 -25   1 9.72838 0.98719   1
   6 -24   1 25.2649 1.32398   1
   6 -23   1 44.4747 1.54109   1
   6 -22   1  75.402 2.11696   1
   6 -21   1 28.9346 1.27519   1
   6 -20   1 46.5109 1.62897   1
   6 -19   1 93.8054  2.6767   1
   6 -18   1 226.363 5.36212   1
   6 -17   1 293.192 6.82093   1
   6 -16   1  63.229 2.44601   1
   6 -15   1  87.294 2.33918   1
   6 -14   1 158.495 3.91407   1
   6 -13   1  631.60 14.8222   1
   6 -12   1 107.568 2.79258   1
   6 -11   1  113.63 2.77546   1
   6 -10   1  7.6876  0.6534   1
   6  -9   1  8.8087 0.59055   1
   6  -8   1 354.883 8.11719   1
   6  -7   1 329.092 7.55697   1
   6  -6   1 87.0376 2.09683   1
   6  -5   1 689.929  15.742   1
   6  -4   1 462.617 10.4939   1
   6  -3   1 440.315 9.98435   1
   6  -2   1 611.228 13.9115   1
   6  -1   1 772.473  17.602   1
   6   0   1 204.447  4.7972   1
   6   1   1 768.364 17.4833   1
   6   2   1 614.132   13.92   1
   6   3   1 438.283 9.96228   1
   6   4   1 468.028 10.6689   1
   6   5   1 691.797 15.7258   1
   6   6   1 85.1631 2.13488   1
   6   7   1 332.883   7.636   1
   6   8   1 353.685 8.09915   1
   6   9   1 8.42195  0.5621   1
   6  10   1 6.93034  0.6245   1
   6  11   1 109.347 2.81397   1
   6  12   1 108.737 2.67054   1
   6  13   1 632.138 14.5468   1
   6  14   1 157.999 3.82021   1
   6  15   1 85.4731 2.41195   1
   6  16   1 64.3077 2.15145   1
   6  17   1 291.236 6.79995   1
   6  18   1 227.621  5.2909   1
   6  19   1 94.1445 2.38455   1
   6  20   1 45.5654 1.67971   1
   6  21   1 30.1876 1.27518   1
   6  22   1 73.9495 2.00668   1
   6  23   1  46.027 1.66616   1
   6  24   1 23.0649 1.35906   1
   6  25   1 9.49375 0.90297   1
   6  26   1 8.19933 1.34618   1
   7 -25   1 5.62547 0.85696   1
   7 -24   1 12.4508  1.4642   1
   7 -23   1 53.9294 1.82472   1
   7 -22   1 81.0592 2.35617   1
   7 -21   1  78.994 2.14749   1
   7 -20   1 32.9785 1.21207   1
   7 -19   1 121.907  3.1418   1
   7 -18   1 119.414 3.02757   1
   7 -17   1 153.947 3.85715   1
   7 -16   1 52.7514 1.45433   1
   7 -15   1 72.0977 2.10758   1
   7 -14   1 117.974 3.13978   1
   7 -13   1 134.714  3.4494   1
   7 -12   1 0.08301 0.79992   1
   7 -11   1 133.595 3.50223   1
   7 -10   1  147.71 3.82414   1
   7  -9   1 434.349 9.99405   1
   7  -8   1 0.17583 0.54338   1
   7  -7   1 118.349 2.84817   1
   7  -6   1 281.622  6.6954   1
   7  -5   1 332.817 7.63563   1
   7  -4   1 367.937 8.40822   1
   7  -3   1 189.555 4.44707   1
   7  -2   1 112.197 2.72336   1
   7  -1   1 330.002 7.57353   1
   7   0   1 1051.93 24.0502   1
   7   1   1 333.701 7.65114   1
   7   2   1 111.855 2.72621   1
   7   3   1 189.697 4.42008   1
   7   4   1 373.207 8.53979   1
   7   5   1 332.595 7.65456   1
   7   6   1 286.507 6.60601   1
   7   7   1 118.371 2.92243   1
   7   8   1  0.5729 0.59661   1
   7   9   1 438.363 10.0546   1
   7  10   1 151.796 3.62007   1
   7  11   1 136.089 3.30817   1
   7  12   1 0.80611 0.79163   1
   7  13   1 136.689 3.38543   1
   7  14   1 116.249 3.51355   1
   7  15   1 72.9085 1.82182   1
   7  16   1 54.0674 1.54278   1
   7  17   1  153.56 3.64506   1
   7  18   1 117.991 2.91703   1
   7  19   1  119.03  3.1416   1
   7  20   1 32.6528 1.51452   1
   7  21   1 80.3103 2.19674   1
   7  22   1 79.1648 2.46537   1
   7  23   1 51.8951 1.98729   1
   7  24   1 12.8365 1.67421   1
   7  25   1  5.3673 0.82811   1
   8 -24   1   33.87 1.79391   1
   8 -23   1 27.8967 1.80254   1
   8 -22   1  7.2943 0.74523   1
   8 -21   1 61.8595 1.94767   1
   8 -20   1 59.3586 1.80709   1
   8 -19   1 152.147 3.93042   1
   8 -18   1 9.87686  0.9463   1
   8 -17   1 83.3339 2.32943   1
   8 -16   1 25.9831 1.03974   1
   8 -15   1 100.888 2.49344   1
   8 -14   1  16.794 0.90927   1
   8 -13   1 128.628 3.57309   1
   8 -12   1 64.9958 1.84754   1
   8 -11   1 21.5846  1.2648   1
   8 -10   1 24.3593 1.16494   1
   8  -9   1 287.528 6.81302   1
   8  -8   1 29.7192 1.13793   1
   8  -7   1 117.986 3.08421   1
   8  -6   1 14.2756 0.93152   1
   8  -5   1 313.327 7.30835   1
   8  -4   1 176.189 4.21653   1
   8  -3   1 4.34799 0.74441   1
   8  -2   1 425.134 9.80626   1
   8  -1   1 199.102 4.71587   1
   8   0   1  167.53  4.0102   1
   8   1   1 198.347 4.70662   1
   8   2   1 431.204 9.90376   1
   8   3   1 3.37211 0.67142   1
   8   4   1 174.779 4.15668   1
   8   5   1 315.283  7.2959   1
   8   6   1 14.5145 0.83315   1
   8   7   1 120.323 2.96612   1
   8   8   1 32.7603 1.40569   1
   8   9   1 282.947 6.82753   1
   8  10   1 24.0981 1.15345   1
   8  11   1 20.7869 1.14305   1
   8  12   1 65.8273 1.88477   1
   8  13   1 131.141 3.13489   1
   8  14   1   17.30 0.71956   1
   8  15   1 100.825 2.52059   1
   8  16   1 24.7258 0.92294   1
   8  17   1 81.7706 2.43976   1
   8  18   1 9.75739 0.95757   1
   8  19   1 152.855 3.92171   1
   8  20   1 61.6314 1.79337   1
   8  21   1 61.6045  2.0439   1
   8  22   1 9.10913 0.75029   1
   8  23   1 26.8142 1.43032   1
   8  24   1 31.3498  2.4765   1
   9 -22   1 10.3714 1.04879   1
   9 -21   1 6.56056 0.84701   1
   9 -20   1 3.92912 0.74203   1
   9 -19   1 8.09559   0.946   1
   9 -18   1 0.89385 0.54339   1
   9 -17   1 117.404 3.06099   1
   9 -16   1  15.378 1.10892   1
   9 -15   1 13.8411 0.81116   1
   9 -14   1 45.1165 1.46965   1
   9 -13   1 234.711 5.55949   1
   9 -12   1 21.6013 0.85258   1
   9 -11   1 133.086 3.28323   1
   9 -10   1 21.2983 0.88677   1
   9  -9   1 95.7645    2.38   1
   9  -8   1 88.3943 2.58376   1
   9  -7   1 147.639 3.84669   1
   9  -6   1 52.5089 1.97318   1
   9  -5   1 28.6896 1.35294   1
   9  -4   1 29.8042 1.25359   1
   9  -3   1 46.1848 1.59792   1
   9  -2   1 99.5059 3.02625   1
   9  -1   1 35.9346 1.38408   1
   9   0   1 47.5195 1.65134   1
   9   1   1 35.3582 1.51713   1
   9   2   1 102.564 2.96716   1
   9   3   1 47.1276 1.52835   1
   9   4   1 27.8442 1.29069   1
   9   5   1 26.1682 1.20655   1
   9   6   1 52.7441 1.91267   1
   9   7   1 149.084 3.84028   1
   9   8   1  83.479 2.75517   1
   9   9   1 95.7393 2.39941   1
   9  10   1  22.908 0.78509   1
   9  11   1 136.095 3.30268   1
   9  12   1 22.3424 0.87888   1
   9  13   1 232.977 5.48958   1
   9  14   1  43.394 1.48672   1
   9  15   1 13.6296 0.82727   1
   9  16   1 14.9216 0.94766   1
   9  17   1 118.258 2.99274   1
   9  18   1 2.13033 0.57808   1
   9  19   1 9.18387 1.40388   1
   9  20   1 5.28969 0.95446   1
   9  21   1 6.46214  0.9133   1
   9  22   1 9.04246 0.98345   1
  10 -20   1 7.18982  1.0597   1
  10 -19   1 11.5349 1.01516   1
  10 -18   1 15.5024 1.48974   1
  10 -17   1 8.25867 0.77838   1
  10 -16   1 6.00464 0.65627   1
  10 -15   1 65.8555 1.97668   1
  10 -14   1 11.4204 0.77957   1
  10 -13   1 52.2161 1.84138   1
  10 -12   1 37.9241 1.39837   1
  10 -11   1 142.341 3.64456   1
  10 -10   1 53.2611 1.60069   1
  10  -9   1 30.1204 1.11811   1
  10  -8   1 4.44634 0.70444   1
  10  -7   1 27.8841 1.03188   1
  10  -6   1 143.911 3.68508   1
  10  -5   1 34.5963 1.35858   1
  10  -4   1 47.8479 1.68854   1
  10  -3   1 68.2659 2.14498   1
  10  -2   1  33.992 1.49896   1
  10  -1   1 164.312 4.34468   1
  10   0   1 11.1497 0.63628   1
  10   1   1 168.444  4.1287   1
  10   2   1 34.1793 1.41844   1
  10   3   1 70.7898 1.93611   1
  10   4   1 46.3303 1.36196   1
  10   5   1 34.2211 1.25558   1
  10   6   1 145.051 3.62969   1
  10   7   1 26.7816 0.95666   1
  10   8   1  4.8877 0.79575   1
  10   9   1 31.8643 1.17537   1
  10  10   1 49.7022 1.54211   1
  10  11   1  143.31 3.64669   1
  10  12   1 36.1865 1.35826   1
  10  13   1 52.7942 2.41382   1
  10  14   1 13.5304 0.78704   1
  10  15   1  66.668 1.85296   1
  10  16   1 7.11034  0.6929   1
  10  17   1 9.73903  1.0003   1
  10  18   1 17.0971 2.15851   1
  10  19   1 10.8793 1.21254   1
  10  20   1 5.34206 0.94271   1
  11 -18   1 13.2227  1.7379   1
  11 -17   1 24.8672 2.03627   1
  11 -16   1 11.7667 1.55001   1
  11 -15   1 2.52876 1.06849   1
  11 -14   1 8.17029 1.12317   1
  11 -13   1 33.1031 1.35698   1
  11 -12   1 0.89619  0.5691   1
  11 -11   1 34.0469 1.29322   1
  11 -10   1 16.0964 0.85396   1
  11  -9   1 10.5541 1.07722   1
  11  -8   1 42.4646 1.68103   1
  11  -7   1 76.1125 2.35986   1
  11  -6   1 4.06217 0.90688   1
  11  -5   1 88.3874 2.83519   1
  11  -4   1  28.694 1.16174   1
  11  -3   1 18.6461 1.04417   1
  11  -2   1 15.2956 1.31997   1
  11  -1   1 101.583  3.0691   1
  11   0   1-0.48226 2.70358   1
  11   1   1 100.273 2.69855   1
  11   2   1 15.3485 1.01209   1
  11   3   1 17.8552 1.07082   1
  11   4   1 28.1282 1.14916   1
  11   5   1 86.0461 2.68671   1
  11   6   1 3.66207 0.96208   1
  11   7   1 74.1441 2.13467   1
  11   8   1 43.8705  1.6916   1
  11   9   1 9.26806 1.06204   1
  11  10   1 16.1701 0.84314   1
  11  11   1 32.2166 1.60145   1
  11  12   1 0.21782  0.5991   1
  11  13   1 31.5811   1.473   1
  11  14   1 7.84771 0.77847   1
  11  15   1 4.20372 1.81123   1
  11  16   1 11.8013 1.92545   1
  11  17   1 23.2631 2.73974   1
  11  18   1 15.4259 1.92087   1
  12 -15   1 5.28692 1.19822   1
  12 -14   1 9.43242  3.4188   1
  12 -13   1 13.6601 1.20649   1
  12 -12   1 14.0822 0.83005   1
  12 -11   1 26.6357 2.02791   1
  12 -10   1 3.61242 0.76249   1
  12  -9   1 40.5737 1.64656   1
  12  -8   1 11.8698 0.84102   1
  12  -7   1 70.4176  2.0852   1
  12  -6   1 2.19698 0.59206   1
  12  -5   1  98.884 2.67038   1
  12  -4   1 18.9778 1.01036   1
  12  -3   1 60.5041 1.75403   1
  12  -2   1 11.2212 0.67761   1
  12  -1   1 11.5452 0.62016   1
  12   0   1 36.0129 1.59403   1
  12   1   1   10.35 1.02136   1
  12   2   1 11.1191 0.74635   1
  12   3   1 59.1099 1.93413   1
  12   4   1 18.0544 1.53034   1
  12   5   1 100.355 2.72096   1
  12   6   1 2.25754  0.6011   1
  12   7   1 71.2615 2.10563   1
  12   8   1 11.8357 1.04526   1
  12   9   1 41.5203 1.68404   1
  12  10   1 3.84275 0.76737   1
  12  11   1 26.1503 1.72882   1
  12  12   1 16.7277 2.55774   1
  12  13   1 15.2944 2.03162   1
  12  14   1 11.5335  1.0079   1
  12  15   1 3.39288 0.94942   1
  13 -11   1 18.0051 1.62825   1
  13 -10   1 1.54143 0.78375   1
  13  -9   1 11.6089 0.89018   1
  13  -8   1 19.0078 1.22497   1
  13  -7   1  41.413 2.23335   1
  13  -6   1 3.72547 0.77662   1
  13  -5   1 15.8733  1.0837   1
  13  -4   1 6.16763  1.5372   1
  13  -3   1 10.7304 1.31094   1
  13  -2   1 22.8291 1.82427   1
  13  -1   1 18.6893 1.72314   1
  13   0   1 4.43089 0.83889   1
  13   1   1  19.299 1.34324   1
  13   2   1 22.2021 1.86483   1
  13   3   1 11.8397 0.98438   1
  13   4   1 7.18041 0.91973   1
  13   5   1 18.1596  1.4263   1
  13   6   1 4.67637 0.91802   1
  13   7   1  42.872 2.84845   1
  13   8   1 20.4524 1.59487   1
  13   9   1 13.0951 1.08411   1
  13  10   1 0.32011 0.94818   1
  13  11   1 17.0857   1.665   1
  14  -4   1 6.72166 1.19994   1
  14  -3   1-0.22853 1.55617   1
  14  -2   1 4.93625 1.17647   1
  14  -1   1 10.5678 1.27409   1
  14   0   1 8.98397 1.23189   1
  14   1   1 12.7737 1.29422   1
  14   2   1 3.96704  2.3233   1
  14   3   1 0.26014 1.12318   1
  14   4   1 7.53221 2.55447   1
   0   1   2 3847.16  92.703   1
   0   2   2 1461.31 35.3039   1
   0   3   2 459.587 10.5473   1
   0   4   2 1399.84 32.0444   1
   0   5   2 4207.67 98.0186   1
   0   6   2 716.801 16.3501   1
   0   7   2 43.8569 1.09598   1
   0   8   2 777.104 17.6428   1
   0   9   2 168.545 3.88158   1
   0  10   2 305.744 6.98911   1
   0  11   2 594.771 13.6293   1
   0  12   2 163.874 3.84458   1
   0  13   2 138.471 3.22441   1
   0  14   2 112.809 2.70569   1
   0  15   2 1078.59 24.9645   1
   0  16   2 21.0273 0.85019   1
   0  17   2 381.777 8.79738   1
   0  18   2 86.2459 2.28827   1
   0  19   2 595.445 13.8344   1
   0  20   2 1.75836 1.11514   1
   0  21   2 274.981 6.53676   1
   0  22   2 106.938 2.66311   1
   0  23   2 65.7204 1.94572   1
   0  24   2 4.32145 0.78508   1
   0  25   2 118.372 2.95664   1
   0  26   2 3.60711 0.54611   1
   0  27   2 15.2782  1.1796   1
   0  28   2 0.12284 0.62952   1
   1 -28   2 2.60703 0.64284   1
   1 -27   2 88.2205 5.09197   1
   1 -26   2 6.38528 0.72277   1
   1 -25   2 1.32356 0.49821   1
   1 -24   2 18.2146 1.05381   1
   1 -23   2 209.888 5.04243   1
   1 -22   2 144.378 3.51704   1
   1 -21   2 98.4233 2.43237   1
   1 -20   2 33.3737 1.19715   1
   1 -19   2 219.961 5.43478   1
   1 -18   2 503.006  11.657   1
   1 -17   2 459.562 10.5607   1
   1 -16   2 142.426   3.434   1
   1 -15   2 174.853 4.15442   1
   1 -14   2 338.919 7.73436   1
   1 -13   2 766.599 17.3923   1
   1 -12   2 684.212 15.6504   1
   1 -11   2 718.187 16.4078   1
   1 -10   2 393.541 9.12865   1
   1  -9   2 447.363 10.1756   1
   1  -8   2 65.2722 1.55723   1
   1  -7   2 1189.46 27.1108   1
   1  -6   2 1644.25 37.5011   1
   1  -5   2 139.634 3.21329   1
   1  -4   2 7394.33 173.584   1
   1  -3   2 1462.28  34.193   1
   1  -2   2 4417.08 128.267   1
   1  -1   2 491.426 12.2433   1
   1   0   217029.50 489.368   1
   1   1   2 493.764 11.5757   1
   1   2   2 4455.67 104.498   1
   1   3   2 1464.21 34.6128   1
   1   4   2 7433.60 178.308   1
   1   5   2 137.825 3.20177   1
   1   6   2 1629.85 37.2775   1
   1   7   2 1178.50 26.9056   1
   1   8   2  64.292 1.55971   1
   1   9   2 442.224 10.0957   1
   1  10   2 392.891 9.20652   1
   1  11   2 712.154 16.2818   1
   1  12   2 679.789 15.4755   1
   1  13   2 757.446 17.2638   1
   1  14   2 340.593 7.77763   1
   1  15   2  174.05 4.08372   1
   1  16   2 142.126 3.52324   1
   1  17   2 457.806 10.5314   1
   1  18   2 507.712 11.7245   1
   1  19   2 221.326 5.31515   1
   1  20   2 35.0571 0.99516   1
   1  21   2 96.3624 2.40373   1
   1  22   2 143.854 3.47127   1
   1  23   2 211.453 5.00578   1
   1  24   2 18.1894 0.96246   1
   1  25   2 0.40371 0.43745   1
   1  26   2  6.9903 0.53905   1
   1  27   2 88.3689 2.54055   1
   1  28   2 3.26959 0.66293   1
   2 -28   2 3.22731 0.70585   1
   2 -27   2 10.9331 0.82707   1
   2 -26   2 25.2451 1.67663   1
   2 -25   2 149.338 3.80471   1
   2 -24   2 26.7055 1.09492   1
   2 -23   2  4.4186 0.72508   1
   2 -22   2 15.4516 0.86731   1
   2 -21   2 133.092 3.27044   1
   2 -20   2 134.666 3.37985   1
   2 -19   2 9.41608 1.05851   1
   2 -18   2  45.031 1.48032   1
   2 -17   2 1.06124 0.79041   1
   2 -16   2 420.386 9.72274   1
   2 -15   2 196.815 4.60196   1
   2 -14   2 185.633 4.35632   1
   2 -13   2 444.706 10.1326   1
   2 -12   2 421.684 9.64569   1
   2 -11   2 433.895 9.84261   1
   2 -10   2 24.1636 0.72901   1
   2  -9   2 874.572 20.1094   1
   2  -8   2 1084.95 24.7707   1
   2  -7   2 922.225 21.1453   1
   2  -6   2 2107.36 48.2621   1
   2  -5   2  56.301 1.37325   1
   2  -4   2 728.956 16.6411   1
   2  -3   2 888.305  20.459   1
   2  -2   2 7668.34 184.292   1
   2  -1   2 2426.84  58.847   1
   2   0   2 22.1689 0.64863   1
   2   1   2 2414.44 58.3157   1
   2   2   2 7596.44 180.232   1
   2   3   2 896.611 20.5738   1
   2   4   2 714.113 16.3511   1
   2   5   2 53.9969  1.3076   1
   2   6   2 2110.34 48.4526   1
   2   7   2 922.301 21.0167   1
   2   8   2 1091.03 24.8856   1
   2   9   2 873.699 20.1126   1
   2  10   2  22.862 0.74129   1
   2  11   2 427.871 9.74106   1
   2  12   2 417.688 9.50697   1
   2  13   2 443.018 10.0918   1
   2  14   2 184.499 4.28107   1
   2  15   2 199.148  4.6612   1
   2  16   2 423.642 9.74844   1
   2  17   2 1.41224 0.75971   1
   2  18   2 44.4972  1.4798   1
   2  19   2 9.83369 0.95699   1
   2  20   2 135.758 3.24569   1
   2  21   2 134.941 3.20714   1
   2  22   2 16.4584 0.75023   1
   2  23   2 3.63947 0.61542   1
   2  24   2 26.0722 0.97145   1
   2  25   2 147.958 3.71142   1
   2  26   2 25.1737 1.14042   1
   2  27   2 10.6304 0.71637   1
   2  28   2 3.62952 0.75182   1
   3 -28   2 35.5346 1.58127   1
   3 -27   2 26.1632 2.02246   1
   3 -26   2 7.27268 0.70857   1
   3 -25   2 9.27473 0.72173   1
   3 -24   2 91.7171 2.44467   1
   3 -23   2 41.1998 1.63604   1
   3 -22   2 4.97668 0.68479   1
   3 -21   2  0.8107 0.54034   1
   3 -20   2 60.2104 1.65056   1
   3 -19   2 25.9675 1.44081   1
   3 -18   2 22.9467 1.22353   1
   3 -17   2 93.5541 2.53562   1
   3 -16   2 184.171 4.40785   1
   3 -15   2 64.1903  1.6798   1
   3 -14   2 54.9859 1.44205   1
   3 -13   2 115.435 2.77011   1
   3 -12   2 632.512 14.4911   1
   3 -11   2 264.832 6.06825   1
   3 -10   2 1667.14 38.1768   1
   3  -9   2 383.226 8.69936   1
   3  -8   2 604.372 13.8665   1
   3  -7   2 71.5145   1.708   1
   3  -6   2 4360.48 101.956   1
   3  -5   2 2178.27 49.9567   1
   3  -4   2 553.081 12.6683   1
   3  -3   2 1902.54 43.5049   1
   3  -2   2 1966.41 45.0525   1
   3  -1   2 1500.36 34.2978   1
   3   0   2 3.33626  0.4927   1
   3   1   2 1506.27 34.5846   1
   3   2   2 1980.18 45.4342   1
   3   3   2 1878.76 43.2034   1
   3   4   2 542.266 12.6635   1
   3   5   2 2157.09 49.9581   1
   3   6   2 4316.53 100.552   1
   3   7   2 70.1309 1.69113   1
   3   8   2  596.09 13.7989   1
   3   9   2 374.089 8.53204   1
   3  10   2 1640.52 37.6368   1
   3  11   2 266.589 6.08296   1
   3  12   2 629.031 14.2873   1
   3  13   2 114.942 2.73924   1
   3  14   2 54.9434 1.49816   1
   3  15   2 65.4394 1.78165   1
   3  16   2  180.35  4.2863   1
   3  17   2 97.5665  2.4624   1
   3  18   2 25.7227 1.05704   1
   3  19   2 25.1344 1.29855   1
   3  20   2 60.8326 1.63193   1
   3  21   2 0.64359 0.57811   1
   3  22   2 5.77977 0.61201   1
   3  23   2 44.2745 1.66126   1
   3  24   2 93.0758 2.39013   1
   3  25   2 9.89273  0.6227   1
   3  26   2 6.52408 0.69037   1
   3  27   2 30.3585 3.83967   1
   3  28   2 36.0769 2.04793   1
   4 -27   2 14.9384 1.45006   1
   4 -26   2  8.4587 0.79686   1
   4 -25   2 5.24219 0.71193   1
   4 -24   2 2.06601 0.55814   1
   4 -23   2 58.2718 1.73299   1
   4 -22   2 36.9932 1.41297   1
   4 -21   2 21.3117 0.91135   1
   4 -20   2 24.2244  1.0225   1
   4 -19   2  55.194  1.5922   1
   4 -18   2 39.0028 1.99303   1
   4 -17   2  88.612 2.42024   1
   4 -16   2 68.2768 2.27321   1
   4 -15   2 57.6416 1.64299   1
   4 -14   2  83.557 2.15502   1
   4 -13   2 2.53662  0.5492   1
   4 -12   2 232.769 5.52289   1
   4 -11   2 121.302 2.88447   1
   4 -10   2 275.032 6.47096   1
   4  -9   2 55.8671 1.39898   1
   4  -8   2 1043.48 23.7172   1
   4  -7   2 1234.27 28.1126   1
   4  -6   2 186.844 4.27277   1
   4  -5   2 1031.17 23.4876   1
   4  -4   2 1403.53 32.1645   1
   4  -3   2 623.643 14.1482   1
   4  -2   2  40.764 1.02536   1
   4  -1   2 1828.04 41.8395   1
   4   0   2 136.647 3.14442   1
   4   1   2 1835.79 42.0625   1
   4   2   2 40.1131 1.00319   1
   4   3   2 613.469 14.0923   1
   4   4   2 1390.65 31.9697   1
   4   5   2 1027.31 23.3981   1
   4   6   2 183.856 4.23335   1
   4   7   2 1219.87 28.1611   1
   4   8   2 1038.64 23.7095   1
   4   9   2 54.7897 1.38568   1
   4  10   2 272.842 6.24758   1
   4  11   2 119.222  2.8349   1
   4  12   2 232.643 5.38537   1
   4  13   2 3.31322 0.61816   1
   4  14   2 81.4021  2.0516   1
   4  15   2 61.4976 1.69447   1
   4  16   2 71.0056 1.99021   1
   4  17   2 89.0286 2.32685   1
   4  18   2 39.9133 1.68061   1
   4  19   2 55.1693 1.42431   1
   4  20   2   25.96 0.85205   1
   4  21   2 21.6852 0.94112   1
   4  22   2 36.2835 1.22453   1
   4  23   2 59.9223 1.64528   1
   4  24   2 2.55169 0.48445   1
   4  25   2 5.61789 0.71603   1
   4  26   2 9.69651 0.79487   1
   4  27   2  14.113  1.3743   1
   5 -27   2 1.54143 0.69623   1
   5 -26   2 5.06202 0.73727   1
   5 -25   2 37.7276 1.55282   1
   5 -24   2 14.1016 0.88005   1
   5 -23   2 8.90423 0.63179   1
   5 -22   2 2.03958 0.49772   1
   5 -21   2 136.228 3.42882   1
   5 -20   2 12.5974 0.91754   1
   5 -19   2 98.1572 2.55277   1
   5 -18   2 37.8945 1.49002   1
   5 -17   2 80.4569 2.54708   1
   5 -16   2 296.174 7.13465   1
   5 -15   2 18.6152 1.21882   1
   5 -14   2 31.8557 1.17569   1
   5 -13   2   0.907 0.66109   1
   5 -12   2 640.146 14.6751   1
   5 -11   2 61.1315 1.61209   1
   5 -10   2 4.83293 0.57424   1
   5  -9   2 188.068 4.38385   1
   5  -8   2 159.397 3.68967   1
   5  -7   2 99.9326 2.40317   1
   5  -6   2 39.0619 1.04054   1
   5  -5   2 313.458 7.14281   1
   5  -4   2 540.967 12.2681   1
   5  -3   2 1666.73 38.3711   1
   5  -2   2 33.9114 0.93229   1
   5  -1   2 1134.54 26.2617   1
   5   0   2 2092.33 48.1846   1
   5   1   2 1139.62 26.0212   1
   5   2   2 33.9562 0.95006   1
   5   3   2 1658.38  38.033   1
   5   4   2 534.635 12.1523   1
   5   5   2 311.386 7.12301   1
   5   6   2 37.9389 1.02608   1
   5   7   2 98.7371 2.35216   1
   5   8   2 156.804 3.67598   1
   5   9   2 186.804 4.34914   1
   5  10   2 4.73832 0.54064   1
   5  11   2 61.3329 1.62769   1
   5  12   2 628.851  14.379   1
   5  13   2 1.31181 0.62439   1
   5  14   2 32.0812 1.16167   1
   5  15   2 19.8566  0.9996   1
   5  16   2 301.078 7.12611   1
   5  17   2 85.0732 2.41661   1
   5  18   2 41.1265 1.14917   1
   5  19   2  101.52 2.53328   1
   5  20   2 13.9051 0.71829   1
   5  21   2 138.894 3.47448   1
   5  22   2 2.69733  0.4727   1
   5  23   2 10.6575 0.81103   1
   5  24   2 13.1845 1.04252   1
   5  25   2 38.8294 1.81466   1
   5  26   2 5.21978 0.79085   1
   5  27   2 0.83635  1.3555   1
   6 -26   2 8.58661 0.77853   1
   6 -25   2  13.018 1.00977   1
   6 -24   2  4.6379 0.67846   1
   6 -23   2 26.2673 1.36221   1
   6 -22   2 8.33892  0.6183   1
   6 -21   2 21.1699 0.95779   1
   6 -20   2 4.31165 0.93193   1
   6 -19   2 27.5883 1.04296   1
   6 -18   2 31.2155 1.05848   1
   6 -17   2  63.727 1.92347   1
   6 -16   2 44.9133  1.3849   1
   6 -15   2 16.7051 1.18812   1
   6 -14   2 433.104 10.1826   1
   6 -13   2 60.5234 1.75217   1
   6 -12   2 154.074 3.76738   1
   6 -11   2 26.4985 1.12752   1
   6 -10   2 546.526 12.7463   1
   6  -9   2 52.0797 1.43785   1
   6  -8   2 215.488 4.99854   1
   6  -7   2 88.3193 2.25114   1
   6  -6   2 70.5892 1.75358   1
   6  -5   2 247.505 5.77107   1
   6  -4   2 14.1486 0.61233   1
   6  -3   2 27.9452  0.8434   1
   6  -2   2 1115.64 25.5619   1
   6  -1   2 727.319 16.6048   1
   6   0   2 37.1482 0.99668   1
   6   1   2 726.671 16.4616   1
   6   2   2 1115.32 25.6645   1
   6   3   2 28.5094 0.86304   1
   6   4   2  13.066  0.5631   1
   6   5   2 246.117 5.63833   1
   6   6   2 70.1506 1.75213   1
   6   7   2  90.356 2.19698   1
   6   8   2 213.942  4.9912   1
   6   9   2 53.4398 1.43735   1
   6  10   2  555.95 12.7106   1
   6  11   2 27.2607 0.96174   1
   6  12   2 149.886 3.63617   1
   6  13   2 61.9345 1.76052   1
   6  14   2 443.166 10.2963   1
   6  15   2 17.3777 0.96397   1
   6  16   2 43.6633 1.23811   1
   6  17   2 65.3914 1.75352   1
   6  18   2   30.99 1.03733   1
   6  19   2 29.2749 1.01279   1
   6  20   2 3.76885 0.64399   1
   6  21   2 21.3479 1.00686   1
   6  22   2  9.7329 0.60659   1
   6  23   2 25.9933 1.24786   1
   6  24   2 5.59772 0.81619   1
   6  25   2 13.1874  2.0562   1
   6  26   2 7.32108 1.83119   1
   7 -25   2  0.4804 0.69327   1
   7 -24   2 4.03226 0.69889   1
   7 -23   2 14.9149 1.23064   1
   7 -22   2 23.1368 1.25636   1
   7 -21   2 0.95752 0.49458   1
   7 -20   2 0.63534 0.50062   1
   7 -19   2 1.08676 1.19094   1
   7 -18   2 25.5802 1.12004   1
   7 -17   2 15.7626 0.94151   1
   7 -16   2 59.4188 1.74477   1
   7 -15   2 64.9795 1.76308   1
   7 -14   2  53.429 1.70813   1
   7 -13   2 24.2694 1.05259   1
   7 -12   2 242.777   5.798   1
   7 -11   2 67.1507 2.04982   1
   7 -10   2 730.153 16.8258   1
   7  -9   2 89.9052 2.27301   1
   7  -8   2 115.758 2.90348   1
   7  -7   2 13.5188 0.76601   1
   7  -6   2 1046.38 24.0758   1
   7  -5   2 252.917 5.85088   1
   7  -4   2 59.0843  1.7634   1
   7  -3   2 127.257 3.04223   1
   7  -2   2  200.30 4.68169   1
   7  -1   2 18.2089 0.68704   1
   7   0   2 100.114 2.44626   1
   7   1   2 18.3796 0.70079   1
   7   2   2 202.397 4.88066   1
   7   3   2 125.584 3.06455   1
   7   4   2 61.5984 1.57305   1
   7   5   2 262.337 6.05845   1
   7   6   2 1048.51 24.2225   1
   7   7   2 11.6715 0.85311   1
   7   8   2 118.682 2.90852   1
   7   9   2 91.6177 2.31088   1
   7  10   2 742.229 17.0331   1
   7  11   2 68.1016 1.90645   1
   7  12   2 242.296 5.75724   1
   7  13   2 22.9254 1.06288   1
   7  14   2 53.6905 1.48423   1
   7  15   2 65.7206  1.7329   1
   7  16   2 58.6028 1.53798   1
   7  17   2 16.9462 0.77324   1
   7  18   2 23.9497 0.93282   1
   7  19   2 3.47686 0.91883   1
   7  20   2 1.03935 0.44362   1
   7  21   2 0.44464 0.50567   1
   7  22   2 26.4723 1.23107   1
   7  23   2 15.2478 1.60131   1
   7  24   2 3.81336    0.96   1
   7  25   2 0.33114 1.48602   1
   8 -23   2 7.02102 0.74427   1
   8 -22   2 16.5355 1.31622   1
   8 -21   2 16.9016 1.07962   1
   8 -20   2 28.4546 1.24737   1
   8 -19   2 5.35042 0.55883   1
   8 -18   2 10.3292 0.58861   1
   8 -17   2 11.9394 0.87737   1
   8 -16   2 52.9749 1.93988   1
   8 -15   2  26.321 0.99381   1
   8 -14   2 69.5928 2.06896   1
   8 -13   2 15.7191 0.82286   1
   8 -12   2 112.287 2.71749   1
   8 -11   2 39.9654  1.6143   1
   8 -10   2 96.7152 2.63223   1
   8  -9   2 14.8359 0.88458   1
   8  -8   2 794.034 18.5308   1
   8  -7   2 115.543 3.37628   1
   8  -6   2 187.343 4.57969   1
   8  -5   2 6.99269 0.84654   1
   8  -4   2 645.374 14.8677   1
   8  -3   2 112.061 2.92423   1
   8  -2   2 131.506 3.26497   1
   8  -1   2 16.1475  1.0141   1
   8   0   2 0.01318 0.78528   1
   8   1   2 17.3489 0.97531   1
   8   2   2 131.389 3.23525   1
   8   3   2 113.249 2.81582   1
   8   4   2 646.646 14.8513   1
   8   5   2 7.63549 0.81848   1
   8   6   2 189.812 4.55552   1
   8   7   2 119.821 3.09281   1
   8   8   2 799.347 18.5031   1
   8   9   2 13.7586 0.95349   1
   8  10   2 92.5154 2.55478   1
   8  11   2  41.087 1.57925   1
   8  12   2 112.391 2.68273   1
   8  13   2  15.831 0.65608   1
   8  14   2 70.7743 1.83422   1
   8  15   2 25.8915 0.90494   1
   8  16   2 54.5665 1.79726   1
   8  17   2 10.8176 0.81478   1
   8  18   2 11.6648 0.55065   1
   8  19   2 5.96041 0.56985   1
   8  20   2 30.5515 1.35313   1
   8  21   2 15.6116   1.941   1
   8  22   2 13.1539 1.30313   1
   8  23   2 6.62762 0.94817   1
   9 -22   2 3.31503  0.7739   1
   9 -21   2-0.47236 1.55479   1
   9 -20   2 6.44379 0.72936   1
   9 -19   2 30.2868 1.34015   1
   9 -18   2 25.4325 1.17449   1
   9 -17   2 9.88035 0.92202   1
   9 -16   2 65.7083 1.84861   1
   9 -15   2 24.4107 1.14472   1
   9 -14   2 35.2279 1.44607   1
   9 -13   2 104.476 2.64784   1
   9 -12   2 64.7051 1.87429   1
   9 -11   2 61.6454 1.68357   1
   9 -10   2 17.2477 0.94316   1
   9  -9   2 237.166 6.00634   1
   9  -8   2 39.5243 1.27204   1
   9  -7   2 49.9725 1.95362   1
   9  -6   2 42.4652 1.59249   1
   9  -5   2  152.87 4.51015   1
   9  -4   2 382.308  9.7078   1
   9  -3   2 4.57829 0.88799   1
   9  -2   2 11.1395 1.04658   1
   9  -1   2 23.8735 1.36724   1
   9   0   2 462.987 11.2561   1
   9   1   2 23.9106 1.11073   1
   9   2   2 11.5391  1.0156   1
   9   3   2 5.43382 0.78953   1
   9   4   2 387.507 9.51193   1
   9   5   2 157.233  4.0311   1
   9   6   2 44.6051 1.57289   1
   9   7   2 52.2398 2.00306   1
   9   8   2 38.9164 1.24532   1
   9   9   2 240.632 6.04276   1
   9  10   2 16.4868 0.72591   1
   9  11   2 59.8494 1.58494   1
   9  12   2 64.7358 1.73956   1
   9  13   2 107.976 2.69932   1
   9  14   2 33.2005 1.17167   1
   9  15   2 27.1943 1.33966   1
   9  16   2  65.499 1.84951   1
   9  17   2 10.5719 0.62937   1
   9  18   2 27.6054 1.15452   1
   9  19   2   30.81  1.9555   1
   9  20   2 7.81693   0.805   1
   9  21   2-1.46088 1.57132   1
   9  22   2 3.08974 0.97164   1
  10 -20   2-0.33378 1.56555   1
  10 -19   2 22.5835 1.68319   1
  10 -18   2 15.6568 1.42891   1
  10 -17   2 29.3502 1.70598   1
  10 -16   2 6.17422 0.85975   1
  10 -15   2 75.9359 2.33873   1
  10 -14   2 124.315 3.42468   1
  10 -13   2 5.59076 0.54523   1
  10 -12   2 1.66502 0.84275   1
  10 -11   2 122.409 3.16968   1
  10 -10   2 130.936 3.59637   1
  10  -9   2  11.487 0.93802   1
  10  -8   2 20.7637 0.94523   1
  10  -7   2  133.34 3.41299   1
  10  -6   2 12.4323  0.7543   1
  10  -5   2 21.9018 1.02182   1
  10  -4   2 53.7854 1.55465   1
  10  -3   2 72.3675 1.91405   1
  10  -2   2 182.731  4.3853   1
  10  -1   2 25.2524 1.12307   1
  10   0   2 164.342 4.00588   1
  10   1   2 23.1545 1.37814   1
  10   2   2 181.597 4.50226   1
  10   3   2  70.528 1.89284   1
  10   4   2 52.3041 1.45154   1
  10   5   2  22.747 1.00548   1
  10   6   2 12.7102 0.96586   1
  10   7   2 133.155 3.55675   1
  10   8   2 19.1844 0.92133   1
  10   9   2 12.8942 1.00391   1
  10  10   2 129.773 3.36815   1
  10  11   2 122.511 3.16007   1
  10  12   2 0.95542 0.83628   1
  10  13   2  4.7437 0.65226   1
  10  14   2 126.488 3.34063   1
  10  15   2 76.2398 2.22401   1
  10  16   2 6.93735  0.7912   1
  10  17   2 31.3726 1.49298   1
  10  18   2 18.9287 1.20193   1
  10  19   2 22.6139 2.51411   1
  10  20   2-0.64301 1.55358   1
  11 -18   2 45.4405 3.26153   1
  11 -17   2 44.3443 2.37524   1
  11 -16   2 1.80059 1.12988   1
  11 -15   2 24.6412 1.89851   1
  11 -14   2 10.1907 1.21678   1
  11 -13   2 33.9371  1.7178   1
  11 -12   2 33.5746 1.32274   1
  11 -11   2 40.6832 1.34372   1
  11 -10   2 10.4611 0.63213   1
  11  -9   2 7.62673 0.57632   1
  11  -8   2  51.992 1.71904   1
  11  -7   2 43.0216 1.58866   1
  11  -6   2 4.97976 0.88895   1
  11  -5   2 3.85136 0.84823   1
  11  -4   2 39.6526   1.414   1
  11  -3   2  43.681 1.63021   1
  11  -2   2 65.3543 2.07257   1
  11  -1   2 16.8433 0.88328   1
  11   0   2  27.504 1.09979   1
  11   1   2  15.939   0.908   1
  11   2   2 66.4874 2.10049   1
  11   3   2 41.5147 1.51109   1
  11   4   2 38.5714 2.28497   1
  11   5   2 1.98839 0.85994   1
  11   6   2 5.82016  0.9523   1
  11   7   2 41.9781 1.56388   1
  11   8   2 53.0215 1.96994   1
  11   9   2 7.60024 0.70446   1
  11  10   2 9.11785 0.71554   1
  11  11   2 40.5225 1.99375   1
  11  12   2 33.7215 1.55258   1
  11  13   2 33.9906 1.74041   1
  11  14   2 9.80494 0.92415   1
  11  15   2 26.1697 4.99321   1
  11  16   2 2.53823 0.89355   1
  11  17   2 47.2889 2.06839   1
  11  18   2 49.4929  4.2102   1
  12 -15   2 12.3424 1.26939   1
  12 -14   2 1.28773 1.08344   1
  12 -13   2 20.9699 2.28516   1
  12 -12   2 9.11999  1.6026   1
  12 -11   2 0.31059 0.73025   1
  12 -10   2 3.35012 0.75194   1
  12  -9   2 50.1934 1.60134   1
  12  -8   2 24.3929  1.1563   1
  12  -7   2 7.17588 0.69174   1
  12  -6   2 43.5221 1.41665   1
  12  -5   2 13.9824 0.93102   1
  12  -4   2 30.1926 1.29101   1
  12  -3   2 5.68154 0.59952   1
  12  -2   2 127.189 3.40543   1
  12  -1   2 6.13115 0.61381   1
  12   0   2-0.00184 1.80545   1
  12   1   2 5.72181  0.6295   1
  12   2   2 130.874 3.52817   1
  12   3   2 7.69144 0.74047   1
  12   4   2  31.032 1.46577   1
  12   5   2 15.2552 2.18892   1
  12   6   2 46.0329 1.75507   1
  12   7   2 6.33524 0.76776   1
  12   8   2 22.4195 1.48476   1
  12   9   2 50.2405 1.99891   1
  12  10   2 2.69651 0.86298   1
  12  11   2-0.33775 1.47074   1
  12  12   2 6.37949 1.06005   1
  12  13   2 20.5898 1.61022   1
  12  14   2 0.85653 0.92884   1
  12  15   2 11.8288 5.92787   1
  13 -10   2 11.2457 1.19568   1
  13  -9   2 5.10308 0.80049   1
  13  -8   2 5.61679 0.80786   1
  13  -7   2 0.24934 0.72192   1
  13  -6   2 10.2981 1.09481   1
  13  -5   2 29.5303  2.0146   1
  13  -4   2 9.81866 0.80127   1
  13  -3   2 13.6924 1.00665   1
  13  -2   2 16.5196 1.19665   1
  13  -1   2 29.0694 1.69563   1
  13   0   2 9.16095   1.155   1
  13   1   2 29.0195 1.94378   1
  13   2   2 16.1577 3.21026   1
  13   3   2 14.4591  1.3185   1
  13   4   2 10.2801  0.9975   1
  13   5   2 33.5192 1.82388   1
  13   6   2 13.0285 1.17683   1
  13   7   2 0.62398 1.26023   1
  13   8   2 4.86733 0.98839   1
  13   9   2 5.83042 1.00539   1
  13  10   2 10.9052  1.0988   1
  14  -2   2 9.20026 1.24944   1
  14  -1   2 27.2715 2.11027   1
  14   0   2 1.13121 1.21449   1
  14   1   2 28.3803 2.13358   1
  14   2   2 7.72369 1.08973   1
   0   1   3 721.864 16.6153   1
   0   2   3 1232.79 28.4884   1
   0   3   3 1656.60  38.181   1
   0   4   3 5264.46 124.849   1
   0   5   3 598.551 13.6212   1
   0   6   3 2091.57 48.0034   1
   0   7   3 167.068 3.84313   1
   0   8   3 370.849 8.45885   1
   0   9   3 986.878 22.7547   1
   0  10   3 292.701 6.66743   1
   0  11   3 448.214 10.2502   1
   0  12   3 783.197 17.7784   1
   0  13   3 870.075  19.802   1
   0  14   3 132.911 3.17887   1
   0  15   3 467.952 10.7481   1
   0  16   3 820.897 18.7878   1
   0  17   3 275.685 6.44332   1
   0  18   3 109.915 2.79915   1
   0  19   3 8.18653 1.10407   1
   0  20   3 223.967 5.30573   1
   0  21   3 9.43807 0.57407   1
   0  22   3 0.12992 0.63702   1
   0  23   3 110.326 2.88862   1
   0  24   3 55.5039 1.58933   1
   0  25   3 11.3501 0.78704   1
   0  26   3-0.40068 1.43445   1
   0  27   3 94.4225 2.88898   1
   0  28   3   9.035 0.98522   1
   1 -28   3 38.3961 1.68673   1
   1 -27   3 3.69667 0.82311   1
   1 -26   3 23.8794 1.28696   1
   1 -25   3 55.3524 1.70084   1
   1 -24   3 23.5414 1.00761   1
   1 -23   3 11.6612 0.78538   1
   1 -22   3 39.4245 1.21633   1
   1 -21   3 103.919 2.72031   1
   1 -20   3 29.4128  0.9946   1
   1 -19   3 135.941 3.81031   1
   1 -18   3 153.981 3.75376   1
   1 -17   3  124.49 3.13927   1
   1 -16   3 42.3415 1.25875   1
   1 -15   3 209.767 4.89743   1
   1 -14   3 670.254  15.265   1
   1 -13   3 243.788 5.61314   1
   1 -12   3 212.641 4.90344   1
   1 -11   3 112.109 2.69745   1
   1 -10   3 570.984 12.9365   1
   1  -9   3 198.256   4.606   1
   1  -8   3 1866.50 42.8577   1
   1  -7   3 33.9734 0.91652   1
   1  -6   3 1007.40 23.0279   1
   1  -5   3  193.25 4.48065   1
   1  -4   3  761.40 17.3671   1
   1  -3   3 731.776 16.7729   1
   1  -2   3 1760.28 41.1758   1
   1  -1   3 2316.76 55.4301   1
   1   0   3 273.421 6.81153   1
   1   1   3 2328.41 55.8753   1
   1   2   3 1763.69 41.0341   1
   1   3   3 740.702  17.041   1
   1   4   3 767.196 18.2104   1
   1   5   3 194.829 4.50018   1
   1   6   3 1005.58 23.3288   1
   1   7   3 34.3116 0.92617   1
   1   8   3 1880.03   43.16   1
   1   9   3 197.903 4.60023   1
   1  10   3  567.12 12.9737   1
   1  11   3 113.871 2.67188   1
   1  12   3 212.782 4.93004   1
   1  13   3 239.684 5.51117   1
   1  14   3 671.784 15.3067   1
   1  15   3 209.717 4.89382   1
   1  16   3 42.5097 1.29893   1
   1  17   3 125.746 3.15024   1
   1  18   3 154.771 3.81432   1
   1  19   3 134.065 3.76778   1
   1  20   3 29.5507 0.88368   1
   1  21   3 103.554 2.53264   1
   1  22   3 38.8634 1.31881   1
   1  23   3 11.6656 0.78565   1
   1  24   3   23.12 0.95235   1
   1  25   3 55.2314  1.6077   1
   1  26   3 24.2191 1.21498   1
   1  27   3 3.73399  0.9195   1
   1  28   3 40.8877 1.84047   1
   2 -28   3 14.6473 0.99058   1
   2 -27   3 10.2242 1.21231   1
   2 -26   3 42.0516  2.0263   1
   2 -25   3 36.1807 1.36295   1
   2 -24   3 0.90958 0.49939   1
   2 -23   3 12.5798 0.90793   1
   2 -22   3 32.7945 1.10468   1
   2 -21   3 163.712 3.98806   1
   2 -20   3 19.6684 0.77725   1
   2 -19   3 147.693  3.7749   1
   2 -18   3 11.9463 0.90452   1
   2 -17   3 61.1376 1.80262   1
   2 -16   3 16.7097 0.78437   1
   2 -15   3 93.5748  2.3517   1
   2 -14   3 256.622 5.92944   1
   2 -13   3 250.108 5.77459   1
   2 -12   3  502.49 11.5084   1
   2 -11   3 111.406 2.65458   1
   2 -10   3 1578.42 36.2873   1
   2  -9   3 1996.76 46.0813   1
   2  -8   3 806.376 18.7835   1
   2  -7   3 826.745  19.024   1
   2  -6   3 652.871 14.8278   1
   2  -5   3 1912.95 43.8568   1
   2  -4   3 477.586 10.8743   1
   2  -3   3 3258.08 76.5693   1
   2  -2   3 2946.60 73.8547   1
   2  -1   3 1040.92 24.2754   1
   2   0   3 1048.00 24.2451   1
   2   1   3 1062.87 24.8052   1
   2   2   3 2922.51 70.1827   1
   2   3   3 3300.96 77.1348   1
   2   4   3 477.621 11.1993   1
   2   5   3 1908.86 43.6867   1
   2   6   3 648.371 14.9004   1
   2   7   3 823.882 18.7484   1
   2   8   3  807.75 18.9552   1
   2   9   3 1958.27 45.3561   1
   2  10   3 1573.53 36.2101   1
   2  11   3 107.838 2.57867   1
   2  12   3 506.897 11.5748   1
   2  13   3 247.523 5.70451   1
   2  14   3  253.57 5.85048   1
   2  15   3 94.6142 2.34767   1
   2  16   3 16.6376 0.84044   1
   2  17   3 61.4001 1.75382   1
   2  18   3 13.5592 0.88181   1
   2  19   3  146.38 3.64172   1
   2  20   3  20.045 0.78411   1
   2  21   3 163.782 3.84171   1
   2  22   3 32.4996 1.27868   1
   2  23   3 11.8893 0.88031   1
   2  24   3 1.22513 0.46004   1
   2  25   3 37.1254 1.36205   1
   2  26   3 40.7623 1.62036   1
   2  27   3 10.8078 1.62236   1
   2  28   3 14.8523 1.13473   1
   3 -27   3 44.6904 1.71907   1
   3 -26   3 27.3835 1.37871   1
   3 -25   3 11.5712 0.73683   1
   3 -24   3 20.8557 1.06129   1
   3 -23   3  127.87  3.2451   1
   3 -22   3 21.1924 0.98371   1
   3 -21   3 6.56212  0.6598   1
   3 -20   3 22.5427 0.88525   1
   3 -19   3 50.2297 1.42068   1
   3 -18   3 1.48557 0.86264   1
   3 -17   3 40.0029 1.52578   1
   3 -16   3 6.46496  0.8138   1
   3 -15   3 39.3694 1.38799   1
   3 -14   3 51.8593  1.4924   1
   3 -13   3 76.4424 1.93266   1
   3 -12   3 203.774 4.73699   1
   3 -11   3 507.801 11.6367   1
   3 -10   3 77.1293 1.89482   1
   3  -9   3 212.836 4.88616   1
   3  -8   3 296.851 6.75721   1
   3  -7   3 1899.75  43.881   1
   3  -6   3 24.2785 0.71966   1
   3  -5   3 1507.99 34.6272   1
   3  -4   3 110.514 2.58948   1
   3  -3   3 1342.95 30.7466   1
   3  -2   3 116.624 2.74092   1
   3  -1   3 1782.44 41.0359   1
   3   0   3 1635.78 37.6291   1
   3   1   3 1776.05 40.9785   1
   3   2   3 117.995 2.80086   1
   3   3   3 1332.42 30.5746   1
   3   4   3 107.011 2.50122   1
   3   5   3 1498.18 34.3046   1
   3   6   3 24.6517 0.77992   1
   3   7   3 1879.33 43.2288   1
   3   8   3  295.36 6.77664   1
   3   9   3 213.926 4.93239   1
   3  10   3 75.6002 1.84636   1
   3  11   3 500.483 11.3844   1
   3  12   3 205.728 4.84243   1
   3  13   3 76.5536 1.91811   1
   3  14   3 50.1286 1.39091   1
   3  15   3 42.2581 1.27033   1
   3  16   3 4.46047 0.70564   1
   3  17   3 41.7057 1.34111   1
   3  18   3 0.84294  0.9461   1
   3  19   3 50.2375 1.38918   1
   3  20   3 22.2307  0.7729   1
   3  21   3 5.58436 0.53553   1
   3  22   3 20.8882 0.95696   1
   3  23   3 130.893 3.21608   1
   3  24   3 21.4543 0.97788   1
   3  25   3 12.1348 1.04818   1
   3  26   3 28.5591 1.29539   1
   3  27   3 43.6761 2.60062   1
   4 -27   3 7.60761 0.77845   1
   4 -26   3 29.7994 2.06293   1
   4 -25   3 86.0092 2.53253   1
   4 -24   3 51.8443 1.67817   1
   4 -23   3 1.89549 0.53171   1
   4 -22   3  114.96 3.11204   1
   4 -21   3 118.681 3.02429   1
   4 -20   3 38.9829 1.16408   1
   4 -19   3  108.65 2.77456   1
   4 -18   3 111.974 3.03213   1
   4 -17   3 1.11293 0.96956   1
   4 -16   3 97.3823 2.61106   1
   4 -15   3 352.845 8.30494   1
   4 -14   3 129.588 3.16457   1
   4 -13   3 60.1097 1.69817   1
   4 -12   3 219.632 5.15984   1
   4 -11   3 193.669 4.60827   1
   4 -10   3 85.2037 2.18429   1
   4  -9   3 161.553 3.77987   1
   4  -8   3 573.089 13.0939   1
   4  -7   3 355.348 8.09447   1
   4  -6   3 38.2832  1.0319   1
   4  -5   3 678.364 15.4897   1
   4  -4   3 782.079 17.9387   1
   4  -3   3 3057.02 71.4871   1
   4  -2   3 185.694 4.28477   1
   4  -1   3 1644.99 37.7269   1
   4   0   3 75.9883  1.8113   1
   4   1   3 1642.32  37.614   1
   4   2   3 189.145 4.39933   1
   4   3   3 3020.01 71.3633   1
   4   4   3 764.618  17.632   1
   4   5   3 671.525 15.4133   1
   4   6   3 38.8238 1.11222   1
   4   7   3  348.52 7.91473   1
   4   8   3  567.24 12.9445   1
   4   9   3 158.681 3.69101   1
   4  10   3 84.1771 2.08256   1
   4  11   3 190.815  4.4722   1
   4  12   3 221.922 5.15715   1
   4  13   3 60.3373 1.60876   1
   4  14   3  130.95 3.24022   1
   4  15   3 348.271 8.06189   1
   4  16   3 100.113 2.56789   1
   4  17   3 0.37323  0.7413   1
   4  18   3 112.228 2.71263   1
   4  19   3 109.181 2.62972   1
   4  20   3 40.5047 1.24503   1
   4  21   3 123.511 3.04987   1
   4  22   3 117.474 3.02656   1
   4  23   3  2.1084 0.53238   1
   4  24   3 52.9416 1.89711   1
   4  25   3 85.1045 2.60929   1
   4  26   3 31.2199 1.85938   1
   4  27   3 8.83311 1.20264   1
   5 -26   3 31.9879 1.50879   1
   5 -25   3 24.1411 1.39437   1
   5 -24   3 70.4368 2.16947   1
   5 -23   3 27.2696 1.20791   1
   5 -22   3 9.15928 0.55231   1
   5 -21   3 30.7041 1.21895   1
   5 -20   3 257.786 6.20853   1
   5 -19   3 25.9692 1.54102   1
   5 -18   3 68.9335 2.05794   1
   5 -17   3 82.9499 2.13033   1
   5 -16   3 246.473 6.44284   1
   5 -15   3  31.767 1.31009   1
   5 -14   3  200.60 4.91091   1
   5 -13   3 122.221 3.51276   1
   5 -12   3 148.645 3.60381   1
   5 -11   3 180.076 4.54238   1
   5 -10   3 245.694 5.70347   1
   5  -9   3 71.3205 1.85224   1
   5  -8   3 90.9509 2.27291   1
   5  -7   3 383.161 8.72569   1
   5  -6   3 283.627 6.50122   1
   5  -5   3 424.901 9.71373   1
   5  -4   3  6.9124 0.44037   1
   5  -3   3   59.33 1.47091   1
   5  -2   3 212.459 4.90691   1
   5  -1   3 1342.47 30.9523   1
   5   0   3 144.164 3.41066   1
   5   1   3 1342.20 30.6889   1
   5   2   3  213.56 4.88543   1
   5   3   3 60.1598 1.56834   1
   5   4   3 6.65132 0.51404   1
   5   5   3 420.443 9.65283   1
   5   6   3 281.504 6.44531   1
   5   7   3 379.018 8.63422   1
   5   8   3 88.4052 2.31204   1
   5   9   3 69.2809 1.87794   1
   5  10   3 243.001  5.6657   1
   5  11   3 182.884 4.33571   1
   5  12   3 150.925 3.63203   1
   5  13   3 124.683 3.05699   1
   5  14   3 204.828 4.90296   1
   5  15   3 31.6931 1.49609   1
   5  16   3 252.628 6.14318   1
   5  17   3 83.1248 2.12066   1
   5  18   3 71.7093 1.82545   1
   5  19   3 25.4555 0.97443   1
   5  20   3 261.367 6.14036   1
   5  21   3 32.2905 1.39132   1
   5  22   3 9.93653 0.59717   1
   5  23   3 27.4597 1.60756   1
   5  24   3 70.7016 2.09892   1
   5  25   3 25.7834 1.37225   1
   5  26   3 30.5013 1.98248   1
   6 -25   3 11.2197 0.80913   1
   6 -24   3 9.52166 0.83812   1
   6 -23   3 47.8441 1.66681   1
   6 -22   3 90.8928 2.43765   1
   6 -21   3 63.7225 1.79046   1
   6 -20   3 16.2281 1.09125   1
   6 -19   3 187.696  4.6526   1
   6 -18   3 256.505 6.27655   1
   6 -17   3 63.3484 1.80638   1
   6 -16   3 136.059 3.31445   1
   6 -15   3 128.775 3.48611   1
   6 -14   3 178.489 5.06501   1
   6 -13   3 19.8297 1.78577   1
   6 -12   3 110.284 2.87048   1
   6 -11   3 16.9446 0.94912   1
   6 -10   3 3.58034 0.73637   1
   6  -9   3 151.507 3.65451   1
   6  -8   3 113.204 2.72662   1
   6  -7   3 355.481 8.13943   1
   6  -6   3 114.987 2.81442   1
   6  -5   3 56.7999 1.51333   1
   6  -4   3  261.52  6.0497   1
   6  -3   3 1128.66 26.0917   1
   6  -2   3 136.924 3.25808   1
   6  -1   3 511.768 11.6646   1
   6   0   3 38.1619  1.1056   1
   6   1   3 508.479 11.5524   1
   6   2   3 135.156 3.20414   1
   6   3   3 1125.34 25.7898   1
   6   4   3 260.989   6.003   1
   6   5   3 56.7279 1.50122   1
   6   6   3 115.068 2.75284   1
   6   7   3 349.892 8.07434   1
   6   8   3 112.911 2.88244   1
   6   9   3 153.448 3.63085   1
   6  10   3 2.71754 0.63065   1
   6  11   3 17.8636 0.81957   1
   6  12   3 113.297 2.90192   1
   6  13   3 22.4813 1.14708   1
   6  14   3 188.115 4.55271   1
   6  15   3 133.429  3.4739   1
   6  16   3 138.432 3.27622   1
   6  17   3 63.3709 1.68068   1
   6  18   3 266.688 6.23622   1
   6  19   3 190.143 4.57366   1
   6  20   3 17.7933 1.00343   1
   6  21   3 66.1856 1.79839   1
   6  22   3 91.5133 2.61719   1
   6  23   3 46.7997 1.59021   1
   6  24   3 11.6563 0.78534   1
   6  25   3 12.4566 1.89671   1
   7 -24   3 14.2467 1.11455   1
   7 -23   3 35.5655 1.89218   1
   7 -22   3 5.67537 0.61328   1
   7 -21   3 40.4876 1.38435   1
   7 -20   3 31.8238 1.22183   1
   7 -19   3 90.8605 2.40873   1
   7 -18   3 43.8435 1.53432   1
   7 -17   3 139.132 3.51405   1
   7 -16   3 77.8527  2.1939   1
   7 -15   3 81.8185 2.38765   1
   7 -14   3 191.921 4.62355   1
   7 -13   3 85.7631 2.48528   1
   7 -12   3 65.8186 2.07231   1
   7 -11   3   25.60 1.35198   1
   7 -10   3 25.2994 1.25653   1
   7  -9   3 39.3487 1.36716   1
   7  -8   3 179.543 4.33614   1
   7  -7   3 67.6508 2.18783   1
   7  -6   3 186.096  4.3893   1
   7  -5   3 587.371 13.4748   1
   7  -4   3 160.326 3.86751   1
   7  -3   3 74.6151 1.94926   1
   7  -2   3 158.371 3.79979   1
   7  -1   3 672.776 15.3644   1
   7   0   3 58.3312 1.53454   1
   7   1   3 669.817 15.3064   1
   7   2   3 159.572 3.81186   1
   7   3   3 76.2911 1.96166   1
   7   4   3 158.607 3.73898   1
   7   5   3 586.479 13.5807   1
   7   6   3  184.98 4.40731   1
   7   7   3 71.0726 1.86074   1
   7   8   3 179.821 4.28548   1
   7   9   3  38.578    1.43   1
   7  10   3 27.3955 1.10867   1
   7  11   3 25.9276 1.19681   1
   7  12   3 64.1985 1.86645   1
   7  13   3 85.3421 2.33257   1
   7  14   3 197.894 4.61884   1
   7  15   3 84.3778 2.18029   1
   7  16   3 79.9697 2.06828   1
   7  17   3 142.863 3.48134   1
   7  18   3 45.2827 1.59006   1
   7  19   3 91.2313 2.34476   1
   7  20   3 32.4865 1.13474   1
   7  21   3 40.3347 1.46315   1
   7  22   3 4.96372 0.68292   1
   7  23   3 34.5714 2.36071   1
   7  24   3 11.3636 2.66517   1
   8 -23   3 1.50983 0.69179   1
   8 -22   3 3.47111 0.63552   1
   8 -21   3 14.7526 0.90963   1
   8 -20   3 5.23359 0.60259   1
   8 -19   3  1.1628 0.53219   1
   8 -18   3 7.20401 0.55756   1
   8 -17   3 19.9513 1.09774   1
   8 -16   3 49.6432 1.61935   1
   8 -15   3 1.81291 0.68051   1
   8 -14   3 62.8184 1.80024   1
   8 -13   3 142.771 3.51178   1
   8 -12   3 255.255  6.0318   1
   8 -11   3 23.6919 0.91996   1
   8 -10   3 291.535 7.46946   1
   8  -9   3 198.307 4.85999   1
   8  -8   3 114.571 2.96573   1
   8  -7   3 107.657 2.96877   1
   8  -6   3 186.449 4.83688   1
   8  -5   3 60.0806 1.82561   1
   8  -4   3 202.823 4.89927   1
   8  -3   3 192.189 4.60005   1
   8  -2   3 42.3917 1.41326   1
   8  -1   3 26.4602  1.2157   1
   8   0   3 375.299 8.82594   1
   8   1   3  27.592 1.22825   1
   8   2   3 42.0076 1.52464   1
   8   3   3 192.992 4.81571   1
   8   4   3 205.792 4.94376   1
   8   5   3 60.6353 1.78788   1
   8   6   3 187.252 4.53524   1
   8   7   3 111.007 2.82784   1
   8   8   3 113.957 2.93644   1
   8   9   3 197.135 4.81509   1
   8  10   3 297.544 7.14751   1
   8  11   3   24.98 0.81252   1
   8  12   3 263.085 6.09804   1
   8  13   3 148.059 3.58121   1
   8  14   3 63.9468 1.71033   1
   8  15   3 0.99921 0.75313   1
   8  16   3 51.5128  1.5177   1
   8  17   3 19.9035 1.26582   1
   8  18   3  7.3999 0.62273   1
   8  19   3  1.5356 0.55001   1
   8  20   3 5.16678 0.67016   1
   8  21   3 12.0599 1.46005   1
   8  22   3 2.18171 0.87221   1
   8  23   3 1.43309 0.86421   1
   9 -21   3 3.57743 1.02775   1
   9 -20   3 13.2331 0.98377   1
   9 -19   3 34.0121 1.56837   1
   9 -18   3 4.26738 0.59318   1
   9 -17   3 14.7851 0.92078   1
   9 -16   3 1.54324 0.49317   1
   9 -15   3 5.03625 0.49441   1
   9 -14   3 101.807 3.12729   1
   9 -13   3 11.6202 1.19454   1
   9 -12   3 158.035 3.93062   1
   9 -11   3 55.6283 1.74764   1
   9 -10   3 192.979  4.9072   1
   9  -9   3 14.4461 1.28704   1
   9  -8   3 341.429 8.04451   1
   9  -7   3 51.7729 1.78358   1
   9  -6   3 125.664 3.09724   1
   9  -5   3 91.2001 3.00862   1
   9  -4   3 42.6909 1.81562   1
   9  -3   3 7.38305 1.24395   1
   9  -2   3 299.054 7.43638   1
   9  -1   3 126.611 3.38775   1
   9   0   3 55.6034 2.12095   1
   9   1   3 129.846 3.42363   1
   9   2   3 301.902 7.79349   1
   9   3   3 10.3499 1.23606   1
   9   4   3 47.0217 1.80403   1
   9   5   3 96.2761 3.16752   1
   9   6   3  124.83 3.15629   1
   9   7   3 52.7137  1.5278   1
   9   8   3 345.716 7.99603   1
   9   9   3 15.1768 1.07043   1
   9  10   3 195.831 4.63266   1
   9  11   3 53.5615 1.70543   1
   9  12   3 160.297 3.86842   1
   9  13   3 13.4158 0.98086   1
   9  14   3 104.576 2.79734   1
   9  15   3 5.71979 0.46924   1
   9  16   3 1.28619 0.46122   1
   9  17   3 14.6548 1.10704   1
   9  18   3 3.84008 0.59372   1
   9  19   3 33.1663 2.53015   1
   9  20   3 16.1231 1.28652   1
   9  21   3  2.2451 1.04895   1
  10 -19   3  1.4128  0.8694   1
  10 -18   3  37.333 2.15187   1
  10 -17   3 50.9958 2.45241   1
  10 -16   3 49.4998 1.95021   1
  10 -15   3  4.8406   0.717   1
  10 -14   3 6.66439 1.03054   1
  10 -13   3 67.1821 2.05922   1
  10 -12   3 66.0533 2.08254   1
  10 -11   3 2.59543  0.7795   1
  10 -10   3 81.0352 2.24078   1
  10  -9   3 29.2946 1.34897   1
  10  -8   3 0.06913 0.66762   1
  10  -7   3 13.4888 0.83138   1
  10  -6   3 201.368 4.81283   1
  10  -5   3 14.4053 0.75798   1
  10  -4   3  48.944 1.50501   1
  10  -3   3 8.39304 0.68113   1
  10  -2   3 56.9065 1.70907   1
  10  -1   3 0.60795 0.58636   1
  10   0   3 46.9447 1.42619   1
  10   1   3-0.09399 2.52777   1
  10   2   3 56.7006 1.68486   1
  10   3   3 7.51722 0.65463   1
  10   4   3 48.6041 1.52106   1
  10   5   3 13.5309 0.85876   1
  10   6   3 204.376 4.86518   1
  10   7   3 14.6316 0.87758   1
  10   8   3 0.13853 0.80326   1
  10   9   3 28.9019 1.42331   1
  10  10   3 81.2049 2.42639   1
  10  11   3 3.38399  0.8657   1
  10  12   3 65.8137 2.60845   1
  10  13   3 67.5186 1.96895   1
  10  14   3 5.91988 0.93668   1
  10  15   3 6.82783 0.72443   1
  10  16   3 50.4639 1.79243   1
  10  17   3 48.2481 2.08762   1
  10  18   3 37.9369 1.98917   1
  10  19   3 1.81714  0.7876   1
  11 -17   3 30.0016 2.00028   1
  11 -16   3 36.2948 2.79187   1
  11 -15   3 22.2085 1.84255   1
  11 -14   3 56.9366 2.56566   1
  11 -13   3  41.388  1.9599   1
  11 -12   3 3.08936 0.80453   1
  11 -11   3 46.6642 1.52587   1
  11 -10   3 19.4098  1.0273   1
  11  -9   3 8.55811 0.58501   1
  11  -8   3 44.1264 1.40929   1
  11  -7   3 28.0689 1.09475   1
  11  -6   3 54.4242 2.04948   1
  11  -5   3 61.1555 1.97353   1
  11  -4   3  88.847 2.59241   1
  11  -3   3  1.1549 0.81153   1
  11  -2   3 26.5045 1.40369   1
  11  -1   3 61.2297 1.92496   1
  11   0   3 45.6321 1.85279   1
  11   1   3 61.3313 1.95951   1
  11   2   3 23.6115 2.22489   1
  11   3   3 1.11188 0.83329   1
  11   4   3 90.9614 2.57683   1
  11   5   3  63.629  2.0183   1
  11   6   3 52.7077 1.98611   1
  11   7   3 28.9268 1.30124   1
  11   8   3  44.309 1.98732   1
  11   9   3 9.16723 0.73737   1
  11  10   3 20.4517 1.51801   1
  11  11   3 46.5447 1.82251   1
  11  12   3 2.65387 0.90546   1
  11  13   3 42.2589 1.97152   1
  11  14   3 56.3449 2.21068   1
  11  15   3 25.1441 1.85367   1
  11  16   3 35.8211 1.87763   1
  11  17   3 30.7275 1.87816   1
  12 -14   3 5.78296 1.17335   1
  12 -13   3 4.69577 1.53625   1
  12 -12   3 37.7796 2.13594   1
  12 -11   3 22.6325 1.71256   1
  12 -10   3 3.18965 0.73832   1
  12  -9   3 17.7691 2.40194   1
  12  -8   3 21.5823 1.16706   1
  12  -7   3 15.2672 1.37338   1
  12  -6   3 5.10295 0.69664   1
  12  -5   3 15.3701 0.74961   1
  12  -4   3 3.84577 0.62764   1
  12  -3   3 43.5266 1.49402   1
  12  -2   3 4.95891 0.60868   1
  12  -1   3 34.4657 1.94996   1
  12   0   3-0.46245 1.31346   1
  12   1   3 34.2809 1.46985   1
  12   2   3 4.63593 0.64403   1
  12   3   3 44.8423 2.34837   1
  12   4   3 3.80075 0.72488   1
  12   5   3 16.4147 1.49064   1
  12   6   3 5.61168 0.83538   1
  12   7   3 15.3404  0.9556   1
  12   8   3 23.3251 1.47139   1
  12   9   3 18.6628 1.25294   1
  12  10   3 2.91622 0.88801   1
  12  11   3 22.0131 1.63679   1
  12  12   3 39.8117 2.38637   1
  12  13   3 5.76114 0.97943   1
  12  14   3 5.93677 1.10655   1
  13  -9   3 11.3292 0.97344   1
  13  -8   3 2.85314 1.01959   1
  13  -7   3 80.3404 2.55505   1
  13  -6   3 5.29794 0.76675   1
  13  -5   3 26.4332 1.58315   1
  13  -4   3 13.8259 1.23135   1
  13  -3   3 33.1291 3.14536   1
  13  -2   3 13.5021 1.46342   1
  13  -1   3 30.4315 3.24502   1
  13   0   3 45.9197 2.31925   1
  13   1   3 30.1801 2.00366   1
  13   2   3 14.9976 1.32467   1
  13   3   3 37.8884 2.17766   1
  13   4   3 15.9319 1.51469   1
  13   5   3 34.3322  3.3264   1
  13   6   3 5.71932 1.20223   1
  13   7   3 82.6944 2.95982   1
  13   8   3 2.90034 1.26616   1
  13   9   3 14.1991 1.18049   1
   0   0   4 1565.54 37.2009   1
   0   1   4 266.397 6.13534   1
   0   2   4 718.655 16.6999   1
   0   3   4  57.168 1.40175   1
   0   4   4 1706.11 39.2723   1
   0   5   4  9.5343 0.43286   1
   0   6   4  460.33 10.5469   1
   0   7   4 191.358 4.64949   1
   0   8   4 443.823 10.2167   1
   0   9   4 58.5066 1.47586   1
   0  10   4 612.003 14.0369   1
   0  11   4 565.586 12.9391   1
   0  12   4 266.002 6.16672   1
   0  13   4 61.9262 1.59161   1
   0  14   4 763.101 17.4464   1
   0  15   4 246.539 5.73694   1
   0  16   4 488.925 11.2237   1
   0  17   4 14.0983  0.9568   1
   0  18   4 43.6595 1.48838   1
   0  19   4 24.3822 0.90195   1
   0  20   4 6.78166 0.54503   1
   0  21   4-0.08941 2.93158   1
   0  22   4 8.28563 0.85183   1
   0  23   4 0.33497 0.83072   1
   0  24   4 63.7465 1.90838   1
   0  25   4 7.56534 0.89201   1
   0  26   4-0.45593 1.54369   1
   0  27   4-1.10482 1.53809   1
   0  28   4 6.81223 1.27947   1
   1 -27   4 2.59267 0.67194   1
   1 -26   4 28.3318 1.48625   1
   1 -25   4  1.1906  0.6655   1
   1 -24   4  3.9344 0.54526   1
   1 -23   4 44.0732 1.37645   1
   1 -22   4 68.3816 2.03605   1
   1 -21   4 44.6771  1.4056   1
   1 -20   4 36.6494 1.08911   1
   1 -19   4 157.403 3.78073   1
   1 -18   4 250.052 6.02602   1
   1 -17   4 129.524 3.17132   1
   1 -16   4 100.496 2.54641   1
   1 -15   4 13.8151 0.81126   1
   1 -14   4 254.608 5.92342   1
   1 -13   4 153.642 3.62563   1
   1 -12   4 877.872 20.3034   1
   1 -11   4 371.793 8.47096   1
   1 -10   4 125.082 2.93999   1
   1  -9   4 16.1384 0.55032   1
   1  -8   4 368.281  8.5566   1
   1  -7   4 560.179 12.8846   1
   1  -6   4 966.624 22.0932   1
   1  -5   4 605.735 14.0822   1
   1  -4   4 834.634 19.0353   1
   1  -3   4 165.015 3.84014   1
   1  -2   4 213.594 4.98871   1
   1  -1   4 1916.46 44.7366   1
   1   0   4 2507.59 58.3075   1
   1   1   4 1912.42 44.3312   1
   1   2   4 213.479 5.10513   1
   1   3   4 166.373 3.84345   1
   1   4   4 843.106 19.3361   1
   1   5   4  609.39 13.8361   1
   1   6   4 969.157 22.6019   1
   1   7   4 555.867 13.0193   1
   1   8   4  365.36 8.39616   1
   1   9   4 15.3914  0.6061   1
   1  10   4 125.561 3.01503   1
   1  11   4 373.206 8.50546   1
   1  12   4 879.617 20.6774   1
   1  13   4 152.629 3.64671   1
   1  14   4  259.76 6.01121   1
   1  15   4 13.7001 0.75227   1
   1  16   4 102.015 2.56818   1
   1  17   4 128.708 3.46373   1
   1  18   4 245.695 5.91316   1
   1  19   4 153.524 3.74382   1
   1  20   4 35.5846  1.1045   1
   1  21   4 44.2422 1.30872   1
   1  22   4  66.956 1.90877   1
   1  23   4 42.8426 1.35184   1
   1  24   4 3.82272 0.55019   1
   1  25   4 2.51035 0.73094   1
   1  26   4 29.8744  1.7339   1
   1  27   4 2.95055 0.71276   1
   2 -27   4 11.4776 1.13022   1
   2 -26   4 6.15201 0.85166   1
   2 -25   4 4.52281 0.69415   1
   2 -24   4 12.7273 0.88926   1
   2 -23   4 66.6319 1.85065   1
   2 -22   4 65.3256 1.89298   1
   2 -21   4 65.4186 1.91104   1
   2 -20   4 93.5785 2.46183   1
   2 -19   4 37.0269 1.23901   1
   2 -18   4 124.311 3.50607   1
   2 -17   4  178.40  4.4336   1
   2 -16   4 136.628 3.46481   1
   2 -15   4 54.4072 1.58552   1
   2 -14   4 72.3511 1.90715   1
   2 -13   4 9.54401 0.72914   1
   2 -12   4 57.9451  1.5552   1
   2 -11   4 283.915 6.52493   1
   2 -10   4 937.174 21.8031   1
   2  -9   4 288.138 6.58293   1
   2  -8   4 751.648 17.8366   1
   2  -7   4 702.626 16.2342   1
   2  -6   4 808.929 18.8984   1
   2  -5   4 410.511 9.55999   1
   2  -4   4 78.4155  1.8675   1
   2  -3   4 1060.02 24.3361   1
   2  -2   4 1006.99 23.3228   1
   2  -1   4 776.867 18.1801   1
   2   0   4 402.982 9.57554   1
   2   1   4 787.728 18.5881   1
   2   2   4 1007.47 23.0625   1
   2   3   4 1065.22 24.4157   1
   2   4   4 78.3043 1.87734   1
   2   5   4 406.831  9.3889   1
   2   6   4 808.797 18.3967   1
   2   7   4  698.71 15.9724   1
   2   8   4 745.081 17.2895   1
   2   9   4 289.785 6.62354   1
   2  10   4 942.471 21.5686   1
   2  11   4 281.949 6.52361   1
   2  12   4 57.2364 1.48165   1
   2  13   4 9.65216 0.60092   1
   2  14   4 70.5321 1.80415   1
   2  15   4 54.5225  1.5369   1
   2  16   4 138.693 3.41901   1
   2  17   4  181.99 4.34085   1
   2  18   4 125.862 3.35069   1
   2  19   4 37.3618 1.10751   1
   2  20   4 93.4978 2.36654   1
   2  21   4 67.7485 1.88747   1
   2  22   4 64.0533 1.87633   1
   2  23   4 64.0336 1.99597   1
   2  24   4 12.8655 0.71815   1
   2  25   4  5.4901 0.71259   1
   2  26   4 7.73175 0.75735   1
   2  27   4 13.2425 1.03755   1
   3 -27   4 43.5254 1.89731   1
   3 -26   4 7.66623 1.16712   1
   3 -25   4 137.417 3.98374   1
   3 -24   4 2.17943 0.53412   1
   3 -23   4 31.2577 1.19116   1
   3 -22   4 23.1022  1.1451   1
   3 -21   4 93.4261 2.50323   1
   3 -20   4 83.7876 2.19426   1
   3 -19   4 81.0571 2.04129   1
   3 -18   4 122.355 2.90328   1
   3 -17   4 118.751 3.02623   1
   3 -16   4 73.0452 2.13717   1
   3 -15   4 210.286 5.24649   1
   3 -14   4 87.3544 2.29189   1
   3 -13   4 500.533 11.5158   1
   3 -12   4 164.423 3.92765   1
   3 -11   4 206.556 4.82362   1
   3 -10   4 109.388 2.73202   1
   3  -9   4 446.821 10.2006   1
   3  -8   4 370.179 8.44241   1
   3  -7   4 407.203 9.41646   1
   3  -6   4 561.313 12.9774   1
   3  -5   4 1892.62 43.6628   1
   3  -4   4 183.803  4.2269   1
   3  -3   4 552.275 13.4013   1
   3  -2   4  194.64 4.46843   1
   3  -1   4 838.696 19.1908   1
   3   0   4 105.892 2.51824   1
   3   1   4 842.399 19.7687   1
   3   2   4  193.29 4.52825   1
   3   3   4 552.575 12.7123   1
   3   4   4 180.061 4.20351   1
   3   5   4 1891.49 43.5344   1
   3   6   4 546.269 12.5652   1
   3   7   4 394.184 9.00476   1
   3   8   4 369.283 8.44673   1
   3   9   4 445.871 10.1895   1
   3  10   4 109.737 2.75004   1
   3  11   4 204.828 4.80519   1
   3  12   4 165.358 3.88405   1
   3  13   4 501.629  11.493   1
   3  14   4  89.818 2.26345   1
   3  15   4 212.319  5.0224   1
   3  16   4 70.7378 1.96809   1
   3  17   4 115.749 2.95641   1
   3  18   4 121.477 2.87358   1
   3  19   4 80.3811 2.01013   1
   3  20   4 84.2569 2.12288   1
   3  21   4 90.4691  2.5304   1
   3  22   4 22.5567 1.06764   1
   3  23   4 33.4761 1.51987   1
   3  24   4   2.632 0.59045   1
   3  25   4 138.626  4.9972   1
   3  26   4 8.48356 1.51652   1
   3  27   4 43.1296 1.87149   1
   4 -26   4 10.0437 1.01937   1
   4 -25   4 20.7312 1.26104   1
   4 -24   4 79.4092 2.37872   1
   4 -23   4 207.448 5.25108   1
   4 -22   4 7.86226 0.53458   1
   4 -21   4 54.5163 1.69151   1
   4 -20   4 118.384 3.02387   1
   4 -19   4 46.3036 1.46997   1
   4 -18   4 4.17931 0.61323   1
   4 -17   4 239.946 5.55683   1
   4 -16   4 328.479 8.19944   1
   4 -15   4 167.884  4.1812   1
   4 -14   4 30.6429 1.19317   1
   4 -13   4 134.099 3.29719   1
   4 -12   4 434.632 10.0157   1
   4 -11   4  130.95 3.23928   1
   4 -10   4 187.615 4.43491   1
   4  -9   4  18.788 0.91149   1
   4  -8   4 35.9978  1.0568   1
   4  -7   4 258.444 5.91382   1
   4  -6   4 393.535 8.94863   1
   4  -5   4 528.866 12.1455   1
   4  -4   4  266.51  6.1047   1
   4  -3   4 657.726 15.0351   1
   4  -2   4 362.835 8.36516   1
   4  -1   4 812.343 18.6651   1
   4   0   4 484.351 11.2381   1
   4   1   4 811.839 19.0172   1
   4   2   4 367.025 8.44258   1
   4   3   4 653.717 15.0717   1
   4   4   4 269.039 6.19377   1
   4   5   4 529.268 12.1018   1
   4   6   4 392.151 8.96176   1
   4   7   4 254.836 5.83669   1
   4   8   4 36.1537 1.03247   1
   4   9   4 19.3203  0.7523   1
   4  10   4 186.877 4.47788   1
   4  11   4 135.247 3.33852   1
   4  12   4 439.959 10.2295   1
   4  13   4 135.277 3.42577   1
   4  14   4 30.6933 1.12042   1
   4  15   4 171.623 4.14936   1
   4  16   4 338.137 7.94706   1
   4  17   4 241.048  5.6984   1
   4  18   4 4.97326   0.509   1
   4  19   4 44.3613 1.20375   1
   4  20   4 121.954 3.00156   1
   4  21   4 55.4665 1.78164   1
   4  22   4 8.34845 0.52502   1
   4  23   4 209.825 5.32752   1
   4  24   4 82.0576 2.83177   1
   4  25   4 19.6679 1.34312   1
   4  26   4 10.4634 0.88777   1
   5 -26   4 25.9384 1.59544   1
   5 -25   4 46.8411 1.73162   1
   5 -24   4 24.9215  1.3126   1
   5 -23   4 31.0686 1.34713   1
   5 -22   4 71.7827 1.99709   1
   5 -21   4 174.119 4.33599   1
   5 -20   4 3.28041 0.71788   1
   5 -19   4 257.812 6.19163   1
   5 -18   4 133.415 3.30727   1
   5 -17   4 52.5985 1.62242   1
   5 -16   4 79.2966 2.13609   1
   5 -15   4 91.8442 3.01747   1
   5 -14   4 439.963 10.8212   1
   5 -13   4 31.6736 1.38353   1
   5 -12   4 390.367  9.3189   1
   5 -11   4 154.909 3.79128   1
   5 -10   4 633.153 14.6732   1
   5  -9   4 31.8838 1.06516   1
   5  -8   4 490.459 11.2257   1
   5  -7   4 146.454 3.53102   1
   5  -6   4 168.889 3.97932   1
   5  -5   4 43.5287 1.21333   1
   5  -4   4 121.474 2.87525   1
   5  -3   4 209.565 4.83128   1
   5  -2   4 221.308 5.08908   1
   5  -1   4 437.447 10.1039   1
   5   0   4 0.89587 0.39728   1
   5   1   4 439.495 9.99065   1
   5   2   4 222.488 5.11072   1
   5   3   4 213.816 4.91508   1
   5   4   4  121.82 2.93779   1
   5   5   4 42.0661 1.17183   1
   5   6   4 166.005 3.87127   1
   5   7   4 147.149 3.46575   1
   5   8   4 488.325 11.1336   1
   5   9   4 31.1105  1.0947   1
   5  10   4 632.604 14.5064   1
   5  11   4 155.442 3.77547   1
   5  12   4 389.126 8.99924   1
   5  13   4 33.1394 1.26673   1
   5  14   4 443.292 10.3174   1
   5  15   4 92.0774 2.55088   1
   5  16   4 82.0755 2.06888   1
   5  17   4  56.262 1.47446   1
   5  18   4 137.533 3.28937   1
   5  19   4 260.437 6.09604   1
   5  20   4  3.0108 0.73847   1
   5  21   4 175.447 4.31521   1
   5  22   4 72.9884 2.27403   1
   5  23   4  31.832 1.52042   1
   5  24   4 24.0019 1.72837   1
   5  25   4 49.5283 1.93162   1
   5  26   4 23.8605 3.82571   1
   6 -25   4 32.6583 1.72657   1
   6 -24   4 19.5959 1.28495   1
   6 -23   4 75.7269  2.3408   1
   6 -22   4 16.8051 1.31678   1
   6 -21   4 176.726 4.46081   1
   6 -20   4 43.1659 1.33824   1
   6 -19   4 120.266 3.21469   1
   6 -18   4  76.003 2.26471   1
   6 -17   4 340.978 8.16756   1
   6 -16   4 103.819 2.64934   1
   6 -15   4 33.0399 1.17515   1
   6 -14   4 190.185 5.08197   1
   6 -13   4 22.7417 1.34539   1
   6 -12   4 129.966 3.36743   1
   6 -11   4 24.1464 1.08845   1
   6 -10   4 268.718 6.33679   1
   6  -9   4 210.568 4.97269   1
   6  -8   4 115.476 2.92506   1
   6  -7   4 46.9848 1.30039   1
   6  -6   4 353.063 8.13819   1
   6  -5   4 228.753 5.44085   1
   6  -4   4 18.8153 0.81396   1
   6  -3   4 326.332 7.55797   1
   6  -2   4 93.7555 2.31454   1
   6  -1   4 561.703 12.8049   1
   6   0   4 1.83825 0.60085   1
   6   1   4 557.747 12.7628   1
   6   2   4 94.5991 2.49289   1
   6   3   4 325.279 7.70538   1
   6   4   4 16.9338 0.76827   1
   6   5   4 231.211 5.39646   1
   6   6   4 358.191  8.2162   1
   6   7   4 46.0175 1.35422   1
   6   8   4 113.761 2.82057   1
   6   9   4  210.07 5.01418   1
   6  10   4 266.658 6.33051   1
   6  11   4  26.046 1.03339   1
   6  12   4 135.406 3.44997   1
   6  13   4 23.3213 1.19313   1
   6  14   4 195.979 4.61449   1
   6  15   4 33.8178 1.08629   1
   6  16   4  105.58 2.62188   1
   6  17   4 352.695 8.19797   1
   6  18   4 75.3264 1.99444   1
   6  19   4 124.121 3.51934   1
   6  20   4 44.0493 1.44105   1
   6  21   4 176.714 4.87832   1
   6  22   4 16.7179 1.09575   1
   6  23   4 79.7553 5.48373   1
   6  24   4 17.1981 1.14667   1
   6  25   4 31.6073 2.68457   1
   7 -24   4  0.1122 1.79094   1
   7 -23   4 48.5804 1.77169   1
   7 -22   4 16.0559  0.9842   1
   7 -21   4 64.0113 1.89284   1
   7 -20   4 17.9253 1.00221   1
   7 -19   4 109.729 2.87974   1
   7 -18   4  28.327 1.09291   1
   7 -17   4 85.5512 2.38264   1
   7 -16   4 143.352 3.59877   1
   7 -15   4 202.999 4.93308   1
   7 -14   4 17.7651 0.80746   1
   7 -13   4 184.364   4.436   1
   7 -12   4 119.078 3.09702   1
   7 -11   4 59.8794 2.02915   1
   7 -10   4 63.2844 2.09142   1
   7  -9   4 88.7977 2.42977   1
   7  -8   4 36.9223 1.42135   1
   7  -7   4 25.0829 1.27347   1
   7  -6   4 222.112 5.30231   1
   7  -5   4 258.762 6.07425   1
   7  -4   4 226.352 5.34274   1
   7  -3   4 161.444 4.35109   1
   7  -2   4 60.2612 1.86969   1
   7  -1   4 331.639 7.69866   1
   7   0   4 2.13077  0.8025   1
   7   1   4 334.717 7.81584   1
   7   2   4 59.5449 1.64434   1
   7   3   4 160.782 3.91597   1
   7   4   4 225.293 5.50687   1
   7   5   4 258.078 6.06268   1
   7   6   4 223.264 5.26546   1
   7   7   4  21.706 0.90911   1
   7   8   4 37.5395 1.48786   1
   7   9   4  88.161 2.39955   1
   7  10   4 64.1802 1.90951   1
   7  11   4 59.6237 2.03911   1
   7  12   4 122.048 3.08987   1
   7  13   4 189.362 4.45207   1
   7  14   4 17.3423 0.85502   1
   7  15   4 207.175 4.88454   1
   7  16   4 147.736 3.59267   1
   7  17   4 86.9303 2.32202   1
   7  18   4 29.4923 1.08017   1
   7  19   4 111.537 2.85652   1
   7  20   4 16.3788 1.02914   1
   7  21   4 64.1892  1.9044   1
   7  22   4 14.0768 1.13959   1
   7  23   4 49.6102 1.93743   1
   8 -22   4 5.93359 0.76755   1
   8 -21   4 4.45657 0.90594   1
   8 -20   4 9.51038 0.75432   1
   8 -19   4 14.7972 0.78811   1
   8 -18   4 1.21463 0.51333   1
   8 -17   4 32.9727 1.20308   1
   8 -16   4 8.67465 0.87408   1
   8 -15   4 132.824 3.39799   1
   8 -14   4 113.514 2.94929   1
   8 -13   4 96.2663 2.51924   1
   8 -12   4 96.9358 2.54231   1
   8 -11   4 245.557 5.87125   1
   8 -10   4 140.706 3.38332   1
   8  -9   4 68.4276 1.92047   1
   8  -8   4 313.118 8.08615   1
   8  -7   4 139.647 3.54664   1
   8  -6   4 32.2079 1.43165   1
   8  -5   4 32.3157 1.64296   1
   8  -4   4 153.764 4.36304   1
   8  -3   4 196.127 4.92313   1
   8  -2   4 69.3762 2.28776   1
   8  -1   4 53.2125  1.8663   1
   8   0   4 21.1921 1.27727   1
   8   1   4 53.6354 1.75693   1
   8   2   4 68.0382 2.03136   1
   8   3   4 196.507 4.87367   1
   8   4   4 157.072 4.40456   1
   8   5   4 32.6893 1.44942   1
   8   6   4 33.1085 1.37594   1
   8   7   4 144.113 3.90319   1
   8   8   4 326.542 8.92319   1
   8   9   4 69.0665 1.76906   1
   8  10   4 141.488 3.36146   1
   8  11   4 249.927 5.82112   1
   8  12   4 96.4248 2.64254   1
   8  13   4  99.302 2.48383   1
   8  14   4 116.059 2.92984   1
   8  15   4 142.101 3.56527   1
   8  16   4 8.62708 1.14474   1
   8  17   4 31.8629 1.12343   1
   8  18   4 0.74571 0.49086   1
   8  19   4 15.9646 0.94107   1
   8  20   4 9.96278 0.80995   1
   8  21   4 5.15647 0.83027   1
   8  22   4  5.4226 0.85873   1
   9 -20   4 9.49798 1.68258   1
   9 -19   4 9.81785 1.24775   1
   9 -18   4 34.2841 1.71555   1
   9 -17   4 10.0772 1.04402   1
   9 -16   4 12.5013 0.81734   1
   9 -15   4 17.8409 1.18164   1
   9 -14   4 10.3271 0.83641   1
   9 -13   4 19.0912 1.15442   1
   9 -12   4 106.475  2.8682   1
   9 -11   4 2.05528 0.72205   1
   9 -10   4 161.083 3.91201   1
   9  -9   4 91.8623 2.66677   1
   9  -8   4 109.769 2.76276   1
   9  -7   4 69.4563 2.05589   1
   9  -6   4 125.536 3.05722   1
   9  -5   4 48.1299 1.40386   1
   9  -4   4 154.629 4.42369   1
   9  -3   4 66.7443 2.18962   1
   9  -2   4 5.70101 0.72116   1
   9  -1   4 0.66886  1.0457   1
   9   0   4 266.769 6.99055   1
   9   1   4  0.3612 1.49931   1
   9   2   4 5.62851 0.82889   1
   9   3   4 66.4101 2.02197   1
   9   4   4 161.076 4.10841   1
   9   5   4 48.7436 1.73118   1
   9   6   4 125.307 3.08366   1
   9   7   4 72.7201 1.89519   1
   9   8   4 114.408 2.86354   1
   9   9   4 98.2336 2.48301   1
   9  10   4 167.102 4.00723   1
   9  11   4 1.55226 0.65503   1
   9  12   4 109.261  2.8111   1
   9  13   4 19.4246 0.95644   1
   9  14   4  11.205 0.87881   1
   9  15   4 19.2313 0.87276   1
   9  16   4 11.3099 1.03767   1
   9  17   4 11.6003 1.13282   1
   9  18   4 34.8904 1.49557   1
   9  19   4 13.0617 1.36741   1
   9  20   4 10.9579 1.61176   1
  10 -18   4 9.88641 1.62859   1
  10 -17   4 18.4236 2.48114   1
  10 -16   4 39.5047 2.17003   1
  10 -15   4 34.7038 1.57515   1
  10 -14   4 59.9768  2.2022   1
  10 -13   4 0.50412 0.58955   1
  10 -12   4 0.91429 0.55366   1
  10 -11   4 66.3837 1.87546   1
  10 -10   4 58.8013 1.83985   1
  10  -9   4 68.2219 1.97979   1
  10  -8   4   75.28 2.29131   1
  10  -7   4 129.942 3.50792   1
  10  -6   4 16.3285 0.86406   1
  10  -5   4 139.247 3.52112   1
  10  -4   4 52.7085 1.79535   1
  10  -3   4  42.938 1.58992   1
  10  -2   4 75.6822 2.25486   1
  10  -1   4  22.879 1.02028   1
  10   0   4  10.557 0.69917   1
  10   1   4 22.7026 0.98754   1
  10   2   4 76.1663 2.57886   1
  10   3   4 45.7246 1.42186   1
  10   4   4 57.6906 2.04819   1
  10   5   4 141.159 3.74783   1
  10   6   4 15.8673 0.92413   1
  10   7   4 133.233 3.48364   1
  10   8   4 78.7035 2.15951   1
  10   9   4 73.6766 2.10423   1
  10  10   4 58.7364 3.23934   1
  10  11   4 70.2807 2.00359   1
  10  12   4 0.90996  0.5663   1
  10  13   4 0.67096 0.55928   1
  10  14   4 60.7608 1.87072   1
  10  15   4 37.3259 1.49596   1
  10  16   4 35.7872 1.62066   1
  10  17   4 20.5809 1.39083   1
  10  18   4 9.25082 0.91708   1
  11 -16   4 20.8377 1.84018   1
  11 -15   4 12.9941 1.80776   1
  11 -14   4 32.0087 2.46565   1
  11 -13   4 20.0281 1.73276   1
  11 -12   4 45.0047 2.05341   1
  11 -11   4 5.73914 0.76934   1
  11 -10   4 5.71024 0.79753   1
  11  -9   4 38.4063 1.55717   1
  11  -8   4 8.39992 0.59957   1
  11  -7   4 32.7705 1.19052   1
  11  -6   4 43.0747 1.38783   1
  11  -5   4 4.48394 0.49667   1
  11  -4   4 17.4102 0.99785   1
  11  -3   4 123.094 3.44738   1
  11  -2   4 63.5678 2.05526   1
  11  -1   4 44.9526 1.66211   1
  11   0   4  7.8196 1.00905   1
  11   1   4 45.4924 1.82132   1
  11   2   4 67.6719 2.68111   1
  11   3   4 121.015 3.38439   1
  11   4   4 19.1673 0.96275   1
  11   5   4 5.12198 0.54409   1
  11   6   4 43.2166 1.66136   1
  11   7   4  33.113 1.22512   1
  11   8   4 7.54135  0.8235   1
  11   9   4 38.9811 1.62612   1
  11  10   4 5.02688 0.71677   1
  11  11   4 5.25696 0.77121   1
  11  12   4 45.5553 1.94624   1
  11  13   4  17.686 1.35917   1
  11  14   4 31.6327 2.15892   1
  11  15   4 13.6657 1.12526   1
  11  16   4 21.7535 1.95815   1
  12 -13   4 12.8259 1.93224   1
  12 -12   4 6.14831 1.11569   1
  12 -11   4 31.0061 1.96693   1
  12 -10   4 24.8505 1.95489   1
  12  -9   4 13.2091 1.33557   1
  12  -8   4 8.86947 0.83688   1
  12  -7   4 18.2383 1.22477   1
  12  -6   4 9.98595 0.94767   1
  12  -5   4 38.0843 1.36591   1
  12  -4   4 22.6463 1.26246   1
  12  -3   4 50.2071 1.79828   1
  12  -2   4 19.3056 1.28142   1
  12  -1   4 119.066 3.38848   1
  12   0   4 23.5597 1.33061   1
  12   1   4 122.697 3.45353   1
  12   2   4 20.3075 1.29766   1
  12   3   4  48.736 1.77899   1
  12   4   4 20.9514 1.62277   1
  12   5   4 40.6359 2.61399   1
  12   6   4 9.73096  0.8704   1
  12   7   4 20.1449 1.41914   1
  12   8   4 10.1859 0.98772   1
  12   9   4  12.334 1.84008   1
  12  10   4 23.7163 3.29382   1
  12  11   4 31.2601 1.88407   1
  12  12   4 7.76062  1.0774   1
  12  13   4 11.1644 1.27457   1
  13  -8   4 27.7676 2.07222   1
  13  -7   4 7.80042 0.96883   1
  13  -6   4 1.69755 0.99419   1
  13  -5   4 33.3831 2.38719   1
  13  -4   4 19.4512 1.48412   1
  13  -3   4 45.8122 2.02463   1
  13  -2   4 1.31954 1.00416   1
  13  -1   4 29.0443 1.82182   1
  13   0   4  3.6146 1.45039   1
  13   1   4 30.4701 4.00037   1
  13   2   4 1.14057 1.21685   1
  13   3   4 43.2411 2.47835   1
  13   4   4 19.5758 1.91387   1
  13   5   4 34.4407 2.73061   1
  13   6   4 2.91452 1.12551   1
  13   7   4  11.137 1.28664   1
  13   8   4 27.6476   2.769   1
   0   1   5 1791.19  41.546   1
   0   2   5 962.624 22.3697   1
   0   3   5 352.327 8.39452   1
   0   4   5 2745.19 65.9552   1
   0   5   5 1347.94 30.9409   1
   0   6   5   11.54 0.52152   1
   0   7   5 56.9719 1.43857   1
   0   8   5 981.026 23.1477   1
   0   9   5 523.118 12.1675   1
   0  10   5 61.1072 1.72442   1
   0  11   5 150.533 3.56548   1
   0  12   5  5.8529 0.69617   1
   0  13   5 475.345 10.9515   1
   0  14   5 10.7967 0.91713   1
   0  15   5 94.8065 2.49597   1
   0  16   5 66.3237 1.94953   1
   0  17   5 357.281 8.45433   1
   0  18   5 6.66403 0.49275   1
   0  19   5 93.2881 2.33623   1
   0  20   5 5.32917 0.62448   1
   0  21   5 82.2464  2.2994   1
   0  22   5  9.5546 1.01933   1
   0  23   5 68.6642 2.28688   1
   0  24   5-0.14044 1.40201   1
   0  25   5-0.47154 1.63013   1
   0  26   5 1.47324  0.8358   1
   0  27   5 31.4476 2.26297   1
   1 -27   5 20.1664 1.54728   1
   1 -26   5 1.51129 0.69683   1
   1 -25   5 54.7825 2.86015   1
   1 -24   5 46.8963 1.64657   1
   1 -23   5 9.16958 0.63519   1
   1 -22   5 0.63261 0.86775   1
   1 -21   5 103.027 2.81488   1
   1 -20   5  249.33 5.88849   1
   1 -19   5 74.8516  1.9303   1
   1 -18   5 29.4561 0.93219   1
   1 -17   5 61.8618 2.08853   1
   1 -16   5 367.073 8.70717   1
   1 -15   5 171.085 4.13644   1
   1 -14   5 170.132 4.09975   1
   1 -13   5  252.71 5.88134   1
   1 -12   5 172.232 4.05004   1
   1 -11   5 242.148  5.6081   1
   1 -10   5 45.8718 1.31894   1
   1  -9   5 568.567 13.1455   1
   1  -8   5 417.343 9.64091   1
   1  -7   5 532.731 12.2375   1
   1  -6   5 1598.43 37.0026   1
   1  -5   5 59.8873 1.48599   1
   1  -4   5 705.933 16.0818   1
   1  -3   5 1310.95 30.7535   1
   1  -2   5 3376.69 83.5195   1
   1  -1   5 853.448 19.7025   1
   1   0   5 2076.93 48.5671   1
   1   1   5 847.044 20.4296   1
   1   2   5 3289.49 79.8637   1
   1   3   5 1325.89 31.1089   1
   1   4   5 699.061 16.8299   1
   1   5   5  60.082 1.45461   1
   1   6   5 1597.02 36.7726   1
   1   7   5 534.786 12.2927   1
   1   8   5 418.057 9.56499   1
   1   9   5 575.017 13.2043   1
   1  10   5 44.7394  1.2788   1
   1  11   5 241.344  5.5988   1
   1  12   5  169.41 4.18818   1
   1  13   5 251.289 5.99618   1
   1  14   5 171.287 4.10583   1
   1  15   5 172.204 4.19481   1
   1  16   5  365.03 8.80051   1
   1  17   5 60.2668 1.86986   1
   1  18   5 28.2715 1.03387   1
   1  19   5 75.8687 2.04148   1
   1  20   5 246.967 5.96992   1
   1  21   5  105.14 2.94042   1
   1  22   5-0.89011 3.30647   1
   1  23   5  9.6089 0.95122   1
   1  24   5 48.9963 1.69398   1
   1  25   5 55.4299 1.96916   1
   1  26   5 1.17178 0.71654   1
   1  27   5 20.8243 1.40536   1
   2 -26   5 33.6179 1.91556   1
   2 -25   5 8.41939 1.29791   1
   2 -24   5 13.3808 0.83333   1
   2 -23   5 49.0588 1.61103   1
   2 -22   5 80.2222 2.22014   1
   2 -21   5 7.02249 0.84627   1
   2 -20   5 4.26624 0.66178   1
   2 -19   5 35.7479 1.11882   1
   2 -18   5 233.726  5.4655   1
   2 -17   5 21.5179 0.92172   1
   2 -16   5 7.51974 0.99063   1
   2 -15   5 55.2681 1.62709   1
   2 -14   5 550.547 12.7146   1
   2 -13   5 5.94062 0.68195   1
   2 -12   5  100.90 2.49138   1
   2 -11   5 318.712 7.36926   1
   2 -10   5 846.602 19.7036   1
   2  -9   5 157.571 3.73878   1
   2  -8   5 396.359 9.11414   1
   2  -7   5 100.073 2.40812   1
   2  -6   5 95.0673 2.29202   1
   2  -5   5 392.658 8.96266   1
   2  -4   5 1097.69 25.0928   1
   2  -3   5 206.022 4.84014   1
   2  -2   5 1210.54 28.9934   1
   2  -1   5 248.837  6.0772   1
   2   0   5 1107.26 26.7363   1
   2   1   5 252.343 6.26245   1
   2   2   5 1215.02 28.0291   1
   2   3   5 207.098 4.97402   1
   2   4   5 1101.69 25.4837   1
   2   5   5  391.21 9.15125   1
   2   6   5 96.5111 2.30781   1
   2   7   5 100.374 2.38269   1
   2   8   5 397.264 9.05517   1
   2   9   5 156.824 3.67498   1
   2  10   5 861.574 19.8891   1
   2  11   5 323.443 7.48186   1
   2  12   5  99.975 2.46666   1
   2  13   5 5.88172  0.6965   1
   2  14   5  554.85 12.8057   1
   2  15   5 55.9161 1.64012   1
   2  16   5 6.30473 0.92718   1
   2  17   5 21.4064 0.99981   1
   2  18   5 234.214 5.48811   1
   2  19   5 34.6339 1.03249   1
   2  20   5 3.08162 0.60153   1
   2  21   5 4.90578 0.82093   1
   2  22   5 82.0065 2.40334   1
   2  23   5 49.7313 1.76799   1
   2  24   5 13.7209 1.17338   1
   2  25   5 7.62327  1.0158   1
   2  26   5 35.1615  1.5994   1
   3 -26   5 63.5937 2.30171   1
   3 -25   5  14.067  1.1793   1
   3 -24   5 11.7555 0.78579   1
   3 -23   5 3.77304 0.60249   1
   3 -22   5 68.1181 1.97008   1
   3 -21   5 11.4077 1.04158   1
   3 -20   5 0.66574  0.6912   1
   3 -19   5 48.8602 1.50137   1
   3 -18   5  27.025 0.95172   1
   3 -17   5 9.75699 0.57873   1
   3 -16   5 64.5703 2.12599   1
   3 -15   5 188.747 4.73829   1
   3 -14   5 315.727 7.42212   1
   3 -13   5 39.8854 1.42709   1
   3 -12   5 686.681 15.8531   1
   3 -11   5  67.989 1.85153   1
   3 -10   5 721.005 16.5466   1
   3  -9   5  9.7418 0.74022   1
   3  -8   5 1160.55 26.8796   1
   3  -7   5 745.981 17.3337   1
   3  -6   5 287.274 6.61247   1
   3  -5   5 446.481 10.2949   1
   3  -4   5  434.81 10.0023   1
   3  -3   5 464.559 10.6793   1
   3  -2   5  235.73 5.46008   1
   3  -1   5 283.441 6.75683   1
   3   0   5 434.805 10.6575   1
   3   1   5 279.011 6.67368   1
   3   2   5 237.898 5.60143   1
   3   3   5 462.121 10.6143   1
   3   4   5 433.795  9.9183   1
   3   5   5 444.448  10.193   1
   3   6   5 284.113  6.5164   1
   3   7   5 747.701 17.0195   1
   3   8   5 1171.94 27.0158   1
   3   9   5 9.32853 0.62501   1
   3  10   5 730.181 16.7312   1
   3  11   5 66.6722 1.78179   1
   3  12   5 696.243 16.0183   1
   3  13   5 39.2237 1.19457   1
   3  14   5 319.024 7.41982   1
   3  15   5 197.276 4.71599   1
   3  16   5 62.6022 2.05292   1
   3  17   5  9.3439 0.61504   1
   3  18   5 26.2702 0.90171   1
   3  19   5 49.4053 1.35124   1
   3  20   5  0.0098 0.70842   1
   3  21   5 13.8798 0.94349   1
   3  22   5 68.2761 1.93171   1
   3  23   5 4.02975 0.90065   1
   3  24   5 13.5317 1.27235   1
   3  25   5 15.6389 1.20079   1
   3  26   5 64.8296 2.93512   1
   4 -26   5 1.69798 1.76272   1
   4 -25   5 5.74696  0.8278   1
   4 -24   5 45.8187 1.85701   1
   4 -23   5   25.95 1.42954   1
   4 -22   5-0.15073  1.3162   1
   4 -21   5 4.12122 0.50033   1
   4 -20   5 120.288 3.09177   1
   4 -19   5 14.1597 0.82562   1
   4 -18   5 4.19246 0.62971   1
   4 -17   5 25.4464 1.01117   1
   4 -16   5 86.7781 2.30249   1
   4 -15   5  9.8423 1.27553   1
   4 -14   5  34.939 1.40555   1
   4 -13   5 30.4936 1.27097   1
   4 -12   5 103.659 2.62574   1
   4 -11   5 36.1236 1.25685   1
   4 -10   5 136.859 3.36032   1
   4  -9   5 261.625 6.10252   1
   4  -8   5 288.894 6.83317   1
   4  -7   5 232.335 5.35421   1
   4  -6   5 102.579 2.51156   1
   4  -5   5 511.397 11.8453   1
   4  -4   5 230.147  5.2919   1
   4  -3   5 1059.86 24.3973   1
   4  -2   5 23.7134 0.76571   1
   4  -1   5  140.02 3.26547   1
   4   0   5 223.531 5.14342   1
   4   1   5 141.391 3.33206   1
   4   2   5 24.5327 0.82381   1
   4   3   5 1059.24 24.5545   1
   4   4   5 231.204 5.33545   1
   4   5   5 512.643 11.7507   1
   4   6   5 100.164 2.43791   1
   4   7   5 230.189 5.39336   1
   4   8   5 290.075 6.67122   1
   4   9   5 263.518 6.10739   1
   4  10   5 135.624 3.25767   1
   4  11   5 34.5508 1.16294   1
   4  12   5 104.076 2.61684   1
   4  13   5 30.1947 1.25477   1
   4  14   5 37.9865 1.30924   1
   4  15   5 10.0641 1.13686   1
   4  16   5 86.5743 2.11672   1
   4  17   5  26.638 0.86196   1
   4  18   5 4.97886 0.62857   1
   4  19   5 14.2929 0.99934   1
   4  20   5 121.626 3.36915   1
   4  21   5 3.11954 0.79668   1
   4  22   5 0.48983 0.56072   1
   4  23   5 24.6808 1.62697   1
   4  24   5 47.6324 1.86477   1
   4  25   5 5.63651 1.24794   1
   5 -25   5  6.3901 0.84992   1
   5 -24   5 1.46074 0.89698   1
   5 -23   5 1.33903  0.7388   1
   5 -22   5 25.6319  1.4553   1
   5 -21   5 23.6896 0.99039   1
   5 -20   5 41.2653  1.2621   1
   5 -19   5  13.374 0.82104   1
   5 -18   5 104.325 2.75346   1
   5 -17   5 4.75222 0.62889   1
   5 -16   5 67.9527 1.94688   1
   5 -15   5 11.0028 0.64398   1
   5 -14   5 161.447 4.28236   1
   5 -13   5 75.9676 2.30282   1
   5 -12   5 1.27102 0.85378   1
   5 -11   5 80.8435 2.46297   1
   5 -10   5 86.4894 2.32881   1
   5  -9   5  57.063 1.63563   1
   5  -8   5 264.622 6.24801   1
   5  -7   5  171.73 4.11251   1
   5  -6   5 151.667 3.76468   1
   5  -5   5 363.052 8.34943   1
   5  -4   5 403.206 9.25311   1
   5  -3   5 88.8883 2.17188   1
   5  -2   5 176.195 4.35215   1
   5  -1   5 1149.54 26.8278   1
   5   0   5 18.2379 0.84153   1
   5   1   5 1148.80 26.7855   1
   5   2   5  180.10 4.23519   1
   5   3   5 91.9566 2.26478   1
   5   4   5 399.427  9.1507   1
   5   5   5  366.34 8.46845   1
   5   6   5 154.484 3.63545   1
   5   7   5 171.599 4.03644   1
   5   8   5 272.373 6.30451   1
   5   9   5 57.7025 1.58027   1
   5  10   5 86.2792  2.2469   1
   5  11   5 81.9129 2.50342   1
   5  12   5 0.10511 0.80424   1
   5  13   5 75.6186 2.15053   1
   5  14   5 154.564  4.1703   1
   5  15   5 10.4821 0.63228   1
   5  16   5 67.0356 1.76809   1
   5  17   5 6.05406 0.56948   1
   5  18   5 102.684 2.74307   1
   5  19   5  13.721 0.89085   1
   5  20   5  41.309 1.40323   1
   5  21   5 25.6502 1.14204   1
   5  22   5 24.9045 1.46149   1
   5  23   5 1.35312 0.66479   1
   5  24   5 2.12013 0.77657   1
   5  25   5 8.04424 0.86297   1
   6 -24   5-0.52664 1.56214   1
   6 -23   5 1.67312 0.90218   1
   6 -22   5 5.87959 0.74249   1
   6 -21   5-0.55667 1.33675   1
   6 -20   5-0.05922 1.26192   1
   6 -19   5 11.1623 0.87275   1
   6 -18   5 68.1746 2.64803   1
   6 -17   5  4.4919 0.72424   1
   6 -16   5 45.2402 1.75793   1
   6 -15   5  2.9459 0.58526   1
   6 -14   5  103.35 2.75312   1
   6 -13   5 42.0764 1.44364   1
   6 -12   5 77.6711 2.25533   1
   6 -11   5 91.7951 2.63668   1
   6 -10   5 4.56408 0.87782   1
   6  -9   5 176.034 4.39669   1
   6  -8   5 2.71156  0.7508   1
   6  -7   5 44.2486 1.49142   1
   6  -6   5 231.425 5.61593   1
   6  -5   5 30.2959 1.10616   1
   6  -4   5 73.8639 2.01527   1
   6  -3   5  572.99 13.2115   1
   6  -2   5 139.211 3.38646   1
   6  -1   5 365.603 8.55626   1
   6   0   5 98.7094 2.52856   1
   6   1   5 364.177 8.40998   1
   6   2   5 140.986 3.74173   1
   6   3   5 586.506 13.4637   1
   6   4   5 75.3799  1.9637   1
   6   5   5 29.3009 1.01474   1
   6   6   5 234.675 5.54176   1
   6   7   5 41.4171 1.31708   1
   6   8   5 1.92062 0.80231   1
   6   9   5 173.893 4.26606   1
   6  10   5 4.17723 0.86433   1
   6  11   5 93.7194 2.64671   1
   6  12   5  75.419 2.58111   1
   6  13   5 41.1261 1.15585   1
   6  14   5 102.552 2.50814   1
   6  15   5 3.27718 0.54843   1
   6  16   5 47.5615 1.35056   1
   6  17   5 5.02375 0.70912   1
   6  18   5 70.7878 2.09225   1
   6  19   5 11.2847 0.72874   1
   6  20   5 0.26033 0.56609   1
   6  21   5-0.29195 1.45278   1
   6  22   5 4.40427 0.83853   1
   6  23   5 1.25094 0.67914   1
   6  24   5   -1.01 1.78204   1
   7 -23   5 7.48264 0.85821   1
   7 -22   5 4.08074 0.92896   1
   7 -21   5 15.3208   0.989   1
   7 -20   5-0.93094 1.35411   1
   7 -19   5 13.5695  1.4838   1
   7 -18   5 18.9069  1.3472   1
   7 -17   5 9.85804 0.56625   1
   7 -16   5 47.5509 1.69262   1
   7 -15   5 8.66197  0.7991   1
   7 -14   5  169.34 4.17793   1
   7 -13   5 14.6264 1.08187   1
   7 -12   5 152.444 3.72707   1
   7 -11   5 45.5004 1.46651   1
   7 -10   5 177.018 4.50831   1
   7  -9   5 25.8942 1.27306   1
   7  -8   5 254.618 6.13953   1
   7  -7   5 237.445 5.71059   1
   7  -6   5 96.1318 2.65945   1
   7  -5   5 156.124 3.96947   1
   7  -4   5 150.004 3.74096   1
   7  -3   5 43.3422 1.42153   1
   7  -2   5 73.9358 2.12057   1
   7  -1   5  125.35 3.17313   1
   7   0   5 36.8207 1.33941   1
   7   1   5 125.115 3.38016   1
   7   2   5  75.642  2.1811   1
   7   3   5 44.6176 1.57502   1
   7   4   5 147.529 3.65673   1
   7   5   5 156.863 3.93304   1
   7   6   5 97.1496 2.54868   1
   7   7   5 239.754  5.6736   1
   7   8   5  261.37   6.268   1
   7   9   5 25.7961 1.43506   1
   7  10   5 176.114 4.09628   1
   7  11   5  43.987 1.30033   1
   7  12   5 153.835  3.6685   1
   7  13   5 15.4212 0.87488   1
   7  14   5  173.25  4.1287   1
   7  15   5  7.8288 0.77231   1
   7  16   5 50.6584 1.50162   1
   7  17   5 10.0325 0.50854   1
   7  18   5 21.2247 1.34842   1
   7  19   5  13.315 1.04105   1
   7  20   5-0.21478 1.54744   1
   7  21   5 17.5967 1.55325   1
   7  22   5 4.36425 1.15389   1
   7  23   5 7.46046 0.90573   1
   8 -21   5 8.77315 0.78289   1
   8 -20   5 11.2964 0.94343   1
   8 -19   5 64.5573  2.2186   1
   8 -18   5 4.48499 0.65207   1
   8 -17   5 11.6319 0.96184   1
   8 -16   5 25.8772 1.15508   1
   8 -15   5  41.175 1.38954   1
   8 -14   5 23.6629 1.13841   1
   8 -13   5 0.78833 0.74416   1
   8 -12   5  203.74 4.98422   1
   8 -11   5 5.09046 0.65572   1
   8 -10   5  168.11 4.11202   1
   8  -9   5 67.5843 2.05245   1
   8  -8   5 165.008 4.28026   1
   8  -7   5 32.1502 1.14372   1
   8  -6   5 183.698 4.35917   1
   8  -5   5 192.514 4.87028   1
   8  -4   5 53.2754 1.69025   1
   8  -3   5 77.4331 2.55216   1
   8  -2   5 57.6911 1.98403   1
   8  -1   5 85.9532 2.43935   1
   8   0   5  5.7961 0.79787   1
   8   1   5 85.1661 2.58125   1
   8   2   5 55.6643 2.01182   1
   8   3   5 79.2301 2.39018   1
   8   4   5 51.4836 1.92997   1
   8   5   5 192.795 6.01142   1
   8   6   5 186.032  4.6159   1
   8   7   5 31.8729 1.21195   1
   8   8   5  170.83 4.11269   1
   8   9   5 70.5604 1.81727   1
   8  10   5  172.65 4.08902   1
   8  11   5 4.91563 0.59402   1
   8  12   5 207.125 4.89352   1
   8  13   5 0.59382 0.63554   1
   8  14   5 24.1458 1.15266   1
   8  15   5 41.2513 1.49087   1
   8  16   5 24.7406 1.02922   1
   8  17   5 13.1806  1.1213   1
   8  18   5 5.26267 0.57303   1
   8  19   5 68.1022  2.1943   1
   8  20   5 12.7893 1.18089   1
   8  21   5 7.21923 1.31205   1
   9 -19   5  4.0721 0.79852   1
   9 -18   5 24.3428 1.79867   1
   9 -17   5 59.8742 3.92129   1
   9 -16   5 15.1244 1.21348   1
   9 -15   5  27.156 1.43214   1
   9 -14   5 4.35467 0.68611   1
   9 -13   5 38.5564 1.35138   1
   9 -12   5  21.336 1.60983   1
   9 -11   5 61.3709 2.28974   1
   9 -10   5 10.8441 1.14013   1
   9  -9   5 6.13409 0.84959   1
   9  -8   5 53.3257 1.54769   1
   9  -7   5 147.484 3.59598   1
   9  -6   5 58.9273 1.77359   1
   9  -5   5 12.4115 0.72204   1
   9  -4   5 52.4336 1.92173   1
   9  -3   5 189.925 4.59462   1
   9  -2   5 126.778 3.10768   1
   9  -1   5 107.729 2.69706   1
   9   0   5 231.113 5.51191   1
   9   1   5 109.421 2.86338   1
   9   2   5 130.988 3.22959   1
   9   3   5 193.436 4.63262   1
   9   4   5 52.0105 1.49147   1
   9   5   5 13.4205 0.92958   1
   9   6   5 61.0574 1.72194   1
   9   7   5 152.746 3.71391   1
   9   8   5 53.8346 1.51071   1
   9   9   5 6.39576 0.74393   1
   9  10   5 10.0701 0.87053   1
   9  11   5 67.0128 2.03348   1
   9  12   5 22.9366 1.16165   1
   9  13   5  40.168 1.25496   1
   9  14   5 4.51346 0.53793   1
   9  15   5 26.7398 1.35924   1
   9  16   5 16.1817 0.86184   1
   9  17   5 57.4479 1.90674   1
   9  18   5 23.6369 1.53832   1
   9  19   5  4.9028 0.79003   1
  10 -17   5 57.8616  2.7185   1
  10 -16   5 5.79976 2.40342   1
  10 -15   5 16.4198 1.62522   1
  10 -14   5 4.03326 1.48191   1
  10 -13   5 114.829 3.18647   1
  10 -12   5 32.9163 3.30653   1
  10 -11   5 9.76625 0.93364   1
  10 -10   5 50.2627 1.86725   1
  10  -9   5 123.499 4.31359   1
  10  -8   5 31.6782 1.56441   1
  10  -7   5 3.39361  0.9923   1
  10  -6   5  87.391 2.47815   1
  10  -5   5 177.829 4.60461   1
  10  -4   5 50.8608 1.73952   1
  10  -3   5 26.9828 1.21601   1
  10  -2   5 108.218 2.91756   1
  10  -1   5  143.72 3.98439   1
  10   0   5 36.7133 1.34724   1
  10   1   5 146.283 3.77898   1
  10   2   5 107.552 3.11763   1
  10   3   5 28.8721 1.26627   1
  10   4   5 56.1879 2.12354   1
  10   5   5 184.267  4.5163   1
  10   6   5 90.9585 2.49438   1
  10   7   5 2.25185 0.85091   1
  10   8   5 34.7482 1.64512   1
  10   9   5 128.279 3.38843   1
  10  10   5 52.1387 1.57087   1
  10  11   5 10.2274 0.77587   1
  10  12   5 39.4421 1.94345   1
  10  13   5  117.34 3.23585   1
  10  14   5 3.51619 0.77976   1
  10  15   5 17.5683 1.24471   1
  10  16   5 6.95154 1.05699   1
  10  17   5 49.7313 2.44716   1
  11 -15   5 41.6443 3.20481   1
  11 -14   5 2.06924  1.5936   1
  11 -13   5 10.0048 4.06021   1
  11 -12   5 12.4183 2.68183   1
  11 -11   5 42.4921 2.02225   1
  11 -10   5 21.4666 1.41136   1
  11  -9   5 26.3368 1.95487   1
  11  -8   5 3.26817 0.70176   1
  11  -7   5 36.2989 1.90856   1
  11  -6   5 136.069 4.14318   1
  11  -5   5 18.4662 0.95299   1
  11  -4   5 2.34164 0.48838   1
  11  -3   5 60.9357 1.76259   1
  11  -2   5  129.79 3.70997   1
  11  -1   5 37.7794 1.36322   1
  11   0   5 19.7196 1.08039   1
  11   1   5 37.8873 1.51485   1
  11   2   5  131.89  3.4601   1
  11   3   5 63.9874 1.89097   1
  11   4   5 2.39518 0.55252   1
  11   5   5 19.5903 1.00505   1
  11   6   5 138.171  3.6676   1
  11   7   5 40.6725 1.58681   1
  11   8   5 2.99769 0.64845   1
  11   9   5 27.2365 1.32936   1
  11  10   5 22.6915 1.32395   1
  11  11   5 42.3354 2.00086   1
  11  12   5   11.90 0.97482   1
  11  13   5 9.31787 1.15874   1
  11  14   5 2.33168 1.15076   1
  11  15   5 37.7955 2.24231   1
  12 -11   5  37.264 3.09021   1
  12 -10   5 6.44829 1.73326   1
  12  -9   5 2.10102 1.63133   1
  12  -8   5 28.4426 2.34809   1
  12  -7   5 41.7547  2.8321   1
  12  -6   5 4.98388 1.43972   1
  12  -5   5 2.88351 1.02063   1
  12  -4   5 129.592 3.96053   1
  12  -3   5 9.84624 0.93517   1
  12  -2   5 7.91871 0.90217   1
  12  -1   5  9.2417 0.86206   1
  12   0   5 176.085 7.36743   1
  12   1   5 9.78378 0.93827   1
  12   2   5 6.66097 0.90922   1
  12   3   5 9.58431 1.83633   1
  12   4   5 131.242 4.37677   1
  12   5   5 2.42064 0.88061   1
  12   6   5 5.44066 1.11158   1
  12   7   5  43.575 3.71769   1
  12   8   5 30.7713 2.71705   1
  12   9   5 2.21754 1.54008   1
  12  10   5 5.77358 2.00694   1
  12  11   5 33.7505 3.04727   1
  13  -5   5 4.27078 1.11947   1
  13  -4   5 1.07449  0.8443   1
  13  -3   5 0.25288 0.85741   1
  13  -2   5 7.00349 1.26297   1
  13  -1   5 0.55517 1.27841   1
  13   0   5 7.83731 0.98057   1
  13   1   5-0.16709 1.66068   1
  13   2   5 8.41469  1.2075   1
  13   3   5 0.70905 1.12374   1
  13   4   5 2.74465 2.94309   1
  13   5   5 3.14075 1.55974   1
   0   0   6 11.0025 0.83983   1
   0   1   6 614.234 14.3348   1
   0   2   6 116.618 2.78011   1
   0   3   6 12.3126 0.66379   1
   0   4   6 123.227 2.94227   1
   0   5   6 535.077 12.4509   1
   0   6   6 89.2887 2.14589   1
   0   7   6 863.081 20.3271   1
   0   8   6 189.427 4.45085   1
   0   9   6 81.4733  2.0307   1
   0  10   6 89.1316 2.34763   1
   0  11   6  591.18 13.6125   1
   0  12   6 49.4062 1.45523   1
   0  13   6 14.1358 0.82714   1
   0  14   6 39.3419 1.41719   1
   0  15   6 2.38399 0.77871   1
   0  16   6 199.459 5.03319   1
   0  17   6 109.673  2.6984   1
   0  18   6 38.8282 1.18784   1
   0  19   6 167.366  4.0338   1
   0  20   6  4.0223 0.74755   1
   0  21   6 81.6502   2.189   1
   0  22   6  35.595 1.60408   1
   0  23   6 40.8578 2.20021   1
   0  24   6 67.4676 2.27713   1
   0  25   6  4.6014 0.88613   1
   0  26   6 1.18955 0.71199   1
   1 -26   6 68.2499 2.56308   1
   1 -25   6 15.3792  1.4161   1
   1 -24   6 37.5211 1.81935   1
   1 -23   6 45.9815 1.63314   1
   1 -22   6 39.0248  1.8195   1
   1 -21   6 36.8848 1.32652   1
   1 -20   6 136.036 3.42967   1
   1 -19   6 46.7405 1.49464   1
   1 -18   6 51.5182 1.48864   1
   1 -17   6 105.878 2.61518   1
   1 -16   6 21.8767 0.86817   1
   1 -15   6 48.1305 1.65354   1
   1 -14   6 150.621 4.00129   1
   1 -13   6 35.7323 1.23538   1
   1 -12   6 156.559 3.76206   1
   1 -11   6 57.3154 1.59147   1
   1 -10   6 8.64087 0.67603   1
   1  -9   6  65.623 1.78849   1
   1  -8   6 65.9562  1.8931   1
   1  -7   6  43.017 1.26089   1
   1  -6   6 147.644 3.57868   1
   1  -5   6 75.0698 1.80824   1
   1  -4   6 125.174  2.9265   1
   1  -3   6 89.3863 2.13757   1
   1  -2   6 52.6895 1.42843   1
   1  -1   6 5.41655 0.48203   1
   1   0   6 6.03443 0.47359   1
   1   1   6 4.96759 0.47932   1
   1   2   6  52.778 1.38835   1
   1   3   6 89.4736 2.17726   1
   1   4   6 122.257 2.92571   1
   1   5   6 74.8154  1.8571   1
   1   6   6  150.40  3.5259   1
   1   7   6 43.3329 1.23791   1
   1   8   6 65.7279 1.68367   1
   1   9   6 66.8728 1.73897   1
   1  10   6  7.9162 0.60665   1
   1  11   6  57.493   1.562   1
   1  12   6 154.489 3.72111   1
   1  13   6 36.7969  1.2276   1
   1  14   6 153.857 3.82913   1
   1  15   6 47.0598 1.58517   1
   1  16   6 23.2129 0.83283   1
   1  17   6 103.056 2.52952   1
   1  18   6 51.4838 1.51349   1
   1  19   6 46.5413  1.4824   1
   1  20   6 135.957 3.38948   1
   1  21   6  36.796 1.44438   1
   1  22   6 38.8825  1.4043   1
   1  23   6 45.5678 2.05633   1
   1  24   6 34.3909 1.84389   1
   1  25   6 12.4188 1.05122   1
   1  26   6 69.1631 2.26236   1
   2 -26   6 11.0698 0.98359   1
   2 -25   6 90.0295 3.05251   1
   2 -24   6 65.6194 3.16979   1
   2 -23   6 38.0754  2.2059   1
   2 -22   6 165.046 4.25481   1
   2 -21   6 65.2785 1.84097   1
   2 -20   6 17.3339 1.05011   1
   2 -19   6 14.2458 1.23093   1
   2 -18   6  244.85 5.82256   1
   2 -17   6  159.74 3.85782   1
   2 -16   6 71.8194 1.96136   1
   2 -15   6 292.165 7.18468   1
   2 -14   6  45.601 1.63687   1
   2 -13   6 281.681 6.66328   1
   2 -12   6 59.8066 1.74838   1
   2 -11   6 551.112 12.7539   1
   2 -10   6 66.8841 1.76595   1
   2  -9   6 24.9766 1.18878   1
   2  -8   6 0.26472  0.6539   1
   2  -7   6 440.097 10.0846   1
   2  -6   6 3.10925 0.57932   1
   2  -5   6  578.52 13.3774   1
   2  -4   6 143.578 3.36091   1
   2  -3   6 17.1586 0.67102   1
   2  -2   6 19.8342 0.83176   1
   2  -1   6 558.333 13.7975   1
   2   0   6 528.731 12.6939   1
   2   1   6 569.142  13.257   1
   2   2   6 21.0593 0.72897   1
   2   3   6 17.8921 0.69834   1
   2   4   6 140.022 3.36286   1
   2   5   6 572.176 13.2845   1
   2   6   6 2.06829 0.58195   1
   2   7   6 439.379 10.1512   1
   2   8   6-0.05881 3.18221   1
   2   9   6 24.0485 0.89095   1
   2  10   6 67.0271 1.75147   1
   2  11   6 561.226 12.9471   1
   2  12   6 58.3412 1.60551   1
   2  13   6  283.88 6.70461   1
   2  14   6 47.2442 1.46756   1
   2  15   6 296.749 7.24776   1
   2  16   6 72.8165 1.83726   1
   2  17   6 158.189 3.73145   1
   2  18   6 242.512  5.6587   1
   2  19   6 13.0147 0.72957   1
   2  20   6 17.6306 0.99176   1
   2  21   6 63.3112 1.75721   1
   2  22   6 166.086 4.23122   1
   2  23   6  35.864 1.57428   1
   2  24   6 65.5767 2.59692   1
   2  25   6 91.6846  3.6083   1
   2  26   6 11.1297 1.18735   1
   3 -25   6 1.66709 0.76027   1
   3 -24   6 58.6085 2.20057   1
   3 -23   6 95.5791  2.9061   1
   3 -22   6 24.7082  1.2104   1
   3 -21   6 11.8825 1.08384   1
   3 -20   6 258.288 6.39491   1
   3 -19   6 80.7299 2.35302   1
   3 -18   6  38.606 1.22842   1
   3 -17   6 131.931 3.20689   1
   3 -16   6 213.529 5.01343   1
   3 -15   6 29.1484 1.02658   1
   3 -14   6 134.413 3.68626   1
   3 -13   6 317.369 7.59667   1
   3 -12   6 18.5519 1.14191   1
   3 -11   6 362.886 8.79999   1
   3 -10   6 141.869 3.48329   1
   3  -9   6 202.777 4.85605   1
   3  -8   6 111.583 2.79812   1
   3  -7   6 247.517 5.78842   1
   3  -6   6 118.598 2.85767   1
   3  -5   6 153.734 3.59148   1
   3  -4   6 65.5537 1.71942   1
   3  -3   6 31.7339 1.26131   1
   3  -2   6 293.032 6.86725   1
   3  -1   6 14.5524  1.1052   1
   3   0   6 9.08911 0.85345   1
   3   1   6 15.7438 0.78961   1
   3   2   6 293.821  7.0703   1
   3   3   6 33.2846 1.00332   1
   3   4   6 64.9694 1.73877   1
   3   5   6 150.343 3.57394   1
   3   6   6 119.572 2.92386   1
   3   7   6 250.303 5.83548   1
   3   8   6 112.742 2.80104   1
   3   9   6 205.532 4.79275   1
   3  10   6 145.014 3.50742   1
   3  11   6 371.872 8.64547   1
   3  12   6 17.8601 0.95052   1
   3  13   6 312.627 7.32713   1
   3  14   6 134.648 3.39808   1
   3  15   6 30.3596 0.99749   1
   3  16   6  213.89 4.95825   1
   3  17   6 129.566 3.24851   1
   3  18   6 37.1794 1.10829   1
   3  19   6 79.6728 2.09072   1
   3  20   6 262.856 6.39097   1
   3  21   6  11.832 0.64036   1
   3  22   6 24.5856 2.12625   1
   3  23   6 97.1814  2.9302   1
   3  24   6 58.0589  3.1676   1
   3  25   6 2.98255 1.06026   1
   4 -25   6 11.8689 0.96732   1
   4 -24   6 15.3525 1.27981   1
   4 -23   6 41.6248 1.67172   1
   4 -22   6 40.4212 1.49044   1
   4 -21   6 81.9166 2.37928   1
   4 -20   6 0.63243 0.46259   1
   4 -19   6 148.224  3.7769   1
   4 -18   6  131.76 3.55149   1
   4 -17   6 150.058 3.70889   1
   4 -16   6 103.908 2.64901   1
   4 -15   6 269.879 6.34169   1
   4 -14   6 63.0331 1.77381   1
   4 -13   6 214.559 5.48573   1
   4 -12   6  329.40 7.95646   1
   4 -11   6 170.182 4.36124   1
   4 -10   6 127.958 3.27743   1
   4  -9   6 770.534 17.9144   1
   4  -8   6 276.001 6.51022   1
   4  -7   6 232.436 5.49476   1
   4  -6   6 278.377 6.51598   1
   4  -5   6  786.33 18.3017   1
   4  -4   6  57.589 1.49798   1
   4  -3   6 183.324 4.31646   1
   4  -2   6  140.49 3.45637   1
   4  -1   6 493.092 11.4224   1
   4   0   6  0.7503 0.69217   1
   4   1   6 500.873 11.5339   1
   4   2   6 142.434 3.36435   1
   4   3   6 182.342  4.3219   1
   4   4   6 54.8309 1.52826   1
   4   5   6 779.673  17.868   1
   4   6   6 277.659 6.49944   1
   4   7   6 231.244 5.39829   1
   4   8   6 277.603 6.45098   1
   4   9   6 779.279 17.9253   1
   4  10   6 130.158 3.22245   1
   4  11   6 171.616 4.29296   1
   4  12   6 333.901 8.00963   1
   4  13   6 217.153 5.54805   1
   4  14   6 61.5669 1.66813   1
   4  15   6 267.572 6.21004   1
   4  16   6 105.562 2.63108   1
   4  17   6 149.854  3.6478   1
   4  18   6 132.547 3.30896   1
   4  19   6 150.161 3.89012   1
   4  20   6 0.45995 0.69045   1
   4  21   6 83.1135 2.31917   1
   4  22   6 41.0903 1.91674   1
   4  23   6 42.8591 1.79026   1
   4  24   6 16.8824 1.72018   1
   4  25   6 9.73922 1.10984   1
   5 -24   6 2.53607 0.82275   1
   5 -23   6 3.13928 0.82557   1
   5 -22   6 1.80641  0.7703   1
   5 -21   6 28.0718 1.43965   1
   5 -20   6 0.80853 0.48568   1
   5 -19   6 11.4372 0.74679   1
   5 -18   6 44.1625 1.73631   1
   5 -17   6  202.27 5.16312   1
   5 -16   6 30.9181 1.21637   1
   5 -15   6 55.2733 1.66083   1
   5 -14   6 274.519 6.44859   1
   5 -13   6 307.805  7.2709   1
   5 -12   6 1.69152 1.39517   1
   5 -11   6 395.369 9.99893   1
   5 -10   6  336.08 8.39364   1
   5  -9   6 146.816 3.82067   1
   5  -8   6 147.762 3.68493   1
   5  -7   6 593.619 13.7304   1
   5  -6   6 78.3759 2.02851   1
   5  -5   6 489.387 11.2732   1
   5  -4   6 327.957 7.59417   1
   5  -3   6 313.517  7.2446   1
   5  -2   6 117.412 2.87268   1
   5  -1   6 267.689 6.26246   1
   5   0   6 322.548 7.51041   1
   5   1   6 266.085 6.27707   1
   5   2   6 116.463 2.92135   1
   5   3   6 318.722 7.40489   1
   5   4   6 332.272 7.86471   1
   5   5   6 488.856 11.3127   1
   5   6   6 77.1877 1.99667   1
   5   7   6 592.579 13.5946   1
   5   8   6 146.262 3.55112   1
   5   9   6 147.269  3.6291   1
   5  10   6  336.28 8.01768   1
   5  11   6 398.414 9.38844   1
   5  12   6 1.09335 1.11269   1
   5  13   6 316.232 7.33032   1
   5  14   6 274.864 6.38172   1
   5  15   6 51.7757 1.39397   1
   5  16   6 31.0864 1.05563   1
   5  17   6 210.062 5.02884   1
   5  18   6 42.7977 1.61634   1
   5  19   6 11.6343  1.2562   1
   5  20   6 0.56038 0.65548   1
   5  21   6  30.265 2.40414   1
   5  22   6 1.86487 0.77058   1
   5  23   6 2.66196  0.7918   1
   5  24   6 3.55771 0.79424   1
   6 -23   6 26.0297 1.66614   1
   6 -22   6 18.6176 1.35725   1
   6 -21   6 30.6129 1.46832   1
   6 -20   6 1.75824 0.54192   1
   6 -19   6 26.7101  1.1602   1
   6 -18   6 28.0239 1.15714   1
   6 -17   6 84.0253 2.54535   1
   6 -16   6  75.573 2.28403   1
   6 -15   6 149.633 3.77719   1
   6 -14   6 61.1095 1.71015   1
   6 -13   6 148.247 3.65751   1
   6 -12   6 194.359 5.32381   1
   6 -11   6 136.495 3.39858   1
   6 -10   6 108.598 3.41574   1
   6  -9   6 365.164  8.7526   1
   6  -8   6  96.754 2.70278   1
   6  -7   6 24.6432 1.17491   1
   6  -6   6 383.951 8.96753   1
   6  -5   6  382.77 8.89951   1
   6  -4   6  144.10 3.55734   1
   6  -3   6 332.199 7.84043   1
   6  -2   6 332.345 7.82785   1
   6  -1   6 504.282 11.7036   1
   6   0   6 331.391 8.06694   1
   6   1   6  504.71 11.9039   1
   6   2   6  333.99 7.93238   1
   6   3   6 329.446 7.82069   1
   6   4   6 145.335 3.56557   1
   6   5   6 383.987 9.18239   1
   6   6   6 381.208 9.21082   1
   6   7   6 23.9039 1.04564   1
   6   8   6 94.3029  2.4918   1
   6   9   6  364.50 8.68071   1
   6  10   6  105.97 3.01672   1
   6  11   6 140.974 3.32247   1
   6  12   6 196.836 4.82443   1
   6  13   6 148.138 3.56005   1
   6  14   6 61.0377 1.65615   1
   6  15   6 152.183  3.6892   1
   6  16   6 78.7794 2.11678   1
   6  17   6 83.3886 2.53935   1
   6  18   6 27.4761 1.40443   1
   6  19   6 27.4836 1.58675   1
   6  20   6 2.23792 0.60107   1
   6  21   6 29.7101 2.26921   1
   6  22   6 19.3184  1.2648   1
   6  23   6 22.9647 1.86034   1
   7 -22   6 16.2731 1.58063   1
   7 -21   6 59.1901 2.01807   1
   7 -20   6 49.8654 1.99895   1
   7 -19   6 61.5642 1.95704   1
   7 -18   6 27.5415 1.29214   1
   7 -17   6  45.633 1.54839   1
   7 -16   6 55.1958 1.82086   1
   7 -15   6 83.0688 2.67792   1
   7 -14   6  26.962 1.70222   1
   7 -13   6 47.5522 2.73927   1
   7 -12   6 42.0904 1.86049   1
   7 -11   6 106.087 2.88205   1
   7 -10   6 49.8303 1.92931   1
   7  -9   6 34.4345 1.07582   1
   7  -8   6 178.726 5.01877   1
   7  -7   6 139.908 3.44801   1
   7  -6   6 84.1277 2.61099   1
   7  -5   6 41.6388 1.40686   1
   7  -4   6 263.588 6.69796   1
   7  -3   6 294.808 7.48344   1
   7  -2   6  353.85 8.44021   1
   7  -1   6 333.163 8.05552   1
   7   0   6 54.7095 1.92458   1
   7   1   6 333.551 8.22729   1
   7   2   6 350.532 8.47415   1
   7   3   6 295.302 7.13151   1
   7   4   6  265.43  6.8443   1
   7   5   6 42.3582 1.51158   1
   7   6   6 85.2898 2.52275   1
   7   7   6 138.451 3.51294   1
   7   8   6 182.192 4.34592   1
   7   9   6 35.7875 1.04286   1
   7  10   6  49.299 1.67531   1
   7  11   6 104.554 2.62738   1
   7  12   6 45.2091 1.30958   1
   7  13   6 48.4551  1.4181   1
   7  14   6 25.8273 1.14238   1
   7  15   6 86.1695 2.46099   1
   7  16   6 59.1223 1.66982   1
   7  17   6 50.0724 1.66559   1
   7  18   6 29.3378  1.3886   1
   7  19   6 61.4136 2.20347   1
   7  20   6 51.4775 2.21301   1
   7  21   6 58.1864 1.96052   1
   7  22   6 15.4046 1.38973   1
   8 -20   6 40.9298 1.93413   1
   8 -19   6 20.7445  1.7603   1
   8 -18   6   49.16 2.38046   1
   8 -17   6 70.0917 2.15382   1
   8 -16   6 49.7264  2.1117   1
   8 -15   6 46.4121  1.5433   1
   8 -14   6 20.8166 1.06224   1
   8 -13   6 34.8121  1.2548   1
   8 -12   6 0.40812 0.91732   1
   8 -11   6 98.9395 2.86232   1
   8 -10   6 5.92032 0.81011   1
   8  -9   6 28.3814 1.91078   1
   8  -8   6  31.341 1.50297   1
   8  -7   6 108.473 2.71581   1
   8  -6   6 74.1416 1.97618   1
   8  -5   6 73.4492 2.22685   1
   8  -4   6 139.264 3.51018   1
   8  -3   6 52.7131 2.01215   1
   8  -2   6 34.9863  1.2094   1
   8  -1   6  5.9106 0.73019   1
   8   0   6 338.017 8.31602   1
   8   1   6 4.77887 0.60974   1
   8   2   6  34.566 1.08098   1
   8   3   6 52.9311 1.45561   1
   8   4   6 138.284  3.4797   1
   8   5   6 74.4174 1.90553   1
   8   6   6 74.9149 1.96675   1
   8   7   6  111.97 2.92209   1
   8   8   6 35.3974 1.13113   1
   8   9   6 30.6986 1.01282   1
   8  10   6 4.31115 0.61896   1
   8  11   6 105.709 2.73363   1
   8  12   6-0.09412  2.8287   1
   8  13   6  34.801 1.64146   1
   8  14   6 22.2742 0.97365   1
   8  15   6 47.7294 1.92769   1
   8  16   6 54.0106 2.20674   1
   8  17   6 73.4535 2.87221   1
   8  18   6 49.9856 2.18088   1
   8  19   6 20.8052 1.99202   1
   8  20   6 39.6019  2.0754   1
   9 -18   6 24.0362 3.28399   1
   9 -17   6  1.4717 1.41232   1
   9 -16   6 14.0455 1.96721   1
   9 -15   6 115.716 3.61603   1
   9 -14   6 6.49952 0.81665   1
   9 -13   6 28.3769 2.09431   1
   9 -12   6  40.485 1.58659   1
   9 -11   6 68.0601 2.40408   1
   9 -10   6 19.8798 1.20554   1
   9  -9   6 78.9448 2.90785   1
   9  -8   6  9.8277 0.95069   1
   9  -7   6 62.8105 2.06356   1
   9  -6   6 26.4007 1.07007   1
   9  -5   6 39.4461 1.38666   1
   9  -4   6 25.3847 1.07246   1
   9  -3   6  115.23 3.13191   1
   9  -2   6 65.8086 2.00255   1
   9  -1   6    9.01 1.42757   1
   9   0   6-0.78543 2.53994   1
   9   1   6 9.47536 0.78119   1
   9   2   6 65.1085 2.22264   1
   9   3   6 120.704 3.03909   1
   9   4   6 26.1052 1.06789   1
   9   5   6 39.8846 1.29174   1
   9   6   6 27.2193 1.19424   1
   9   7   6 63.1916  1.8471   1
   9   8   6 12.1553 1.08263   1
   9   9   6 84.0222 2.47467   1
   9  10   6 20.9899 0.95646   1
   9  11   6 70.3219 2.03573   1
   9  12   6 40.2009 1.61253   1
   9  13   6 29.6164 1.25072   1
   9  14   6 6.82743 0.64136   1
   9  15   6 118.703 3.60103   1
   9  16   6 17.5671 1.10043   1
   9  17   6 1.62956 0.75458   1
   9  18   6  22.938 1.94437   1
  10 -15   6 2.58816 2.98556   1
  10 -14   6 25.4163 1.94303   1
  10 -13   6 25.9735 2.48561   1
  10 -12   6 0.12983 1.79513   1
  10 -11   6  39.412 3.12407   1
  10 -10   6 35.0116 2.48306   1
  10  -9   6 12.1177 1.54673   1
  10  -8   6 26.8544 1.72227   1
  10  -7   6  30.195 1.15282   1
  10  -6   6 6.58346 0.55203   1
  10  -5   6 7.97722 0.55125   1
  10  -4   6 7.00373 0.58136   1
  10  -3   6 1.41701 0.84847   1
  10  -2   6 27.1494  1.2918   1
  10  -1   6 22.4027 1.55921   1
  10   0   6-0.26572 3.07555   1
  10   1   6 21.8628  1.2052   1
  10   2   6 27.8589 1.42761   1
  10   3   6 -1.1905 3.26437   1
  10   4   6 6.72443 0.70217   1
  10   5   6 7.91063 1.11958   1
  10   6   6 6.99949 0.56412   1
  10   7   6  31.904 1.71062   1
  10   8   6  29.074 1.16779   1
  10   9   6 14.2847 1.34615   1
  10  10   6 37.9976 1.42491   1
  10  11   6 43.6341 1.54485   1
  10  12   6  0.5154 0.80743   1
  10  13   6 27.6244  1.6028   1
  10  14   6 22.4234 2.83014   1
  10  15   6 4.79719 0.94296   1
  11 -13   6 9.98347 1.86987   1
  11 -12   6 10.2132 1.72808   1
  11 -11   6 -0.9031 1.81817   1
  11 -10   6 1.82318 1.73258   1
  11  -9   6 78.7641 4.90671   1
  11  -8   6 2.13696 1.15642   1
  11  -7   6 27.2306 2.16963   1
  11  -6   6  12.368 1.08208   1
  11  -5   6 34.3301 1.35457   1
  11  -4   6 19.0597 1.07283   1
  11  -3   6 75.9469 2.30181   1
  11  -2   6 1.70546 0.69794   1
  11  -1   6 16.6087  0.9737   1
  11   0   6  46.668 1.66723   1
  11   1   6 16.7983 1.26773   1
  11   2   6 2.88133 0.64448   1
  11   3   6 77.0729 2.33471   1
  11   4   6 20.6486 1.53111   1
  11   5   6 35.8708  1.4203   1
  11   6   6 13.8799  1.2338   1
  11   7   6 26.1469 1.63491   1
  11   8   6 1.93285 0.86664   1
  11   9   6 76.3561  2.9787   1
  11  10   6 3.31314 1.00852   1
  11  11   6-0.73875 1.74479   1
  11  12   6 10.0126 1.16656   1
  11  13   6 9.90983 1.25012   1
  12  -8   6  7.8441 1.68851   1
  12  -7   6 11.1811 1.82028   1
  12  -6   6-1.17917 1.65312   1
  12  -5   6  17.416 1.83854   1
  12  -4   6 13.9003 1.05591   1
  12  -3   6 1.95788 0.93017   1
  12  -2   6 6.60344 1.06903   1
  12  -1   6 17.2832 1.46089   1
  12   0   6  3.2682 1.16245   1
  12   1   6 17.7045 5.23553   1
  12   2   6 6.53645 1.95883   1
  12   3   6 1.99958 1.34518   1
  12   4   6 15.0811 1.33561   1
  12   5   6 19.6514 1.51834   1
  12   6   6 0.17256 0.95275   1
  12   7   6 12.5544 1.25493   1
  12   8   6 7.68046  1.6034   1
  12   9   6  0.3106 1.11038   1
   0   1   7 444.617 10.6243   1
   0   2   7 3432.74 85.2697   1
   0   3   7  1.0317 0.86512   1
   0   4   7 104.518 2.68734   1
   0   5   7 183.448 4.35881   1
   0   6   7  264.03 6.18007   1
   0   7   7  286.04 6.61445   1
   0   8   7  20.952 0.93739   1
   0   9   7 20.7141 0.93172   1
   0  10   7 35.6705  1.1758   1
   0  11   7 180.191 4.37995   1
   0  12   7 47.6146 1.54519   1
   0  13   7 75.0665 2.14673   1
   0  14   7 0.94772 1.14774   1
   0  15   7  4.2436 0.55233   1
   0  16   7 412.104 9.58293   1
   0  17   7  7.0473 0.61011   1
   0  18   7 4.14072 0.71539   1
   0  19   7 18.5761  1.2514   1
   0  20   7 485.755 12.2928   1
   0  21   7 2.56204 0.66194   1
   0  22   7 7.04406 0.81771   1
   0  23   7 31.8021 2.09617   1
   0  24   7 91.3255 2.75846   1
   1 -25   7 16.1496 1.78405   1
   1 -24   7 41.8411 1.70872   1
   1 -23   7 2.42997 1.24876   1
   1 -22   7 111.745 3.09816   1
   1 -21   7 40.8562 1.46039   1
   1 -20   7 48.6661 1.55089   1
   1 -19   7 37.3898 1.34408   1
   1 -18   7 200.786 4.91436   1
   1 -17   7 88.2679 2.30353   1
   1 -16   7 98.8518 2.49422   1
   1 -15   7 169.413 4.02695   1
   1 -14   7 130.271 3.44595   1
   1 -13   7 224.889 5.40966   1
   1 -12   7 17.6342 0.97365   1
   1 -11   7 110.131 2.74327   1
   1 -10   7 100.962 2.61969   1
   1  -9   7 429.867 9.98297   1
   1  -8   7 312.126 7.24477   1
   1  -7   7 60.9543 1.68984   1
   1  -6   7 394.599 9.12007   1
   1  -5   7 204.987 4.80035   1
   1  -4   7 854.484 19.9587   1
   1  -3   7  526.94 12.3876   1
   1  -2   7 393.933 9.09975   1
   1  -1   7 184.312 4.66282   1
   1   0   7 1635.67 39.5599   1
   1   1   7  186.52 4.60613   1
   1   2   7 401.447 9.64532   1
   1   3   7 534.941 12.6111   1
   1   4   7 844.425 19.9597   1
   1   5   7 206.925 4.84629   1
   1   6   7 392.783  9.0335   1
   1   7   7 62.0853 1.66084   1
   1   8   7  308.23 7.13705   1
   1   9   7 434.228 10.0262   1
   1  10   7 100.412  2.5584   1
   1  11   7 111.737 2.84056   1
   1  12   7 18.3243 1.14435   1
   1  13   7 226.697 5.47466   1
   1  14   7 128.288 3.28137   1
   1  15   7 172.706 4.09063   1
   1  16   7 99.0817 2.50016   1
   1  17   7 88.1891 2.40393   1
   1  18   7 202.546 4.93257   1
   1  19   7 37.7925 1.43789   1
   1  20   7 48.9688 1.65703   1
   1  21   7 40.8421 1.81479   1
   1  22   7 116.301 4.25579   1
   1  23   7 2.64275 0.69266   1
   1  24   7 42.0544 2.19415   1
   1  25   7 16.1058 1.69587   1
   2 -24   7 0.95317 0.90602   1
   2 -23   7 11.2754 1.37698   1
   2 -22   7 36.0635 1.52331   1
   2 -21   7  55.721 1.73926   1
   2 -20   7 0.50988 0.53266   1
   2 -19   7 34.1063 1.33233   1
   2 -18   7 32.4181 1.17014   1
   2 -17   7 216.983 5.28567   1
   2 -16   7 10.8553 0.85438   1
   2 -15   7 169.614 4.04482   1
   2 -14   7 161.039 3.95458   1
   2 -13   7 230.179 6.20667   1
   2 -12   7 6.46957 0.95439   1
   2 -11   7 538.227 12.8107   1
   2 -10   7 40.1453 1.38091   1
   2  -9   7 17.1459 0.89683   1
   2  -8   7 388.315  9.0712   1
   2  -7   7 560.676 13.2507   1
   2  -6   7 184.249 4.40288   1
   2  -5   7  407.01 9.48336   1
   2  -4   7 797.353 19.0581   1
   2  -3   7 110.526  2.7536   1
   2  -2   7 75.7351 1.91528   1
   2  -1   7 294.902 6.99237   1
   2   0   7 25.3355  0.8674   1
   2   1   7 293.412 6.86825   1
   2   2   7 76.1856 1.97174   1
   2   3   7 109.427 2.86045   1
   2   4   7 785.004 18.1557   1
   2   5   7 413.661 9.53784   1
   2   6   7 185.854 4.45805   1
   2   7   7 564.397 12.9724   1
   2   8   7  393.00 9.06139   1
   2   9   7 17.2255 0.91206   1
   2  10   7 42.6533 1.39502   1
   2  11   7 547.466 12.7779   1
   2  12   7   5.551 0.77428   1
   2  13   7 233.228 5.76964   1
   2  14   7 162.112 3.80493   1
   2  15   7 168.699 4.48099   1
   2  16   7 10.2129 0.61075   1
   2  17   7  217.93 5.11726   1
   2  18   7 31.5058 1.05645   1
   2  19   7 33.3955 1.23471   1
   2  20   7 0.06419 0.61213   1
   2  21   7 53.5326 2.06568   1
   2  22   7 34.9934 1.95293   1
   2  23   7 9.87846 1.61132   1
   2  24   7 1.06589 0.79441   1
   3 -24   7 8.19915 1.04522   1
   3 -23   7 22.9871 1.79962   1
   3 -22   7 5.54712  0.8107   1
   3 -21   7 16.1131 0.99217   1
   3 -20   7 26.1842 1.46419   1
   3 -19   7 90.8418 2.56688   1
   3 -18   7 28.6091 1.36944   1
   3 -17   7 9.98737 0.83107   1
   3 -16   7 7.09458 0.55313   1
   3 -15   7 184.632  4.3665   1
   3 -14   7 227.416 5.30552   1
   3 -13   7 183.485 4.47818   1
   3 -12   7 12.7486 1.07401   1
   3 -11   7 45.3303 1.61422   1
   3 -10   7 241.951 5.81857   1
   3  -9   7 567.813  13.216   1
   3  -8   7 80.1914 2.15878   1
   3  -7   7 186.849 4.60928   1
   3  -6   7 66.6955 2.12579   1
   3  -5   7 204.929 5.47021   1
   3  -4   7  69.527  1.8961   1
   3  -3   7 207.641 5.22888   1
   3  -2   7 856.525 20.1079   1
   3  -1   7 4.86128 0.96883   1
   3   0   7  27.655 1.25863   1
   3   1   7 6.19454 0.66319   1
   3   2   7 875.044 20.8878   1
   3   3   7 207.204 4.95159   1
   3   4   7 68.3705 1.84708   1
   3   5   7 205.188 4.90158   1
   3   6   7 66.8131 1.80411   1
   3   7   7  186.74 4.53989   1
   3   8   7  79.126 2.09822   1
   3   9   7 574.701  13.245   1
   3  10   7 244.884 5.98465   1
   3  11   7 45.5434 1.49396   1
   3  12   7 13.4936  1.0767   1
   3  13   7 184.861 4.27112   1
   3  14   7 226.924  5.2859   1
   3  15   7 186.343 4.38248   1
   3  16   7  7.2297 0.62501   1
   3  17   7 9.06097 0.73213   1
   3  18   7 26.7258 1.14444   1
   3  19   7 90.7486 2.37594   1
   3  20   7  27.694  1.2662   1
   3  21   7 17.7367 1.47163   1
   3  22   7 5.73997 0.78803   1
   3  23   7 20.3772 2.43367   1
   3  24   7   8.376 1.01576   1
   4 -23   7 22.1831 1.52329   1
   4 -22   7 4.41186 1.11041   1
   4 -21   7 1.36994 0.70529   1
   4 -20   7 0.81263 0.63209   1
   4 -19   7 35.1224 1.25908   1
   4 -18   7 21.6878 0.94863   1
   4 -17   7 49.7942 1.50098   1
   4 -16   7 13.7527 1.01686   1
   4 -15   7 7.69611 0.64688   1
   4 -14   7 111.004 3.07448   1
   4 -13   7 72.1765 2.01752   1
   4 -12   7 198.931 4.65676   1
   4 -11   7  216.87 5.42371   1
   4 -10   7 202.937 4.98926   1
   4  -9   7 33.8203 1.28047   1
   4  -8   7 275.447 6.58181   1
   4  -7   7 143.901 3.70539   1
   4  -6   7 103.376 2.84636   1
   4  -5   7 108.768 2.75884   1
   4  -4   7 346.723 8.42741   1
   4  -3   7 59.8013 1.81126   1
   4  -2   7 63.2387 1.91387   1
   4  -1   7 66.6652 2.03244   1
   4   0   7 848.353 19.9358   1
   4   1   7 68.5267 1.80383   1
   4   2   7 66.3111 1.88901   1
   4   3   7 59.5123 1.67175   1
   4   4   7 346.797 8.08191   1
   4   5   7  113.25 2.83563   1
   4   6   7 103.561 2.62379   1
   4   7   7 142.983 3.54119   1
   4   8   7  272.89   6.511   1
   4   9   7  35.675  1.2882   1
   4  10   7  208.48 5.05581   1
   4  11   7 211.357 5.84847   1
   4  12   7 198.073 4.59517   1
   4  13   7 69.2435 1.76857   1
   4  14   7 110.428 2.70082   1
   4  15   7  7.8756 0.67221   1
   4  16   7 13.2376 0.78943   1
   4  17   7  51.339 1.49388   1
   4  18   7 21.7397 1.01519   1
   4  19   7 34.4959 1.52853   1
   4  20   7 1.36538 0.74594   1
   4  21   7 1.66812 0.69749   1
   4  22   7 4.12307 0.76187   1
   4  23   7 22.1292 1.42576   1
   5 -23   7 6.15829 1.86768   1
   5 -22   7 2.71668 0.90922   1
   5 -21   7 8.40073 0.87932   1
   5 -20   7 12.8481 1.14101   1
   5 -19   7 0.43984 0.55162   1
   5 -18   7 6.96864 0.59252   1
   5 -17   7 12.2573 1.23808   1
   5 -16   7 12.6279  1.3353   1
   5 -15   7 72.5437  3.3892   1
   5 -14   7 15.1155 0.88552   1
   5 -13   7 55.6017 1.82355   1
   5 -12   7 66.2333 1.86268   1
   5 -11   7 22.6081  0.8649   1
   5 -10   7 10.0488 0.70242   1
   5  -9   7 62.9171 2.11888   1
   5  -8   7 486.497 11.7019   1
   5  -7   7 51.1044 2.14911   1
   5  -6   7 78.0666 2.43653   1
   5  -5   7  46.285 1.63565   1
   5  -4   7 530.105 12.7303   1
   5  -3   7 42.3817 1.42343   1
   5  -2   7 93.6313 2.61209   1
   5  -1   7 161.217 4.31682   1
   5   0   7 11.2063 0.74445   1
   5   1   7 159.898 3.84381   1
   5   2   7 92.5592 2.41009   1
   5   3   7  42.353 1.33773   1
   5   4   7 535.065 12.7461   1
   5   5   7 47.1191 1.48502   1
   5   6   7 78.9564 2.17648   1
   5   7   7 51.1385 1.65469   1
   5   8   7 479.521 11.4467   1
   5   9   7 63.2371 2.13404   1
   5  10   7 10.6311 0.63726   1
   5  11   7  21.824 0.84141   1
   5  12   7 64.8359 1.69027   1
   5  13   7 54.5536 1.53806   1
   5  14   7 16.1249 0.73844   1
   5  15   7 71.4491 2.16043   1
   5  16   7 14.1447 1.04318   1
   5  17   7  13.892 0.97579   1
   5  18   7 6.60825 0.57095   1
   5  19   7  0.9533 0.56888   1
   5  20   7 11.1417 1.62912   1
   5  21   7 8.99918 1.00226   1
   5  22   7 2.29813 0.67599   1
   5  23   7 4.33953 1.85702   1
   6 -21   7 5.50339 0.94438   1
   6 -20   7 16.5595 1.46364   1
   6 -19   7 2.14767  0.7297   1
   6 -18   7 24.3899  1.1421   1
   6 -17   7 21.3475 1.43949   1
   6 -16   7 0.24999 0.50713   1
   6 -15   7 8.50454 1.00216   1
   6 -14   7 51.1473 1.66822   1
   6 -13   7 64.6181 2.00612   1
   6 -12   7 58.1827  1.8007   1
   6 -11   7 44.4472 1.46534   1
   6 -10   7 236.373 5.61696   1
   6  -9   7 30.4412 1.49218   1
   6  -8   7  78.001 2.60951   1
   6  -7   7 3.64933 0.84617   1
   6  -6   7 487.354 12.6032   1
   6  -5   7 101.861 2.76167   1
   6  -4   7 38.8725 1.59092   1
   6  -3   7  56.796  1.9412   1
   6  -2   7 229.223  5.8506   1
   6  -1   7 22.9594 1.26443   1
   6   0   7 65.6658 2.00382   1
   6   1   7 22.8406 1.13389   1
   6   2   7  233.10 5.91992   1
   6   3   7 57.1597 1.80515   1
   6   4   7 36.3385 1.31486   1
   6   5   7 101.566 2.70786   1
   6   6   7  481.55 11.6937   1
   6   7   7 3.81716 0.61376   1
   6   8   7   77.72 2.00994   1
   6   9   7 30.0324 0.96338   1
   6  10   7 232.415 5.57583   1
   6  11   7  44.964 1.46318   1
   6  12   7 58.1853 1.57457   1
   6  13   7 68.4849 1.86426   1
   6  14   7 53.4778 1.49862   1
   6  15   7 9.69255 0.90955   1
   6  16   7-0.15514 1.24517   1
   6  17   7 23.4687 1.62884   1
   6  18   7 24.9458 1.80196   1
   6  19   7 1.63958 0.94845   1
   6  20   7 16.8103 1.77004   1
   6  21   7 7.53507 1.04553   1
   7 -20   7 2.19709 1.09095   1
   7 -19   7 13.4369 1.41742   1
   7 -18   7 25.0867 1.71777   1
   7 -17   7 2.14642 0.79623   1
   7 -16   7 1.88587 0.76772   1
   7 -15   7 19.0596 1.23303   1
   7 -14   7 89.0285 2.58489   1
   7 -13   7 40.0483 1.73115   1
   7 -12   7 74.6539 2.36332   1
   7 -11   7 44.3346  2.0868   1
   7 -10   7 110.626 2.97655   1
   7  -9   7 106.795 2.94021   1
   7  -8   7  117.26 3.09323   1
   7  -7   7 91.1745 2.44786   1
   7  -6   7 11.7834 0.93115   1
   7  -5   7 28.5207 1.02409   1
   7  -4   7 27.2999 0.96642   1
   7  -3   7 46.3619 1.58462   1
   7  -2   7 270.746  6.3793   1
   7  -1   7 3.15844 0.55404   1
   7   0   7 117.529 2.97131   1
   7   1   7 2.97992 0.55163   1
   7   2   7 273.907  6.5892   1
   7   3   7 46.5936  1.6534   1
   7   4   7 27.0913 0.87086   1
   7   5   7 27.8876 0.90021   1
   7   6   7 10.8397 0.63501   1
   7   7   7 89.6084 2.35189   1
   7   8   7 118.949 3.05776   1
   7   9   7 108.475 2.75156   1
   7  10   7 110.112 2.86852   1
   7  11   7 42.7291 1.44913   1
   7  12   7 75.0268 2.11891   1
   7  13   7 37.1017 1.56712   1
   7  14   7  89.192 2.40194   1
   7  15   7 21.0135 1.56079   1
   7  16   7 1.91303 0.61745   1
   7  17   7   2.592 0.76337   1
   7  18   7 28.8593 2.38652   1
   7  19   7 13.6261 2.14594   1
   7  20   7 1.11793 1.00215   1
   8 -19   7 3.86653 1.49156   1
   8 -18   7 14.2569 1.23294   1
   8 -17   7 4.91155 1.52522   1
   8 -16   7 41.8331 2.52208   1
   8 -15   7 21.3483 1.71849   1
   8 -14   7 33.6671 1.81573   1
   8 -13   7  13.883 1.13424   1
   8 -12   7 134.746 3.90308   1
   8 -11   7 102.626 3.07507   1
   8 -10   7 1.15356 1.00628   1
   8  -9   7 27.8406 1.59866   1
   8  -8   7 133.724 5.33619   1
   8  -7   7 135.532 3.47617   1
   8  -6   7 3.24422 0.73835   1
   8  -5   7 20.6639 1.24694   1
   8  -4   7 211.128 5.28797   1
   8  -3   7 43.5759 1.35414   1
   8  -2   7 7.74142 0.65894   1
   8  -1   7 20.4708 1.02348   1
   8   0   7 255.982 6.19728   1
   8   1   7 20.8719 0.91421   1
   8   2   7 7.72625 0.64579   1
   8   3   7 44.8821 1.31746   1
   8   4   7  212.27 5.16882   1
   8   5   7 22.0137  0.8995   1
   8   6   7 4.95667 0.67197   1
   8   7   7 134.135 3.62079   1
   8   8   7  138.24 3.58687   1
   8   9   7 29.2537 1.14694   1
   8  10   7 0.29751 0.88848   1
   8  11   7 101.137 2.64402   1
   8  12   7 137.944 3.91384   1
   8  13   7 15.2816 1.11544   1
   8  14   7 37.0734 1.60037   1
   8  15   7 25.2058 1.24482   1
   8  16   7 43.8193  1.8746   1
   8  17   7  6.0017  1.1054   1
   8  18   7 14.1818 1.00704   1
   8  19   7 3.99744  0.9864   1
   9 -17   7 15.1664 2.34433   1
   9 -16   7 25.3475 3.04492   1
   9 -15   7 1.54507 1.69162   1
   9 -14   7 6.21494 3.32642   1
   9 -13   7 18.8216 2.92584   1
   9 -12   7 56.6338 3.87953   1
   9 -11   7 2.76146 0.76852   1
   9 -10   7 62.1586 3.29392   1
   9  -9   7 31.1077 1.75537   1
   9  -8   7 71.7653 2.15613   1
   9  -7   7 2.39443 0.55245   1
   9  -6   7 215.428 5.47522   1
   9  -5   7 44.2874  2.1137   1
   9  -4   7 82.6579  2.3971   1
   9  -3   7 16.4745 1.15911   1
   9  -2   7 74.1754  2.1824   1
   9  -1   7 11.6996 0.97006   1
   9   0   7 79.7927 2.32583   1
   9   1   7 12.6788 0.90711   1
   9   2   7 71.1492 2.07743   1
   9   3   7 17.3502 0.97111   1
   9   4   7 84.8969 2.98893   1
   9   5   7 42.5377 2.19594   1
   9   6   7 213.712 5.46339   1
   9   7   7  2.9322 0.52658   1
   9   8   7 75.0813 2.10645   1
   9   9   7 33.7876 1.25777   1
   9  10   7 58.7416 1.79252   1
   9  11   7 3.22756 0.91554   1
   9  12   7 58.5622 1.98321   1
   9  13   7  20.526 1.37573   1
   9  14   7 7.36746 1.40557   1
   9  15   7 2.78128 0.93859   1
   9  16   7 29.6625 1.68768   1
   9  17   7 15.0132 1.32564   1
  10 -14   7-0.24091 2.03449   1
  10 -13   7-0.17899 1.63315   1
  10 -12   7 3.94843 2.37526   1
  10 -11   7  11.396 1.25705   1
  10 -10   7 39.4627 2.81246   1
  10  -9   7-0.30784 3.24576   1
  10  -8   7 7.83851 0.75906   1
  10  -7   7 23.8673 1.44474   1
  10  -6   7  144.13  3.8401   1
  10  -5   7 13.7963 1.62907   1
  10  -4   7 28.7007 1.44564   1
  10  -3   7 6.47641  0.6534   1
  10  -2   7 291.162 7.42303   1
  10  -1   7 10.2025  0.8837   1
  10   0   7 6.61614 0.59003   1
  10   1   7 12.7585 1.53228   1
  10   2   7 293.917  7.6477   1
  10   3   7  6.3215 0.60055   1
  10   4   7 27.1545 1.54885   1
  10   5   7 14.8328 0.79674   1
  10   6   7 145.777 4.37848   1
  10   7   7 26.6796 1.32289   1
  10   8   7 10.6971 0.78043   1
  10   9   7 0.42749 0.72202   1
  10  10   7 38.6656 1.76087   1
  10  11   7 11.4713 0.94817   1
  10  12   7 5.66287 1.15254   1
  10  13   7 1.45771 0.89331   1
  10  14   7 1.72789 0.96323   1
  11 -10   7-0.02668 1.57889   1
  11  -9   7 67.3792 3.06681   1
  11  -8   7 4.43985 1.26693   1
  11  -7   7 5.41021 1.71553   1
  11  -6   7 3.93427 2.81544   1
  11  -5   7 34.5929 1.91913   1
  11  -4   7 71.4693 3.82148   1
  11  -3   7 21.9614 2.12385   1
  11  -2   7 11.6884 0.89263   1
  11  -1   7   18.53 2.65181   1
  11   0   7 187.928 5.25923   1
  11   1   7  18.683 1.77683   1
  11   2   7 11.5132 0.86335   1
  11   3   7  22.039 1.39055   1
  11   4   7 71.2484 2.81083   1
  11   5   7 33.5605  2.6088   1
  11   6   7 4.08759 0.85833   1
  11   7   7  3.6909 1.70861   1
  11   8   7 3.23632 0.86657   1
  11   9   7 68.2116 2.33503   1
  11  10   7 1.17001 0.98988   1
  11  11   7 5.28458 1.68641   1
  12  -4   7 19.6322 2.77906   1
  12  -3   7 15.2131 1.87455   1
  12  -2   7 2.56817 0.90567   1
  12  -1   7 30.0107 1.69874   1
  12   0   7 30.2335 1.70299   1
  12   1   7 29.4617 1.72194   1
  12   2   7 2.46943 0.93533   1
  12   3   7 17.7999 1.45139   1
  12   4   7 15.0478 1.70263   1
  12   5   7 18.4498 2.73354   1
   0   0   8 161.508 4.22878   1
   0   1   8 18.3427 0.81888   1
   0   2   8 65.4636 1.72587   1
   0   3   8 113.036 2.83903   1
   0   4   8  11.309 0.77141   1
   0   5   8-0.11377 3.01811   1
   0   6   8 66.1643 1.79032   1
   0   7   8 356.936  8.3138   1
   0   8   8 482.673 11.3165   1
   0   9   8 71.9992 2.02137   1
   0  10   8 32.7052 1.30738   1
   0  11   8  229.04 5.93132   1
   0  12   8 197.287 4.65138   1
   0  13   8 172.483 4.05796   1
   0  14   8 54.2549 1.51131   1
   0  15   8 1.19898 0.53912   1
   0  16   8 1.39654 0.70903   1
   0  17   8 33.7059 1.62714   1
   0  18   8 1.35213  0.5614   1
   0  19   8 34.8326  1.3699   1
   0  20   8 11.8564   1.146   1
   0  21   8 3.32408 1.18808   1
   0  22   8 4.73318 0.79175   1
   0  23   8 5.76513 1.01756   1
   1 -23   8 10.8651 1.09719   1
   1 -22   8 8.03886 1.13544   1
   1 -21   8 17.9269 1.39569   1
   1 -20   8-0.56742 2.08577   1
   1 -19   8 6.58922  0.6987   1
   1 -18   8 11.6831 1.10423   1
   1 -17   8 87.8448 3.08306   1
   1 -16   8 19.8248 1.26513   1
   1 -15   8 196.553 4.89584   1
   1 -14   8 9.04709 0.62661   1
   1 -13   8 114.623 2.87485   1
   1 -12   8 54.6371 1.52401   1
   1 -11   8 448.778 11.2605   1
   1 -10   8 201.625 4.87654   1
   1  -9   8 299.851 7.27832   1
   1  -8   8 22.3965 1.01895   1
   1  -7   8 492.536 11.6959   1
   1  -6   8 89.0485 2.31017   1
   1  -5   8 567.453 13.2095   1
   1  -4   8 215.898 5.10365   1
   1  -3   8 183.537 4.63189   1
   1  -2   8 123.435  3.0285   1
   1  -1   8 184.608 4.56765   1
   1   0   8 56.0241  1.6594   1
   1   1   8 179.935 4.62719   1
   1   2   8 122.774 3.07585   1
   1   3   8 185.337 4.40316   1
   1   4   8 217.674  5.0868   1
   1   5   8  564.27 13.0288   1
   1   6   8 88.7015 2.27633   1
   1   7   8 499.152 11.5901   1
   1   8   8 22.0387 1.15539   1
   1   9   8 297.221 7.08875   1
   1  10   8 201.347  4.9666   1
   1  11   8  446.95 10.9983   1
   1  12   8 54.0978 1.49417   1
   1  13   8 115.204 2.80008   1
   1  14   8 7.44918  0.5669   1
   1  15   8 195.928 4.65204   1
   1  16   8 21.0726  0.9972   1
   1  17   8 88.6064 2.35989   1
   1  18   8 10.8483 1.05185   1
   1  19   8 6.04946  0.8107   1
   1  20   8-0.46349 2.68689   1
   1  21   8 17.8133 1.52614   1
   1  22   8 8.05387 0.89441   1
   1  23   8 12.2786 1.47175   1
   2 -23   8 18.5574 1.42367   1
   2 -22   8 9.94968 1.03644   1
   2 -21   8 6.64761 0.94455   1
   2 -20   8 38.6952 1.64813   1
   2 -19   8 22.2591 1.41792   1
   2 -18   8 3.93596 0.65318   1
   2 -17   8 94.5329 2.72611   1
   2 -16   8 14.2224 0.83761   1
   2 -15   8 26.9854 1.12005   1
   2 -14   8  25.792 1.11025   1
   2 -13   8 167.995 3.99291   1
   2 -12   8 0.60222 0.43892   1
   2 -11   8 47.0949 1.28162   1
   2 -10   8 10.7882  0.9758   1
   2  -9   8 66.5734 1.93571   1
   2  -8   8 0.52698 0.88777   1
   2  -7   8 247.097 5.90887   1
   2  -6   8 308.338 7.28621   1
   2  -5   8 330.076 7.89562   1
   2  -4   8 110.556 2.94842   1
   2  -3   8 164.599 4.15642   1
   2  -2   8 166.024  4.0227   1
   2  -1   8 339.292 8.26213   1
   2   0   8 382.391 9.06652   1
   2   1   8 342.559  8.0068   1
   2   2   8 165.542 4.02919   1
   2   3   8 165.639 3.98363   1
   2   4   8 113.801 2.81232   1
   2   5   8 341.189 7.90999   1
   2   6   8 310.762 7.24277   1
   2   7   8 245.071  5.8309   1
   2   8   8 1.74699 0.75619   1
   2   9   8 66.0755 1.94091   1
   2  10   8 10.3022 1.05288   1
   2  11   8 47.6335 1.57842   1
   2  12   8 0.23847 0.48032   1
   2  13   8 168.031 3.95431   1
   2  14   8 26.0883 0.97198   1
   2  15   8 24.1897 1.00859   1
   2  16   8 13.6804 0.74208   1
   2  17   8 93.0871 2.50067   1
   2  18   8 3.96786 0.52765   1
   2  19   8 22.5303 1.41592   1
   2  20   8 36.3624 2.12874   1
   2  21   8 6.65394 1.17395   1
   2  22   8 8.41749 1.37414   1
   2  23   8 19.7151  1.3953   1
   3 -23   8 22.3272 3.19042   1
   3 -22   8 47.5557 2.06919   1
   3 -21   8 12.8823 1.47291   1
   3 -20   8  23.437  1.4088   1
   3 -19   8 52.2237 2.11254   1
   3 -18   8 43.7068 1.99586   1
   3 -17   8 31.6372 1.54361   1
   3 -16   8 63.0369 2.36346   1
   3 -15   8 88.6155 2.79992   1
   3 -14   8 19.3139 0.86438   1
   3 -13   8 20.3898 0.94005   1
   3 -12   8 72.3612  1.9628   1
   3 -11   8 453.581 10.6028   1
   3 -10   8 26.6761 1.06443   1
   3  -9   8  96.128 2.86802   1
   3  -8   8 179.582 4.82562   1
   3  -7   8 138.802 4.24129   1
   3  -6   8 145.044 4.30558   1
   3  -5   8 191.961 4.84012   1
   3  -4   8 241.002 6.00786   1
   3  -3   8 247.853 6.01003   1
   3  -2   8 398.006 10.1744   1
   3  -1   8 582.591 13.6569   1
   3   0   8 27.0552 1.20938   1
   3   1   8 574.594 13.4669   1
   3   2   8 401.339 9.40467   1
   3   3   8 247.972 5.85973   1
   3   4   8 241.007 5.68492   1
   3   5   8 192.701 4.61261   1
   3   6   8  150.16 3.92958   1
   3   7   8 142.659 3.48055   1
   3   8   8 177.432 4.33282   1
   3   9   8 92.9184 2.60873   1
   3  10   8 26.6417 0.94897   1
   3  11   8 453.402 10.5008   1
   3  12   8   71.12  2.0204   1
   3  13   8 20.1858 0.93716   1
   3  14   8 19.0823 0.81739   1
   3  15   8 91.4867 2.46785   1
   3  16   8 64.3536 2.19329   1
   3  17   8 32.4775 1.16873   1
   3  18   8 42.2873  1.6567   1
   3  19   8 53.2072 1.75496   1
   3  20   8 21.4458 1.27681   1
   3  21   8 12.6304 1.65581   1
   3  22   8 48.5378 1.88094   1
   3  23   8  21.993 4.03386   1
   4 -22   8 16.9074 2.90009   1
   4 -21   8 11.5645 1.15478   1
   4 -20   8 99.3131 5.85805   1
   4 -19   8 12.4941 0.87558   1
   4 -18   8 59.0946 2.41136   1
   4 -17   8 1.04051 0.60601   1
   4 -16   8 50.0693  1.5358   1
   4 -15   8 8.47719  1.0397   1
   4 -14   8 128.989 3.65231   1
   4 -13   8 244.704 6.06803   1
   4 -12   8 4.77986 0.62353   1
   4 -11   8  39.965 1.41317   1
   4 -10   8 82.4556 2.21525   1
   4  -9   8  487.53 11.5591   1
   4  -8   8 19.9202 0.95925   1
   4  -7   8 166.372 4.48489   1
   4  -6   8  64.044  2.0667   1
   4  -5   8 34.5556 1.58645   1
   4  -4   8 157.002 4.32436   1
   4  -3   8 55.5347 2.24333   1
   4  -2   8 89.5918 2.61988   1
   4  -1   8 90.1644 2.58522   1
   4   0   8 271.483 6.70825   1
   4   1   8 91.2182 2.58595   1
   4   2   8 89.7177  2.3905   1
   4   3   8 55.4623 1.64611   1
   4   4   8 156.519  3.8037   1
   4   5   8 34.0677 1.24989   1
   4   6   8  64.723 1.87393   1
   4   7   8 166.198 4.14525   1
   4   8   8 21.1261 0.80305   1
   4   9   8 486.305 11.2572   1
   4  10   8  82.337 2.08996   1
   4  11   8 37.9225 1.20928   1
   4  12   8 4.18409 0.57391   1
   4  13   8 240.376 5.66643   1
   4  14   8 127.776 3.45574   1
   4  15   8 8.07269 0.78256   1
   4  16   8 49.3755 1.51827   1
   4  17   8 0.54795 0.47129   1
   4  18   8 59.9215 2.54526   1
   4  19   8  12.395 0.87528   1
   4  20   8 97.3888  2.9929   1
   4  21   8 10.9563 1.32438   1
   4  22   8 18.8787 1.96092   1
   5 -21   8 43.7097 2.59522   1
   5 -20   8 1.13008 1.22427   1
   5 -19   8 47.3435 2.41622   1
   5 -18   8  116.40 3.45127   1
   5 -17   8  195.31 5.14246   1
   5 -16   8 40.9821 1.51812   1
   5 -15   8 36.7328 1.52302   1
   5 -14   8 29.7098 1.41195   1
   5 -13   8 114.594 3.21156   1
   5 -12   8 36.6631 1.46159   1
   5 -11   8 70.4891 2.19334   1
   5 -10   8 7.69601  0.7434   1
   5  -9   8 114.129 3.17106   1
   5  -8   8 10.7086 0.90258   1
   5  -7   8 43.5024 1.36494   1
   5  -6   8 0.91953 0.57801   1
   5  -5   8 677.856 17.4347   1
   5  -4   8 77.6528 2.68532   1
   5  -3   8 7.68805 1.12222   1
   5  -2   8 11.4266 1.32165   1
   5  -1   8 218.012 5.77909   1
   5   0   8 180.214 4.71311   1
   5   1   8 221.608 5.52071   1
   5   2   8  11.715 1.15582   1
   5   3   8 8.84922 0.85009   1
   5   4   8  79.762 2.34752   1
   5   5   8 662.099 15.7892   1
   5   6   8 1.85578 0.43421   1
   5   7   8 44.1931 1.28441   1
   5   8   8 10.5904 0.56385   1
   5   9   8 116.763 2.82295   1
   5  10   8 8.63176 0.59046   1
   5  11   8 68.6829 1.84736   1
   5  12   8 34.8736 1.29201   1
   5  13   8 116.235 2.93744   1
   5  14   8 29.5322 1.32652   1
   5  15   8 36.0713 1.41311   1
   5  16   8 39.7699 1.42238   1
   5  17   8 196.708 5.08172   1
   5  18   8 116.518 4.94973   1
   5  19   8 42.8739 2.52128   1
   5  20   8 1.00422 0.77171   1
   5  21   8 42.3677 3.34383   1
   6 -20   8 81.1119 3.55575   1
   6 -19   8 32.4383 2.51167   1
   6 -18   8 61.4566 2.34608   1
   6 -17   8 45.6746 2.19191   1
   6 -16   8 61.7999  2.1195   1
   6 -15   8 147.432 4.11945   1
   6 -14   8 69.0657 2.29392   1
   6 -13   8 41.9065  1.6333   1
   6 -12   8  4.7608 0.92889   1
   6 -11   8 72.1205 2.26919   1
   6 -10   8 30.5817 1.48405   1
   6  -9   8 14.5663 0.87968   1
   6  -8   8 4.14293  0.6587   1
   6  -7   8 220.934 5.59216   1
   6  -6   8 44.2648 1.51999   1
   6  -5   8 18.7136 1.00145   1
   6  -4   8  54.285 1.73252   1
   6  -3   8 236.099 5.60425   1
   6  -2   8 53.4928 1.48306   1
   6  -1   8  1.6467 0.47188   1
   6   0   8 125.997 3.18729   1
   6   1   8 2.02012 0.56004   1
   6   2   8 53.5192 1.73644   1
   6   3   8  237.85 5.75915   1
   6   4   8 55.7678 1.45928   1
   6   5   8 18.3125  0.7323   1
   6   6   8 43.3698 1.43713   1
   6   7   8 218.812 5.26798   1
   6   8   8 4.33805 0.49968   1
   6   9   8 14.1918 0.72304   1
   6  10   8 30.7049 1.06015   1
   6  11   8 72.3887 1.98858   1
   6  12   8 5.37355 0.86225   1
   6  13   8 42.3069 1.36233   1
   6  14   8 70.0501 1.97314   1
   6  15   8 148.469  3.8477   1
   6  16   8 60.0163 2.59088   1
   6  17   8 46.9995  2.2858   1
   6  18   8 61.5622 2.36655   1
   6  19   8   32.69  1.7778   1
   6  20   8 80.6392 3.38236   1
   7 -18   8 43.1741 2.23852   1
   7 -17   8 27.9115  2.4983   1
   7 -16   8 92.1323 4.27977   1
   7 -15   8 29.6875 2.25129   1
   7 -14   8 8.04851 1.00617   1
   7 -13   8  91.542 2.97303   1
   7 -12   8 66.8176 2.38211   1
   7 -11   8 90.4138 2.81025   1
   7 -10   8 1.51731 1.02195   1
   7  -9   8 105.228 3.24655   1
   7  -8   8 20.6643 1.42701   1
   7  -7   8 20.9131 1.17116   1
   7  -6   8 18.0329 0.99107   1
   7  -5   8 28.2344 1.23851   1
   7  -4   8 26.8631 1.02677   1
   7  -3   8  91.976 2.38313   1
   7  -2   8 244.058 5.83594   1
   7  -1   8 133.715   3.326   1
   7   0   8 5.87577 0.65414   1
   7   1   8 136.261 3.42137   1
   7   2   8 247.455 6.32358   1
   7   3   8 91.3627 2.80468   1
   7   4   8  26.085 0.91539   1
   7   5   8 29.2167 0.97233   1
   7   6   8 19.4233  0.8406   1
   7   7   8 22.9345 1.00899   1
   7   8   8 21.1605 0.99673   1
   7   9   8 106.968 2.97493   1
   7  10   8 2.73677 0.86677   1
   7  11   8 92.1424 2.41649   1
   7  12   8 66.9768 1.89258   1
   7  13   8 91.4672 2.69797   1
   7  14   8 8.41913 1.02639   1
   7  15   8 30.1609 1.29864   1
   7  16   8 93.5098 3.21127   1
   7  17   8 29.0306 2.64245   1
   7  18   8 44.0671 1.85035   1
   8 -17   8 36.9707  2.1106   1
   8 -16   8 16.1347 2.59244   1
   8 -15   8 53.1026 5.93151   1
   8 -14   8 31.6963 3.78228   1
   8 -13   8 9.20367 1.19841   1
   8 -12   8 4.67985 1.16853   1
   8 -11   8 82.1383  2.7513   1
   8 -10   8 13.3546 1.95209   1
   8  -9   8 13.6934 1.42072   1
   8  -8   8 17.4051  1.8279   1
   8  -7   8 49.2726 1.74408   1
   8  -6   8 30.1753 1.73555   1
   8  -5   8 53.2221 1.93472   1
   8  -4   8 34.7932 1.28161   1
   8  -3   8 132.226 3.45617   1
   8  -2   8 41.7823 2.03503   1
   8  -1   8 193.142 5.40353   1
   8   0   8 139.234 3.72219   1
   8   1   8 197.769 5.00359   1
   8   2   8  42.668 1.48116   1
   8   3   8 131.352 3.36317   1
   8   4   8 34.2029 1.23687   1
   8   5   8 55.5486 2.06659   1
   8   6   8 31.7603 1.52757   1
   8   7   8 47.6114 1.79352   1
   8   8   8  16.446 1.31445   1
   8   9   8 12.6486 0.78306   1
   8  10   8  11.091 0.82532   1
   8  11   8  81.335 2.28443   1
   8  12   8 5.36905 0.72911   1
   8  13   8 12.0191 1.06109   1
   8  14   8 32.2373 1.65413   1
   8  15   8 62.8131 2.76178   1
   8  16   8 16.5306 2.41037   1
   8  17   8 40.7301 1.84789   1
   9 -14   8 1.49762 2.12931   1
   9 -13   8 9.91693 2.44281   1
   9 -12   8 25.6106 3.46423   1
   9 -11   8  67.524 2.74243   1
   9 -10   8 38.2407 1.85761   1
   9  -9   8 38.4561 1.87565   1
   9  -8   8 5.05869 0.84491   1
   9  -7   8 83.5378 2.95187   1
   9  -6   8  63.164 2.14686   1
   9  -5   8  28.395 2.23716   1
   9  -4   8 59.0087 1.96959   1
   9  -3   8 61.0629 1.81575   1
   9  -2   8 9.66059 0.61551   1
   9  -1   8 9.33247 0.82427   1
   9   0   8 17.6204 0.89532   1
   9   1   8 8.38326 0.62774   1
   9   2   8   10.84 0.89023   1
   9   3   8  60.042 1.90235   1
   9   4   8  56.528 2.10646   1
   9   5   8 25.4712 1.38308   1
   9   6   8 61.2755 2.21975   1
   9   7   8 83.1164 2.61766   1
   9   8   8 6.01485 0.78002   1
   9   9   8 40.3373 1.66605   1
   9  10   8 37.3679  1.5555   1
   9  11   8 65.1529 2.75904   1
   9  12   8 26.6642 1.55958   1
   9  13   8  12.691 1.22771   1
   9  14   8 3.80063  0.9118   1
  10 -11   8 18.6127 2.47019   1
  10 -10   8 8.57512 1.22833   1
  10  -9   8 56.7282 5.21078   1
  10  -8   8 70.9554 3.23186   1
  10  -7   8 32.1399 2.83693   1
  10  -6   8 14.4382 1.09726   1
  10  -5   8 23.6619 1.58148   1
  10  -4   8 43.3341  2.3235   1
  10  -3   8  41.013 2.19875   1
  10  -2   8 35.9668 1.48697   1
  10  -1   8  10.759  1.0003   1
  10   0   8 0.70822 0.72872   1
  10   1   8 9.70036 0.80105   1
  10   2   8 34.4348 2.16413   1
  10   3   8 38.7186  1.5866   1
  10   4   8 42.8861 1.67082   1
  10   5   8  23.347 1.34927   1
  10   6   8 16.9621 2.03816   1
  10   7   8 34.0793 2.57894   1
  10   8   8 71.0703 2.74244   1
  10   9   8 59.0905 2.78071   1
  10  10   8 9.53028  0.8795   1
  10  11   8 19.3916 1.40257   1
  10  12   8 11.0217 1.79467   1
  11  -7   8 4.42037 1.78105   1
  11  -6   8 25.9969 2.91259   1
  11  -5   8 15.4202 1.71044   1
  11  -4   8 26.1832 4.05805   1
  11  -3   8 4.77358 3.05505   1
  11  -2   8 10.9803 1.53038   1
  11  -1   8 2.32577 0.80922   1
  11   0   8 58.7241  2.0858   1
  11   1   8 1.82686 1.00139   1
  11   2   8 10.2093 0.90304   1
  11   3   8  4.4094 0.83628   1
  11   4   8  25.342 1.53869   1
  11   5   8 14.9395 1.35632   1
  11   6   8 25.2652 1.51658   1
  11   7   8 4.43353 0.97145   1
   0   1   9 30.6252 1.15054   1
   0   2   9 259.662 6.19608   1
   0   3   9 312.213 7.25455   1
   0   4   9 101.798 2.56927   1
   0   5   9 12.1344 0.70393   1
   0   6   9 9.49689 1.10086   1
   0   7   9  228.98 5.99183   1
   0   8   9 381.569 8.87347   1
   0   9   9 118.163 2.90179   1
   0  10   9 45.9007 1.43774   1
   0  11   9 7.64518 0.66886   1
   0  12   9 159.935 3.83139   1
   0  13   9 160.326 3.90921   1
   0  14   9 11.5762 0.79114   1
   0  15   9 176.576  4.5667   1
   0  16   9 60.4538 1.96288   1
   0  17   9 65.1305 1.97977   1
   0  18   9 33.1998  1.5328   1
   0  19   9 91.6277 2.90156   1
   0  20   9 226.072 6.60864   1
   0  21   9 21.8732 1.92643   1
   0  22   9-0.89541 2.05249   1
   1 -22   9  45.758 3.30536   1
   1 -21   9 24.6975 1.71907   1
   1 -20   9 52.4241  3.1304   1
   1 -19   9 7.19746 0.82937   1
   1 -18   9 50.2093 1.90268   1
   1 -17   9 72.8698 3.04905   1
   1 -16   9 178.071 4.71814   1
   1 -15   9 103.291 2.85853   1
   1 -14   9 24.0314 1.13477   1
   1 -13   9 69.2696 2.03233   1
   1 -12   9 52.8563 1.59301   1
   1 -11   9 233.389 5.57034   1
   1 -10   9 161.836 3.90175   1
   1  -9   9 94.7242 2.43175   1
   1  -8   9 42.3217   1.535   1
   1  -7   9 85.8975 2.44508   1
   1  -6   9 49.3149 1.95682   1
   1  -5   9 155.597 3.96393   1
   1  -4   9 20.9307 0.98728   1
   1  -3   9 11.2786 1.04932   1
   1  -2   9  249.38 6.07306   1
   1  -1   9 17.9633 1.17884   1
   1   0   9 2.28201  0.7335   1
   1   1   9 18.9541 0.97894   1
   1   2   9 249.065 5.91179   1
   1   3   9 10.0338 0.76615   1
   1   4   9 19.7458 0.94557   1
   1   5   9 155.659 3.86667   1
   1   6   9   49.70 1.79471   1
   1   7   9  86.765 2.78005   1
   1   8   9 42.0882 1.16866   1
   1   9   9 93.1506 2.30299   1
   1  10   9 160.478 3.79309   1
   1  11   9 230.812 5.39325   1
   1  12   9 50.6073 1.58538   1
   1  13   9 70.7255 1.90644   1
   1  14   9  23.812 1.08027   1
   1  15   9 102.658 3.06502   1
   1  16   9 176.937 4.87845   1
   1  17   9 70.9556 2.05357   1
   1  18   9 51.7457 2.08107   1
   1  19   9 7.29383 1.60652   1
   1  20   9  46.676 3.61213   1
   1  21   9 26.5553 1.73257   1
   1  22   9 48.3345 4.07226   1
   2 -21   9 9.06621 1.81033   1
   2 -20   9  2.4774 1.16293   1
   2 -19   9 4.54623 0.92679   1
   2 -18   9 123.972  3.4558   1
   2 -17   9 12.5943 1.62037   1
   2 -16   9 49.4727 1.63839   1
   2 -15   9 3.05652 0.59703   1
   2 -14   9 295.249 7.12018   1
   2 -13   9 141.454 3.65815   1
   2 -12   9 89.2264 2.35115   1
   2 -11   9 73.2625 2.01069   1
   2 -10   9 68.1137 1.87542   1
   2  -9   9 174.316 4.54224   1
   2  -8   9 8.85494 0.79773   1
   2  -7   9 62.0813 1.85796   1
   2  -6   9 284.017 7.19204   1
   2  -5   9 49.0435 2.50039   1
   2  -4   9 232.736 5.89171   1
   2  -3   9 17.7766 1.19569   1
   2  -2   9 575.757  14.138   1
   2  -1   9 81.5958 2.28232   1
   2   0   9 361.768 9.17543   1
   2   1   9 78.2678 2.22335   1
   2   2   9 572.248 13.5779   1
   2   3   9 20.0531 0.91301   1
   2   4   9 232.563 5.55307   1
   2   5   9  50.077 1.63728   1
   2   6   9 290.161 6.99103   1
   2   7   9 64.0062 1.65229   1
   2   8   9 8.22681 0.56205   1
   2   9   9 174.895 4.12918   1
   2  10   9 68.1455 1.77609   1
   2  11   9 69.6064 1.83695   1
   2  12   9 90.5698 2.29207   1
   2  13   9 141.594 3.50898   1
   2  14   9  296.52 7.01288   1
   2  15   9 3.18475 0.50549   1
   2  16   9 49.0665 2.21684   1
   2  17   9  12.987 0.92225   1
   2  18   9 124.243 3.89044   1
   2  19   9 4.43503 0.86015   1
   2  20   9  0.4608 1.05346   1
   2  21   9 8.38774 1.06132   1
   3 -21   9 23.7618 2.36018   1
   3 -20   9 9.76438 1.22676   1
   3 -19   9 8.54572 1.36557   1
   3 -18   9 11.4823 2.22644   1
   3 -17   9 68.8533 2.38947   1
   3 -16   9  43.026 2.09466   1
   3 -15   9 16.7766 1.15637   1
   3 -14   9 121.543 3.57385   1
   3 -13   9 4.97658  0.8801   1
   3 -12   9 29.9867 1.27478   1
   3 -11   9 17.6359 0.97394   1
   3 -10   9 155.205 3.77027   1
   3  -9   9 35.3147 1.31587   1
   3  -8   9 214.992 5.15687   1
   3  -7   9  34.905 1.88735   1
   3  -6   9 46.7385 1.55941   1
   3  -5   9 1.60965 0.57948   1
   3  -4   9  525.37 12.9168   1
   3  -3   9 74.9084 2.72529   1
   3  -2   9  111.73 3.41256   1
   3  -1   9 61.1183 2.48552   1
   3   0   9 405.098 10.7746   1
   3   1   9 64.2492 2.13673   1
   3   2   9  112.00 2.90456   1
   3   3   9  72.273 2.01863   1
   3   4   9 520.955 12.2755   1
   3   5   9 1.76766 0.42031   1
   3   6   9 46.4194 1.27995   1
   3   7   9 33.8064 0.97508   1
   3   8   9 211.674 4.91889   1
   3   9   9 35.8767 1.08076   1
   3  10   9  155.63 3.86742   1
   3  11   9 17.6943 0.80279   1
   3  12   9 29.1987 1.13627   1
   3  13   9 4.30212 0.67669   1
   3  14   9 119.155 3.45169   1
   3  15   9 16.8682 1.00687   1
   3  16   9 43.8365 1.44034   1
   3  17   9 69.3068 2.14255   1
   3  18   9 11.6524 1.03439   1
   3  19   9 6.72108 0.80512   1
   3  20   9 8.07964 0.97416   1
   3  21   9 17.8063 1.41199   1
   4 -20   9 22.7117 1.99494   1
   4 -19   9 115.383 4.81709   1
   4 -18   9 2.87056 1.33685   1
   4 -17   9 2.27623 1.01129   1
   4 -16   9 1.91088 0.91427   1
   4 -15   9 114.216 3.41006   1
   4 -14   9 17.7393 1.16036   1
   4 -13   9 26.1064 1.22837   1
   4 -12   9 113.965  3.0099   1
   4 -11   9 4.11223  0.9315   1
   4 -10   9  57.014 1.68161   1
   4  -9   9 57.6254 1.71817   1
   4  -8   9 384.865 9.18733   1
   4  -7   9 31.4291 1.15351   1
   4  -6   9 166.115 4.27216   1
   4  -5   9 68.0239 1.92208   1
   4  -4   9 257.368 6.24362   1
   4  -3   9 129.657 3.37165   1
   4  -2   9 56.2672 1.71297   1
   4  -1   9 66.9848 2.25114   1
   4   0   9 119.551 3.26149   1
   4   1   9 66.9855 1.85848   1
   4   2   9 55.0072 1.48756   1
   4   3   9 127.234 3.06501   1
   4   4   9 257.071 5.97959   1
   4   5   9 69.8797 1.76946   1
   4   6   9 165.354 3.88406   1
   4   7   9 32.2669  0.9842   1
   4   8   9 382.883 8.88819   1
   4   9   9 57.1763 1.58756   1
   4  10   9 56.9436 1.99884   1
   4  11   9 3.29878  0.8445   1
   4  12   9 111.121 2.86713   1
   4  13   9 27.1835 1.21399   1
   4  14   9 18.0858 1.32434   1
   4  15   9 115.492  3.0247   1
   4  16   9 1.60109  0.6668   1
   4  17   9 2.36086 0.74894   1
   4  18   9 2.96308 0.79902   1
   4  19   9 113.695 4.35148   1
   4  20   9 22.2943 1.80078   1
   5 -19   9 53.3535  2.4919   1
   5 -18   9   37.22 3.41251   1
   5 -17   9 124.827 4.44308   1
   5 -16   9 3.89025 1.26813   1
   5 -15   9 6.06993   0.762   1
   5 -14   9 29.8313 1.36033   1
   5 -13   9 52.5489 1.73603   1
   5 -12   9  0.8101 0.61482   1
   5 -11   9 46.7375 2.33214   1
   5 -10   9 86.7408 2.64964   1
   5  -9   9 8.30006 0.99853   1
   5  -8   9 3.43333 0.79865   1
   5  -7   9 34.3986 1.27752   1
   5  -6   9 133.987 3.41489   1
   5  -5   9 77.5214 2.33855   1
   5  -4   9 27.8778 1.38893   1
   5  -3   9 32.4356 1.45838   1
   5  -2   9 180.606 4.66759   1
   5  -1   9 149.487 3.79893   1
   5   0   9 5.69357 0.58645   1
   5   1   9 149.145 3.63683   1
   5   2   9 178.625 4.30727   1
   5   3   9 33.5458 1.01575   1
   5   4   9 26.2443 1.00721   1
   5   5   9 75.3315 2.12797   1
   5   6   9 136.747 3.47012   1
   5   7   9 35.5286 1.14502   1
   5   8   9 4.92997 0.54954   1
   5   9   9 7.12042 0.66609   1
   5  10   9 83.2812 2.21588   1
   5  11   9 47.2704 1.64314   1
   5  12   9 0.75217 0.45372   1
   5  13   9 52.3202 1.66515   1
   5  14   9 30.3531 1.20235   1
   5  15   9 6.06449 0.62133   1
   5  16   9 3.79974 0.65854   1
   5  17   9  125.01 3.83742   1
   5  18   9 37.6557   1.777   1
   5  19   9 51.7536 2.15532   1
   6 -18   9 10.6791 1.49202   1
   6 -17   9 1.74962 1.36254   1
   6 -16   9 32.9533 2.25269   1
   6 -15   9 98.4253 6.31813   1
   6 -14   9 69.1257  2.5814   1
   6 -13   9 54.7263 2.15328   1
   6 -12   9  122.08  3.4606   1
   6 -11   9  19.123 1.15029   1
   6 -10   9 152.231 4.12114   1
   6  -9   9 25.6558 1.31881   1
   6  -8   9 89.8817 2.69979   1
   6  -7   9 16.9918 1.59531   1
   6  -6   9  61.099 2.22514   1
   6  -5   9 4.86686 1.14414   1
   6  -4   9 32.2521 1.74562   1
   6  -3   9 46.4508 1.86371   1
   6  -2   9 32.3617 1.22115   1
   6  -1   9 7.99419 0.72607   1
   6   0   9 148.086  3.6997   1
   6   1   9 6.80031 0.88128   1
   6   2   9 33.5171 1.09442   1
   6   3   9 47.8633  1.4319   1
   6   4   9 32.7378 1.12321   1
   6   5   9  4.9744 0.61551   1
   6   6   9 61.7581 1.88534   1
   6   7   9 16.0543 0.85574   1
   6   8   9 91.1511 2.55569   1
   6   9   9 26.6926 1.13865   1
   6  10   9  157.11 3.89069   1
   6  11   9   20.06 0.98864   1
   6  12   9 124.132 3.22208   1
   6  13   9 55.3712 1.80996   1
   6  14   9 70.3298 2.14214   1
   6  15   9 97.7206 3.08564   1
   6  16   9 32.2834  2.2503   1
   6  17   9 2.02704 0.71137   1
   6  18   9 9.53854 0.83325   1
   7 -16   9 3.48413 1.34158   1
   7 -15   9 17.2323 1.70341   1
   7 -14   9 60.2178 2.98271   1
   7 -13   9 38.2481 2.54485   1
   7 -12   9 119.361 4.18461   1
   7 -11   9 36.4471 2.16865   1
   7 -10   9 105.521 3.26044   1
   7  -9   9 8.41512 1.13129   1
   7  -8   9  233.15 6.58466   1
   7  -7   9 5.30342 0.98964   1
   7  -6   9 43.5296  2.9021   1
   7  -5   9 41.0592 4.67662   1
   7  -4   9 86.8936 3.00522   1
   7  -3   9 22.2366  1.3742   1
   7  -2   9   44.43 1.67329   1
   7  -1   9 18.1749 1.23022   1
   7   0   9 15.1261 1.17352   1
   7   1   9 20.0834 1.03869   1
   7   2   9 48.5605 1.72585   1
   7   3   9 23.1875  1.1019   1
   7   4   9 83.7955 2.91746   1
   7   5   9 41.0874 1.63699   1
   7   6   9 43.1495 1.31804   1
   7   7   9 5.97805 0.50865   1
   7   8   9  230.41 6.52697   1
   7   9   9  8.5429 0.66709   1
   7  10   9 108.437 2.85851   1
   7  11   9 37.6239 1.38217   1
   7  12   9 119.162 3.26111   1
   7  13   9 38.7308 1.56469   1
   7  14   9 63.7898 2.44361   1
   7  15   9 18.0376 1.29319   1
   7  16   9 3.57028  0.7484   1
   8 -14   9 13.0609 2.38625   1
   8 -13   9  43.032 4.36139   1
   8 -12   9 29.7462 3.84047   1
   8 -11   9 14.9784 1.89218   1
   8 -10   9 36.4476 2.23469   1
   8  -9   9 60.1176 2.63773   1
   8  -8   9 18.6221 1.56024   1
   8  -7   9 94.3398 2.86946   1
   8  -6   9 132.741 3.75608   1
   8  -5   9 6.98499 0.78247   1
   8  -4   9 63.3043 2.11218   1
   8  -3   9 73.8042 2.48066   1
   8  -2   9  52.156 1.79073   1
   8  -1   9 23.2169 1.12093   1
   8   0   9 41.4373 1.44762   1
   8   1   9  24.419 1.44957   1
   8   2   9 51.9646 1.65681   1
   8   3   9 72.2794 2.10737   1
   8   4   9 64.8392 1.93953   1
   8   5   9 6.65094 0.64444   1
   8   6   9 133.103 3.57659   1
   8   7   9 90.2005 2.62748   1
   8   8   9 17.0132 0.95236   1
   8   9   9  58.728 1.97611   1
   8  10   9 37.0117 1.54338   1
   8  11   9 18.3961 1.28528   1
   8  12   9 27.2967 2.12402   1
   8  13   9  45.647 1.78607   1
   8  14   9  12.558  2.0053   1
   9 -12   9 23.7146 3.52935   1
   9 -11   9 105.307 3.61375   1
   9 -10   9 1.25687 0.91114   1
   9  -9   9 45.6862 2.30845   1
   9  -8   9  5.5036 1.04457   1
   9  -7   9 93.5879 4.70845   1
   9  -6   9 63.1493 2.41453   1
   9  -5   9 92.1574 3.39202   1
   9  -4   9 19.6489  1.5709   1
   9  -3   9 6.70782 0.89555   1
   9  -2   9 61.6057 2.13271   1
   9  -1   9 41.1056 1.89954   1
   9   0   9 10.9827  0.8768   1
   9   1   9 39.0208 1.66212   1
   9   2   9 59.6734 2.03426   1
   9   3   9 6.12579 0.74315   1
   9   4   9 17.3802 1.21223   1
   9   5   9 88.2185  2.6698   1
   9   6   9 62.6465  2.1595   1
   9   7   9 95.4099  2.9201   1
   9   8   9  5.9541 1.82494   1
   9   9   9 46.0228 1.83697   1
   9  10   9  1.3897 0.74477   1
   9  11   9 108.289 3.28386   1
   9  12   9 23.5874 1.42646   1
  10  -8   9 9.28286 1.28887   1
  10  -7   9 24.5602 2.65254   1
  10  -6   9 2.83946 1.46822   1
  10  -5   9 18.6466 1.49001   1
  10  -4   9 1.34842  0.9574   1
  10  -3   9 59.8704 2.95375   1
  10  -2   9 21.3142 1.79197   1
  10  -1   9 22.7287 3.92501   1
  10   0   9 3.96326 0.88876   1
  10   1   9 22.9201 1.49329   1
  10   2   9 21.2289  1.5076   1
  10   3   9 58.0304 2.06934   1
  10   4   9 1.60739  0.7674   1
  10   5   9 18.9764 1.37899   1
  10   6   9 2.92017 0.79285   1
  10   7   9 25.4897 1.47719   1
  10   8   9 10.2834  1.2496   1
   0   0  10 18.3706 0.81859   1
   0   1  10 0.06916 0.40789   1
   0   2  10 98.5125 2.36853   1
   0   3  10  256.31 5.94094   1
   0   4  10 139.606  3.2964   1
   0   5  10 153.078 3.69882   1
   0   6  10 167.068 4.01025   1
   0   7  10 242.302 5.74647   1
   0   8  10 317.401 7.48862   1
   0   9  10 35.2781 1.33051   1
   0  10  10 18.2805 1.38403   1
   0  11  10 64.1516 1.86063   1
   0  12  10 75.2927 2.25799   1
   0  13  10 36.6728 1.42465   1
   0  14  10 212.308 5.48076   1
   0  15  10 14.8638 2.63221   1
   0  16  10 0.41049 0.72548   1
   0  17  10 20.9388 1.46995   1
   0  18  10 140.937 6.39943   1
   0  19  10 1.02601 1.41201   1
   0  20  10 5.55564 2.07751   1
   1 -20  10 50.0666 3.39249   1
   1 -19  10 4.63703 1.39973   1
   1 -18  10 0.00642 1.24592   1
   1 -17  10  6.3252 1.23981   1
   1 -16  10 127.611 4.07366   1
   1 -15  10  43.014 3.69295   1
   1 -14  10  39.158 2.20889   1
   1 -13  10 0.38498 0.85047   1
   1 -12  10 208.705 5.63352   1
   1 -11  10 80.1557 2.39349   1
   1 -10  10 289.539  7.3654   1
   1  -9  10  35.376 1.30042   1
   1  -8  10 106.277 2.98905   1
   1  -7  10 176.743 4.32818   1
   1  -6  10 213.463  5.0963   1
   1  -5  10 156.669  3.8874   1
   1  -4  10 111.681 2.86839   1
   1  -3  10 97.4961 2.53268   1
   1  -2  10 8.97461  0.5738   1
   1  -1  10 127.979 3.11608   1
   1   0  10  7.1354 0.54571   1
   1   1  10 128.685 3.13043   1
   1   2  10 9.16433  0.5274   1
   1   3  10 97.0044 2.35402   1
   1   4  10 114.201 2.76188   1
   1   5  10 156.533 3.67468   1
   1   6  10 209.184 4.90765   1
   1   7  10 176.187 4.17687   1
   1   8  10 107.316 2.62908   1
   1   9  10 36.0755  1.1745   1
   1  10  10 289.561 6.93525   1
   1  11  10 79.6414 2.14966   1
   1  12  10 209.077 5.13775   1
   1  13  10 1.06714 0.65542   1
   1  14  10 37.9404 2.27478   1
   1  15  10 45.6808 2.65413   1
   1  16  10 131.321 3.51425   1
   1  17  10 5.42017 1.15073   1
   1  18  10-0.13795 3.74118   1
   1  19  10 6.06795  0.8992   1
   1  20  10 46.3937 3.93785   1
   2 -19  10 19.7788 1.78712   1
   2 -18  10 15.1645 3.93523   1
   2 -17  10 18.9063 3.00793   1
   2 -16  10 31.3402  2.8961   1
   2 -15  10 13.2346 1.77958   1
   2 -14  10 66.0281 2.84837   1
   2 -13  10 33.1079 2.34735   1
   2 -12  10 173.055 5.28959   1
   2 -11  10 179.005 4.93518   1
   2 -10  10 130.784 3.44751   1
   2  -9  10 81.2036 2.49685   1
   2  -8  10 149.513 3.76837   1
   2  -7  10 122.286 3.13231   1
   2  -6  10 86.2913  2.5939   1
   2  -5  10  253.26 6.07151   1
   2  -4  10 20.4169 1.14283   1
   2  -3  10 32.6587 1.11468   1
   2  -2  10 17.3445 0.81497   1
   2  -1  10 331.993 7.88786   1
   2   0  10 246.795 5.76802   1
   2   1  10 328.071 7.61452   1
   2   2  10  17.639 0.65102   1
   2   3  10 32.0893 0.93032   1
   2   4  10 19.3966  0.7042   1
   2   5  10 252.639 5.85683   1
   2   6  10 84.0359 2.07402   1
   2   7  10 122.301 2.95019   1
   2   8  10 148.403 3.55074   1
   2   9  10 79.3812 2.11682   1
   2  10  10 132.867 3.24842   1
   2  11  10 185.845 4.58938   1
   2  12  10 176.467  4.4216   1
   2  13  10 32.4921 1.34399   1
   2  14  10 66.0422 2.32588   1
   2  15  10 11.5809 0.81619   1
   2  16  10 32.4192 2.04385   1
   2  17  10 22.8543 1.56112   1
   2  18  10 13.7566 1.61003   1
   2  19  10 18.4342 1.58799   1
   3 -19  10 13.6636  2.9091   1
   3 -18  10 19.4182 3.75931   1
   3 -17  10  23.774 3.68432   1
   3 -16  10 12.5876 2.00008   1
   3 -15  10  1.2574 0.96371   1
   3 -14  10 50.9417 2.57645   1
   3 -13  10 75.3964 4.37266   1
   3 -12  10 0.96815 1.02256   1
   3 -11  10 10.2534 1.03589   1
   3 -10  10 32.7332 1.39862   1
   3  -9  10 154.346 3.97951   1
   3  -8  10 43.1201 1.55353   1
   3  -7  10 63.7068  1.9675   1
   3  -6  10 102.334 2.70063   1
   3  -5  10  33.724 1.20395   1
   3  -4  10 73.2738 2.11663   1
   3  -3  10 399.218 9.61332   1
   3  -2  10 156.537 4.00901   1
   3  -1  10 259.777 6.36023   1
   3   0  10 4.03422 0.70004   1
   3   1  10 261.365 6.17291   1
   3   2  10 158.092 3.75866   1
   3   3  10 398.254 9.29345   1
   3   4  10 72.7683 1.85973   1
   3   5  10 34.4455 1.10606   1
   3   6  10 102.338   2.493   1
   3   7  10 63.7148 1.72576   1
   3   8  10 41.5342 1.36066   1
   3   9  10  153.04 3.71624   1
   3  10  10 33.9431  1.2692   1
   3  11  10 10.7398 0.93678   1
   3  12  10 1.22716 0.58754   1
   3  13  10 77.9201 2.25606   1
   3  14  10 51.5178 1.62213   1
   3  15  10  1.4204 0.54956   1
   3  16  10 12.1501 1.23374   1
   3  17  10  22.312 5.14606   1
   3  18  10 18.7602 1.46868   1
   3  19  10 14.2095 1.45137   1
   4 -18  10 7.59553 1.49051   1
   4 -17  10 31.4501 3.30941   1
   4 -16  10 0.88914 2.08945   1
   4 -15  10 13.3323 2.04501   1
   4 -14  10  9.7028 1.39266   1
   4 -13  10 31.9874  2.2997   1
   4 -12  10  0.6678 0.70714   1
   4 -11  10  25.951 2.10799   1
   4 -10  10 51.8998 1.93793   1
   4  -9  10 6.84824 0.92618   1
   4  -8  10 66.2632 2.12205   1
   4  -7  10   58.53 2.07243   1
   4  -6  10  138.95 3.83728   1
   4  -5  10 259.607 6.66543   1
   4  -4  10 149.814 3.93882   1
   4  -3  10 23.2047 2.06335   1
   4  -2  10 90.0059 2.74728   1
   4  -1  10 378.954 9.09133   1
   4   0  10 11.3086 0.75996   1
   4   1  10  379.38 8.95493   1
   4   2  10 90.4572 2.35924   1
   4   3  10 23.3602 0.91738   1
   4   4  10 149.755 3.59509   1
   4   5  10 258.975 6.14907   1
   4   6  10 140.539 3.51145   1
   4   7  10 59.4261 1.64058   1
   4   8  10 67.1982 2.00222   1
   4   9  10  9.5935 1.05891   1
   4  10  10 52.2534 1.60446   1
   4  11  10  27.427 1.17124   1
   4  12  10 0.69036 0.58202   1
   4  13  10 32.6659 1.66701   1
   4  14  10 10.1959 1.13211   1
   4  15  10 15.1227 1.37884   1
   4  16  10 2.71188 0.87818   1
   4  17  10  35.993 1.75172   1
   4  18  10 6.83999 1.02994   1
   5 -17  10 7.08932 3.49351   1
   5 -16  10 0.73966 1.91033   1
   5 -15  10 5.77099 4.58765   1
   5 -14  10 5.88688 1.92772   1
   5 -13  10 0.31272 1.75851   1
   5 -12  10 13.6394 1.23731   1
   5 -11  10 2.26724 0.93938   1
   5 -10  10 1.51967 0.85204   1
   5  -9  10 122.376 3.59814   1
   5  -8  10 26.9997 1.73955   1
   5  -7  10  54.143 2.78417   1
   5  -6  10 33.3679 2.25962   1
   5  -5  10  129.88 3.93288   1
   5  -4  10 123.447 4.22576   1
   5  -3  10 208.954 5.32743   1
   5  -2  10 20.3984 1.10091   1
   5  -1  10 21.0695 1.03758   1
   5   0  10 345.815 8.32688   1
   5   1  10 22.2129 1.25713   1
   5   2  10 21.0141 1.09776   1
   5   3  10 213.767  5.1244   1
   5   4  10  131.08 3.27676   1
   5   5  10 128.419 3.20303   1
   5   6  10 37.1466 1.32074   1
   5   7  10 57.4432 1.62516   1
   5   8  10 29.2116 1.20153   1
   5   9  10  123.95   3.179   1
   5  10  10 1.89687 0.52256   1
   5  11  10 3.67261 0.52909   1
   5  12  10 15.1076 1.36691   1
   5  13  10 1.69277 0.67883   1
   5  14  10 7.92894 1.08436   1
   5  15  10 4.06614 0.87417   1
   5  16  10-0.95219 1.54917   1
   5  17  10 8.16312 0.88725   1
   6 -15  10 2.16701 2.51099   1
   6 -14  10 3.77303 1.43318   1
   6 -13  10 14.1408 1.76509   1
   6 -12  10 19.2526 6.57049   1
   6 -11  10 20.5421 3.51057   1
   6 -10  10 19.0068  1.8254   1
   6  -9  10 20.2754 1.80693   1
   6  -8  10 2.63155  1.1049   1
   6  -7  10 100.666 3.55105   1
   6  -6  10 16.9755 1.65144   1
   6  -5  10 192.625 6.67983   1
   6  -4  10 28.1864 1.78918   1
   6  -3  10 15.7142 1.43941   1
   6  -2  10 175.589 4.73282   1
   6  -1  10 161.887 4.21007   1
   6   0  10 24.5347 1.28501   1
   6   1  10 162.743 4.23345   1
   6   2  10 177.347 4.51839   1
   6   3  10  18.141 1.05742   1
   6   4  10 30.7044 1.44065   1
   6   5  10 200.991 5.11056   1
   6   6  10 18.4341 1.16444   1
   6   7  10 98.2878 3.25434   1
   6   8  10 3.50698 0.51837   1
   6   9  10 21.5048 1.00836   1
   6  10  10 21.2349 1.03876   1
   6  11  10 22.8078 1.23687   1
   6  12  10 16.6624 1.09117   1
   6  13  10 18.5787 1.77121   1
   6  14  10 5.71088  0.8049   1
   6  15  10 2.15862 0.83554   1
   7 -14  10 14.3009  2.1624   1
   7 -13  10 22.9163 2.03399   1
   7 -12  10   16.47  1.6634   1
   7 -11  10 5.64566 1.69424   1
   7 -10  10  1.1574 1.50613   1
   7  -9  10 23.3485 2.25689   1
   7  -8  10 8.08375 1.39779   1
   7  -7  10 66.7156 3.11443   1
   7  -6  10 33.6221 1.77543   1
   7  -5  10 0.74407 0.76661   1
   7  -4  10 15.4837 1.68251   1
   7  -3  10 240.662  6.7013   1
   7  -2  10 16.6529 1.88091   1
   7  -1  10 108.945  4.1476   1
   7   0  10 5.35835 0.68734   1
   7   1  10 107.515 3.59046   1
   7   2  10 17.3938 1.18952   1
   7   3  10 243.828  6.3678   1
   7   4  10 16.6846 1.05836   1
   7   5  10  0.0778 0.56912   1
   7   6  10 36.3968 1.48319   1
   7   7  10 66.9057 2.18052   1
   7   8  10 8.56632 0.73652   1
   7   9  10 20.5633  1.2427   1
   7  10  10 1.08457 0.76277   1
   7  11  10 6.49498 1.32056   1
   7  12  10 16.2226 1.15379   1
   7  13  10 26.6236 1.40099   1
   7  14  10 17.2056 2.54039   1
   8 -11  10 53.4628   2.472   1
   8 -10  10  51.109 2.19851   1
   8  -9  10 5.23317 0.94813   1
   8  -8  10 39.9035 2.41931   1
   8  -7  10 15.7637 1.74209   1
   8  -6  10 27.0879 1.67903   1
   8  -5  10 68.5896 2.48544   1
   8  -4  10 23.7152 2.42962   1
   8  -3  10 34.8225 1.97707   1
   8  -2  10 30.1517 1.91912   1
   8  -1  10 120.136 4.08901   1
   8   0  10 11.6209 1.08387   1
   8   1  10 120.188 3.65933   1
   8   2  10 30.2628 1.62685   1
   8   3  10 30.1888 1.64304   1
   8   4  10 24.5833 1.54708   1
   8   5  10 65.3999 4.47381   1
   8   6  10  24.532 1.48553   1
   8   7  10 13.9573 1.00784   1
   8   8  10 41.1696 1.85375   1
   8   9  10 6.15798 0.83949   1
   8  10  10 51.7174 1.89457   1
   8  11  10 57.3507 2.03467   1
   9  -7  10 23.0451 1.70365   1
   9  -6  10 41.8986 2.03113   1
   9  -5  10 6.71209 0.98161   1
   9  -4  10 4.09926 0.94459   1
   9  -3  10  42.475 2.02016   1
   9  -2  10   2.617 1.14622   1
   9  -1  10 52.4519 2.24231   1
   9   0  10 4.87455  1.6169   1
   9   1  10 49.8688 2.25056   1
   9   2  10 1.66032 0.91336   1
   9   3  10 42.6726  2.0944   1
   9   4  10 3.82734 0.85662   1
   9   5  10 7.44078  0.8155   1
   9   6  10 41.6566 1.72636   1
   9   7  10 22.5027 1.39745   1
   0   1  11  3.8559 0.60895   1
   0   2  11 6.48308 0.71021   1
   0   3  11 34.8635 1.81223   1
   0   4  11 5.03497 0.87197   1
   0   5  11 9.64281 0.81839   1
   0   6  11 42.1005 1.93329   1
   0   7  11 11.5529 1.02458   1
   0   8  11 41.5005 1.57271   1
   0   9  11 34.9119 1.48817   1
   0  10  11 3.25609 0.72612   1
   0  11  11 39.6353 2.21092   1
   0  12  11 124.698 3.52424   1
   0  13  11 2.23398 1.00966   1
   0  14  11 29.7337 4.96519   1
   0  15  11  41.628  7.7768   1
   0  16  11 18.3832 4.49691   1
   0  17  11 3.18611 3.13544   1
   1 -16  11 56.6412 2.66709   1
   1 -15  11 23.8685 5.28667   1
   1 -14  11 37.7177 2.26422   1
   1 -13  11 57.2023 2.14693   1
   1 -12  11 2.88575 1.03117   1
   1 -11  11 9.64108 1.25057   1
   1 -10  11 90.2348  2.7039   1
   1  -9  11 81.8107 2.46786   1
   1  -8  11 68.4812 2.13791   1
   1  -7  11 26.3501 1.60909   1
   1  -6  11 16.6914 1.22072   1
   1  -5  11 20.9062 1.06835   1
   1  -4  11  48.639 1.56135   1
   1  -3  11 76.8025 2.30622   1
   1  -2  11 150.347 4.47728   1
   1  -1  11 48.8448 1.55358   1
   1   0  11  5.3324 0.55443   1
   1   1  11 50.6605 1.50361   1
   1   2  11 151.616 3.76116   1
   1   3  11 78.8371 2.38062   1
   1   4  11 48.9185 1.43954   1
   1   5  11 21.1779 0.96083   1
   1   6  11 16.0215  0.9706   1
   1   7  11 25.9161  1.0915   1
   1   8  11 68.0076 1.98671   1
   1   9  11  82.031 2.30296   1
   1  10  11 89.1461 2.49522   1
   1  11  11 10.6624  1.4913   1
   1  12  11 2.45542 0.70413   1
   1  13  11 57.2221 1.93828   1
   1  14  11 38.9366 3.02533   1
   1  15  11 23.2357 2.53237   1
   1  16  11 63.3435 2.89075   1
   2 -17  11 84.9604  5.3981   1
   2 -16  11 20.0212 2.47669   1
   2 -15  11 4.07512 1.96324   1
   2 -14  11 15.5022 1.42666   1
   2 -13  11 21.2178 2.00554   1
   2 -12  11 34.7053  2.6883   1
   2 -11  11 13.5347 1.28639   1
   2 -10  11 20.8606 1.43616   1
   2  -9  11 0.28879 0.72447   1
   2  -8  11 29.0351 1.67437   1
   2  -7  11 3.98467 1.06043   1
   2  -6  11 68.5886 2.71336   1
   2  -5  11 7.21232 0.91899   1
   2  -4  11 13.6778 0.90368   1
   2  -3  11 25.7873  1.2485   1
   2  -2  11 22.7912 1.14748   1
   2  -1  11  52.197 1.67503   1
   2   0  11 56.5224 1.74491   1
   2   1  11 52.3536 1.65446   1
   2   2  11 22.8827 1.04047   1
   2   3  11 27.6054 1.04347   1
   2   4  11 12.6945 0.76676   1
   2   5  11 8.16212 0.75925   1
   2   6  11 70.8537 2.07253   1
   2   7  11 4.17653 0.54548   1
   2   8  11 32.0616 1.20023   1
   2   9  11 1.42722 0.54617   1
   2  10  11 21.6087 1.18323   1
   2  11  11 13.9785  0.9947   1
   2  12  11 36.7869 1.62753   1
   2  13  11 19.5131 1.60457   1
   2  14  11 12.6784 1.57837   1
   2  15  11  4.0157 0.96047   1
   2  16  11 17.9895 1.52003   1
   2  17  11  84.839  3.4918   1
   3 -16  11 38.9946 2.46448   1
   3 -15  11 137.842 4.74965   1
   3 -14  11 75.8717 7.77738   1
   3 -13  11 32.8708 5.69399   1
   3 -12  11 29.8649 2.24261   1
   3 -11  11 38.4769 2.58597   1
   3 -10  11 36.1334 2.37945   1
   3  -9  11 34.3969 2.36856   1
   3  -8  11 26.1138 1.70755   1
   3  -7  11 79.3684 3.00485   1
   3  -6  11 54.7132 2.44788   1
   3  -5  11 65.6852 2.59177   1
   3  -4  11 73.8912 2.96365   1
   3  -3  11 125.553 3.80074   1
   3  -2  11 62.2282 2.13479   1
   3  -1  11 51.8567 1.66466   1
   3   0  11 18.5839 1.02025   1
   3   1  11 50.7373 1.64413   1
   3   2  11 64.4025 2.03344   1
   3   3  11 124.905 3.32745   1
   3   4  11 80.0816  2.3115   1
   3   5  11 66.5873 2.03858   1
   3   6  11 54.2303 1.85817   1
   3   7  11 79.9186 2.24896   1
   3   8  11  27.408 1.22113   1
   3   9  11 36.4754 1.35318   1
   3  10  11 35.6837 1.54942   1
   3  11  11 37.1702 1.45999   1
   3  12  11 31.1779 2.18309   1
   3  13  11 26.2975 1.81556   1
   3  14  11  70.606 2.43464   1
   3  15  11 129.854  4.1328   1
   3  16  11 35.7421 2.34465   1
   4 -15  11 21.7497 3.11375   1
   4 -14  11 125.363  5.5102   1
   4 -13  11 78.6312 5.01634   1
   4 -12  11 21.9649 5.81121   1
   4 -11  11 21.7175 2.97481   1
   4 -10  11 102.385  3.6969   1
   4  -9  11 25.8695  1.8897   1
   4  -8  11 95.8783 3.18468   1
   4  -7  11 24.6227 2.21012   1
   4  -6  11 4.88299  1.6109   1
   4  -5  11 43.8229 3.04449   1
   4  -4  11 161.811 4.51156   1
   4  -3  11 51.0835 1.93419   1
   4  -2  11 15.7606 1.24618   1
   4  -1  11 7.49331 0.84952   1
   4   0  11 144.538 3.99045   1
   4   1  11 7.80078 0.73668   1
   4   2  11  17.167 1.19717   1
   4   3  11 54.0426 1.81062   1
   4   4  11 162.613 4.44876   1
   4   5  11 45.4688   1.993   1
   4   6  11 4.30112 0.67235   1
   4   7  11 27.0484 1.25858   1
   4   8  11 98.2859 3.13545   1
   4   9  11 27.6645 1.40155   1
   4  10  11  103.52 2.88684   1
   4  11  11 19.1732 1.34111   1
   4  12  11 17.4115 2.05889   1
   4  13  11 79.1677 3.53877   1
   4  14  11 128.532 3.77586   1
   4  15  11 20.9226 1.37536   1
   5 -14  11  3.0567 3.90291   1
   5 -13  11 19.3389 3.26153   1
   5 -12  11 212.216 10.0992   1
   5 -11  11 6.53942 1.88398   1
   5 -10  11 103.178 3.64053   1
   5  -9  11 49.6129  2.6625   1
   5  -8  11 211.089 6.77771   1
   5  -7  11 6.91431 1.25607   1
   5  -6  11  160.89 4.73633   1
   5  -5  11 4.33015  0.9229   1
   5  -4  11 40.1752 1.84911   1
   5  -3  11 65.7534 2.31863   1
   5  -2  11 60.4723 2.16396   1
   5  -1  11 113.463  3.3312   1
   5   0  11 11.2951 1.42236   1
   5   1  11 114.686 3.18616   1
   5   2  11 62.4913 2.02665   1
   5   3  11 69.9396 2.51662   1
   5   4  11 44.9486 1.85769   1
   5   5  11 5.21736 0.80853   1
   5   6  11 164.053 4.30289   1
   5   7  11 6.78162 0.67743   1
   5   8  11 207.175 5.46087   1
   5   9  11 51.5393 2.42708   1
   5  10  11 90.2893 6.52691   1
   5  11  11 8.11831 0.76108   1
   5  12  11 216.444 6.19044   1
   5  13  11 15.5533 1.10886   1
   5  14  11 1.45655 0.71049   1
   6 -12  11  28.817 3.49794   1
   6 -11  11 13.1161 2.01765   1
   6 -10  11  135.15 5.07914   1
   6  -9  11 36.2428 3.44128   1
   6  -8  11 88.8087 4.87345   1
   6  -7  11 17.7229 2.53817   1
   6  -6  11 81.4128 2.77303   1
   6  -5  11 102.299 3.11846   1
   6  -4  11 71.8747 3.31305   1
   6  -3  11 26.5138 2.30197   1
   6  -2  11  7.2357  1.2806   1
   6  -1  11 118.918 5.85505   1
   6   0  11 19.3191 2.22103   1
   6   1  11 120.902 7.16731   1
   6   2  11 8.76784 0.90489   1
   6   3  11 28.3929 1.88833   1
   6   4  11 68.7997 2.93956   1
   6   5  11 105.822  3.1947   1
   6   6  11 76.9304 2.99926   1
   6   7  11 16.2831 1.11605   1
   6   8  11 90.5214 2.79273   1
   6   9  11 40.1974  1.8552   1
   6  10  11 142.536 4.83527   1
   6  11  11 12.1133 0.92207   1
   6  12  11 25.1931 1.89997   1
   7 -10  11 14.6471 1.24307   1
   7  -9  11 12.6068 1.73041   1
   7  -8  11 18.3509 1.60407   1
   7  -7  11 109.498 3.54222   1
   7  -6  11 23.7982 2.02613   1
   7  -5  11  4.7701 1.54098   1
   7  -4  11 5.03892 1.37905   1
   7  -3  11 148.348 5.86019   1
   7  -2  11 43.3829 4.62682   1
   7  -1  11 34.7746 4.23763   1
   7   1  11 31.2242 3.13441   1
   7   2  11 39.9217 2.23276   1
   7   3  11 149.744 5.36441   1
   7   4  11  4.7351  0.8426   1
   7   5  11 4.70421 0.98169   1
   7   6  11 21.3781 1.71683   1
   7   7  11  106.98 3.80338   1
   7   8  11 18.3099 1.29424   1
   7   9  11 11.6572 1.01724   1
   7  10  11 14.4255  1.0313   1
   8  -6  11 22.3072 1.68535   1
   8  -5  11 53.7106 2.25634   1
   8  -4  11 6.55341 1.19386   1
   8  -3  11  3.5539 0.91372   1
   8  -2  11 4.29845 1.12345   1
   8  -1  11 63.5532 3.38905   1
   8   0  11 6.42857  1.7349   1
   8   1  11 62.1456 2.76887   1
   8   2  11 3.76334 1.09588   1
   8   3  11 2.60593 1.03094   1
   8   4  11 7.70699   1.152   1
   8   5  11 56.4016 2.19753   1
   8   6  11 22.3963 1.58226   1
   0   0  12 2.31836 3.47308   1
   0   1  12 140.143 3.95031   1
   0   2  12 75.8642 3.25594   1
   0   3  12 559.413 16.4625   1
   0   4  12    4.92 1.92945   1
   0   5  12 44.1167 3.00879   1
   0   6  12 191.698 6.05142   1
   0   7  12  317.80 8.77895   1
   0   8  12 1.03896 0.88531   1
   0   9  12 109.382 4.32296   1
   0  10  12  17.838 3.14515   1
   0  11  12 64.1379 3.92493   1
   0  12  12  39.145 4.23896   1
   0  13  12 14.9214 5.85338   1
   0  14  12 4.00296 1.44956   1
   1 -14  12  61.794 6.15507   1
   1 -13  12 5.79823  6.0853   1
   1 -12  12 8.94765 2.27707   1
   1 -11  12 69.2437 3.99151   1
   1 -10  12 10.7126 1.75413   1
   1  -9  12 55.5357 3.18176   1
   1  -8  12 54.7132 2.59945   1
   1  -7  12 99.5031 3.15572   1
   1  -6  12 4.96594 1.10371   1
   1  -5  12 333.892 10.3958   1
   1  -4  12 119.479 5.27351   1
   1  -3  12 12.5849 1.06263   1
   1  -2  12 39.6792 3.16398   1
   1  -1  12 350.771 9.49153   1
   1   0  12 65.3658 2.96908   1
   1   1  12 350.415 10.3939   1
   1   2  12 39.5353 2.28178   1
   1   3  12 14.7535 1.56031   1
   1   4  12 120.743 3.83576   1
   1   5  12 335.404   9.263   1
   1   6  12 5.78676 0.95897   1
   1   7  12 101.022  3.1325   1
   1   8  12 57.6892 2.27288   1
   1   9  12 55.6557 6.82122   1
   1  10  12 12.2041 3.41466   1
   1  11  12  78.132 8.17743   1
   1  12  12 5.54886 3.75899   1
   1  13  12  7.5754 2.90763   1
   1  14  12 53.6684 3.13055   1
   2 -13  12 22.6018 2.99913   1
   2 -12  12  104.19  5.3152   1
   2 -11  12 22.0331 2.92943   1
   2 -10  12 122.384  5.9673   1
   2  -9  12 78.1238 3.71228   1
   2  -8  12 39.0439 2.82801   1
   2  -7  12  23.376 2.07189   1
   2  -6  12 121.834  4.6043   1
   2  -5  12    9.60 1.90505   1
   2  -4  12 33.8877 2.13057   1
   2  -3  12 183.601 5.44895   1
   2  -2  12 33.7606 2.07149   1
   2  -1  12 98.1196 3.33012   1
   2   0  12 174.076 5.17578   1
   2   1  12 98.7482 3.28791   1
   2   2  12 34.5601 2.03568   1
   2   3  12 185.258  5.4872   1
   2   4  12 35.7448 2.06833   1
   2   5  12 9.14722 1.20705   1
   2   6  12 124.099 4.42833   1
   2   7  12  29.391 2.54066   1
   2   8  12 44.0868 5.06064   1
   2   9  12 86.0792  10.034   1
   2  10  12  116.61 9.74539   1
   2  11  12  16.037 4.00912   1
   2  12  12 111.393 12.8847   1
   2  13  12 24.3858 2.08666   1
   3 -13  12 69.6077 4.34788   1
   3 -12  12 70.6844 4.28047   1
   3 -11  12 30.2184 3.10518   1
   3 -10  12 44.4561  7.7948   1
   3  -9  12 21.1369  2.4143   1
   3  -8  12 115.908 4.65193   1
   3  -7  12  39.754 2.91946   1
   3  -6  12 5.80673  1.1948   1
   3  -5  12 45.0396  2.0243   1
   3  -4  12 5.35405 0.93207   1
   3  -3  12 5.82177 0.93829   1
   3  -2  12 13.9685 1.13858   1
   3  -1  12 32.4934  1.7879   1
   3   0  12 19.0188 1.56308   1
   3   1  12 32.9351 1.77945   1
   3   2  12 15.8384 1.46309   1
   3   3  12 6.59302 0.91788   1
   3   4  12 6.29299  0.9069   1
   3   5  12 50.0451 2.00472   1
   3   6  12 7.42522 0.94433   1
   3   7  12 44.7635 3.08589   1
   3   8  12  118.60 4.36027   1
   3   9  12 20.5378  2.2015   1
   3  10  12 51.4788 3.33242   1
   3  11  12 27.8095 2.16464   1
   3  12  12 68.9882 3.19801   1
   3  13  12 70.4482 4.48679   1
   4 -11  12 17.1471  2.9651   1
   4 -10  12 49.4387 3.57978   1
   4  -9  12 35.4676  6.0092   1
   4  -8  12 5.81551  2.0897   1
   4  -7  12 16.2618 1.85236   1
   4  -6  12 40.4955 2.01213   1
   4  -5  12  47.994 3.73438   1
   4  -4  12 76.2978 2.95601   1
   4  -3  12 14.7769 1.30044   1
   4  -2  12 45.4887 2.02002   1
   4  -1  12  13.868 1.31212   1
   4   0  12  59.201 2.24873   1
   4   1  12 15.6614   2.243   1
   4   2  12 47.2991 2.10124   1
   4   3  12  16.643 1.60598   1
   4   4  12 79.2017 3.00588   1
   4   5  12 46.4231 3.76827   1
   4   6  12 47.2212 3.46744   1
   4   7  12  17.147 1.43878   1
   4   8  12 7.30324 1.28547   1
   4   9  12 32.3642 1.86036   1
   4  10  12 44.0017 3.71609   1
   4  11  12 13.8955 5.57022   1
   5 -10  12 13.8705 2.23021   1
   5  -9  12 4.68309 1.22302   1
   5  -8  12 16.5357 1.51402   1
   5  -7  12 15.6133 1.50157   1
   5  -6  12 94.1696 5.58092   1
   5  -5  12 7.00428 1.13806   1
   5  -4  12 11.3531  2.6044   1
   5  -3  12  14.981 2.47307   1
   5  -2  12 69.6264 3.08919   1
   5  -1  12 9.23508 1.82266   1
   5   0  12 50.4184 2.87795   1
   5   1  12 8.21019 1.48756   1
   5   2  12 67.2362 2.80603   1
   5   3  12 16.8857 1.80326   1
   5   4  12 12.1935 1.84583   1
   5   5  12 6.42778 1.93483   1
   5   6  12 99.5933 4.08673   1
   5   7  12 15.7428 1.70257   1
   5   8  12  14.109 1.67344   1
   5   9  12 3.45867  0.8606   1
   5  10  12 16.8557  3.9593   1
   6  -7  12 7.23248 1.25648   1
   6  -6  12  34.568 2.47789   1
   6  -5  12 15.5194 1.38773   1
   6  -4  12   59.25 2.39941   1
   6  -3  12 3.73536 1.02475   1
   6  -2  12 37.7696 2.44484   1
   6  -1  12  19.421 1.76615   1
   6   0  12 7.05752 1.11886   1
   6   1  12 22.1807  1.8073   1
   6   2  12 40.8574 3.44337   1
   6   3  12 4.65868 1.04859   1
   6   4  12 60.9865 6.60555   1
   6   5  12 13.5431 1.67091   1
   6   6  12 31.0912 4.07822   1
   6   7  12 6.90577 0.93352   1
   0   1  13 9.53048 2.40784   1
   0   2  13 38.3161 3.98167   1
   0   3  13 9.15267 2.43703   1
   0   4  13 95.9822  4.9624   1
   0   5  13 41.7811 3.12019   1
   0   6  13 2.68963 1.39849   1
   0   7  13 2.86009 1.37067   1
   0   8  13 43.1456 2.56197   1
   0   9  13 156.087 15.9807   1
   1  -9  13 10.6061 2.28851   1
   1  -8  13 4.92048 1.91561   1
   1  -7  13 26.8679 3.41603   1
   1  -6  13 73.6956 3.69419   1
   1  -5  13 9.60693 2.14697   1
   1  -4  13 31.1264 3.85754   1
   1  -3  13 28.4781 4.39471   1
   1  -2  13 47.7936 4.18259   1
   1  -1  13 36.5241   4.017   1
   1   0  13 101.086 5.47441   1
   1   1  13   33.94 3.97142   1
   1   2  13  46.254 3.29732   1
   1   3  13 28.4443 2.48784   1
   1   4  13  27.677 3.08406   1
   1   5  13 10.3808 2.10775   1
   1   6  13 76.5452 5.69465   1
   1   7  13 27.6898 3.13191   1
   1   8  13 6.15309 1.90245   1
   1   9  13 11.9109 4.54022   1
   2  -8  13 20.3965 2.43581   1
   2  -7  13 17.1449 2.31471   1
   2  -6  13 18.6145 2.79532   1
   2  -5  13 15.7395 2.48352   1
   2  -4  13  41.527 3.53814   1
   2  -3  13 53.3907 9.27802   1
   2  -1  13 18.3161 4.18553   1
   2   0  13 29.6954 4.41061   1
   2   1  13 12.4639 2.30467   1
   2   2  13 156.037 10.5848   1
   2   3  13 56.1065 5.75109   1
   2   4  13 46.6343 4.75226   1
   2   5  13 19.4251 2.79151   1
   2   6  13 14.3897 3.91035   1
   2   7  13 15.9184 2.81037   1
   2   8  13  18.822 2.83621   1
   3  -7  13 59.2523 3.78037   1
   3  -6  13 42.2308 3.83163   1
   3  -5  13 3.36702 1.62815   1
   3  -4  13 65.7597 3.52359   1
   3  -3  13 55.7256 5.39204   1
   3  -2  13 7.69668 3.30861   1
   3  -1  13 2.50835 1.55322   1
   3   0  13 141.185 6.75633   1
   3   1  13 3.25583 1.59075   1
   3   2  13 12.4883 2.48574   1
   3   3  13 56.5041 3.38211   1
   3   4  13 68.3277 3.55328   1
   3   5  13 5.75221 1.73755   1
   3   6  13 43.9037 3.30521   1
   3   7  13 55.2537 3.49994   1
   4  -5  13 69.1696 10.6048   1
   4  -4  13 50.9624 3.64447   1
   4  -3  13 48.0038 7.70851   1
   4  -2  13 19.8845 3.94012   1
   4  -1  13 35.9426 7.58122   1
   4   0  13  3.8083  2.2079   1
   4   1  13 36.8765 3.77614   1
   4   2  13  22.962  3.1576   1
   4   3  13 48.8214 3.12298   1
   4   4  13 51.2185 3.09252   1
   4   5  13 69.3732 3.63048   1
   0   0   0    0.00    0.00   1
