# Supplementary material for: Advancing dynamic quantum crystallography: enhanced models for accurate structures and thermodynamic properties
Source: IUCrJ. 2025 Jan 1;12(Pt 1):123–36. doi: 10.1107/S2052252524011862 (PMC11707699; doi:10.1107/S2052252524011862)
Supplement: Supplementary file 1 [file m-12-00123-sup1.zip › cify_rev2/hkl-fcf/naf100.fcf]

#
# h,k,l, Fc-squared, Fo-squared, sigma(Fo-squared), status flag
#
data_naf100
_shelx_title ' 100'
_shelx_refln_list_code          4
_shelx_F_calc_maximum       51.06
_exptl_crystal_F_000       136.00
_reflns_d_resolution_high  0.4341

loop_
 _space_group_symop_operation_xyz
 'x, y, z'
 '-x, y+1/2, -z+1/2'
 '-x, -y, -z'
 'x, -y-1/2, z-1/2'

_cell_length_a     7.8248
_cell_length_b     5.9349
_cell_length_c     8.0997
_cell_angle_alpha  90.000
_cell_angle_beta  114.441
_cell_angle_gamma  90.000

_shelx_F_squared_multiplier     1.000

loop_
 _refln_index_h
 _refln_index_k
 _refln_index_l
 _refln_F_squared_calc
 _refln_F_squared_meas
 _refln_F_squared_sigma
 _refln_observed_status
   1   0   0        990.74        985.84        15.88 o
   2   0   0        283.89        311.94         5.10 o
   3   0   0        517.11        589.81         9.61 o
   4   0   0        333.06        391.64         6.49 o
   5   0   0          8.57         10.06         0.21 o
   6   0   0         53.38         47.20         0.86 o
   7   0   0        114.73         92.60         1.62 o
   8   0   0          8.65          7.60         0.16 o
   9   0   0         12.13         11.15         0.21 o
  10   0   0         34.22         33.77         0.58 o
  11   0   0         32.14         32.33         0.56 o
  12   0   0          6.39          6.42         0.16 o
  13   0   0          0.03          0.17         0.06 o
  14   0   0          4.27          4.34         0.11 o
  15   0   0          0.10          0.19         0.07 o
  16   0   0          1.32          1.20         0.11 o
   1   1   0         30.37         31.80         0.58 o
   2   1   0         18.78         20.26         0.37 o
   3   1   0         42.33         46.60         0.84 o
   4   1   0        104.52        109.14         1.90 o
   5   1   0          9.27          7.63         0.16 o
   6   1   0         45.25         40.02         0.74 o
   7   1   0         54.67         45.32         0.81 o
   8   1   0          0.11          0.03         0.03 o
   9   1   0          4.23          4.47         0.10 o
  10   1   0         72.86         74.84         1.27 o
  11   1   0         37.21         37.62         0.64 o
  12   1   0          0.82          0.91         0.08 o
  13   1   0          4.34          4.06         0.11 o
  14   1   0          0.44          0.59         0.07 o
  15   1   0          0.59          0.70         0.07 o
  16   1   0          3.01          2.95         0.12 o
   0   2   0        303.81        308.73         5.07 o
   1   2   0        304.52        322.45         5.29 o
   2   2   0         50.78         55.16         1.00 o
   3   2   0        102.25        123.80         2.13 o
   4   2   0         64.30         54.64         1.00 o
   5   2   0          0.00          0.08         0.02 o
   6   2   0        267.74        259.52         4.49 o
   7   2   0         22.09         23.72         0.43 o
   8   2   0         11.01         10.77         0.20 o
   9   2   0         11.24         11.50         0.22 o
  10   2   0          0.08          0.21         0.05 o
  11   2   0          9.73          9.71         0.19 o
  12   2   0          0.80          0.84         0.07 o
  13   2   0          7.65          7.67         0.16 o
  14   2   0          7.02          7.13         0.15 o
  15   2   0          0.06          0.10         0.08 o
  16   2   0          0.34          0.41         0.07 o
   1   3   0        250.76        294.26         4.91 o
   2   3   0         58.62         72.23         1.33 o
   3   3   0         89.49         96.72         1.71 o
   4   3   0        183.31        168.32         2.94 o
   5   3   0        110.53        104.36         1.88 o
   6   3   0         34.10         33.95         0.63 o
   7   3   0          9.59         10.04         0.20 o
   8   3   0          0.00          0.07         0.04 o
   9   3   0          1.76          1.96         0.07 o
  10   3   0          0.30          0.29         0.05 o
  11   3   0          6.33          6.19         0.14 o
  12   3   0          0.59          0.62         0.07 o
  13   3   0          2.07          1.96         0.08 o
  14   3   0          0.00          0.15         0.08 o
  15   3   0          0.17          0.19         0.08 o
  16   3   0          0.16          0.16         0.08 o
   0   4   0         12.10          9.13         0.23 o
   1   4   0         21.61         22.74         0.46 o
   2   4   0          6.84          5.40         0.12 o
   3   4   0         10.63         10.58         0.22 o
   4   4   0         96.87         97.25         1.73 o
   5   4   0        117.75        109.15         1.93 o
   6   4   0          0.00          0.06         0.03 o
   7   4   0          9.70         10.48         0.20 o
   8   4   0         19.22         20.29         0.36 o
   9   4   0          2.18          2.08         0.07 o
  10   4   0          1.26          1.23         0.07 o
  11   4   0          7.11          7.00         0.16 o
  12   4   0         33.69         34.11         0.59 o
  13   4   0          4.88          4.82         0.12 o
  14   4   0          0.64          0.73         0.08 o
  15   4   0          9.06          9.26         0.19 o
   1   5   0         17.40         21.18         0.42 o
   2   5   0        101.83        114.54         2.03 o
   3   5   0         10.30         10.97         0.22 o
   4   5   0          0.00          0.01         0.03 o
   5   5   0         56.18         53.67         0.96 o
   6   5   0         39.53         37.96         0.66 o
   7   5   0          6.29          6.09         0.13 o
   8   5   0         13.44         13.64         0.25 o
   9   5   0          4.67          4.69         0.11 o
  10   5   0          0.22          0.21         0.06 o
  11   5   0          0.09          0.08         0.07 o
  12   5   0          6.04          6.20         0.14 o
  13   5   0          4.14          4.27         0.12 o
  14   5   0          4.14          4.04         0.12 o
  15   5   0          3.10          3.11         0.10 o
   0   6   0          5.15          4.48         0.11 o
   1   6   0         85.41         80.68         1.44 o
   2   6   0        251.22        231.31         4.00 o
   3   6   0          3.99          4.06         0.09 o
   4   6   0         18.12         18.02         0.33 o
   5   6   0          6.85          8.03         0.16 o
   6   6   0          3.04          3.19         0.08 o
   7   6   0          0.09          0.09         0.04 o
   8   6   0         14.36         14.80         0.27 o
   9   6   0         35.50         36.89         0.63 o
  10   6   0          0.00          0.00         0.07 o
  11   6   0          3.81          3.81         0.10 o
  12   6   0          1.10          1.23         0.07 o
  13   6   0          0.17          0.17         0.07 o
  14   6   0          0.05          0.02         0.07 o
   1   7   0         11.90         11.57         0.23 o
   2   7   0          0.50          0.41         0.04 o
   3   7   0          2.44          2.49         0.08 o
   4   7   0          0.02          0.01         0.04 o
   5   7   0         14.79         15.92         0.28 o
   6   7   0          0.01          0.03         0.05 o
   7   7   0          0.25          0.27         0.05 o
   8   7   0         72.26         73.06         1.26 o
   9   7   0         42.75         43.47         0.75 o
  10   7   0          0.01          0.04         0.05 o
  11   7   0          2.23          2.30         0.08 o
  12   7   0          9.49         10.04         0.21 o
  13   7   0          0.85          0.92         0.08 o
  14   7   0          0.80          0.79         0.07 o
   0   8   0         11.42         11.34         0.21 o
   1   8   0         24.00         23.67         0.41 o
   2   8   0         58.51         58.72         0.99 o
   3   8   0         18.58         17.61         0.31 o
   4   8   0         16.42         17.27         0.31 o
   5   8   0          8.43          8.58         0.18 o
   6   8   0          2.31          2.28         0.08 o
   7   8   0          6.42          6.63         0.15 o
   8   8   0         21.67         22.06         0.40 o
   9   8   0          0.63          0.70         0.07 o
  10   8   0          0.01          0.05         0.06 o
  11   8   0          0.45          0.40         0.07 o
  12   8   0          0.07          0.09         0.07 o
  13   8   0          0.10          0.13         0.09 o
   1   9   0          9.75         10.32         0.20 o
   2   9   0         24.06         24.37         0.43 o
   3   9   0         47.12         47.53         0.81 o
   4   9   0          3.34          3.30         0.10 o
   5   9   0          2.50          2.59         0.10 o
   6   9   0          3.50          3.47         0.11 o
   7   9   0          1.27          1.34         0.08 o
   8   9   0          0.23          0.24         0.07 o
   9   9   0          5.55          5.67         0.13 o
  10   9   0          4.56          4.58         0.12 o
  11   9   0          0.91          0.99         0.08 o
  12   9   0          0.01          0.18         0.07 o
   0  10   0          0.77          0.89         0.06 o
   1  10   0          0.05          0.14         0.06 o
   2  10   0          0.14          0.21         0.07 o
   3  10   0          9.06          8.99         0.19 o
   4  10   0          5.85          5.79         0.14 o
   5  10   0          1.59          1.65         0.08 o
   6  10   0          5.42          5.47         0.13 o
   7  10   0          6.61          6.70         0.15 o
   8  10   0          1.16          1.21         0.08 o
   9  10   0          0.81          0.75         0.07 o
  10  10   0          3.55          3.66         0.10 o
  11  10   0          1.02          0.95         0.09 o
   1  11   0          0.00          0.05         0.06 o
   2  11   0          1.11          1.04         0.07 o
   3  11   0         32.69         33.62         0.58 o
   4  11   0         31.75         32.35         0.57 o
   5  11   0          0.04          0.05         0.07 o
   6  11   0          0.43          0.49         0.07 o
   7  11   0         11.28         11.85         0.23 o
   8  11   0          1.30          1.19         0.07 o
   9  11   0          0.68          0.82         0.09 o
   0  12   0          8.79          8.78         0.19 o
   1  12   0          2.57          2.64         0.10 o
   2  12   0          0.08          0.15         0.07 o
   3  12   0          0.17          0.27         0.07 o
   4  12   0          0.00          0.07         0.07 o
   5  12   0          0.19          0.25         0.11 o
   6  12   0          2.55          2.50         0.12 o
   7  12   0          4.44          4.66         0.14 o
   1  13   0          0.88          0.94         0.07 o
   2  13   0          0.64          0.73         0.07 o
   3  13   0          1.43          1.45         0.09 o
   4  13   0          0.16          0.51         0.10 o
   5  13   0          0.00          0.11         0.06 o
 -16   1   1          0.00         -0.04         0.09 o
 -15   1   1          4.50          4.48         0.11 o
 -14   1   1          3.77          3.78         0.11 o
 -13   1   1          1.61          1.71         0.08 o
 -12   1   1         15.52         15.46         0.28 o
 -11   1   1         39.85         38.88         0.66 o
 -10   1   1          5.41          5.42         0.12 o
  -9   1   1          0.05          0.12         0.04 o
  -8   1   1         36.83         30.57         0.55 o
  -7   1   1          0.05          0.05         0.03 o
  -6   1   1          0.68          1.21         0.04 o
  -5   1   1          8.09         10.33         0.22 o
  -4   1   1        131.64        152.81         2.63 o
  -3   1   1         12.28         13.99         0.27 o
  -2   1   1         91.99         91.28         1.59 o
  -1   1   1       2025.45       2014.86        32.42 o
   0   1   1        394.80        426.60         6.90 o
   1   1   1        139.73        152.01         2.76 o
   2   1   1        233.51        251.43         4.19 o
   3   1   1        146.33        174.99         3.01 o
   4   1   1          0.49          0.31         0.03 o
   5   1   1         32.55         29.22         0.56 o
   6   1   1          0.29          1.86         0.06 o
   7   1   1         19.95         17.02         0.32 o
   8   1   1         13.57         12.94         0.24 o
   9   1   1          0.00          0.04         0.04 o
  10   1   1         28.41         28.26         0.49 o
  11   1   1          0.30          0.32         0.06 o
  12   1   1          1.02          0.97         0.08 o
  13   1   1          9.65          9.86         0.19 o
  14   1   1          0.00         -0.01         0.09 o
  15   1   1          0.64          0.67         0.08 o
 -16   2   1          0.00         -0.03         0.07 o
 -15   2   1          0.32          0.32         0.08 o
 -14   2   1          0.74          0.85         0.07 o
 -13   2   1          4.55          4.57         0.12 o
 -12   2   1          0.30          0.32         0.06 o
 -11   2   1         21.71         21.87         0.38 o
 -10   2   1          7.67          7.67         0.15 o
  -9   2   1          0.07          0.04         0.04 o
  -8   2   1         20.06         19.46         0.36 o
  -7   2   1         57.20         56.43         0.98 o
  -6   2   1         38.90         38.48         0.69 o
  -5   2   1         55.63         50.71         0.90 o
  -4   2   1         34.94         36.05         0.66 o
  -3   2   1          1.61          2.19         0.06 o
  -2   2   1         60.55         72.07         1.28 o
  -1   2   1        165.86        191.95         3.21 o
   0   2   1         21.61         21.17         0.40 o
   1   2   1        127.71        136.69         2.31 o
   2   2   1        112.77        128.50         2.22 o
   3   2   1          0.17          0.27         0.02 o
   4   2   1          0.67          0.51         0.03 o
   5   2   1        133.54        124.84         2.19 o
   6   2   1        146.06        129.05         2.26 o
   7   2   1          0.13          0.38         0.04 o
   8   2   1          2.03          1.86         0.06 o
   9   2   1         51.70         51.92         0.89 o
  10   2   1         38.67         38.85         0.66 o
  11   2   1          0.38          0.40         0.06 o
  12   2   1          2.86          2.95         0.10 o
  13   2   1          0.86          0.94         0.08 o
  14   2   1          2.64          2.81         0.10 o
  15   2   1          0.04          0.01         0.06 o
 -16   3   1          5.09          5.06         0.14 o
 -15   3   1          0.67          0.71         0.09 o
 -14   3   1          2.29          2.39         0.08 o
 -13   3   1          0.72          0.73         0.06 o
 -12   3   1          4.07          3.91         0.11 o
 -11   3   1          8.36          8.49         0.17 o
 -10   3   1          3.86          3.87         0.09 o
  -9   3   1         37.25         39.11         0.65 o
  -8   3   1          0.55          0.90         0.04 o
  -7   3   1        183.11        181.54         3.16 o
  -6   3   1          3.27          2.99         0.07 o
  -5   3   1        287.07        279.99         4.83 o
  -4   3   1         17.69         22.64         0.44 o
  -3   3   1        166.63        169.95         2.96 o
  -2   3   1         53.16         69.95         1.26 o
  -1   3   1        107.57        135.69         2.35 o
   0   3   1        109.29        129.84         2.24 o
   1   3   1          0.86          0.61         0.03 o
   2   3   1        106.99        119.68         2.15 o
   3   3   1         91.64         86.06         1.53 o
   4   3   1        158.24        155.51         2.73 o
   5   3   1         40.49         40.41         0.75 o
   6   3   1         12.77         11.93         0.23 o
   7   3   1         30.66         31.70         0.56 o
   8   3   1          1.17          1.09         0.05 o
   9   3   1          1.96          2.14         0.07 o
  10   3   1          1.93          1.95         0.07 o
  11   3   1          9.32          9.33         0.19 o
  12   3   1          4.02          4.00         0.11 o
  13   3   1          2.13          2.30         0.10 o
  14   3   1          0.55          0.60         0.08 o
  15   3   1          2.10          2.23         0.09 o
 -16   4   1          1.80          1.72         0.08 o
 -15   4   1          4.59          4.66         0.17 o
 -14   4   1          2.77          2.85         0.10 o
 -13   4   1          4.80          4.73         0.11 o
 -12   4   1          3.34          3.25         0.11 o
 -11   4   1          0.82          0.79         0.06 o
 -10   4   1          6.07          5.94         0.13 o
  -9   4   1          4.89          5.26         0.11 o
  -8   4   1          4.77          4.79         0.10 o
  -7   4   1          0.72          0.75         0.04 o
  -6   4   1          0.66          0.61         0.04 o
  -5   4   1         15.94         14.88         0.29 o
  -4   4   1          7.46          8.72         0.19 o
  -3   4   1          1.37          1.19         0.04 o
  -2   4   1         21.12         20.18         0.41 o
  -1   4   1          0.25          0.38         0.03 o
   0   4   1         53.40         66.71         1.23 o
   1   4   1         49.39         39.23         0.74 o
   2   4   1         27.50         27.11         0.52 o
   3   4   1         97.15         93.95         1.68 o
   4   4   1         54.95         57.52         1.05 o
   5   4   1         21.88         18.79         0.36 o
   6   4   1          2.04          1.78         0.06 o
   7   4   1         32.41         35.08         0.60 o
   8   4   1         35.62         37.01         0.63 o
   9   4   1          0.10          0.03         0.05 o
  10   4   1         11.26         10.89         0.21 o
  11   4   1          1.99          2.16         0.09 o
  12   4   1         19.23         20.02         0.36 o
  13   4   1          0.29          0.37         0.08 o
  14   4   1          7.01          7.09         0.15 o
  15   4   1          0.09          0.66         0.09 o
 -15   5   1          0.03          0.04         0.08 o
 -14   5   1          1.52          1.45         0.10 o
 -13   5   1         20.46         20.96         0.37 o
 -12   5   1          1.34          1.50         0.07 o
 -11   5   1          1.14          1.26         0.08 o
 -10   5   1         28.15         28.30         0.49 o
  -9   5   1         27.16         27.68         0.47 o
  -8   5   1          1.45          1.58         0.06 o
  -7   5   1          2.10          2.08         0.06 o
  -6   5   1          0.02          0.04         0.03 o
  -5   5   1          3.21          3.23         0.08 o
  -4   5   1          0.23          0.09         0.03 o
  -3   5   1        138.06        124.50         2.22 o
  -2   5   1         90.15         73.85         1.35 o
  -1   5   1         23.26         24.13         0.49 o
   0   5   1         25.19         23.28         0.45 o
   1   5   1        274.04        254.70         4.41 o
   2   5   1         11.16         11.07         0.22 o
   3   5   1          1.10          0.96         0.04 o
   4   5   1         31.32         26.31         0.49 o
   5   5   1          6.63          5.02         0.11 o
   6   5   1          0.54          0.60         0.04 o
   7   5   1          0.17          0.22         0.04 o
   8   5   1          7.72          8.13         0.16 o
   9   5   1          0.70          0.71         0.07 o
  10   5   1          0.03          0.02         0.06 o
  11   5   1         13.03         13.45         0.25 o
  12   5   1          2.55          2.58         0.09 o
  13   5   1          0.02          0.16         0.07 o
  14   5   1          6.20          6.16         0.15 o
 -15   6   1          0.15          0.05         0.06 o
 -14   6   1          0.11          0.14         0.08 o
 -13   6   1          0.00          0.06         0.07 o
 -12   6   1          0.00          0.01         0.07 o
 -11   6   1          0.00          0.02         0.06 o
 -10   6   1          9.77          9.99         0.20 o
  -9   6   1         13.31         13.21         0.25 o
  -8   6   1          3.04          3.03         0.09 o
  -7   6   1          3.17          3.01         0.08 o
  -6   6   1         71.64         72.04         1.21 o
  -5   6   1          2.67          2.53         0.07 o
  -4   6   1          4.37          4.33         0.10 o
  -3   6   1         25.68         30.83         0.56 o
  -2   6   1         19.76         23.29         0.44 o
  -1   6   1          0.02          0.06         0.03 o
   0   6   1          0.37          0.69         0.04 o
   1   6   1          5.96          7.33         0.16 o
   2   6   1          1.48          1.24         0.05 o
   3   6   1          0.64          0.84         0.04 o
   4   6   1         49.06         48.72         0.86 o
   5   6   1         20.09         18.92         0.33 o
   6   6   1          4.34          4.26         0.10 o
   7   6   1         11.49         11.67         0.22 o
   8   6   1         34.55         34.19         0.58 o
   9   6   1          0.43          0.39         0.07 o
  10   6   1          0.23          0.31         0.06 o
  11   6   1          3.73          3.85         0.11 o
  12   6   1          0.35          0.40         0.08 o
  13   6   1          0.11          0.01         0.09 o
  14   6   1          0.00          0.04         0.08 o
 -14   7   1          0.09          0.21         0.07 o
 -13   7   1          0.45          0.60         0.09 o
 -12   7   1          0.90          0.84         0.08 o
 -11   7   1          0.53          0.62         0.07 o
 -10   7   1          3.37          3.69         0.10 o
  -9   7   1          0.02          0.05         0.07 o
  -8   7   1          2.42          2.57         0.09 o
  -7   7   1          1.40          1.49         0.06 o
  -6   7   1          0.20          0.12         0.04 o
  -5   7   1          1.26          1.19         0.06 o
  -4   7   1         10.06          9.39         0.18 o
  -3   7   1          0.43          0.31         0.04 o
  -2   7   1         13.31         12.80         0.25 o
  -1   7   1          4.55          4.22         0.11 o
   0   7   1          4.76          5.05         0.12 o
   1   7   1          3.51          2.53         0.07 o
   2   7   1          0.62          0.52         0.05 o
   3   7   1          1.87          2.16         0.06 o
   4   7   1          0.01          0.03         0.04 o
   5   7   1          8.76          8.87         0.17 o
   6   7   1          3.82          3.94         0.10 o
   7   7   1         13.76         13.86         0.26 o
   8   7   1          5.81          6.20         0.15 o
   9   7   1          5.59          5.55         0.14 o
  10   7   1          3.21          3.42         0.10 o
  11   7   1          0.56          0.50         0.07 o
  12   7   1          0.89          0.99         0.09 o
  13   7   1          0.62          0.61         0.12 o
 -13   8   1          1.02          1.04         0.09 o
 -12   8   1          3.72          3.64         0.12 o
 -11   8   1          2.64          2.69         0.09 o
 -10   8   1          0.49          0.70         0.08 o
  -9   8   1         21.20         21.63         0.39 o
  -8   8   1         13.20         13.28         0.25 o
  -7   8   1          1.35          1.32         0.07 o
  -6   8   1          3.49          3.63         0.10 o
  -5   8   1          3.89          3.98         0.10 o
  -4   8   1         28.92         28.41         0.49 o
  -3   8   1         32.87         31.92         0.55 o
  -2   8   1          8.06          8.49         0.17 o
  -1   8   1          6.39          6.27         0.13 o
   0   8   1         25.65         26.33         0.45 o
   1   8   1          0.93          0.87         0.05 o
   2   8   1         22.27         21.95         0.38 o
   3   8   1         10.52         10.27         0.19 o
   4   8   1          7.38          8.18         0.16 o
   5   8   1          0.93          1.04         0.07 o
   6   8   1          0.23          0.24         0.06 o
   7   8   1         25.48         25.88         0.45 o
   8   8   1         13.51         13.95         0.26 o
   9   8   1          1.87          1.91         0.09 o
  10   8   1          0.12          0.10         0.08 o
  11   8   1          5.01          5.24         0.14 o
  12   8   1          0.16          0.09         0.08 o
 -12   9   1          0.35          0.24         0.07 o
 -11   9   1          0.54          0.60         0.08 o
 -10   9   1          2.02          2.13         0.08 o
  -9   9   1          7.44          7.42         0.17 o
  -8   9   1          0.37          0.33         0.09 o
  -7   9   1          8.23          8.46         0.18 o
  -6   9   1          0.00          0.07         0.06 o
  -5   9   1          8.61          8.68         0.19 o
  -4   9   1          2.72          2.75         0.09 o
  -3   9   1         25.70         26.65         0.47 o
  -2   9   1         10.13         10.17         0.20 o
  -1   9   1          1.12          1.31         0.07 o
   0   9   1          1.07          1.17         0.06 o
   1   9   1         17.21         17.21         0.31 o
   2   9   1         39.07         38.68         0.66 o
   3   9   1          3.57          3.41         0.10 o
   4   9   1          0.85          0.91         0.06 o
   5   9   1          4.59          4.55         0.13 o
   6   9   1          6.93          6.89         0.16 o
   7   9   1          0.10          0.09         0.06 o
   8   9   1          0.56          0.51         0.06 o
   9   9   1          2.83          2.90         0.10 o
  10   9   1          1.73          1.77         0.09 o
  11   9   1          0.02          0.14         0.07 o
 -11  10   1          0.12          0.07         0.07 o
 -10  10   1          0.39          0.52         0.10 o
  -9  10   1          0.63          0.53         0.07 o
  -8  10   1          3.44          3.40         0.10 o
  -7  10   1          0.25          0.33         0.05 o
  -6  10   1          0.69          0.72         0.08 o
  -5  10   1          5.15          5.05         0.12 o
  -4  10   1          4.96          4.99         0.13 o
  -3  10   1          0.18          0.21         0.06 o
  -2  10   1          0.85          0.99         0.07 o
  -1  10   1          0.06          0.07         0.06 o
   0  10   1          3.40          3.49         0.11 o
   1  10   1          4.51          4.75         0.12 o
   2  10   1          0.65          0.76         0.08 o
   3  10   1         19.85         19.65         0.36 o
   4  10   1          1.85          1.83         0.08 o
   5  10   1          3.82          3.89         0.10 o
   6  10   1          0.40          0.34         0.07 o
   7  10   1          3.01          2.85         0.09 o
   8  10   1          1.25          1.35         0.09 o
   9  10   1          0.06          0.17         0.09 o
  10  10   1          1.31          1.56         0.10 o
 -10  11   1          0.17          0.23         0.07 o
  -9  11   1          0.01          0.00         0.07 o
  -8  11   1          0.68          0.79         0.08 o
  -7  11   1          1.61          1.86         0.08 o
  -6  11   1          0.02          0.01         0.07 o
  -5  11   1          3.35          3.35         0.10 o
  -4  11   1          1.32          1.20         0.08 o
  -3  11   1          0.45          0.53         0.07 o
  -2  11   1          0.90          0.82         0.06 o
  -1  11   1         12.86         12.89         0.24 o
   0  11   1          3.35          3.29         0.10 o
   1  11   1          0.14          0.08         0.06 o
   2  11   1          1.44          1.41         0.07 o
   3  11   1          4.13          4.28         0.11 o
   4  11   1          0.17          0.25         0.06 o
   5  11   1          0.06          0.00         0.07 o
   6  11   1          0.01          0.00         0.07 o
   7  11   1          0.00          0.07         0.07 o
   8  11   1          0.24          0.34         0.07 o
   9  11   1          0.31          0.23         0.07 o
  -8  12   1          7.19          7.07         0.18 o
  -7  12   1          3.38          3.40         0.11 o
  -6  12   1          0.29          0.35         0.07 o
  -5  12   1          3.21          3.21         0.10 o
  -4  12   1         10.28         10.44         0.21 o
  -3  12   1          0.34          0.33         0.07 o
  -2  12   1          0.02         -0.03         0.08 o
  -1  12   1          1.07          1.16         0.09 o
   0  12   1          0.54          0.61         0.07 o
   1  12   1          0.18          0.19         0.07 o
   2  12   1          1.74          1.78         0.08 o
   3  12   1          3.67          3.68         0.11 o
   4  12   1          0.06          0.16         0.07 o
   5  12   1          0.81          0.88         0.08 o
   6  12   1         10.30         10.52         0.20 o
   7  12   1          1.83          1.82         0.10 o
  -5  13   1          0.21          0.42         0.09 o
  -4  13   1          0.23          1.15         0.07 o
  -3  13   1          0.77          0.77         0.06 o
  -2  13   1          2.90          2.80         0.10 o
  -1  13   1          2.43          2.66         0.10 o
   0  13   1          0.34          0.32         0.06 o
   1  13   1          0.61          0.58         0.09 o
   2  13   1          3.57          3.73         0.13 o
   3  13   1          1.95          2.09         0.08 o
   4  13   1          0.12          0.21         0.09 o
 -17   0   2          0.04          0.03         0.06 o
 -16   0   2          3.19          3.25         0.12 o
 -15   0   2          2.27          2.38         0.08 o
 -14   0   2          7.01          6.92         0.17 o
 -13   0   2         13.84         14.21         0.27 o
 -12   0   2        155.95        159.41         2.78 o
 -11   0   2         11.76         12.08         0.23 o
 -10   0   2          3.49          3.45         0.09 o
  -9   0   2         79.69         70.40         1.25 o
  -8   0   2         80.99         70.27         1.24 o
  -7   0   2          2.88          3.37         0.09 o
  -6   0   2         86.55         93.23         1.64 o
  -5   0   2        452.46        527.63         8.70 o
  -4   0   2         33.53         37.27         0.68 o
  -3   0   2         30.33         32.85         0.59 o
  -2   0   2       2607.20       2748.65        44.24 o
  -1   0   2       1964.58       1865.02        30.08 o
   0   0   2        499.66        527.78         8.62 o
   1   0   2          0.18          0.10         0.02 o
   2   0   2         63.68         82.81         1.46 o
   3   0   2         25.40         19.97         0.39 o
   4   0   2          0.00          0.15         0.02 o
   5   0   2         10.33         12.38         0.25 o
   6   0   2         17.14         14.98         0.28 o
   7   0   2          8.94          8.19         0.16 o
   8   0   2         32.58         34.08         0.61 o
   9   0   2          0.02          0.08         0.04 o
  10   0   2          0.56          0.54         0.06 o
  11   0   2          0.93          0.77         0.09 o
  12   0   2         13.37         13.13         0.25 o
  13   0   2          0.03          0.08         0.07 o
  14   0   2          0.55          0.48         0.07 o
  15   0   2         22.45         21.74         0.41 o
 -17   1   2          0.01         -0.03         0.07 o
 -16   1   2          0.81          0.89         0.08 o
 -15   1   2          0.17          0.27         0.07 o
 -14   1   2          0.02          0.08         0.05 o
 -13   1   2          2.06          1.97         0.09 o
 -12   1   2          7.74          7.74         0.16 o
 -11   1   2          3.17          2.99         0.09 o
 -10   1   2          0.00          0.03         0.04 o
  -9   1   2          0.17          0.22         0.04 o
  -8   1   2          6.43          6.81         0.14 o
  -7   1   2         11.30         11.14         0.23 o
  -6   1   2         11.55         11.86         0.25 o
  -5   1   2         44.70         47.33         0.87 o
  -4   1   2          8.06          8.99         0.20 o
  -3   1   2          1.45          1.83         0.06 o
  -2   1   2       1635.75       1726.04        27.88 o
  -1   1   2       1440.35       1533.43        24.68 o
   0   1   2          7.85          8.08         0.16 o
   1   1   2         34.22         38.28         0.70 o
   2   1   2        199.86        217.93         3.76 o
   3   1   2         53.86         53.13         0.96 o
   4   1   2        174.25        163.28         2.89 o
   5   1   2        340.08        288.67         5.04 o
   6   1   2         25.47         19.68         0.38 o
   7   1   2          2.47          2.14         0.06 o
   8   1   2         40.00         42.06         0.73 o
   9   1   2         64.96         65.85         1.12 o
  10   1   2          0.01          0.01         0.05 o
  11   1   2         16.26         16.17         0.31 o
  12   1   2          1.45          1.38         0.08 o
  13   1   2          0.69          0.77         0.08 o
  14   1   2          0.08          0.17         0.07 o
  15   1   2          2.13          2.28         0.09 o
 -16   2   2          0.00          0.05         0.07 o
 -15   2   2          7.88          7.53         0.17 o
 -14   2   2          0.74          0.82         0.07 o
 -13   2   2          1.35          1.30         0.07 o
 -12   2   2          2.28          2.46         0.08 o
 -11   2   2         14.43         14.90         0.27 o
 -10   2   2          0.31          0.48         0.05 o
  -9   2   2          4.52          4.90         0.11 o
  -8   2   2         81.22         80.95         1.40 o
  -7   2   2          3.19          3.13         0.07 o
  -6   2   2        240.71        238.61         4.08 o
  -5   2   2         26.25         22.41         0.41 o
  -4   2   2         22.56         23.81         0.45 o
  -3   2   2        189.04        220.21         3.71 o
  -2   2   2         79.66         92.07         1.61 o
  -1   2   2         15.51         18.12         0.35 o
   0   2   2          3.37          3.74         0.10 o
   1   2   2        376.88        422.01         6.91 o
   2   2   2        153.54        180.88         3.20 o
   3   2   2          0.37          0.12         0.02 o
   4   2   2         97.94         86.20         1.53 o
   5   2   2         52.49         58.57         1.05 o
   6   2   2         36.42         30.63         0.55 o
   7   2   2          0.01          0.02         0.04 o
   8   2   2          0.10          0.14         0.04 o
   9   2   2         60.75         60.84         1.03 o
  10   2   2          7.89          8.01         0.16 o
  11   2   2          1.99          2.03         0.09 o
  12   2   2          5.30          5.76         0.13 o
  13   2   2          1.22          1.35         0.07 o
  14   2   2          1.06          0.96         0.08 o
  15   2   2          0.08          0.00         0.15 o
 -16   3   2          3.04          3.05         0.10 o
 -15   3   2          0.79          0.79         0.07 o
 -14   3   2          2.39          2.42         0.08 o
 -13   3   2         11.72         11.34         0.22 o
 -12   3   2          0.45          0.45         0.07 o
 -11   3   2          8.13          8.19         0.17 o
 -10   3   2          3.71          4.26         0.10 o
  -9   3   2         17.11         18.13         0.32 o
  -8   3   2         81.70         83.23         1.46 o
  -7   3   2        105.13        104.43         1.82 o
  -6   3   2        116.21        111.15         1.95 o
  -5   3   2         56.33         60.79         1.11 o
  -4   3   2         25.38         31.11         0.58 o
  -3   3   2         43.01         52.07         0.95 o
  -2   3   2          1.16          2.77         0.08 o
  -1   3   2        206.20        220.90         3.79 o
   0   3   2         21.46         29.14         0.55 o
   1   3   2          0.36          0.59         0.04 o
   2   3   2         48.51         40.95         0.76 o
   3   3   2         21.66         19.54         0.37 o
   4   3   2          4.03          2.57         0.07 o
   5   3   2          0.99          1.19         0.04 o
   6   3   2          0.14          0.14         0.03 o
   7   3   2          0.31          0.46         0.04 o
   8   3   2          5.98          5.49         0.12 o
   9   3   2          3.31          3.26         0.09 o
  10   3   2          5.09          5.06         0.12 o
  11   3   2         17.11         16.59         0.30 o
  12   3   2          6.32          6.38         0.14 o
  13   3   2          0.35          0.44         0.08 o
  14   3   2          1.38          1.39         0.09 o
  15   3   2          0.20          0.26         0.06 o
 -16   4   2          3.95          3.96         0.12 o
 -15   4   2          0.11          0.02         0.11 o
 -14   4   2          3.87          3.70         0.10 o
 -13   4   2          2.74          2.74         0.09 o
 -12   4   2          0.02          0.06         0.06 o
 -11   4   2          3.63          3.59         0.10 o
 -10   4   2          1.63          1.60         0.07 o
  -9   4   2         18.58         18.63         0.33 o
  -8   4   2         19.32         19.37         0.35 o
  -7   4   2         21.97         23.56         0.44 o
  -6   4   2         10.00         10.08         0.20 o
  -5   4   2         12.77         12.28         0.25 o
  -4   4   2         45.79         55.30         1.02 o
  -3   4   2          0.01          1.19         0.04 o
  -2   4   2          4.87          4.70         0.11 o
  -1   4   2         39.88         48.42         0.92 o
   0   4   2        268.32        270.83         4.62 o
   1   4   2         22.56         21.53         0.42 o
   2   4   2         38.49         40.52         0.76 o
   3   4   2        304.33        280.00         4.82 o
   4   4   2         69.03         57.82         1.05 o
   5   4   2          0.01          0.03         0.03 o
   6   4   2          3.33          4.30         0.10 o
   7   4   2          5.07          4.59         0.10 o
   8   4   2          9.09          9.32         0.18 o
   9   4   2          1.03          1.01         0.06 o
  10   4   2         32.51         32.46         0.56 o
  11   4   2         23.85         24.85         0.44 o
  12   4   2          0.54          0.50         0.08 o
  13   4   2          0.37          0.46         0.06 o
  14   4   2          4.62          4.64         0.13 o
 -15   5   2          0.33          0.28         0.08 o
 -14   5   2          8.04          7.92         0.17 o
 -13   5   2          2.55          2.44         0.09 o
 -12   5   2          0.26          0.30         0.06 o
 -11   5   2          0.38          0.47         0.07 o
 -10   5   2          6.42          6.61         0.15 o
  -9   5   2          0.09          0.12         0.05 o
  -8   5   2          2.25          2.13         0.07 o
  -7   5   2         77.43         76.68         1.33 o
  -6   5   2         46.80         47.15         0.85 o
  -5   5   2          0.02          0.10         0.04 o
  -4   5   2          1.44          0.60         0.04 o
  -3   5   2          2.36          0.59         0.03 o
  -2   5   2          3.10          2.72         0.07 o
  -1   5   2          0.71          1.00         0.04 o
   0   5   2        129.71        127.14         2.29 o
   1   5   2         97.81        100.27         1.79 o
   2   5   2         29.21         29.61         0.56 o
   3   5   2         27.38         29.61         0.54 o
   4   5   2         12.66         11.08         0.22 o
   5   5   2          0.40          0.41         0.04 o
   6   5   2         33.17         33.48         0.57 o
   7   5   2         17.22         18.54         0.32 o
   8   5   2          1.71          1.80         0.07 o
   9   5   2          7.29          7.25         0.16 o
  10   5   2          5.58          5.44         0.13 o
  11   5   2          1.00          1.13         0.07 o
  12   5   2          0.56          0.45         0.08 o
  13   5   2          8.68          8.88         0.18 o
  14   5   2          0.69          0.58         0.08 o
 -15   6   2          0.03          0.08         0.07 o
 -14   6   2         11.22         11.48         0.24 o
 -13   6   2          2.66          2.86         0.10 o
 -12   6   2          1.36          1.44         0.08 o
 -11   6   2         21.30         21.58         0.39 o
 -10   6   2         67.44         69.22         1.18 o
  -9   6   2          5.93          5.87         0.13 o
  -8   6   2          1.73          1.76         0.07 o
  -7   6   2          1.41          1.09         0.05 o
  -6   6   2          0.00          0.08         0.04 o
  -5   6   2          0.12          0.12         0.04 o
  -4   6   2         93.82         92.30         1.60 o
  -3   6   2        199.54        194.73         3.39 o
  -2   6   2          0.47          0.54         0.04 o
  -1   6   2          4.29          4.50         0.10 o
   0   6   2         46.95         41.24         0.77 o
   1   6   2          4.59          3.68         0.09 o
   2   6   2         13.17         12.26         0.22 o
   3   6   2          1.16          1.22         0.05 o
   4   6   2         10.93         11.42         0.21 o
   5   6   2          1.12          1.09         0.05 o
   6   6   2         21.72         21.80         0.38 o
   7   6   2          2.38          2.13         0.07 o
   8   6   2          1.07          1.10         0.07 o
   9   6   2          3.06          3.29         0.10 o
  10   6   2          2.48          2.56         0.08 o
  11   6   2          0.34          0.43         0.07 o
  12   6   2          0.12          0.03         0.07 o
  13   6   2          7.24          7.30         0.18 o
 -14   7   2          1.12          1.15         0.07 o
 -13   7   2          3.75          3.81         0.11 o
 -12   7   2          0.02          0.05         0.07 o
 -11   7   2          0.05          0.07         0.06 o
 -10   7   2          7.41          7.20         0.16 o
  -9   7   2          0.13          0.15         0.07 o
  -8   7   2          0.42          0.50         0.06 o
  -7   7   2          5.97          5.86         0.13 o
  -6   7   2          0.74          0.78         0.05 o
  -5   7   2          0.29          0.42         0.04 o
  -4   7   2         82.05         81.56         1.42 o
  -3   7   2         58.01         57.40         1.02 o
  -2   7   2          0.05          0.06         0.04 o
  -1   7   2         27.68         27.88         0.51 o
   0   7   2         84.46         82.84         1.46 o
   1   7   2         21.42         20.40         0.37 o
   2   7   2          3.57          3.65         0.08 o
   3   7   2         55.88         59.03         1.01 o
   4   7   2         20.10         20.89         0.36 o
   5   7   2          0.00          0.03         0.05 o
   6   7   2         55.90         56.42         0.95 o
   7   7   2        119.34        122.40         2.12 o
   8   7   2          3.97          4.05         0.12 o
   9   7   2          0.87          0.96         0.07 o
  10   7   2          5.71          6.01         0.14 o
  11   7   2          1.68          1.71         0.09 o
  12   7   2          0.36          0.44         0.10 o
  13   7   2          0.72          0.75         0.10 o
 -13   8   2          0.84          0.87         0.07 o
 -12   8   2          1.24          1.43         0.08 o
 -11   8   2          4.80          4.96         0.12 o
 -10   8   2         22.45         22.37         0.39 o
  -9   8   2         11.03         11.10         0.22 o
  -8   8   2          5.03          5.13         0.12 o
  -7   8   2          0.72          0.80         0.07 o
  -6   8   2          8.16          8.37         0.17 o
  -5   8   2         14.89         14.50         0.27 o
  -4   8   2         76.77         78.06         1.33 o
  -3   8   2         15.25         15.23         0.28 o
  -2   8   2          2.48          2.41         0.08 o
  -1   8   2          7.68          8.15         0.16 o
   0   8   2          4.21          4.56         0.11 o
   1   8   2          0.19          0.25         0.04 o
   2   8   2          6.85          7.20         0.14 o
   3   8   2          9.36          9.11         0.18 o
   4   8   2          0.85          0.93         0.06 o
   5   8   2          0.00          0.05         0.05 o
   6   8   2          2.64          2.65         0.10 o
   7   8   2          6.66          6.99         0.16 o
   8   8   2          9.23          9.61         0.19 o
   9   8   2          0.47          0.47         0.07 o
  10   8   2          0.05          0.04         0.06 o
  11   8   2          2.79          2.95         0.11 o
  12   8   2          0.12          0.20         0.13 o
 -13   9   2          0.66          0.61         0.07 o
 -12   9   2          0.41          0.51         0.07 o
 -11   9   2          4.42          4.36         0.12 o
 -10   9   2          2.38          2.20         0.09 o
  -9   9   2         10.55         10.82         0.21 o
  -8   9   2          3.82          3.77         0.10 o
  -7   9   2          6.54          6.62         0.15 o
  -6   9   2          6.30          6.43         0.15 o
  -5   9   2          9.20          9.35         0.19 o
  -4   9   2          7.79          8.00         0.17 o
  -3   9   2         10.16          9.93         0.20 o
  -2   9   2         14.66         14.74         0.28 o
  -1   9   2          1.83          2.04         0.08 o
   0   9   2          8.27          8.22         0.17 o
   1   9   2         41.39         41.25         0.72 o
   2   9   2          0.27          0.38         0.06 o
   3   9   2          5.27          5.23         0.12 o
   4   9   2          0.69          0.76         0.08 o
   5   9   2          1.17          1.20         0.08 o
   6   9   2          3.91          3.98         0.11 o
   7   9   2          0.76          0.81         0.07 o
   8   9   2          0.78          0.81         0.07 o
   9   9   2          0.76          0.72         0.07 o
  10   9   2          2.24          2.21         0.09 o
  11   9   2          0.00          0.03         0.07 o
 -11  10   2          0.07         -0.04         0.07 o
 -10  10   2          0.01         -0.04         0.07 o
  -9  10   2          0.92          1.05         0.07 o
  -8  10   2          0.03          0.15         0.07 o
  -7  10   2          0.15          0.18         0.07 o
  -6  10   2          1.63          1.60         0.08 o
  -5  10   2          6.53          6.82         0.15 o
  -4  10   2          3.88          3.94         0.12 o
  -3  10   2          0.41          0.36         0.07 o
  -2  10   2          6.48          6.47         0.15 o
  -1  10   2          0.47          0.49         0.07 o
   0  10   2          1.30          1.28         0.08 o
   1  10   2         45.74         45.85         0.82 o
   2  10   2         57.81         58.47         1.00 o
   3  10   2          5.94          5.85         0.14 o
   4  10   2          1.64          1.57         0.08 o
   5  10   2         11.26         11.38         0.23 o
   6  10   2          4.96          5.08         0.12 o
   7  10   2          1.62          1.63         0.09 o
   8  10   2          9.74          9.88         0.20 o
   9  10   2          3.42          3.38         0.12 o
  10  10   2          0.05          0.08         0.07 o
 -10  11   2          0.20          0.26         0.13 o
  -9  11   2         14.09         14.04         0.29 o
  -8  11   2         14.27         14.72         0.30 o
  -7  11   2          0.26          0.27         0.07 o
  -6  11   2          6.18          5.99         0.14 o
  -5  11   2         28.51         28.96         0.50 o
  -4  11   2          3.78          3.75         0.12 o
  -3  11   2          0.68          0.72         0.07 o
  -2  11   2          1.29          1.37         0.08 o
  -1  11   2          2.91          3.02         0.10 o
   0  11   2          0.07          0.04         0.06 o
   1  11   2          0.66          0.66         0.07 o
   2  11   2         13.01         13.46         0.25 o
   3  11   2          0.93          0.99         0.07 o
   4  11   2          3.64          3.78         0.11 o
   5  11   2          0.04          0.09         0.07 o
   6  11   2          0.40          0.30         0.07 o
   7  11   2          0.01          0.08         0.07 o
   8  11   2          1.15          1.26         0.08 o
  -8  12   2          1.14          1.35         0.08 o
  -7  12   2          0.28          0.24         0.06 o
  -6  12   2          2.00          1.96         0.09 o
  -5  12   2          6.43          6.32         0.14 o
  -4  12   2          1.37          1.38         0.08 o
  -3  12   2          0.02         -0.04         0.07 o
  -2  12   2          0.77          0.78         0.10 o
  -1  12   2          2.52          2.53         0.10 o
   0  12   2          0.13          0.26         0.08 o
   1  12   2          7.43          7.53         0.16 o
   2  12   2          7.76          7.83         0.17 o
   3  12   2          0.95          0.88         0.10 o
   4  12   2          0.00          0.23         0.08 o
   5  12   2          1.01          1.13         0.09 o
   6  12   2          1.88          1.95         0.12 o
  -5  13   2          0.34          0.30         0.08 o
  -4  13   2          0.01          0.06         0.08 o
  -3  13   2          3.06          3.12         0.10 o
  -2  13   2         10.51         10.77         0.21 o
  -1  13   2          1.97          1.94         0.08 o
   0  13   2          0.39          0.42         0.08 o
   1  13   2          1.10          1.13         0.08 o
   2  13   2          0.04          0.08         0.06 o
   3  13   2          0.13          0.13         0.06 o
 -17   1   3          0.46          0.61         0.18 o
 -16   1   3          4.79          4.75         0.14 o
 -15   1   3          0.48          0.54         0.06 o
 -14   1   3          0.00          0.01         0.05 o
 -13   1   3         38.11         37.85         0.67 o
 -12   1   3          6.93          6.60         0.14 o
 -11   1   3          4.17          3.96         0.10 o
 -10   1   3         21.33         20.14         0.35 o
  -9   1   3         16.43         14.78         0.29 o
  -8   1   3          0.50          0.55         0.04 o
  -7   1   3         15.74         15.46         0.31 o
  -6   1   3         14.70         19.05         0.38 o
  -5   1   3         35.76         41.32         0.77 o
  -4   1   3         61.77         71.25         1.25 o
  -3   1   3         46.45         57.97         1.01 o
  -2   1   3        708.75        802.84        13.04 o
  -1   1   3          2.71          2.17         0.06 o
   0   1   3        107.83        122.43         2.10 o
   1   1   3        308.32        375.49         6.18 o
   2   1   3          0.65          1.84         0.05 o
   3   1   3         27.93         21.45         0.41 o
   4   1   3        147.63        147.36         2.55 o
   5   1   3          5.62          3.59         0.08 o
   6   1   3          3.78          3.80         0.09 o
   7   1   3         26.41         26.93         0.47 o
   8   1   3          0.60          0.42         0.04 o
   9   1   3          3.91          4.13         0.11 o
  10   1   3          0.13          0.15         0.07 o
  11   1   3         10.03          9.90         0.20 o
  12   1   3          0.66          0.74         0.07 o
  13   1   3          0.70          0.68         0.08 o
  14   1   3          7.55          7.52         0.16 o
 -17   2   3          0.82          0.78         0.11 o
 -16   2   3          0.36          0.51         0.09 o
 -15   2   3          0.37          0.48         0.07 o
 -14   2   3          2.82          2.82         0.09 o
 -13   2   3          1.38          1.27         0.08 o
 -12   2   3          2.03          2.03         0.08 o
 -11   2   3          7.24          7.55         0.16 o
 -10   2   3          4.67          5.37         0.11 o
  -9   2   3          0.33          0.46         0.04 o
  -8   2   3          2.47          2.59         0.07 o
  -7   2   3        104.79        103.68         1.80 o
  -6   2   3        119.56        123.55         2.15 o
  -5   2   3          1.75          1.51         0.05 o
  -4   2   3          3.45          2.63         0.07 o
  -3   2   3        340.27        411.59         6.81 o
  -2   2   3        269.54        318.52         5.31 o
  -1   2   3         20.99         22.27         0.43 o
   0   2   3         93.93        109.07         1.93 o
   1   2   3         10.58         11.97         0.25 o
   2   2   3         85.95         95.30         1.69 o
   3   2   3         12.21         12.70         0.26 o
   4   2   3        153.72        133.60         2.31 o
   5   2   3         23.38         16.64         0.31 o
   6   2   3         10.24         10.05         0.19 o
   7   2   3         11.19         11.62         0.21 o
   8   2   3         63.17         63.54         1.05 o
   9   2   3         11.19         11.33         0.21 o
  10   2   3          0.07          0.15         0.06 o
  11   2   3          1.10          1.18         0.07 o
  12   2   3          2.15          2.28         0.10 o
  13   2   3          1.51          1.62         0.08 o
  14   2   3          0.05          0.02         0.09 o
 -16   3   3          0.53          0.55         0.07 o
 -15   3   3          2.40          2.49         0.10 o
 -14   3   3          1.55          1.47         0.07 o
 -13   3   3          7.08          6.91         0.16 o
 -12   3   3         10.70         10.85         0.21 o
 -11   3   3          1.98          2.08         0.07 o
 -10   3   3         20.56         21.12         0.37 o
  -9   3   3         48.80         48.51         0.83 o
  -8   3   3         65.54         67.79         1.19 o
  -7   3   3         71.42         71.49         1.26 o
  -6   3   3         18.80         18.43         0.36 o
  -5   3   3         67.20         74.76         1.34 o
  -4   3   3          1.91          1.75         0.06 o
  -3   3   3         29.39         33.53         0.63 o
  -2   3   3          1.45          2.05         0.06 o
  -1   3   3         90.07         88.01         1.58 o
   0   3   3          6.13          4.26         0.10 o
   1   3   3          3.77          3.81         0.10 o
   2   3   3         42.63         40.49         0.75 o
   3   3   3         18.59         13.50         0.26 o
   4   3   3          0.50          0.15         0.03 o
   5   3   3         15.82         14.17         0.27 o
   6   3   3          6.84          7.26         0.15 o
   7   3   3         10.41         10.59         0.19 o
   8   3   3         37.89         37.67         0.64 o
   9   3   3          0.76          0.72         0.06 o
  10   3   3         43.93         44.78         0.76 o
  11   3   3          0.15          0.11         0.07 o
  12   3   3          7.17          7.34         0.16 o
  13   3   3          0.96          1.02         0.08 o
  14   3   3          2.47          2.34         0.10 o
 -16   4   3          0.39          0.37         0.08 o
 -15   4   3          0.08          0.01         0.06 o
 -14   4   3          0.69          0.71         0.06 o
 -13   4   3          0.01          0.05         0.06 o
 -12   4   3          1.72          1.67         0.09 o
 -11   4   3          4.30          4.32         0.11 o
 -10   4   3          0.69          0.73         0.05 o
  -9   4   3         34.07         33.76         0.57 o
  -8   4   3          8.82          9.08         0.17 o
  -7   4   3          9.37          9.96         0.21 o
  -6   4   3          0.00          0.08         0.03 o
  -5   4   3         56.78         58.17         1.06 o
  -4   4   3         63.91         53.97         0.99 o
  -3   4   3          0.00          0.36         0.03 o
  -2   4   3         73.64         81.44         1.46 o
  -1   4   3         27.06         17.96         0.35 o
   0   4   3        214.26        204.76         3.52 o
   1   4   3         23.04         20.73         0.40 o
   2   4   3        149.16        158.13         2.72 o
   3   4   3          7.11          3.51         0.09 o
   4   4   3         33.62         30.61         0.57 o
   5   4   3         16.92         17.36         0.32 o
   6   4   3         38.53         41.43         0.70 o
   7   4   3          7.18          7.34         0.15 o
   8   4   3          1.64          1.74         0.07 o
   9   4   3          0.26          0.28         0.06 o
  10   4   3         10.94         11.22         0.22 o
  11   4   3          3.50          3.55         0.10 o
  12   4   3          1.99          2.10         0.09 o
  13   4   3          0.04          0.04         0.08 o
  14   4   3          0.49          0.56         0.07 o
 -16   5   3          0.07          0.16         0.08 o
 -15   5   3          9.96          9.83         0.19 o
 -14   5   3          6.23          6.40         0.15 o
 -13   5   3          2.06          2.15         0.08 o
 -12   5   3          7.68          7.50         0.17 o
 -11   5   3         50.70         51.62         0.89 o
 -10   5   3          1.32          1.43         0.07 o
  -9   5   3          0.76          0.87         0.05 o
  -8   5   3          9.20          9.63         0.18 o
  -7   5   3          4.48          4.82         0.11 o
  -6   5   3          1.78          1.58         0.06 o
  -5   5   3          5.46          4.25         0.10 o
  -4   5   3         53.09         41.98         0.76 o
  -3   5   3          0.00          0.12         0.03 o
  -2   5   3          0.44          1.00         0.04 o
  -1   5   3        160.20        158.80         2.85 o
   0   5   3         33.28         31.18         0.58 o
   1   5   3          1.65          1.36         0.04 o
   2   5   3         97.71         96.34         1.69 o
   3   5   3         51.41         46.03         0.82 o
   4   5   3          4.84          4.93         0.11 o
   5   5   3          7.75          8.99         0.17 o
   6   5   3         21.68         22.08         0.38 o
   7   5   3          0.02          0.00         0.05 o
   8   5   3          0.79          0.70         0.06 o
   9   5   3          2.60          2.50         0.09 o
  10   5   3          0.86          0.91         0.08 o
  11   5   3          0.86          0.88         0.06 o
  12   5   3          4.83          4.98         0.13 o
  13   5   3         11.48         11.40         0.23 o
 -15   6   3          0.99          0.88         0.07 o
 -14   6   3          0.56          0.50         0.08 o
 -13   6   3          0.02          0.11         0.06 o
 -12   6   3          0.09          0.05         0.06 o
 -11   6   3          2.60          2.86         0.10 o
 -10   6   3          0.01          0.07         0.06 o
  -9   6   3          0.01          0.02         0.05 o
  -8   6   3         30.21         30.71         0.52 o
  -7   6   3         11.46         12.23         0.22 o
  -6   6   3          1.83          2.03         0.07 o
  -5   6   3         25.83         27.25         0.50 o
  -4   6   3         53.72         57.74         1.02 o
  -3   6   3          0.00          0.06         0.04 o
  -2   6   3          1.83          1.52         0.05 o
  -1   6   3         15.58         15.32         0.29 o
   0   6   3          1.05          0.98         0.04 o
   1   6   3          0.25          0.27         0.03 o
   2   6   3          3.98          4.54         0.10 o
   3   6   3         10.83         11.59         0.21 o
   4   6   3          0.32          0.36         0.04 o
   5   6   3          3.75          3.96         0.10 o
   6   6   3         39.23         39.25         0.66 o
   7   6   3          1.63          1.63         0.07 o
   8   6   3          0.04          0.09         0.06 o
   9   6   3         13.68         13.70         0.28 o
  10   6   3          3.71          3.73         0.11 o
  11   6   3          0.35          0.41         0.06 o
  12   6   3          0.42          0.39         0.08 o
  13   6   3          0.39          0.54         0.10 o
 -15   7   3          0.17          0.21         0.07 o
 -14   7   3          1.00          0.95         0.07 o
 -13   7   3          0.92          0.91         0.08 o
 -12   7   3          0.50          0.60         0.08 o
 -11   7   3          0.69          0.81         0.06 o
 -10   7   3          0.41          0.47         0.08 o
  -9   7   3          1.38          1.35         0.08 o
  -8   7   3          0.35          0.37         0.06 o
  -7   7   3          6.91          6.62         0.14 o
  -6   7   3          9.85          9.40         0.18 o
  -5   7   3         17.71         16.70         0.30 o
  -4   7   3         20.05         20.85         0.38 o
  -3   7   3          9.53         10.10         0.20 o
  -2   7   3         15.46         15.86         0.30 o
  -1   7   3          2.49          2.76         0.08 o
   0   7   3          6.12          5.68         0.12 o
   1   7   3          7.25          7.71         0.15 o
   2   7   3          2.20          2.59         0.07 o
   3   7   3          9.82          9.19         0.18 o
   4   7   3          1.47          1.47         0.06 o
   5   7   3         23.08         23.10         0.41 o
   6   7   3          0.49          0.46         0.07 o
   7   7   3         16.87         16.95         0.32 o
   8   7   3          0.00         -0.01         0.07 o
   9   7   3          3.12          2.99         0.09 o
  10   7   3          0.30          0.39         0.08 o
  11   7   3          0.51          0.53         0.09 o
  12   7   3          0.22          0.32         0.07 o
 -14   8   3          1.48          1.61         0.09 o
 -13   8   3          0.15          0.15         0.07 o
 -12   8   3          3.89          3.97         0.11 o
 -11   8   3          0.38          0.39         0.06 o
 -10   8   3          8.34          8.44         0.17 o
  -9   8   3          3.44          3.66         0.11 o
  -8   8   3          5.62          5.57         0.14 o
  -7   8   3          1.29          1.32         0.08 o
  -6   8   3          0.96          1.01         0.07 o
  -5   8   3         41.39         42.14         0.72 o
  -4   8   3         20.08         19.68         0.35 o
  -3   8   3          6.02          5.98         0.13 o
  -2   8   3          1.29          1.53         0.06 o
  -1   8   3         18.66         18.70         0.33 o
   0   8   3          0.16          0.10         0.04 o
   1   8   3          0.14          0.15         0.05 o
   2   8   3          3.24          3.46         0.09 o
   3   8   3          9.68         10.21         0.20 o
   4   8   3          1.26          1.36         0.07 o
   5   8   3          0.00          0.05         0.07 o
   6   8   3         24.23         24.90         0.44 o
   7   8   3          6.01          6.13         0.14 o
   8   8   3          0.00          0.07         0.07 o
   9   8   3          2.33          2.28         0.09 o
  10   8   3          1.57          1.64         0.09 o
  11   8   3          1.35          1.42         0.09 o
 -13   9   3          0.16          0.20         0.08 o
 -12   9   3          0.12          0.09         0.07 o
 -11   9   3          6.25          6.00         0.14 o
 -10   9   3         13.72         13.50         0.27 o
  -9   9   3          0.04          0.03         0.06 o
  -8   9   3          1.96          2.04         0.07 o
  -7   9   3          5.82          5.86         0.14 o
  -6   9   3          7.59          7.84         0.17 o
  -5   9   3          1.26          1.33         0.08 o
  -4   9   3          7.40          7.65         0.16 o
  -3   9   3          8.37          8.05         0.17 o
  -2   9   3          2.44          2.45         0.09 o
  -1   9   3          0.33          0.31         0.06 o
   0   9   3         19.06         18.91         0.34 o
   1   9   3         43.93         43.09         0.73 o
   2   9   3          6.46          6.49         0.15 o
   3   9   3          0.30          0.41         0.07 o
   4   9   3          4.23          4.15         0.13 o
   5   9   3          7.12          6.86         0.17 o
   6   9   3          4.56          4.64         0.12 o
   7   9   3          0.19          0.15         0.08 o
   8   9   3          6.07          6.43         0.15 o
   9   9   3          0.07          0.13         0.06 o
  10   9   3          1.07          1.19         0.07 o
 -12  10   3          0.29          0.21         0.08 o
 -11  10   3          0.22          0.24         0.09 o
 -10  10   3          0.18          0.19         0.07 o
  -9  10   3          5.95          6.34         0.15 o
  -8  10   3          0.08          0.06         0.07 o
  -7  10   3          0.87          1.00         0.08 o
  -6  10   3          1.77          1.95         0.08 o
  -5  10   3          2.40          2.58         0.09 o
  -4  10   3          2.12          2.04         0.09 o
  -3  10   3          0.11          0.12         0.06 o
  -2  10   3          6.89          6.82         0.16 o
  -1  10   3          0.52          0.50         0.07 o
   0  10   3         16.76         16.68         0.31 o
   1  10   3          3.01          3.20         0.10 o
   2  10   3         12.86         12.87         0.25 o
   3  10   3          2.71          2.69         0.09 o
   4  10   3          1.84          1.82         0.09 o
   5  10   3          1.39          1.31         0.07 o
   6  10   3          0.55          0.55         0.07 o
   7  10   3          0.83          0.80         0.08 o
   8  10   3          0.08          0.13         0.09 o
   9  10   3          0.38          0.46         0.08 o
 -10  11   3          0.38          0.51         0.07 o
  -9  11   3          2.63          2.96         0.13 o
  -8  11   3          0.30          0.38         0.08 o
  -7  11   3          0.71          0.82         0.09 o
  -6  11   3          0.33          0.29         0.07 o
  -5  11   3          0.27          0.34         0.07 o
  -4  11   3          0.00          0.05         0.07 o
  -3  11   3          3.39          3.48         0.11 o
  -2  11   3          1.79          1.77         0.08 o
  -1  11   3          0.00         -0.01         0.06 o
   0  11   3          1.67          1.71         0.08 o
   1  11   3          3.42          3.47         0.10 o
   2  11   3          0.00          0.04         0.07 o
   3  11   3          0.07          0.11         0.06 o
   4  11   3          3.03          3.20         0.12 o
   5  11   3          0.59          0.61         0.07 o
   6  11   3          0.41          0.49         0.07 o
   7  11   3          0.00          0.01         0.07 o
   8  11   3          0.68          0.51         0.07 o
  -8  12   3          0.02          0.02         0.08 o
  -7  12   3          0.99          1.00         0.10 o
  -6  12   3         10.59         10.68         0.21 o
  -5  12   3          2.32          2.34         0.10 o
  -4  12   3          0.50          0.40         0.07 o
  -3  12   3          7.23          7.40         0.15 o
  -2  12   3          3.37          3.45         0.10 o
  -1  12   3          0.18          0.42         0.09 o
   0  12   3          0.53          0.65         0.07 o
   1  12   3          0.02         -0.04         0.06 o
   2  12   3          0.16          0.20         0.06 o
   3  12   3          0.21          0.39         0.08 o
   4  12   3          4.36          4.53         0.12 o
   5  12   3          2.60          2.50         0.10 o
   6  12   3          0.25          0.16         0.07 o
  -5  13   3          0.34          0.29         0.07 o
  -4  13   3          2.07          1.95         0.09 o
  -3  13   3          3.91          3.90         0.12 o
  -2  13   3          0.01          0.22         0.08 o
  -1  13   3          0.24          0.23         0.08 o
   0  13   3          2.49          2.38         0.09 o
   1  13   3          5.62          5.54         0.13 o
   2  13   3          0.12          0.00         0.06 o
   3  13   3          0.50          0.38         0.08 o
 -17   0   4          6.42          6.33         0.14 o
 -16   0   4          0.00          0.08         0.07 o
 -15   0   4          0.00          0.05         0.06 o
 -14   0   4         61.80         61.67         1.07 o
 -13   0   4         49.63         48.63         0.86 o
 -12   0   4          2.43          2.48         0.08 o
 -11   0   4          5.22          4.58         0.11 o
 -10   0   4         27.65         24.51         0.42 o
  -9   0   4          1.56          1.84         0.07 o
  -8   0   4          0.29          0.30         0.04 o
  -7   0   4         10.09         12.05         0.25 o
  -6   0   4         47.98         57.11         1.04 o
  -5   0   4          4.94          6.83         0.16 o
  -4   0   4         38.21         40.06         0.73 o
  -3   0   4         12.69         16.67         0.33 o
  -2   0   4         61.80         67.90         1.18 o
  -1   0   4          3.81          3.90         0.09 o
   0   0   4         72.92         84.32         1.49 o
   1   0   4         52.88         49.49         0.87 o
   2   0   4         11.44          9.49         0.19 o
   3   0   4        561.23        522.23         8.70 o
   4   0   4         91.24         85.70         1.51 o
   5   0   4          8.97          9.46         0.19 o
   6   0   4         55.94         58.42         1.04 o
   7   0   4         67.25         72.20         1.20 o
   8   0   4          1.28          1.22         0.06 o
   9   0   4          8.91          8.81         0.18 o
  10   0   4         34.92         34.06         0.60 o
  11   0   4          4.09          4.12         0.11 o
  12   0   4          1.43          1.34         0.08 o
  13   0   4         15.79         16.44         0.30 o
  14   0   4         19.33         19.31         0.35 o
 -17   1   4          0.00          0.05         0.09 o
 -16   1   4          0.85          0.88         0.07 o
 -15   1   4          0.04          0.09         0.06 o
 -14   1   4          8.93          8.97         0.19 o
 -13   1   4          7.61          7.79         0.17 o
 -12   1   4          0.14          0.10         0.05 o
 -11   1   4          0.01          0.05         0.04 o
 -10   1   4         22.84         21.66         0.38 o
  -9   1   4         24.50         24.02         0.44 o
  -8   1   4         44.78         45.80         0.82 o
  -7   1   4        220.85        233.87         4.00 o
  -6   1   4         24.43         27.90         0.53 o
  -5   1   4          2.44          2.47         0.07 o
  -4   1   4        344.56        402.90         6.69 o
  -3   1   4        827.59        971.53        15.80 o
  -2   1   4          3.00          4.39         0.10 o
  -1   1   4        244.69        278.75         4.71 o
   0   1   4         29.06         32.03         0.58 o
   1   1   4         18.12         20.64         0.40 o
   2   1   4         43.35         40.74         0.73 o
   3   1   4        251.42        228.39         3.94 o
   4   1   4         61.01         53.02         0.95 o
   5   1   4          8.59          8.32         0.17 o
   6   1   4          0.30          0.22         0.03 o
   7   1   4          9.33          9.12         0.17 o
   8   1   4          0.01          0.05         0.05 o
   9   1   4          3.53          3.60         0.10 o
  10   1   4          0.06          0.08         0.06 o
  11   1   4          0.15          0.20         0.07 o
  12   1   4          0.37          0.39         0.07 o
  13   1   4          1.76          1.72         0.10 o
  14   1   4          1.14          1.25         0.10 o
 -17   2   4          0.14          0.01         0.08 o
 -16   2   4          0.69          0.61         0.08 o
 -15   2   4          3.88          3.66         0.10 o
 -14   2   4          1.96          1.94         0.08 o
 -13   2   4          1.17          1.21         0.08 o
 -12   2   4          0.33          0.29         0.06 o
 -11   2   4         20.43         21.07         0.38 o
 -10   2   4          4.06          4.28         0.10 o
  -9   2   4          0.46          0.46         0.04 o
  -8   2   4        105.28        105.47         1.82 o
  -7   2   4         61.15         61.11         1.08 o
  -6   2   4         15.83         17.72         0.34 o
  -5   2   4         19.74         23.84         0.47 o
  -4   2   4          8.68          9.96         0.21 o
  -3   2   4        379.17        429.74         7.15 o
  -2   2   4         48.54         57.47         1.02 o
  -1   2   4          3.01          3.57         0.08 o
   0   2   4        244.59        272.01         4.69 o
   1   2   4         45.63         48.13         0.86 o
   2   2   4          1.93          2.33         0.06 o
   3   2   4          0.04          0.07         0.03 o
   4   2   4         48.48         39.41         0.71 o
   5   2   4         11.18          9.98         0.20 o
   6   2   4         10.43          9.86         0.18 o
   7   2   4         36.63         36.67         0.62 o
   8   2   4         28.60         28.95         0.49 o
   9   2   4         28.24         28.26         0.49 o
  10   2   4          6.82          6.69         0.15 o
  11   2   4          3.75          4.02         0.12 o
  12   2   4          1.11          1.31         0.09 o
  13   2   4          1.59          1.70         0.09 o
  14   2   4          0.01         -0.03         0.07 o
 -17   3   4          2.64          2.52         0.14 o
 -16   3   4          1.44          1.31         0.10 o
 -15   3   4          3.32          3.30         0.11 o
 -14   3   4          0.51          0.47         0.06 o
 -13   3   4          5.49          5.68         0.14 o
 -12   3   4          4.58          4.62         0.12 o
 -11   3   4          3.98          4.16         0.11 o
 -10   3   4         33.36         33.31         0.56 o
  -9   3   4         27.82         27.88         0.48 o
  -8   3   4          4.63          4.05         0.10 o
  -7   3   4          3.66          3.91         0.09 o
  -6   3   4          1.58          2.13         0.06 o
  -5   3   4          0.00          0.13         0.03 o
  -4   3   4          0.07          0.05         0.03 o
  -3   3   4          3.68          2.86         0.07 o
  -2   3   4          1.07          0.54         0.03 o
  -1   3   4         91.46         82.83         1.48 o
   0   3   4         19.96         24.73         0.45 o
   1   3   4          4.86          5.62         0.12 o
   2   3   4         44.84         32.02         0.60 o
   3   3   4         22.87         19.55         0.37 o
   4   3   4         10.59          7.72         0.16 o
   5   3   4         12.24         11.78         0.23 o
   6   3   4         13.64         14.00         0.25 o
   7   3   4         34.08         33.70         0.57 o
   8   3   4         33.21         33.79         0.57 o
   9   3   4         28.09         28.03         0.49 o
  10   3   4         12.59         12.91         0.25 o
  11   3   4          0.83          0.99         0.07 o
  12   3   4          0.91          1.03         0.08 o
  13   3   4          0.70          0.70         0.10 o
  14   3   4          1.15          1.21         0.09 o
 -16   4   4          0.21          0.26         0.07 o
 -15   4   4          0.04          0.07         0.07 o
 -14   4   4          0.45          0.52         0.07 o
 -13   4   4          3.31          3.16         0.10 o
 -12   4   4         15.51         15.87         0.30 o
 -11   4   4          0.11          0.14         0.06 o
 -10   4   4          8.67          8.44         0.17 o
  -9   4   4        119.81        120.13         2.04 o
  -8   4   4         35.20         35.82         0.63 o
  -7   4   4          4.03          3.65         0.09 o
  -6   4   4         23.20         25.55         0.47 o
  -5   4   4          0.23          0.17         0.03 o
  -4   4   4          5.50          3.50         0.08 o
  -3   4   4         10.57         13.85         0.28 o
  -2   4   4        274.89        286.84         4.93 o
  -1   4   4        208.76        203.25         3.53 o
   0   4   4          2.34          2.47         0.06 o
   1   4   4         60.93         57.98         1.04 o
   2   4   4        101.10         86.32         1.52 o
   3   4   4          0.07          0.31         0.03 o
   4   4   4          1.27          1.00         0.05 o
   5   4   4          2.00          1.97         0.06 o
   6   4   4         14.71         15.57         0.27 o
   7   4   4          1.74          1.64         0.06 o
   8   4   4          0.88          0.95         0.06 o
   9   4   4         12.96         13.70         0.26 o
  10   4   4          0.16          0.13         0.07 o
  11   4   4          6.27          6.59         0.14 o
  12   4   4          0.81          0.74         0.07 o
  13   4   4          0.59          0.70         0.08 o
 -16   5   4          0.37          0.20         0.07 o
 -15   5   4          0.20          0.28         0.08 o
 -14   5   4          0.08          0.02         0.07 o
 -13   5   4          0.03          0.03         0.06 o
 -12   5   4         17.23         17.67         0.33 o
 -11   5   4         20.70         20.66         0.37 o
 -10   5   4          1.73          1.76         0.07 o
  -9   5   4          0.00          0.00         0.05 o
  -8   5   4         22.11         22.98         0.40 o
  -7   5   4          0.41          0.35         0.04 o
  -6   5   4         27.98         28.33         0.54 o
  -5   5   4         48.97         45.16         0.82 o
  -4   5   4         22.07         20.42         0.39 o
  -3   5   4          8.62          8.90         0.19 o
  -2   5   4          2.07          3.02         0.08 o
  -1   5   4         49.44         46.33         0.85 o
   0   5   4          6.51          6.62         0.13 o
   1   5   4        142.75        147.39         2.59 o
   2   5   4         21.98         22.83         0.42 o
   3   5   4          0.32          0.25         0.04 o
   4   5   4          2.52          2.68         0.07 o
   5   5   4          0.01          0.13         0.04 o
   6   5   4          0.04          0.05         0.05 o
   7   5   4          2.51          2.63         0.08 o
   8   5   4         28.37         27.98         0.49 o
   9   5   4         10.10          9.81         0.20 o
  10   5   4          0.18          0.25         0.07 o
  11   5   4          0.26          0.29         0.06 o
  12   5   4          0.64          0.80         0.08 o
  13   5   4          0.05         -0.05         0.15 o
 -15   6   4         12.94         12.81         0.27 o
 -14   6   4          0.04          0.03         0.06 o
 -13   6   4          0.14          0.12         0.06 o
 -12   6   4         21.54         21.93         0.39 o
 -11   6   4          7.37          7.49         0.17 o
 -10   6   4          1.19          1.31         0.07 o
  -9   6   4          2.81          2.69         0.08 o
  -8   6   4         10.03          9.42         0.18 o
  -7   6   4          0.82          0.92         0.06 o
  -6   6   4          2.81          2.53         0.08 o
  -5   6   4         13.15         12.75         0.24 o
  -4   6   4          6.17          6.34         0.14 o
  -3   6   4         17.62         17.80         0.34 o
  -2   6   4          8.95          9.62         0.20 o
  -1   6   4          5.15          5.96         0.12 o
   0   6   4          2.82          2.77         0.07 o
   1   6   4         38.30         40.53         0.72 o
   2   6   4         15.37         15.99         0.28 o
   3   6   4          5.70          5.70         0.12 o
   4   6   4         36.72         36.64         0.61 o
   5   6   4        113.50        115.56         1.96 o
   6   6   4          5.60          5.61         0.13 o
   7   6   4          1.82          1.73         0.08 o
   8   6   4          0.13          0.12         0.07 o
   9   6   4          0.31          0.29         0.06 o
  10   6   4          0.01         -0.03         0.06 o
  11   6   4          8.08          8.37         0.18 o
  12   6   4         13.94         14.38         0.29 o
 -15   7   4          0.24          0.25         0.09 o
 -14   7   4          0.13          0.29         0.09 o
 -13   7   4          2.78          2.80         0.11 o
 -12   7   4          6.51          6.69         0.15 o
 -11   7   4          2.53          2.59         0.08 o
 -10   7   4          0.02          0.04         0.07 o
  -9   7   4         13.62         13.48         0.26 o
  -8   7   4          3.93          3.84         0.11 o
  -7   7   4          0.44          0.48         0.06 o
  -6   7   4         83.21         84.33         1.43 o
  -5   7   4        217.22        221.19         3.71 o
  -4   7   4         14.35         14.05         0.25 o
  -3   7   4          0.20          0.25         0.04 o
  -2   7   4         53.12         53.91         0.94 o
  -1   7   4         23.84         23.42         0.40 o
   0   7   4          3.89          4.00         0.09 o
   1   7   4         41.05         41.74         0.70 o
   2   7   4         45.97         47.54         0.81 o
   3   7   4          1.74          1.63         0.07 o
   4   7   4          1.49          1.44         0.07 o
   5   7   4         41.58         42.80         0.73 o
   6   7   4          7.68          7.59         0.16 o
   7   7   4          3.03          3.19         0.11 o
   8   7   4          0.90          0.90         0.08 o
   9   7   4          1.09          1.09         0.08 o
  10   7   4          0.22          0.34         0.07 o
  11   7   4          1.85          1.73         0.08 o
  12   7   4          1.72          1.27         0.18 o
 -14   8   4          0.69          0.68         0.09 o
 -13   8   4          2.29          2.47         0.10 o
 -12   8   4          5.16          4.97         0.12 o
 -11   8   4          3.44          3.24         0.09 o
 -10   8   4          2.10          2.20         0.08 o
  -9   8   4          6.12          6.44         0.15 o
  -8   8   4          0.56          0.51         0.07 o
  -7   8   4          1.16          1.21         0.07 o
  -6   8   4         20.52         20.79         0.37 o
  -5   8   4          0.11          0.11         0.05 o
  -4   8   4          7.21          7.36         0.15 o
  -3   8   4          0.69          0.83         0.06 o
  -2   8   4          1.27          1.12         0.06 o
  -1   8   4         16.61         16.15         0.29 o
   0   8   4          0.53          0.59         0.05 o
   1   8   4          4.41          4.51         0.11 o
   2   8   4          8.33          8.55         0.17 o
   3   8   4          5.51          5.47         0.13 o
   4   8   4          2.54          2.55         0.09 o
   5   8   4         23.62         23.81         0.43 o
   6   8   4         28.99         29.64         0.55 o
   7   8   4          0.19          0.24         0.07 o
   8   8   4          3.16          3.24         0.11 o
   9   8   4          1.90          2.19         0.09 o
  10   8   4          0.00          0.13         0.07 o
  11   8   4          6.62          6.64         0.19 o
 -13   9   4          0.46          0.52         0.09 o
 -12   9   4          1.52          1.47         0.09 o
 -11   9   4          9.05          8.80         0.18 o
 -10   9   4          0.29          0.35         0.07 o
  -9   9   4          0.22          0.23         0.06 o
  -8   9   4          3.67          3.90         0.10 o
  -7   9   4          0.20          0.21         0.07 o
  -6   9   4          2.64          2.78         0.10 o
  -5   9   4          3.43          3.47         0.11 o
  -4   9   4          6.80          6.96         0.16 o
  -3   9   4          0.21          0.14         0.07 o
  -2   9   4          0.44          0.43         0.06 o
  -1   9   4          4.20          4.35         0.11 o
   0   9   4          9.41          9.79         0.19 o
   1   9   4         35.80         36.16         0.63 o
   2   9   4          0.00          0.05         0.07 o
   3   9   4          0.01          0.06         0.08 o
   4   9   4         11.13         11.04         0.24 o
   5   9   4          0.12          0.12         0.06 o
   6   9   4          8.17          8.50         0.18 o
   7   9   4          2.77          2.90         0.10 o
   8   9   4          2.65          2.82         0.10 o
   9   9   4          1.55          1.80         0.11 o
  10   9   4          1.30          1.45         0.08 o
 -12  10   4          0.00          0.11         0.08 o
 -11  10   4          8.13          7.89         0.18 o
 -10  10   4         13.09         13.63         0.26 o
  -9  10   4          1.60          1.67         0.08 o
  -8  10   4          1.96          1.79         0.08 o
  -7  10   4         14.86         15.17         0.28 o
  -6  10   4         11.22         11.74         0.22 o
  -5  10   4          0.50          0.51         0.07 o
  -4  10   4         18.26         17.86         0.33 o
  -3  10   4         10.19         10.23         0.21 o
  -2  10   4          1.52          1.52         0.08 o
  -1  10   4         23.29         23.03         0.41 o
   0  10   4         61.45         61.60         1.14 o
   1  10   4         10.99         10.92         0.23 o
   2  10   4          0.29          0.27         0.06 o
   3  10   4          1.26          1.38         0.07 o
   4  10   4          2.89          2.73         0.09 o
   5  10   4          0.16          0.17         0.07 o
   6  10   4          2.74          2.75         0.10 o
   7  10   4          1.30          1.37         0.08 o
   8  10   4          0.06          0.02         0.06 o
   9  10   4          0.31          0.28         0.06 o
 -10  11   4          8.94          8.83         0.20 o
  -9  11   4          2.20          2.25         0.10 o
  -8  11   4          0.04         -0.04         0.08 o
  -7  11   4          1.53          1.49         0.07 o
  -6  11   4          0.54          0.55         0.08 o
  -5  11   4          0.07          0.29         0.07 o
  -4  11   4          0.57          0.70         0.09 o
  -3  11   4          0.42          0.39         0.07 o
  -2  11   4          0.40          0.51         0.07 o
  -1  11   4         10.47         10.62         0.20 o
   0  11   4          8.02          7.98         0.16 o
   1  11   4          0.06          0.09         0.07 o
   2  11   4          1.45          1.49         0.07 o
   3  11   4          1.41          1.43         0.09 o
   4  11   4          0.07          0.15         0.06 o
   5  11   4          0.04          0.14         0.07 o
   6  11   4          7.58          7.70         0.16 o
   7  11   4         10.91         10.77         0.25 o
  -8  12   4          0.26          0.07         0.08 o
  -7  12   4          4.73          4.48         0.12 o
  -6  12   4          3.94          3.86         0.11 o
  -5  12   4          0.49          0.48         0.07 o
  -4  12   4          4.60          4.85         0.12 o
  -3  12   4          0.93          1.09         0.09 o
  -2  12   4          0.08          0.14         0.09 o
  -1  12   4          2.71          2.76         0.09 o
   0  12   4          8.17          8.41         0.17 o
   1  12   4          2.49          2.36         0.09 o
   2  12   4          1.20          1.18         0.14 o
   3  12   4          2.87          2.90         0.10 o
   4  12   4          0.03          0.01         0.07 o
   5  12   4          0.00         -0.08         0.12 o
  -5  13   4          1.19          0.88         0.12 o
  -4  13   4          9.30          9.39         0.18 o
  -3  13   4          7.18          6.87         0.14 o
  -2  13   4          0.26          0.19         0.14 o
  -1  13   4          0.00          0.11         0.10 o
   0  13   4          0.44          0.48         0.10 o
   1  13   4          1.23          1.29         0.10 o
 -17   1   5          0.59          0.62         0.10 o
 -16   1   5          1.78          1.75         0.09 o
 -15   1   5          3.51          3.55         0.10 o
 -14   1   5         15.51         15.18         0.30 o
 -13   1   5          0.01          0.04         0.06 o
 -12   1   5          4.92          5.03         0.12 o
 -11   1   5         23.03         22.49         0.39 o
 -10   1   5          0.00          0.01         0.04 o
  -9   1   5         18.73         18.43         0.35 o
  -8   1   5         38.29         38.30         0.70 o
  -7   1   5         15.33         17.71         0.34 o
  -6   1   5          0.52          0.43         0.03 o
  -5   1   5         45.60         50.67         0.92 o
  -4   1   5         30.33         36.60         0.66 o
  -3   1   5         16.59         19.63         0.38 o
  -2   1   5          3.04          3.78         0.09 o
  -1   1   5        168.69        196.91         3.33 o
   0   1   5          0.79          1.48         0.05 o
   1   1   5          4.92          6.36         0.13 o
   2   1   5        181.72        174.64         3.03 o
   3   1   5         55.36         55.25         0.98 o
   4   1   5         29.15         28.51         0.52 o
   5   1   5         10.52         10.70         0.21 o
   6   1   5         25.08         26.71         0.46 o
   7   1   5          0.41          0.40         0.05 o
   8   1   5          0.21          0.22         0.06 o
   9   1   5          1.46          1.33         0.08 o
  10   1   5          4.99          4.89         0.12 o
  11   1   5          2.11          2.20         0.09 o
  12   1   5          0.32          0.36         0.08 o
  13   1   5          9.36          9.24         0.19 o
 -17   2   5          0.00          0.08         0.09 o
 -16   2   5          0.11          0.15         0.07 o
 -15   2   5          9.46          9.21         0.18 o
 -14   2   5          6.73          6.62         0.14 o
 -13   2   5          2.22          2.27         0.09 o
 -12   2   5          7.72          8.01         0.17 o
 -11   2   5          0.54          0.44         0.05 o
 -10   2   5          9.82          9.81         0.19 o
  -9   2   5         12.76         12.36         0.24 o
  -8   2   5        132.02        135.97         2.35 o
  -7   2   5         22.39         24.73         0.46 o
  -6   2   5         12.74         14.20         0.28 o
  -5   2   5         44.64         52.85         0.96 o
  -4   2   5        329.39        387.80         6.56 o
  -3   2   5         49.79         60.46         1.07 o
  -2   2   5          1.98          3.24         0.08 o
  -1   2   5          7.05          8.71         0.18 o
   0   2   5         63.28         76.78         1.38 o
   1   2   5         16.78         14.60         0.28 o
   2   2   5          5.58          6.58         0.14 o
   3   2   5         23.66         18.30         0.34 o
   4   2   5          2.12          1.70         0.05 o
   5   2   5          1.48          1.82         0.06 o
   6   2   5         15.28         14.91         0.26 o
   7   2   5         11.70         11.74         0.22 o
   8   2   5         12.16         12.18         0.23 o
   9   2   5         13.28         13.14         0.25 o
  10   2   5          1.00          1.00         0.07 o
  11   2   5          0.06          0.10         0.07 o
  12   2   5          4.20          4.30         0.12 o
  13   2   5          2.02          1.92         0.10 o
 -17   3   5          1.40          1.36         0.08 o
 -16   3   5          0.04          0.22         0.08 o
 -15   3   5          0.68          0.73         0.08 o
 -14   3   5          1.56          1.55         0.07 o
 -13   3   5          6.93          6.78         0.16 o
 -12   3   5          0.59          0.56         0.06 o
 -11   3   5          0.72          0.74         0.06 o
 -10   3   5         26.38         26.32         0.45 o
  -9   3   5          3.02          3.20         0.08 o
  -8   3   5          1.48          1.56         0.06 o
  -7   3   5         10.32         11.03         0.21 o
  -6   3   5          6.50          5.38         0.12 o
  -5   3   5         13.37         11.33         0.23 o
  -4   3   5         79.51         89.00         1.56 o
  -3   3   5          1.42          0.84         0.04 o
  -2   3   5        221.55        219.68         3.78 o
  -1   3   5          0.07          0.16         0.03 o
   0   3   5         44.67         48.60         0.87 o
   1   3   5         12.36          7.42         0.16 o
   2   3   5         42.35         33.79         0.62 o
   3   3   5         26.26         22.75         0.42 o
   4   3   5          1.53          2.17         0.06 o
   5   3   5         41.74         42.38         0.71 o
   6   3   5         18.99         18.94         0.33 o
   7   3   5         56.40         57.29         0.96 o
   8   3   5         21.97         22.48         0.39 o
   9   3   5         20.28         20.58         0.37 o
  10   3   5         10.53         11.24         0.22 o
  11   3   5          1.30          1.41         0.07 o
  12   3   5          2.78          2.95         0.10 o
  13   3   5          0.59          0.65         0.08 o
 -16   4   5          1.99          1.99         0.09 o
 -15   4   5          0.02          0.17         0.08 o
 -14   4   5          3.50          3.57         0.10 o
 -13   4   5          3.85          4.01         0.12 o
 -12   4   5         20.34         20.04         0.37 o
 -11   4   5          9.94          9.85         0.20 o
 -10   4   5         39.72         39.78         0.68 o
  -9   4   5          4.82          4.92         0.11 o
  -8   4   5         15.44         15.51         0.29 o
  -7   4   5         19.48         21.05         0.40 o
  -6   4   5         76.85         72.43         1.28 o
  -5   4   5         11.80          9.12         0.19 o
  -4   4   5         18.10         18.82         0.37 o
  -3   4   5          0.53          0.89         0.04 o
  -2   4   5        135.01        128.04         2.25 o
  -1   4   5         12.89         14.16         0.28 o
   0   4   5         55.62         56.40         1.00 o
   1   4   5          0.08          0.53         0.03 o
   2   4   5         20.62         17.93         0.34 o
   3   4   5          5.32          4.51         0.10 o
   4   4   5          6.11          5.89         0.12 o
   5   4   5          0.06          0.12         0.05 o
   6   4   5          5.87          5.65         0.12 o
   7   4   5          2.41          2.39         0.08 o
   8   4   5          0.00          0.12         0.07 o
   9   4   5          0.75          0.85         0.07 o
  10   4   5          1.10          1.18         0.08 o
  11   4   5          1.29          1.28         0.09 o
  12   4   5          0.42          0.51         0.08 o
  13   4   5          0.73          0.54         0.10 o
 -16   5   5          3.82          3.76         0.11 o
 -15   5   5          0.01          0.07         0.07 o
 -14   5   5          0.17          0.12         0.07 o
 -13   5   5         21.11         21.40         0.37 o
 -12   5   5          5.90          6.24         0.15 o
 -11   5   5          0.00          0.02         0.07 o
 -10   5   5         22.96         23.17         0.41 o
  -9   5   5         12.86         13.84         0.26 o
  -8   5   5          0.36          0.37         0.04 o
  -7   5   5          8.64          8.61         0.18 o
  -6   5   5          4.78          6.32         0.14 o
  -5   5   5          1.60          1.18         0.05 o
  -4   5   5          0.60          1.05         0.05 o
  -3   5   5         21.54         23.46         0.45 o
  -2   5   5          9.59          9.27         0.18 o
  -1   5   5          4.40          4.54         0.10 o
   0   5   5         66.18         70.91         1.26 o
   1   5   5        132.38        136.25         2.37 o
   2   5   5          3.87          3.96         0.09 o
   3   5   5          0.00          0.04         0.04 o
   4   5   5         89.96         93.34         1.55 o
   5   5   5         17.04         16.99         0.30 o
   6   5   5          1.89          1.84         0.07 o
   7   5   5          0.01          0.01         0.06 o
   8   5   5          0.26          0.32         0.07 o
   9   5   5          1.13          1.11         0.08 o
  10   5   5          0.20          0.24         0.06 o
  11   5   5         10.25         10.57         0.21 o
  12   5   5          1.20          1.11         0.08 o
 -16   6   5          1.54          1.52         0.07 o
 -15   6   5          0.00          0.01         0.09 o
 -14   6   5          0.50          0.49         0.07 o
 -13   6   5          1.12          1.14         0.07 o
 -12   6   5          0.05         -0.01         0.06 o
 -11   6   5          0.06          0.03         0.07 o
 -10   6   5          3.04          3.09         0.10 o
  -9   6   5          5.87          6.04         0.14 o
  -8   6   5          0.07          0.07         0.05 o
  -7   6   5         11.70         11.14         0.21 o
  -6   6   5         57.44         57.05         0.98 o
  -5   6   5          0.97          0.78         0.05 o
  -4   6   5          0.04          0.06         0.04 o
  -3   6   5         57.56         58.41         1.03 o
  -2   6   5         16.80         16.67         0.31 o
  -1   6   5          2.59          2.81         0.07 o
   0   6   5          0.49          0.47         0.04 o
   1   6   5          1.90          1.34         0.05 o
   2   6   5          0.01          0.01         0.04 o
   3   6   5          1.24          1.08         0.06 o
   4   6   5         16.93         16.56         0.30 o
   5   6   5          2.05          1.99         0.07 o
   6   6   5          1.98          2.08         0.08 o
   7   6   5         11.34         11.10         0.22 o
   8   6   5         14.58         14.63         0.27 o
   9   6   5          0.67          0.74         0.07 o
  10   6   5          0.01          0.13         0.08 o
  11   6   5          4.94          5.04         0.14 o
  12   6   5          0.48          0.43         0.07 o
 -15   7   5          0.31          0.31         0.10 o
 -14   7   5          1.66          1.70         0.08 o
 -13   7   5          0.07          0.18         0.08 o
 -12   7   5          1.07          1.10         0.08 o
 -11   7   5          2.02          2.09         0.08 o
 -10   7   5          0.41          0.45         0.07 o
  -9   7   5          5.42          5.43         0.13 o
  -8   7   5          0.13          0.18         0.05 o
  -7   7   5         22.70         22.47         0.39 o
  -6   7   5          0.01          0.01         0.05 o
  -5   7   5         24.02         24.56         0.42 o
  -4   7   5          0.63          0.78         0.05 o
  -3   7   5          7.31          8.04         0.16 o
  -2   7   5          1.59          1.53         0.06 o
  -1   7   5          2.34          2.28         0.07 o
   0   7   5          2.55          2.61         0.07 o
   1   7   5          0.09          0.11         0.05 o
   2   7   5          7.17          7.10         0.15 o
   3   7   5          0.78          0.72         0.06 o
   4   7   5          6.72          6.85         0.15 o
   5   7   5          3.19          3.27         0.11 o
   6   7   5          1.85          1.85         0.09 o
   7   7   5          1.40          1.52         0.07 o
   8   7   5          0.16          0.30         0.06 o
   9   7   5          0.07          0.08         0.06 o
  10   7   5          0.57          0.67         0.08 o
  11   7   5          0.26          0.34         0.06 o
 -14   8   5          0.28          0.31         0.06 o
 -13   8   5          1.43          1.43         0.09 o
 -12   8   5          0.00          0.01         0.07 o
 -11   8   5          0.05          0.15         0.08 o
 -10   8   5          3.53          3.55         0.11 o
  -9   8   5          6.46          6.41         0.15 o
  -8   8   5          1.37          1.44         0.08 o
  -7   8   5          0.70          0.74         0.07 o
  -6   8   5         41.79         42.41         0.72 o
  -5   8   5          9.51          9.33         0.19 o
  -4   8   5          0.07          0.12         0.05 o
  -3   8   5          6.28          6.50         0.14 o
  -2   8   5          7.17          7.00         0.14 o
  -1   8   5         10.88         10.81         0.20 o
   0   8   5          8.92          9.01         0.18 o
   1   8   5          7.45          7.48         0.16 o
   2   8   5          3.31          3.16         0.09 o
   3   8   5         11.63         11.69         0.23 o
   4   8   5          0.16          0.19         0.07 o
   5   8   5         19.22         19.22         0.36 o
   6   8   5          4.58          4.48         0.12 o
   7   8   5          1.33          1.38         0.08 o
   8   8   5          0.94          0.91         0.07 o
   9   8   5          0.96          1.03         0.08 o
  10   8   5          6.77          6.94         0.18 o
 -13   9   5          0.38          0.26         0.10 o
 -12   9   5          8.19          7.94         0.17 o
 -11   9   5          9.33          9.47         0.19 o
 -10   9   5          0.23          0.31         0.06 o
  -9   9   5          0.33          0.36         0.06 o
  -8   9   5          5.86          6.05         0.13 o
  -7   9   5          4.12          4.44         0.12 o
  -6   9   5          1.05          0.91         0.08 o
  -5   9   5          1.89          1.79         0.09 o
  -4   9   5         11.47         11.00         0.22 o
  -3   9   5          0.15          0.21         0.07 o
  -2   9   5          0.54          0.51         0.06 o
  -1   9   5         19.24         19.18         0.35 o
   0   9   5         33.67         33.95         0.59 o
   1   9   5          3.81          3.87         0.12 o
   2   9   5          0.26          0.30         0.09 o
   3   9   5          2.79          2.82         0.11 o
   4   9   5         10.65         10.74         0.21 o
   5   9   5          6.96          7.27         0.16 o
   6   9   5          0.66          0.68         0.07 o
   7   9   5          1.78          1.76         0.08 o
   8   9   5          1.74          1.84         0.09 o
   9   9   5          0.77          0.81         0.13 o
 -12  10   5          2.03          1.79         0.10 o
 -11  10   5          1.70          1.75         0.09 o
 -10  10   5          4.08          4.11         0.12 o
  -9  10   5          1.20          1.34         0.10 o
  -8  10   5          0.71          0.72         0.07 o
  -7  10   5          1.56          1.58         0.09 o
  -6  10   5          2.40          2.19         0.09 o
  -5  10   5          2.30          2.10         0.07 o
  -4  10   5          0.61          0.65         0.06 o
  -3  10   5          1.58          1.69         0.09 o
  -2  10   5          9.70          9.55         0.20 o
  -1  10   5          5.30          4.98         0.14 o
   0  10   5          3.97          4.32         0.11 o
   1  10   5          0.02          0.04         0.05 o
   2  10   5          2.31          2.44         0.09 o
   3  10   5          0.49          0.59         0.10 o
   4  10   5          0.04          0.09         0.07 o
   5  10   5          0.01          0.05         0.09 o
   6  10   5          4.06          4.06         0.13 o
   7  10   5          0.44          0.45         0.08 o
   8  10   5          0.27          0.32         0.08 o
 -10  11   5          0.46          0.41         0.08 o
  -9  11   5          0.03          0.01         0.08 o
  -8  11   5          0.38          0.51         0.08 o
  -7  11   5          0.38          0.35         0.07 o
  -6  11   5          0.00         -0.02         0.09 o
  -5  11   5          0.03          0.06         0.07 o
  -4  11   5          0.08          0.07         0.06 o
  -3  11   5          0.07          0.09         0.06 o
  -2  11   5          1.65          1.49         0.07 o
  -1  11   5          3.09          2.92         0.10 o
   0  11   5          0.03          0.05         0.06 o
   1  11   5          0.00         -0.03         0.07 o
   2  11   5          6.33          6.44         0.15 o
   3  11   5          4.39          4.42         0.11 o
   4  11   5          0.04          0.06         0.06 o
   5  11   5          0.01         -0.04         0.06 o
   6  11   5          1.79          1.98         0.08 o
  -8  12   5          4.45          4.30         0.14 o
  -7  12   5          2.18          2.01         0.10 o
  -6  12   5          0.28          0.13         0.07 o
  -5  12   5          8.50          8.62         0.18 o
  -4  12   5          8.65          8.68         0.18 o
  -3  12   5          0.01          0.04         0.08 o
  -2  12   5          0.94          1.02         0.08 o
  -1  12   5          4.68          4.76         0.13 o
   0  12   5          0.06          0.02         0.09 o
   1  12   5          0.40          0.43         0.10 o
   2  12   5          0.35          0.46         0.09 o
   3  12   5          0.36          0.40         0.08 o
   4  12   5          0.03          0.00         0.07 o
  -4  13   5          0.06          0.17         0.12 o
  -3  13   5          0.65          0.85         0.13 o
  -2  13   5          0.10          0.16         0.08 o
  -1  13   5          2.85          2.66         0.11 o
   0  13   5          1.24          1.13         0.07 o
 -17   0   6          0.18          0.33         0.08 o
 -16   0   6          0.60          0.57         0.08 o
 -15   0   6         10.04          9.55         0.21 o
 -14   0   6          0.00          0.00         0.07 o
 -13   0   6          0.12          0.18         0.08 o
 -12   0   6          7.15          6.88         0.15 o
 -11   0   6          8.63          8.51         0.17 o
 -10   0   6          0.72          0.75         0.05 o
  -9   0   6        121.91        127.03         2.19 o
  -8   0   6         10.77         11.02         0.23 o
  -7   0   6          6.13          6.35         0.15 o
  -6   0   6         92.25        105.69         1.87 o
  -5   0   6        156.46        179.34         3.11 o
  -4   0   6         19.48         24.09         0.45 o
  -3   0   6         22.17         27.15         0.49 o
  -2   0   6        289.88        326.09         5.56 o
  -1   0   6         11.01         13.82         0.27 o
   0   0   6          5.64          6.46         0.14 o
   1   0   6        489.44        477.95         7.97 o
   2   0   6        549.61        530.94         8.86 o
   3   0   6          6.18          6.47         0.14 o
   4   0   6          1.61          1.30         0.05 o
   5   0   6         73.06         77.30         1.28 o
   6   0   6          4.66          4.90         0.11 o
   7   0   6          7.27          7.46         0.16 o
   8   0   6         15.34         14.99         0.29 o
   9   0   6         13.04         13.27         0.25 o
  10   0   6          1.25          1.24         0.09 o
  11   0   6          0.19          0.35         0.06 o
  12   0   6         10.04         10.56         0.21 o
  13   0   6          0.30          0.39         0.08 o
 -17   1   6          0.01          0.12         0.08 o
 -16   1   6         10.00          9.63         0.19 o
 -15   1   6         23.74         23.43         0.42 o
 -14   1   6          1.20          1.20         0.08 o
 -13   1   6          4.66          4.90         0.13 o
 -12   1   6          0.36          0.24         0.06 o
 -11   1   6          9.40          8.88         0.18 o
 -10   1   6         11.64         11.80         0.22 o
  -9   1   6        141.55        145.72         2.52 o
  -8   1   6         59.70         64.29         1.15 o
  -7   1   6          0.43          0.45         0.04 o
  -6   1   6         10.84         12.06         0.24 o
  -5   1   6         79.55         94.17         1.64 o
  -4   1   6          0.56          0.94         0.04 o
  -3   1   6         41.14         47.69         0.86 o
  -2   1   6         27.72         31.12         0.57 o
  -1   1   6          4.06          4.03         0.09 o
   0   1   6          0.17          0.17         0.02 o
   1   1   6          0.08          0.07         0.03 o
   2   1   6          3.31          3.43         0.08 o
   3   1   6          5.66          5.44         0.12 o
   4   1   6          2.84          2.64         0.07 o
   5   1   6          5.05          5.57         0.12 o
   6   1   6          8.43          8.75         0.17 o
   7   1   6          1.33          1.45         0.07 o
   8   1   6         23.24         22.85         0.41 o
   9   1   6          5.33          4.94         0.13 o
  10   1   6          0.01          0.09         0.07 o
  11   1   6          5.22          5.41         0.13 o
  12   1   6         11.81         11.98         0.25 o
  13   1   6          0.76          0.65         0.09 o
 -17   2   6          1.13          0.90         0.08 o
 -16   2   6          0.38          0.31         0.08 o
 -15   2   6          3.77          3.84         0.11 o
 -14   2   6          0.24          0.36         0.07 o
 -13   2   6          2.68          2.79         0.10 o
 -12   2   6         30.36         29.87         0.52 o
 -11   2   6          6.83          6.84         0.15 o
 -10   2   6          5.01          4.71         0.11 o
  -9   2   6          7.92          7.59         0.15 o
  -8   2   6         19.46         20.82         0.39 o
  -7   2   6          2.91          3.24         0.08 o
  -6   2   6          5.10          4.86         0.12 o
  -5   2   6        173.87        199.25         3.42 o
  -4   2   6        141.83        162.17         2.82 o
  -3   2   6         71.23         74.21         1.31 o
  -2   2   6          1.06          0.81         0.03 o
  -1   2   6         39.30         43.12         0.77 o
   0   2   6         14.41         12.72         0.24 o
   1   2   6         45.85         39.29         0.70 o
   2   2   6         25.51         22.37         0.41 o
   3   2   6          9.35          8.39         0.17 o
   4   2   6         30.03         30.27         0.54 o
   5   2   6          4.98          5.12         0.11 o
   6   2   6         15.35         14.98         0.27 o
   7   2   6         20.28         20.28         0.37 o
   8   2   6         43.90         44.87         0.77 o
   9   2   6          1.27          1.25         0.07 o
  10   2   6          0.42          0.41         0.09 o
  11   2   6          1.86          2.03         0.09 o
  12   2   6          1.30          1.25         0.08 o
 -17   3   6          0.22          0.30         0.07 o
 -16   3   6          0.12          0.06         0.08 o
 -15   3   6          0.33          0.41         0.06 o
 -14   3   6          0.07          0.09         0.07 o
 -13   3   6          1.35          1.41         0.08 o
 -12   3   6          0.19          0.27         0.07 o
 -11   3   6          0.44          0.45         0.06 o
 -10   3   6         12.04         12.02         0.22 o
  -9   3   6          6.92          6.94         0.14 o
  -8   3   6          2.02          2.45         0.07 o
  -7   3   6          1.55          1.13         0.05 o
  -6   3   6          2.43          1.70         0.06 o
  -5   3   6         40.49         45.13         0.81 o
  -4   3   6         79.14         88.90         1.56 o
  -3   3   6        148.42        147.33         2.57 o
  -2   3   6        105.29        110.15         1.93 o
  -1   3   6         24.54         28.77         0.53 o
   0   3   6         37.73         32.10         0.58 o
   1   3   6         22.18         16.50         0.32 o
   2   3   6         20.62         18.43         0.35 o
   3   3   6         46.09         42.17         0.76 o
   4   3   6          9.44         10.35         0.20 o
   5   3   6         26.65         27.66         0.47 o
   6   3   6         37.85         38.03         0.64 o
   7   3   6         13.48         13.57         0.25 o
   8   3   6          3.61          3.87         0.11 o
   9   3   6          0.20          0.31         0.06 o
  10   3   6          0.03          0.07         0.07 o
  11   3   6          0.85          0.72         0.08 o
  12   3   6          0.02          0.03         0.10 o
 -17   4   6          0.00          0.19         0.12 o
 -16   4   6          0.01          0.13         0.08 o
 -15   4   6          0.40          0.49         0.07 o
 -14   4   6         21.83         22.14         0.39 o
 -13   4   6         17.24         17.52         0.34 o
 -12   4   6          1.98          2.04         0.09 o
 -11   4   6         38.32         37.36         0.64 o
 -10   4   6         52.13         52.56         0.89 o
  -9   4   6          1.99          2.05         0.07 o
  -8   4   6          1.29          1.33         0.06 o
  -7   4   6          2.66          1.99         0.06 o
  -6   4   6         35.47         32.55         0.58 o
  -5   4   6          0.50          0.53         0.04 o
  -4   4   6         13.58         14.05         0.28 o
  -3   4   6        129.74        129.38         2.31 o
  -2   4   6          2.21          1.93         0.06 o
  -1   4   6         14.12         14.85         0.29 o
   0   4   6         10.17          8.98         0.18 o
   1   4   6          0.17          0.07         0.03 o
   2   4   6          0.88          0.94         0.04 o
   3   4   6         10.90         10.43         0.20 o
   4   4   6          0.00          0.06         0.04 o
   5   4   6          2.41          2.30         0.07 o
   6   4   6         50.78         51.93         0.87 o
   7   4   6          7.55          7.39         0.16 o
   8   4   6          0.03          0.10         0.07 o
   9   4   6          5.87          6.45         0.16 o
  10   4   6          0.21          0.17         0.08 o
  11   4   6          1.70          1.68         0.09 o
  12   4   6          0.21          0.27         0.09 o
 -16   5   6          0.68          0.83         0.08 o
 -15   5   6          0.48          0.45         0.07 o
 -14   5   6          0.41          0.49         0.07 o
 -13   5   6         14.54         14.77         0.28 o
 -12   5   6          0.00          0.08         0.07 o
 -11   5   6         24.55         24.13         0.43 o
 -10   5   6          3.68          3.45         0.10 o
  -9   5   6          0.03          0.07         0.05 o
  -8   5   6          4.47          4.77         0.11 o
  -7   5   6         10.53         10.27         0.20 o
  -6   5   6         10.04          9.95         0.20 o
  -5   5   6          3.21          3.48         0.09 o
  -4   5   6         84.04         88.14         1.57 o
  -3   5   6         20.38         22.39         0.41 o
  -2   5   6          0.04          0.08         0.03 o
  -1   5   6         31.81         32.08         0.58 o
   0   5   6         28.50         27.57         0.49 o
   1   5   6          0.06          0.04         0.04 o
   2   5   6          1.83          1.72         0.06 o
   3   5   6         23.84         23.26         0.40 o
   4   5   6         27.66         27.09         0.47 o
   5   5   6          0.08          0.05         0.05 o
   6   5   6          1.15          1.23         0.06 o
   7   5   6         19.38         19.19         0.35 o
   8   5   6          0.50          0.45         0.06 o
   9   5   6          5.28          5.40         0.13 o
  10   5   6          1.71          1.73         0.09 o
  11   5   6          0.19          0.31         0.08 o
 -16   6   6          1.37          1.51         0.09 o
 -15   6   6          0.59          0.67         0.09 o
 -14   6   6          0.02         -0.01         0.08 o
 -13   6   6          0.06          0.07         0.06 o
 -12   6   6          0.26          0.34         0.06 o
 -11   6   6          2.45          2.47         0.09 o
 -10   6   6          0.00          0.06         0.06 o
  -9   6   6          5.20          5.19         0.13 o
  -8   6   6         20.91         20.74         0.36 o
  -7   6   6         66.93         68.21         1.14 o
  -6   6   6          5.24          5.24         0.12 o
  -5   6   6          0.39          0.38         0.05 o
  -4   6   6          5.21          5.44         0.12 o
  -3   6   6          8.73          8.92         0.17 o
  -2   6   6          2.37          2.43         0.07 o
  -1   6   6         65.83         68.88         1.16 o
   0   6   6        155.29        161.69         2.75 o
   1   6   6          2.19          2.34         0.07 o
   2   6   6          0.16          0.18         0.05 o
   3   6   6         90.99         93.89         1.58 o
   4   6   6         33.23         34.31         0.58 o
   5   6   6          5.24          5.35         0.13 o
   6   6   6          4.14          4.18         0.11 o
   7   6   6          0.91          0.87         0.07 o
   8   6   6          0.27          0.24         0.08 o
   9   6   6          0.14          0.29         0.08 o
  10   6   6          4.96          5.43         0.13 o
  11   6   6          1.99          2.09         0.11 o
 -15   7   6          0.45          0.58         0.06 o
 -14   7   6          8.11          7.96         0.17 o
 -13   7   6          6.08          5.94         0.14 o
 -12   7   6          0.00          0.00         0.06 o
 -11   7   6         10.65         11.20         0.21 o
 -10   7   6         17.71         17.71         0.33 o
  -9   7   6          0.54          0.56         0.07 o
  -8   7   6          9.64          9.92         0.20 o
  -7   7   6        101.05        104.44         1.78 o
  -6   7   6         28.68         28.67         0.49 o
  -5   7   6          2.99          2.89         0.08 o
  -4   7   6          4.05          4.34         0.10 o
  -3   7   6          5.13          5.20         0.11 o
  -2   7   6          2.89          3.04         0.09 o
  -1   7   6          0.01          0.06         0.04 o
   0   7   6          0.13          0.19         0.05 o
   1   7   6          1.96          2.03         0.07 o
   2   7   6          4.30          4.57         0.11 o
   3   7   6          5.23          5.03         0.12 o
   4   7   6          0.39          0.41         0.07 o
   5   7   6          0.68          0.76         0.07 o
   6   7   6          2.70          2.87         0.09 o
   7   7   6          4.17          4.09         0.12 o
   8   7   6          0.11          0.29         0.07 o
   9   7   6          4.97          5.04         0.13 o
  10   7   6         20.12         20.46         0.39 o
 -14   8   6          0.02         -0.03         0.10 o
 -13   8   6          0.12          0.10         0.07 o
 -12   8   6          0.09          0.13         0.06 o
 -11   8   6          0.23          0.21         0.06 o
 -10   8   6          0.26          0.14         0.06 o
  -9   8   6          0.94          0.89         0.07 o
  -8   8   6          0.07          0.15         0.07 o
  -7   8   6         14.32         13.98         0.26 o
  -6   8   6         33.40         33.13         0.57 o
  -5   8   6          0.03          0.08         0.05 o
  -4   8   6          0.37          0.42         0.06 o
  -3   8   6         16.58         17.05         0.31 o
  -2   8   6          0.06          0.09         0.05 o
  -1   8   6         42.79         43.10         0.74 o
   0   8   6         32.13         32.20         0.56 o
   1   8   6          9.13          8.56         0.18 o
   2   8   6          6.12          5.99         0.14 o
   3   8   6         14.25         14.18         0.28 o
   4   8   6         17.75         17.80         0.33 o
   5   8   6          0.01          0.06         0.06 o
   6   8   6          9.20          9.52         0.19 o
   7   8   6          0.03          0.09         0.06 o
   8   8   6          0.17          0.09         0.08 o
   9   8   6          3.99          4.19         0.13 o
 -13   9   6          1.99          2.02         0.12 o
 -12   9   6          0.82          0.90         0.09 o
 -11   9   6          4.76          4.95         0.13 o
 -10   9   6          0.37          0.36         0.07 o
  -9   9   6          0.26          0.33         0.08 o
  -8   9   6         12.76         13.23         0.25 o
  -7   9   6          1.02          1.26         0.07 o
  -6   9   6          2.38          2.30         0.10 o
  -5   9   6          3.25          3.27         0.10 o
  -4   9   6          6.25          6.22         0.15 o
  -3   9   6          3.13          3.03         0.11 o
  -2   9   6         12.93         13.03         0.25 o
  -1   9   6         35.55         36.30         0.64 o
   0   9   6          0.13          0.19         0.09 o
   1   9   6          8.25          8.25         0.19 o
   2   9   6          2.62          2.75         0.10 o
   3   9   6          0.00         -0.03         0.06 o
   4   9   6         24.43         25.06         0.46 o
   5   9   6          7.24          7.10         0.15 o
   6   9   6          0.02          0.04         0.07 o
   7   9   6          0.65          0.70         0.07 o
   8   9   6          0.43          0.43         0.07 o
 -12  10   6         14.49         14.51         0.33 o
 -11  10   6          5.54          5.54         0.13 o
 -10  10   6          0.60          0.63         0.09 o
  -9  10   6          3.19          3.10         0.10 o
  -8  10   6          3.75          3.78         0.12 o
  -7  10   6          0.04          0.06         0.07 o
  -6  10   6          5.99          5.94         0.15 o
  -5  10   6          8.40          8.27         0.18 o
  -4  10   6          1.58          1.70         0.08 o
  -3  10   6          0.82          0.85         0.07 o
  -2  10   6          6.15          5.89         0.13 o
  -1  10   6          1.98          1.95         0.11 o
   0  10   6          0.67          0.59         0.06 o
   1  10   6          0.01         -0.03         0.06 o
   2  10   6          0.66          0.65         0.08 o
   3  10   6          0.06          0.02         0.07 o
   4  10   6          1.77          1.86         0.09 o
   5  10   6          4.65          4.80         0.13 o
   6  10   6          1.68          1.69         0.09 o
   7  10   6          1.16          1.11         0.08 o
 -10  11   6          0.10          0.09         0.09 o
  -9  11   6          0.78          0.68         0.07 o
  -8  11   6          0.60          0.65         0.09 o
  -7  11   6          0.04         -0.02         0.08 o
  -6  11   6          8.12          8.02         0.17 o
  -5  11   6         10.25         10.48         0.21 o
  -4  11   6          0.06          0.13         0.10 o
  -3  11   6          6.60          6.38         0.15 o
  -2  11   6         36.69         36.76         0.63 o
  -1  11   6          9.35          9.29         0.19 o
   0  11   6          0.01         -0.05         0.08 o
   1  11   6          0.06          0.05         0.06 o
   2  11   6          0.12          0.24         0.08 o
   3  11   6          0.02          0.05         0.07 o
   4  11   6          3.50          3.55         0.10 o
   5  11   6         16.74         16.89         0.32 o
  -8  12   6          0.27          0.32         0.08 o
  -7  12   6          0.07          0.02         0.07 o
  -6  12   6          4.30          4.57         0.12 o
  -5  12   6          5.41          5.46         0.14 o
  -4  12   6          0.72          0.93         0.20 o
  -3  12   6          0.09          0.23         0.10 o
  -2  12   6          0.01          0.01         0.08 o
  -1  12   6          0.10          0.00         0.07 o
   0  12   6          0.43          0.50         0.07 o
   1  12   6          4.35          4.49         0.18 o
   2  12   6          2.73          2.71         0.11 o
   3  12   6          0.01          0.02         0.07 o
 -17   1   7          0.56          0.71         0.08 o
 -16   1   7          2.43          2.30         0.08 o
 -15   1   7          1.03          0.96         0.07 o
 -14   1   7          1.12          1.17         0.08 o
 -13   1   7         15.93         15.74         0.30 o
 -12   1   7          0.24          0.22         0.07 o
 -11   1   7          0.09          0.07         0.05 o
 -10   1   7         70.93         71.69         1.21 o
  -9   1   7         13.53         13.69         0.26 o
  -8   1   7         12.76         13.67         0.26 o
  -7   1   7         15.63         17.33         0.33 o
  -6   1   7         27.22         29.28         0.53 o
  -5   1   7          1.17          1.13         0.04 o
  -4   1   7          0.74          0.73         0.04 o
  -3   1   7         31.07         34.86         0.64 o
  -2   1   7         20.48         22.85         0.42 o
  -1   1   7         24.04         26.34         0.48 o
   0   1   7         22.61         24.01         0.44 o
   1   1   7        150.84        152.50         2.66 o
   2   1   7          0.17          0.23         0.04 o
   3   1   7          0.35          0.31         0.04 o
   4   1   7         46.96         48.48         0.81 o
   5   1   7          3.28          3.54         0.09 o
   6   1   7          0.65          0.67         0.05 o
   7   1   7          6.45          6.70         0.15 o
   8   1   7          2.05          2.03         0.08 o
   9   1   7          0.23          0.26         0.07 o
  10   1   7          2.81          3.02         0.11 o
  11   1   7          2.11          2.05         0.09 o
  12   1   7          2.12          2.29         0.12 o
 -17   2   7          2.09          2.07         0.09 o
 -16   2   7         11.40         10.97         0.22 o
 -15   2   7          2.39          2.29         0.09 o
 -14   2   7          0.69          0.73         0.07 o
 -13   2   7          0.01          0.01         0.08 o
 -12   2   7          6.59          6.48         0.15 o
 -11   2   7          3.80          3.79         0.10 o
 -10   2   7         11.58         11.61         0.22 o
  -9   2   7         27.99         29.37         0.50 o
  -8   2   7          0.86          0.85         0.05 o
  -7   2   7          1.14          1.10         0.05 o
  -6   2   7         48.22         54.02         0.96 o
  -5   2   7         47.46         54.45         0.97 o
  -4   2   7         26.85         27.86         0.51 o
  -3   2   7         37.33         39.31         0.72 o
  -2   2   7          6.39          8.47         0.18 o
  -1   2   7          2.69          2.01         0.06 o
   0   2   7         26.94         22.28         0.41 o
   1   2   7         12.04         11.87         0.23 o
   2   2   7          8.15          7.47         0.15 o
   3   2   7         13.98         14.90         0.27 o
   4   2   7          0.87          0.84         0.05 o
   5   2   7          0.65          0.74         0.05 o
   6   2   7          5.98          6.10         0.14 o
   7   2   7         36.99         37.04         0.64 o
   8   2   7          7.97          7.75         0.18 o
   9   2   7          1.42          1.67         0.10 o
  10   2   7          1.37          1.45         0.08 o
  11   2   7         11.19         11.38         0.22 o
  12   2   7          1.16          0.99         0.11 o
 -17   3   7          0.12          0.10         0.09 o
 -16   3   7          1.80          1.76         0.09 o
 -15   3   7          1.81          1.82         0.09 o
 -14   3   7         12.69         12.67         0.23 o
 -13   3   7          0.63          0.66         0.08 o
 -12   3   7          1.69          1.73         0.08 o
 -11   3   7          6.32          6.20         0.14 o
 -10   3   7         10.77         10.84         0.21 o
  -9   3   7         14.96         14.85         0.27 o
  -8   3   7          2.93          2.77         0.08 o
  -7   3   7         41.18         39.78         0.70 o
  -6   3   7         48.58         54.11         0.96 o
  -5   3   7        100.63        109.18         1.92 o
  -4   3   7        113.44        113.89         2.01 o
  -3   3   7         74.10         75.57         1.36 o
  -2   3   7         71.53         76.84         1.36 o
  -1   3   7          8.45         10.48         0.20 o
   0   3   7         37.92         33.14         0.58 o
   1   3   7         22.67         20.78         0.37 o
   2   3   7          5.90          5.40         0.11 o
   3   3   7          9.63         10.17         0.19 o
   4   3   7          1.41          1.49         0.06 o
   5   3   7         48.50         49.25         0.83 o
   6   3   7          3.29          3.38         0.09 o
   7   3   7         15.58         16.27         0.31 o
   8   3   7          1.42          1.44         0.07 o
   9   3   7          3.02          3.15         0.09 o
  10   3   7          1.76          1.89         0.09 o
  11   3   7          0.06          0.11         0.08 o
 -17   4   7          0.52          0.61         0.09 o
 -16   4   7          1.12          1.07         0.11 o
 -15   4   7          0.00         -0.02         0.08 o
 -14   4   7         12.67         12.76         0.24 o
 -13   4   7          1.44          1.41         0.07 o
 -12   4   7         14.27         13.96         0.27 o
 -11   4   7          0.23          0.20         0.07 o
 -10   4   7          8.22          8.54         0.17 o
  -9   4   7          1.08          1.28         0.06 o
  -8   4   7         11.07         10.66         0.20 o
  -7   4   7          5.12          4.40         0.10 o
  -6   4   7          3.85          4.02         0.10 o
  -5   4   7          0.36          0.55         0.04 o
  -4   4   7          4.05          3.72         0.09 o
  -3   4   7         11.64         11.29         0.22 o
  -2   4   7          0.39          0.69         0.04 o
  -1   4   7          5.07          5.42         0.12 o
   0   4   7          4.85          4.64         0.10 o
   1   4   7         10.19          9.93         0.19 o
   2   4   7          0.54          0.26         0.04 o
   3   4   7         27.60         27.64         0.47 o
   4   4   7          1.05          1.19         0.06 o
   5   4   7         32.98         33.04         0.56 o
   6   4   7          0.02          0.03         0.06 o
   7   4   7          5.45          5.47         0.14 o
   8   4   7          1.30          1.36         0.08 o
   9   4   7          8.59          8.96         0.18 o
  10   4   7          2.49          2.48         0.10 o
  11   4   7          0.56          0.62         0.09 o
 -16   5   7          0.01          0.04         0.08 o
 -15   5   7          2.44          2.38         0.09 o
 -14   5   7          2.44          2.47         0.09 o
 -13   5   7          0.03         -0.05         0.07 o
 -12   5   7         17.41         16.62         0.31 o
 -11   5   7         28.00         27.97         0.50 o
 -10   5   7          0.83          0.81         0.07 o
  -9   5   7          2.25          2.17         0.08 o
  -8   5   7         61.11         61.86         1.04 o
  -7   5   7          8.23          8.39         0.16 o
  -6   5   7          3.07          3.42         0.08 o
  -5   5   7          0.32          0.44         0.04 o
  -4   5   7          0.47          0.46         0.04 o
  -3   5   7          5.79          5.86         0.12 o
  -2   5   7         10.64         11.12         0.21 o
  -1   5   7        105.91        111.42         1.91 o
   0   5   7          3.30          3.68         0.09 o
   1   5   7          5.13          5.12         0.11 o
   2   5   7         64.30         64.67         1.07 o
   3   5   7         54.14         55.06         0.92 o
   4   5   7          0.28          0.30         0.06 o
   5   5   7          1.91          1.87         0.08 o
   6   5   7          8.20          8.31         0.18 o
   7   5   7          0.19          0.11         0.07 o
   8   5   7          0.22          0.35         0.06 o
   9   5   7          0.19          0.26         0.09 o
  10   5   7          1.25          1.30         0.08 o
  11   5   7          0.01          0.10         0.07 o
 -16   6   7          0.08          0.05         0.08 o
 -15   6   7          4.33          4.17         0.12 o
 -14   6   7          0.85          0.85         0.07 o
 -13   6   7          0.49          0.58         0.07 o
 -12   6   7          0.00          0.08         0.06 o
 -11   6   7          0.00         -0.01         0.06 o
 -10   6   7          0.00          0.06         0.07 o
  -9   6   7          1.75          1.73         0.08 o
  -8   6   7         22.31         22.52         0.40 o
  -7   6   7          3.12          2.89         0.09 o
  -6   6   7          2.13          2.11         0.07 o
  -5   6   7         29.66         31.61         0.54 o
  -4   6   7         41.27         42.16         0.71 o
  -3   6   7          2.20          2.24         0.07 o
  -2   6   7          0.17          0.24         0.04 o
  -1   6   7         23.55         23.66         0.41 o
   0   6   7          2.61          2.28         0.07 o
   1   6   7          0.38          0.36         0.05 o
   2   6   7          0.51          0.42         0.05 o
   3   6   7          0.21          0.18         0.07 o
   4   6   7          2.24          2.38         0.08 o
   5   6   7          1.41          1.36         0.08 o
   6   6   7         15.53         15.28         0.27 o
   7   6   7          0.07          0.12         0.06 o
   8   6   7          0.32          0.29         0.07 o
   9   6   7          7.02          7.03         0.16 o
  10   6   7          3.14          3.00         0.11 o
 -15   7   7          0.32          0.53         0.11 o
 -14   7   7          0.11          0.09         0.07 o
 -13   7   7          0.16          0.22         0.06 o
 -12   7   7          0.81          0.88         0.07 o
 -11   7   7          0.01          0.04         0.08 o
 -10   7   7          2.66          2.66         0.09 o
  -9   7   7          0.87          1.00         0.08 o
  -8   7   7          4.03          4.28         0.11 o
  -7   7   7          3.20          2.99         0.09 o
  -6   7   7          0.68          0.73         0.07 o
  -5   7   7          1.46          1.73         0.07 o
  -4   7   7          1.35          1.23         0.06 o
  -3   7   7          0.01         -0.01         0.06 o
  -2   7   7          2.72          2.80         0.08 o
  -1   7   7          3.87          3.77         0.09 o
   0   7   7          0.52          0.53         0.06 o
   1   7   7          5.04          5.12         0.12 o
   2   7   7          0.01          0.04         0.07 o
   3   7   7          0.58          0.69         0.07 o
   4   7   7          0.00          0.03         0.08 o
   5   7   7          0.73          0.86         0.07 o
   6   7   7          0.46          0.47         0.07 o
   7   7   7          0.67          0.67         0.08 o
   8   7   7          3.42          3.61         0.10 o
   9   7   7          0.45          0.44         0.11 o
 -14   8   7          1.05          1.08         0.09 o
 -13   8   7          2.23          2.10         0.09 o
 -12   8   7          0.39          0.47         0.07 o
 -11   8   7          5.28          5.03         0.13 o
 -10   8   7          0.42          0.50         0.07 o
  -9   8   7          6.22          6.45         0.14 o
  -8   8   7          3.27          3.26         0.11 o
  -7   8   7         26.08         25.46         0.45 o
  -6   8   7          4.65          4.42         0.12 o
  -5   8   7          1.99          2.05         0.08 o
  -4   8   7          3.37          3.33         0.10 o
  -3   8   7          7.36          7.07         0.15 o
  -2   8   7         33.93         34.25         0.59 o
  -1   8   7          5.15          5.31         0.13 o
   0   8   7         10.00          9.96         0.20 o
   1   8   7          1.04          1.18         0.09 o
   2   8   7         12.08         11.68         0.23 o
   3   8   7          2.15          2.18         0.10 o
   4   8   7          8.56          8.52         0.18 o
   5   8   7          2.47          2.66         0.09 o
   6   8   7          1.27          1.49         0.08 o
   7   8   7          0.02          0.08         0.12 o
   8   8   7          1.68          1.70         0.10 o
 -13   9   7          4.93          4.96         0.13 o
 -12   9   7          5.64          5.89         0.13 o
 -11   9   7          1.15          1.02         0.09 o
 -10   9   7          0.71          0.61         0.08 o
  -9   9   7          2.08          2.34         0.09 o
  -8   9   7          7.54          7.60         0.16 o
  -7   9   7          5.93          5.76         0.13 o
  -6   9   7          2.37          2.30         0.09 o
  -5   9   7          4.50          4.51         0.12 o
  -4   9   7          3.71          3.64         0.11 o
  -3   9   7          0.97          1.01         0.09 o
  -2   9   7         12.36         12.68         0.25 o
  -1   9   7         10.90         11.07         0.23 o
   0   9   7          1.40          1.31         0.08 o
   1   9   7          0.49          0.47         0.06 o
   2   9   7          2.23          2.33         0.09 o
   3   9   7         10.68         10.77         0.22 o
   4   9   7          7.15          7.12         0.15 o
   5   9   7          0.02          0.08         0.07 o
   6   9   7          0.11          0.12         0.06 o
   7   9   7          2.30          2.48         0.12 o
 -12  10   7          2.14          1.90         0.08 o
 -11  10   7          0.03          0.33         0.13 o
 -10  10   7          1.29          1.30         0.09 o
  -9  10   7          0.09          0.15         0.07 o
  -8  10   7          0.28          0.28         0.08 o
  -7  10   7          0.93          0.91         0.07 o
  -6  10   7          2.87          2.87         0.09 o
  -5  10   7          0.06          0.19         0.07 o
  -4  10   7          0.01          0.03         0.06 o
  -3  10   7          5.97          5.94         0.13 o
  -2  10   7          1.20          1.23         0.08 o
  -1  10   7          0.11          0.15         0.07 o
   0  10   7          0.67          0.72         0.08 o
   1  10   7          1.18          1.30         0.08 o
   2  10   7          0.01         -0.04         0.07 o
   3  10   7          3.41          3.48         0.12 o
   4  10   7          1.64          1.77         0.11 o
   5  10   7          6.50          6.52         0.15 o
   6  10   7          0.21          0.11         0.08 o
 -10  11   7          1.97          2.13         0.11 o
  -9  11   7          1.45          1.55         0.08 o
  -8  11   7          0.00          0.08         0.11 o
  -7  11   7          0.07          0.12         0.07 o
  -6  11   7          2.01          2.32         0.09 o
  -5  11   7          1.03          1.05         0.08 o
  -4  11   7          0.58          0.59         0.07 o
  -3  11   7          2.05          1.95         0.09 o
  -2  11   7          0.00         -0.01         0.07 o
  -1  11   7          0.08          0.18         0.07 o
   0  11   7          3.57          3.63         0.11 o
   1  11   7          5.57          5.56         0.13 o
   2  11   7          0.20          0.33         0.07 o
   3  11   7          0.09         -0.05         0.08 o
   4  11   7          1.71          1.83         0.09 o
  -7  12   7          2.54          2.41         0.09 o
  -6  12   7          8.55          8.16         0.16 o
  -5  12   7          0.25          0.22         0.08 o
  -4  12   7          0.03         -0.02         0.06 o
  -3  12   7          7.46          7.35         0.17 o
  -2  12   7          2.92          2.65         0.10 o
  -1  12   7          0.10          0.39         0.12 o
   0  12   7          0.22          0.43         0.09 o
   1  12   7          0.75          0.74         0.07 o
   2  12   7          0.19          0.16         0.11 o
 -18   0   8          2.03          1.78         0.10 o
 -17   0   8          1.51          1.51         0.07 o
 -16   0   8          0.32          0.39         0.08 o
 -15   0   8          0.54          0.52         0.08 o
 -14   0   8         11.06         11.37         0.23 o
 -13   0   8          0.12          0.17         0.08 o
 -12   0   8          1.24          1.08         0.08 o
 -11   0   8        137.12        139.48         2.44 o
 -10   0   8        161.95        168.24         2.90 o
  -9   0   8          0.54          0.53         0.05 o
  -8   0   8          5.00          5.27         0.12 o
  -7   0   8        127.50        136.16         2.39 o
  -6   0   8         20.01         22.92         0.44 o
  -5   0   8         11.12         12.74         0.25 o
  -4   0   8        115.86        130.41         2.27 o
  -3   0   8        100.76        111.00         1.97 o
  -2   0   8          4.70          4.90         0.11 o
  -1   0   8         22.06         22.31         0.41 o
   0   0   8        257.84        258.76         4.43 o
   1   0   8          4.25          3.89         0.09 o
   2   0   8         33.77         32.81         0.55 o
   3   0   8         14.34         15.11         0.27 o
   4   0   8          2.27          2.27         0.07 o
   5   0   8          3.33          3.45         0.09 o
   6   0   8          6.33          6.49         0.14 o
   7   0   8          0.56          0.51         0.06 o
   8   0   8          0.39          0.55         0.06 o
   9   0   8          6.39          6.69         0.15 o
  10   0   8          1.60          1.61         0.08 o
  11   0   8          0.10          0.19         0.10 o
 -17   1   8          6.90          6.41         0.14 o
 -16   1   8          2.12          2.07         0.08 o
 -15   1   8          1.33          1.37         0.08 o
 -14   1   8          2.12          2.30         0.10 o
 -13   1   8          0.12          0.19         0.09 o
 -12   1   8          0.70          0.72         0.06 o
 -11   1   8          7.27          7.06         0.15 o
 -10   1   8          6.03          6.07         0.13 o
  -9   1   8          0.00          0.03         0.04 o
  -8   1   8          0.71          0.91         0.05 o
  -7   1   8          2.83          3.19         0.08 o
  -6   1   8         12.86         14.25         0.27 o
  -5   1   8          0.27          0.29         0.03 o
  -4   1   8         25.92         28.06         0.52 o
  -3   1   8          4.95          5.63         0.12 o
  -2   1   8          0.33          0.38         0.03 o
  -1   1   8         48.40         48.22         0.85 o
   0   1   8        164.08        163.96         2.84 o
   1   1   8         27.25         27.19         0.47 o
   2   1   8          7.35          7.54         0.15 o
   3   1   8          0.02          0.02         0.04 o
   4   1   8         14.89         15.61         0.28 o
   5   1   8          0.88          0.99         0.06 o
   6   1   8         59.44         60.33         1.02 o
   7   1   8         30.56         30.30         0.54 o
   8   1   8          0.06          0.14         0.07 o
   9   1   8          0.09          0.13         0.08 o
  10   1   8          9.77         10.10         0.20 o
  11   1   8          2.48          2.48         0.10 o
 -17   2   8          5.33          5.03         0.13 o
 -16   2   8          3.80          3.67         0.11 o
 -15   2   8          1.08          1.20         0.09 o
 -14   2   8          2.86          2.72         0.10 o
 -13   2   8         10.47          9.89         0.21 o
 -12   2   8          0.83          0.88         0.07 o
 -11   2   8          4.68          4.89         0.12 o
 -10   2   8         13.16         13.29         0.25 o
  -9   2   8          9.19          9.61         0.18 o
  -8   2   8          8.70          8.81         0.17 o
  -7   2   8          3.38          4.01         0.10 o
  -6   2   8         54.13         58.50         1.02 o
  -5   2   8         52.58         55.12         0.99 o
  -4   2   8        125.85        132.00         2.32 o
  -3   2   8          1.96          2.25         0.06 o
  -2   2   8          1.66          1.47         0.05 o
  -1   2   8         36.05         32.66         0.58 o
   0   2   8          0.17          0.50         0.04 o
   1   2   8          3.49          3.34         0.08 o
   2   2   8         13.21         13.60         0.24 o
   3   2   8         50.85         52.91         0.89 o
   4   2   8          2.90          3.18         0.09 o
   5   2   8          1.52          1.53         0.07 o
   6   2   8         21.70         22.37         0.40 o
   7   2   8          0.24          0.22         0.07 o
   8   2   8          5.87          5.91         0.14 o
   9   2   8          0.82          0.87         0.08 o
  10   2   8          1.80          1.86         0.10 o
  11   2   8          6.43          6.40         0.17 o
 -17   3   8          0.58          0.57         0.08 o
 -16   3   8          2.01          2.00         0.11 o
 -15   3   8          7.36          7.46         0.16 o
 -14   3   8          7.06          6.86         0.15 o
 -13   3   8          2.71          2.66         0.10 o
 -12   3   8         12.65         12.36         0.24 o
 -11   3   8         12.12         11.95         0.23 o
 -10   3   8          3.30          3.47         0.10 o
  -9   3   8         14.42         14.43         0.26 o
  -8   3   8          9.35          8.80         0.17 o
  -7   3   8         47.39         49.51         0.85 o
  -6   3   8         98.83        105.37         1.85 o
  -5   3   8         75.65         78.81         1.38 o
  -4   3   8         52.17         52.10         0.94 o
  -3   3   8          9.88         11.46         0.22 o
  -2   3   8          4.25          4.21         0.10 o
  -1   3   8          5.20          4.26         0.10 o
   0   3   8          8.25          8.46         0.16 o
   1   3   8         30.66         28.28         0.49 o
   2   3   8          0.20          0.23         0.04 o
   3   3   8          0.01          0.07         0.04 o
   4   3   8          7.58          7.40         0.15 o
   5   3   8          0.19          0.18         0.06 o
   6   3   8          1.27          1.22         0.08 o
   7   3   8          0.00          0.04         0.06 o
   8   3   8          0.17          0.08         0.06 o
   9   3   8          0.94          0.95         0.08 o
  10   3   8          1.69          1.56         0.08 o
  11   3   8          0.58          0.67         0.08 o
 -17   4   8          0.00          0.02         0.11 o
 -16   4   8          2.43          2.55         0.09 o
 -15   4   8         14.85         14.65         0.29 o
 -14   4   8          2.20          2.29         0.08 o
 -13   4   8          0.43          0.54         0.08 o
 -12   4   8          7.62          7.54         0.17 o
 -11   4   8          0.31          0.41         0.07 o
 -10   4   8          0.01          0.11         0.06 o
  -9   4   8          1.47          1.57         0.08 o
  -8   4   8          9.88          9.17         0.18 o
  -7   4   8          0.06          0.06         0.04 o
  -6   4   8         46.90         48.13         0.82 o
  -5   4   8          2.02          2.36         0.07 o
  -4   4   8          0.26          0.27         0.04 o
  -3   4   8         33.84         35.08         0.61 o
  -2   4   8          5.60          5.51         0.12 o
  -1   4   8          0.85          0.97         0.05 o
   0   4   8          0.17          0.23         0.04 o
   1   4   8         48.47         48.29         0.81 o
   2   4   8         51.85         51.92         0.87 o
   3   4   8          3.12          3.18         0.09 o
   4   4   8         34.07         35.12         0.60 o
   5   4   8         51.44         52.01         0.88 o
   6   4   8          1.19          1.27         0.08 o
   7   4   8          0.01          0.08         0.06 o
   8   4   8          0.06          0.16         0.07 o
   9   4   8          2.35          2.38         0.10 o
  10   4   8          0.28          0.59         0.11 o
 -16   5   8          3.03          2.93         0.11 o
 -15   5   8          0.03          0.05         0.07 o
 -14   5   8          0.33          0.28         0.07 o
 -13   5   8          7.96          7.84         0.17 o
 -12   5   8         12.27         11.67         0.23 o
 -11   5   8          1.09          1.00         0.08 o
 -10   5   8          0.01          0.02         0.07 o
  -9   5   8          5.55          5.63         0.13 o
  -8   5   8          7.69          7.84         0.16 o
  -7   5   8          0.22          0.12         0.05 o
  -6   5   8         20.05         20.37         0.35 o
  -5   5   8         69.22         70.54         1.18 o
  -4   5   8          5.35          5.35         0.11 o
  -3   5   8          3.47          3.76         0.09 o
  -2   5   8          2.62          2.95         0.08 o
  -1   5   8          2.70          3.37         0.08 o
   0   5   8          0.38          0.39         0.04 o
   1   5   8          8.76          8.71         0.17 o
   2   5   8         46.35         47.83         0.80 o
   3   5   8          0.75          0.74         0.06 o
   4   5   8         21.48         21.74         0.38 o
   5   5   8          0.10          0.05         0.07 o
   6   5   8          2.01          2.04         0.08 o
   7   5   8          3.55          3.78         0.11 o
   8   5   8          4.79          5.12         0.14 o
   9   5   8          0.51          0.83         0.08 o
  10   5   8          0.19          0.14         0.07 o
 -16   6   8          0.47          0.40         0.06 o
 -15   6   8          0.92          0.93         0.07 o
 -14   6   8          0.80          0.77         0.08 o
 -13   6   8          6.99          6.91         0.15 o
 -12   6   8         21.34         21.52         0.38 o
 -11   6   8          0.04          0.07         0.08 o
 -10   6   8          1.55          1.61         0.10 o
  -9   6   8         73.47         74.19         1.27 o
  -8   6   8         41.34         41.79         0.73 o
  -7   6   8          0.25          0.32         0.06 o
  -6   6   8          2.83          2.79         0.09 o
  -5   6   8          0.82          0.70         0.06 o
  -4   6   8          0.00          0.02         0.05 o
  -3   6   8          8.81          9.07         0.18 o
  -2   6   8         91.43         93.74         1.59 o
  -1   6   8         30.18         30.23         0.51 o
   0   6   8          5.95          6.03         0.13 o
   1   6   8          1.40          1.47         0.07 o
   2   6   8         10.70         11.18         0.22 o
   3   6   8          1.63          1.75         0.08 o
   4   6   8          1.12          1.12         0.08 o
   5   6   8          0.01          0.02         0.07 o
   6   6   8          1.65          1.66         0.09 o
   7   6   8          1.29          1.35         0.08 o
   8   6   8          4.85          4.74         0.12 o
   9   6   8          0.00          0.00         0.06 o
 -15   7   8          1.94          1.90         0.11 o
 -14   7   8          0.02          0.06         0.09 o
 -13   7   8          0.48          0.52         0.08 o
 -12   7   8          3.89          3.93         0.12 o
 -11   7   8          2.39          2.46         0.09 o
 -10   7   8          0.29          0.44         0.06 o
  -9   7   8          0.96          1.01         0.08 o
  -8   7   8          2.61          2.64         0.10 o
  -7   7   8          1.11          1.27         0.08 o
  -6   7   8          0.60          0.64         0.07 o
  -5   7   8          2.98          2.90         0.09 o
  -4   7   8          1.80          1.95         0.08 o
  -3   7   8         12.76         13.12         0.25 o
  -2   7   8         74.24         75.44         1.28 o
  -1   7   8          9.63          9.12         0.19 o
   0   7   8          0.81          0.88         0.07 o
   1   7   8         26.54         26.52         0.47 o
   2   7   8         19.72         19.71         0.36 o
   3   7   8          0.19          0.15         0.06 o
   4   7   8          8.80          9.17         0.18 o
   5   7   8         15.11         15.19         0.27 o
   6   7   8          0.74          0.75         0.08 o
   7   7   8          1.01          1.07         0.08 o
   8   7   8         20.61         21.43         0.40 o
   9   7   8          8.47          8.23         0.19 o
 -14   8   8          0.00          0.00         0.06 o
 -13   8   8          3.04          3.37         0.10 o
 -12   8   8          3.13          3.16         0.10 o
 -11   8   8          2.37          2.26         0.08 o
 -10   8   8          3.93          4.08         0.11 o
  -9   8   8         15.05         15.46         0.28 o
  -8   8   8         26.00         25.05         0.45 o
  -7   8   8          0.29          0.30         0.07 o
  -6   8   8          8.34          8.22         0.18 o
  -5   8   8          0.67          0.72         0.07 o
  -4   8   8          0.12          0.18         0.07 o
  -3   8   8         33.95         34.29         0.59 o
  -2   8   8         26.60         26.99         0.48 o
  -1   8   8          1.08          1.00         0.08 o
   0   8   8          1.24          1.09         0.08 o
   1   8   8          1.72          1.71         0.09 o
   2   8   8          0.18          0.29         0.06 o
   3   8   8          0.37          0.33         0.06 o
   4   8   8          2.61          2.88         0.10 o
   5   8   8          0.08          0.13         0.07 o
   6   8   8          0.78          0.89         0.08 o
   7   8   8          0.17          0.24         0.08 o
   8   8   8          0.04          0.11         0.11 o
 -13   9   8          7.23          7.06         0.16 o
 -12   9   8          0.34          0.50         0.08 o
 -11   9   8          0.62          0.62         0.09 o
 -10   9   8          3.42          3.37         0.12 o
  -9   9   8          0.35          0.44         0.07 o
  -8   9   8         12.52         12.40         0.23 o
  -7   9   8          9.02          8.87         0.18 o
  -6   9   8          3.42          3.55         0.09 o
  -5   9   8          5.44          5.51         0.13 o
  -4   9   8          4.20          4.08         0.11 o
  -3   9   8          5.33          5.22         0.12 o
  -2   9   8          0.03          0.01         0.08 o
  -1   9   8         14.11         14.00         0.26 o
   0   9   8          0.82          0.73         0.07 o
   1   9   8          0.56          0.43         0.07 o
   2   9   8         10.18         10.54         0.20 o
   3   9   8          4.45          4.15         0.11 o
   4   9   8          3.26          3.34         0.10 o
   5   9   8          0.53          0.38         0.08 o
   6   9   8          0.06          0.07         0.10 o
 -11  10   8          0.31          0.33         0.12 o
 -10  10   8          0.09          0.03         0.08 o
  -9  10   8          0.09          0.28         0.07 o
  -8  10   8          0.27          0.22         0.07 o
  -7  10   8          0.97          0.98         0.08 o
  -6  10   8          0.10          0.11         0.08 o
  -5  10   8          0.73          0.57         0.08 o
  -4  10   8          3.95          4.02         0.10 o
  -3  10   8          3.99          4.13         0.11 o
  -2  10   8          0.58          0.64         0.07 o
  -1  10   8          1.93          1.96         0.09 o
   0  10   8          3.20          3.31         0.11 o
   1  10   8          0.38          0.36         0.07 o
   2  10   8          5.68          5.66         0.13 o
   3  10   8         22.89         23.19         0.47 o
   4  10   8          8.81          8.66         0.18 o
   5  10   8          0.27          0.24         0.07 o
  -9  11   8          0.03         -0.02         0.07 o
  -8  11   8          4.60          4.37         0.11 o
  -7  11   8         21.42         21.43         0.41 o
  -6  11   8          5.29          5.17         0.13 o
  -5  11   8          0.24          0.15         0.08 o
  -4  11   8         11.44         11.21         0.23 o
  -3  11   8         11.48         11.02         0.21 o
  -2  11   8          0.00          0.02         0.08 o
  -1  11   8          1.10          0.92         0.08 o
   0  11   8          0.97          1.09         0.07 o
   1  11   8          0.28          0.44         0.08 o
   2  11   8          0.06         -0.10         0.10 o
   3  11   8          1.35          1.33         0.09 o
  -6  12   8          0.33          0.26         0.17 o
  -5  12   8          0.38          0.70         0.07 o
  -4  12   8          3.66          3.33         0.15 o
  -3  12   8          2.86          2.50         0.09 o
  -1  12   8          0.00          0.12         0.07 o
   0  12   8          0.35          0.37         0.08 o
 -17   1   9          0.12          0.09         0.07 o
 -16   1   9          0.02          0.07         0.07 o
 -15   1   9          4.42          4.50         0.12 o
 -14   1   9          2.80          2.76         0.10 o
 -13   1   9          2.40          2.33         0.10 o
 -12   1   9         12.11         11.91         0.24 o
 -11   1   9         46.04         46.46         0.80 o
 -10   1   9          0.13          0.17         0.05 o
  -9   1   9          0.08          0.07         0.05 o
  -8   1   9         34.36         35.89         0.63 o
  -7   1   9          3.82          4.09         0.10 o
  -6   1   9          2.38          2.66         0.08 o
  -5   1   9          3.42          3.36         0.09 o
  -4   1   9         17.21         18.05         0.32 o
  -3   1   9          0.25          0.28         0.03 o
  -2   1   9          7.00          6.62         0.14 o
  -1   1   9         42.15         45.12         0.79 o
   0   1   9         21.12         20.68         0.36 o
   1   1   9          0.50          0.46         0.04 o
   2   1   9         26.45         27.68         0.47 o
   3   1   9         11.71         11.97         0.22 o
   4   1   9          0.12          0.17         0.06 o
   5   1   9         18.69         19.13         0.36 o
   6   1   9          6.59          6.71         0.15 o
   7   1   9          3.57          3.68         0.10 o
   8   1   9          0.94          0.94         0.07 o
   9   1   9          1.86          1.83         0.09 o
  10   1   9          0.95          1.03         0.09 o
 -17   2   9          3.68          3.44         0.12 o
 -16   2   9          2.15          2.12         0.09 o
 -15   2   9          1.58          1.58         0.08 o
 -14   2   9          0.79          0.80         0.08 o
 -13   2   9          2.11          2.04         0.10 o
 -12   2   9          5.18          5.09         0.14 o
 -11   2   9          0.11          0.09         0.06 o
 -10   2   9          5.02          5.24         0.12 o
  -9   2   9          6.81          6.72         0.14 o
  -8   2   9          1.80          1.91         0.07 o
  -7   2   9          0.31          0.38         0.04 o
  -6   2   9         18.04         18.86         0.34 o
  -5   2   9         95.71         98.55         1.72 o
  -4   2   9         22.05         23.73         0.43 o
  -3   2   9          5.04          5.39         0.11 o
  -2   2   9         13.54         12.04         0.22 o
  -1   2   9         93.86         93.30         1.62 o
   0   2   9          8.53          8.69         0.17 o
   1   2   9         14.18         14.33         0.25 o
   2   2   9          1.25          1.40         0.06 o
   3   2   9          9.73         10.12         0.19 o
   4   2   9          2.42          2.50         0.08 o
   5   2   9         14.53         14.88         0.28 o
   6   2   9         17.81         17.69         0.34 o
   7   2   9          0.01          0.09         0.06 o
   8   2   9          0.14          0.16         0.07 o
   9   2   9          6.87          7.13         0.17 o
  10   2   9          5.25          5.28         0.13 o
 -17   3   9          1.87          1.93         0.10 o
 -16   3   9          7.69          7.57         0.17 o
 -15   3   9          3.88          3.85         0.11 o
 -14   3   9          5.37          5.06         0.13 o
 -13   3   9          0.27          0.34         0.08 o
 -12   3   9          7.53          7.70         0.18 o
 -11   3   9         12.76         12.59         0.24 o
 -10   3   9          3.04          3.06         0.09 o
  -9   3   9         15.26         14.69         0.27 o
  -8   3   9          0.07          0.02         0.05 o
  -7   3   9         83.17         85.50         1.46 o
  -6   3   9          0.47          0.56         0.05 o
  -5   3   9         58.75         58.82         1.00 o
  -4   3   9          6.19          6.71         0.13 o
  -3   3   9         15.39         15.71         0.28 o
  -2   3   9         10.07          9.94         0.19 o
  -1   3   9          0.67          0.47         0.04 o
   0   3   9          1.75          1.78         0.06 o
   1   3   9         14.82         14.99         0.27 o
   2   3   9          0.46          0.54         0.05 o
   3   3   9          0.09          0.08         0.05 o
   4   3   9         11.23         11.40         0.22 o
   5   3   9          0.45          0.44         0.07 o
   6   3   9          0.82          0.83         0.07 o
   7   3   9          1.05          1.09         0.08 o
   8   3   9          3.31          3.43         0.11 o
   9   3   9          0.13          0.20         0.08 o
  10   3   9          4.42          4.45         0.11 o
 -17   4   9          0.02         -0.03         0.11 o
 -16   4   9          0.68          0.72         0.09 o
 -15   4   9          2.57          2.48         0.10 o
 -14   4   9          0.02          0.11         0.08 o
 -13   4   9          0.04          0.07         0.06 o
 -12   4   9          0.92          0.98         0.08 o
 -11   4   9          1.40          1.41         0.10 o
 -10   4   9          0.03          0.05         0.06 o
  -9   4   9          6.57          6.82         0.15 o
  -8   4   9          3.82          4.02         0.11 o
  -7   4   9         29.65         30.41         0.52 o
  -6   4   9          0.03          0.02         0.04 o
  -5   4   9          5.52          5.76         0.12 o
  -4   4   9          5.66          6.04         0.12 o
  -3   4   9         37.74         39.50         0.66 o
  -2   4   9         12.80         13.65         0.24 o
  -1   4   9          9.69          9.64         0.18 o
   0   4   9          4.35          4.14         0.10 o
   1   4   9         40.95         42.58         0.71 o
   2   4   9         14.90         14.75         0.27 o
   3   4   9         29.19         29.40         0.51 o
   4   4   9          7.46          7.42         0.16 o
   5   4   9          9.12          9.22         0.20 o
   6   4   9          0.20          0.25         0.07 o
   7   4   9          7.40          7.73         0.16 o
   8   4   9          3.55          3.59         0.11 o
   9   4   9          0.06          0.01         0.08 o
 -16   5   9          0.06         -0.03         0.06 o
 -15   5   9          0.05          0.08         0.08 o
 -14   5   9          3.43          3.38         0.10 o
 -13   5   9         20.29         20.15         0.36 o
 -12   5   9          0.60          0.65         0.08 o
 -11   5   9          0.31          0.33         0.07 o
 -10   5   9         37.66         37.70         0.66 o
  -9   5   9         32.19         32.41         0.56 o
  -8   5   9          0.21          0.25         0.06 o
  -7   5   9          1.10          1.18         0.07 o
  -6   5   9          9.06          9.47         0.18 o
  -5   5   9          2.21          2.25         0.07 o
  -4   5   9          0.06          0.14         0.05 o
  -3   5   9         12.49         12.49         0.23 o
  -2   5   9          9.92         10.36         0.20 o
  -1   5   9          0.97          0.98         0.06 o
   0   5   9         13.97         13.45         0.25 o
   1   5   9         38.93         38.95         0.66 o
   2   5   9          0.03          0.01         0.06 o
   3   5   9          2.29          2.36         0.09 o
   4   5   9         27.72         27.61         0.49 o
   5   5   9          0.79          0.79         0.06 o
   6   5   9          0.32          0.32         0.06 o
   7   5   9          4.46          4.68         0.13 o
   8   5   9          1.17          1.12         0.08 o
   9   5   9          0.08          0.11         0.07 o
 -16   6   9          2.55          2.63         0.09 o
 -15   6   9          0.03          0.08         0.10 o
 -14   6   9          0.14          0.23         0.11 o
 -13   6   9          2.28          2.05         0.08 o
 -12   6   9          0.28          0.32         0.07 o
 -11   6   9          0.01          0.01         0.07 o
 -10   6   9          1.18          1.34         0.09 o
  -9   6   9          1.25          1.37         0.08 o
  -8   6   9          0.75          0.74         0.07 o
  -7   6   9          3.97          4.27         0.11 o
  -6   6   9         26.97         27.28         0.48 o
  -5   6   9          0.11          0.12         0.06 o
  -4   6   9          0.00          0.07         0.06 o
  -3   6   9         31.57         32.31         0.55 o
  -2   6   9         11.35         10.98         0.22 o
  -1   6   9          0.12          0.16         0.05 o
   0   6   9          3.60          3.87         0.10 o
   1   6   9          4.10          4.02         0.11 o
   2   6   9          0.36          0.51         0.07 o
   3   6   9          0.02          0.08         0.07 o
   4   6   9          2.67          2.58         0.08 o
   5   6   9          0.83          0.65         0.08 o
   6   6   9          0.11          0.04         0.08 o
   7   6   9          3.81          3.97         0.11 o
   8   6   9          4.47          4.52         0.12 o
 -15   7   9          0.14          0.24         0.07 o
 -14   7   9          0.15          0.22         0.07 o
 -13   7   9          1.26          1.23         0.08 o
 -12   7   9          0.03          0.07         0.10 o
 -11   7   9          1.72          1.74         0.10 o
 -10   7   9          0.05         -0.02         0.06 o
  -9   7   9          0.41          0.51         0.07 o
  -8   7   9          0.13          0.13         0.07 o
  -7   7   9          0.53          0.47         0.07 o
  -6   7   9          2.33          2.28         0.10 o
  -5   7   9          0.45          0.47         0.07 o
  -4   7   9         13.44         13.29         0.25 o
  -3   7   9          0.43          0.47         0.07 o
  -2   7   9         12.20         11.70         0.23 o
  -1   7   9          0.24          0.19         0.07 o
   0   7   9          5.73          5.47         0.14 o
   1   7   9          0.19          0.21         0.07 o
   2   7   9          2.18          2.21         0.09 o
   3   7   9          1.92          2.04         0.09 o
   4   7   9          0.01          0.11         0.06 o
   5   7   9          2.39          2.36         0.09 o
   6   7   9          0.83          1.00         0.09 o
   7   7   9          3.60          3.67         0.13 o
   8   7   9          1.00          0.98         0.09 o
 -14   8   9          4.04          4.07         0.11 o
 -13   8   9          0.08          0.20         0.09 o
 -12   8   9          2.15          2.12         0.09 o
 -11   8   9          1.20          1.31         0.10 o
 -10   8   9          2.88          2.98         0.09 o
  -9   8   9          3.80          3.73         0.12 o
  -8   8   9          7.06          7.08         0.16 o
  -7   8   9          3.47          3.56         0.10 o
  -6   8   9          3.33          3.39         0.10 o
  -5   8   9          0.42          0.44         0.06 o
  -4   8   9          9.04          9.05         0.19 o
  -3   8   9         27.99         28.17         0.50 o
  -2   8   9          0.26          0.24         0.08 o
  -1   8   9          1.78          1.75         0.09 o
   0   8   9          6.21          6.11         0.15 o
   1   8   9          2.97          2.85         0.09 o
   2   8   9          0.45          0.44         0.06 o
   3   8   9          0.18          0.17         0.06 o
   4   8   9          1.29          1.43         0.09 o
   5   8   9          0.40          0.37         0.08 o
   6   8   9          0.36          0.42         0.07 o
   7   8   9          1.19          1.29         0.08 o
 -13   9   9          3.08          3.00         0.10 o
 -12   9   9          0.81          0.82         0.11 o
 -11   9   9          0.15          0.43         0.06 o
 -10   9   9          1.83          1.84         0.08 o
  -9   9   9         11.20         10.77         0.22 o
  -8   9   9          4.87          4.62         0.12 o
  -7   9   9          0.78          0.84         0.08 o
  -6   9   9          0.10          0.10         0.06 o
  -5   9   9          6.78          6.74         0.15 o
  -4   9   9          0.66          0.65         0.06 o
  -3   9   9          1.41          1.51         0.09 o
  -2   9   9          2.32          2.21         0.09 o
  -1   9   9          2.73          2.67         0.09 o
   0   9   9          0.32          0.40         0.07 o
   1   9   9          0.81          0.84         0.08 o
   2   9   9         10.98         11.10         0.21 o
   3   9   9          8.95          8.97         0.19 o
   4   9   9          0.63          0.75         0.09 o
   5   9   9          0.35          0.52         0.08 o
 -11  10   9          0.07          0.40         0.11 o
 -10  10   9          0.01          0.02         0.10 o
  -9  10   9          0.43          0.43         0.08 o
  -8  10   9          2.30          2.57         0.09 o
  -7  10   9          3.99          3.99         0.11 o
  -6  10   9          0.30          0.40         0.10 o
  -5  10   9          0.00          0.03         0.07 o
  -4  10   9          2.70          2.86         0.10 o
  -3  10   9          1.66          1.82         0.08 o
  -2  10   9          0.67          0.67         0.08 o
  -1  10   9          0.70          0.74         0.08 o
   0  10   9          1.40          1.42         0.07 o
   1  10   9          3.06          2.96         0.09 o
   2  10   9          1.06          0.84         0.07 o
   3  10   9          4.47          4.68         0.14 o
   4  10   9          0.35          0.51         0.16 o
  -9  11   9          0.01         -0.03         0.08 o
  -8  11   9          1.82          1.88         0.11 o
  -7  11   9          1.56          1.71         0.09 o
  -6  11   9          0.00          0.03         0.08 o
  -5  11   9          0.31          0.50         0.10 o
  -4  11   9          0.00          0.08         0.10 o
  -3  11   9          0.01          0.10         0.17 o
  -2  11   9          0.72          0.83         0.10 o
  -1  11   9          1.55          1.63         0.10 o
   0  11   9          0.11          0.17         0.09 o
   1  11   9          0.17          0.17         0.08 o
   2  11   9          1.39          1.41         0.10 o
 -17   0  10          0.05          0.16         0.06 o
 -16   0  10          7.04          7.26         0.16 o
 -15   0  10          6.62          6.74         0.15 o
 -14   0  10          0.42          0.42         0.08 o
 -13   0  10         16.23         16.03         0.30 o
 -12   0  10        102.82        102.79         1.82 o
 -11   0  10          7.71          7.74         0.18 o
 -10   0  10          2.97          3.10         0.09 o
  -9   0  10         17.83         18.04         0.32 o
  -8   0  10          4.51          4.48         0.10 o
  -7   0  10          4.21          4.23         0.10 o
  -6   0  10          0.05          0.14         0.04 o
  -5   0  10         11.97         12.46         0.22 o
  -4   0  10          2.44          2.67         0.07 o
  -3   0  10         16.11         16.67         0.31 o
  -2   0  10          0.06          0.04         0.03 o
  -1   0  10          0.09          0.11         0.04 o
   0   0  10          7.32          7.23         0.15 o
   1   0  10         10.00         10.54         0.20 o
   2   0  10          6.12          5.86         0.13 o
   3   0  10          4.06          4.08         0.11 o
   4   0  10         33.96         34.97         0.61 o
   5   0  10         70.58         73.26         1.23 o
   6   0  10          0.19          0.12         0.07 o
   7   0  10          0.02         -0.04         0.07 o
   8   0  10         11.57         12.10         0.25 o
   9   0  10          1.95          1.97         0.09 o
 -17   1  10          0.02          0.04         0.08 o
 -16   1  10          0.11          0.17         0.07 o
 -15   1  10          0.18          0.24         0.07 o
 -14   1  10          0.37          0.46         0.08 o
 -13   1  10          4.63          4.70         0.13 o
 -12   1  10         18.94         19.01         0.35 o
 -11   1  10          4.40          4.43         0.12 o
 -10   1  10          0.37          0.40         0.06 o
  -9   1  10          3.33          3.32         0.09 o
  -8   1  10         24.57         25.52         0.44 o
  -7   1  10          0.07          0.06         0.04 o
  -6   1  10         95.14        101.13         1.73 o
  -5   1  10         74.24         78.72         1.37 o
  -4   1  10          0.18          0.22         0.04 o
  -3   1  10          9.98          9.91         0.19 o
  -2   1  10        129.48        130.25         2.28 o
  -1   1  10         47.72         47.66         0.80 o
   0   1  10         14.82         14.89         0.27 o
   1   1  10         20.00         19.91         0.35 o
   2   1  10          0.57          0.63         0.06 o
   3   1  10          0.10          0.16         0.07 o
   4   1  10         19.37         19.59         0.35 o
   5   1  10         20.72         20.86         0.38 o
   6   1  10          0.03          0.09         0.06 o
   7   1  10          1.65          1.68         0.08 o
   8   1  10          0.35          0.34         0.09 o
   9   1  10          0.54          0.41         0.07 o
 -17   2  10          1.26          1.29         0.10 o
 -16   2  10          3.05          3.10         0.11 o
 -15   2  10          1.05          1.02         0.08 o
 -14   2  10          0.43          0.45         0.07 o
 -13   2  10          7.41          7.12         0.17 o
 -12   2  10          1.30          1.28         0.09 o
 -11   2  10          0.68          0.69         0.07 o
 -10   2  10          4.72          4.84         0.12 o
  -9   2  10         22.55         23.04         0.40 o
  -8   2  10          0.24          0.29         0.05 o
  -7   2  10         10.14         10.59         0.20 o
  -6   2  10         79.82         80.92         1.37 o
  -5   2  10          0.75          0.75         0.05 o
  -4   2  10          4.75          4.85         0.10 o
  -3   2  10          7.80          7.53         0.15 o
  -2   2  10         14.29         15.87         0.28 o
  -1   2  10         58.49         58.79         1.00 o
   0   2  10          1.23          1.07         0.06 o
   1   2  10          6.77          7.37         0.15 o
   2   2  10         20.89         21.74         0.38 o
   3   2  10          0.01          0.10         0.06 o
   4   2  10          0.16          0.17         0.07 o
   5   2  10          1.66          1.50         0.08 o
   6   2  10          7.97          8.07         0.17 o
   7   2  10          0.31          0.30         0.08 o
   8   2  10          0.15          0.14         0.09 o
   9   2  10          6.45          6.46         0.17 o
 -17   3  10          4.74          4.73         0.14 o
 -16   3  10          6.36          6.20         0.14 o
 -15   3  10          3.48          3.36         0.11 o
 -14   3  10          2.80          2.76         0.09 o
 -13   3  10          3.15          3.13         0.10 o
 -12   3  10          1.20          1.24         0.08 o
 -11   3  10         10.24         10.24         0.21 o
 -10   3  10          3.40          3.19         0.10 o
  -9   3  10          8.70          8.75         0.18 o
  -8   3  10         26.75         27.40         0.47 o
  -7   3  10          6.90          6.99         0.15 o
  -6   3  10          0.41          0.40         0.05 o
  -5   3  10          0.58          0.70         0.05 o
  -4   3  10          0.00          0.06         0.04 o
  -3   3  10          0.39          0.38         0.04 o
  -2   3  10          0.30          0.38         0.04 o
  -1   3  10          0.00          0.03         0.04 o
   0   3  10         10.54         11.00         0.20 o
   1   3  10         23.01         22.79         0.40 o
   2   3  10          2.34          2.49         0.08 o
   3   3  10          2.92          3.16         0.09 o
   4   3  10          8.76          8.76         0.18 o
   5   3  10          0.00          0.00         0.06 o
   6   3  10          3.62          3.55         0.10 o
   7   3  10          2.05          2.05         0.10 o
   8   3  10          3.47          3.45         0.11 o
   9   3  10          4.48          4.37         0.11 o
 -16   4  10          0.77          0.76         0.09 o
 -15   4  10          0.84          0.84         0.08 o
 -14   4  10          0.16          0.31         0.07 o
 -13   4  10          0.02          0.06         0.07 o
 -12   4  10          0.00          0.04         0.08 o
 -11   4  10         13.24         13.08         0.27 o
 -10   4  10          8.89          9.23         0.20 o
  -9   4  10          0.59          0.69         0.07 o
  -8   4  10         47.28         47.40         0.81 o
  -7   4  10         75.15         76.53         1.31 o
  -6   4  10          6.23          6.40         0.14 o
  -5   4  10          5.23          5.23         0.11 o
  -4   4  10          2.76          2.66         0.08 o
  -3   4  10          5.79          6.37         0.13 o
  -2   4  10          2.48          2.63         0.08 o
  -1   4  10         23.26         22.67         0.39 o
   0   4  10         90.05         91.25         1.55 o
   1   4  10         12.48         12.75         0.24 o
   2   4  10          0.31          0.27         0.06 o
   3   4  10         21.19         21.09         0.38 o
   4   4  10          5.24          5.20         0.12 o
   5   4  10          1.00          0.98         0.07 o
   6   4  10          0.01         -0.02         0.07 o
   7   4  10          0.67          0.78         0.08 o
   8   4  10          0.19          0.17         0.07 o
   9   4  10          1.13          1.01         0.07 o
 -16   5  10          0.33          0.42         0.09 o
 -15   5  10          0.03          0.08         0.09 o
 -14   5  10          0.43          0.36         0.07 o
 -13   5  10          0.02          0.07         0.07 o
 -12   5  10          0.00          0.11         0.06 o
 -11   5  10          5.07          5.06         0.14 o
 -10   5  10         27.92         28.31         0.51 o
  -9   5  10          3.14          2.95         0.10 o
  -8   5  10          4.23          4.17         0.11 o
  -7   5  10          3.14          3.27         0.10 o
  -6   5  10          6.55          6.38         0.14 o
  -5   5  10          7.03          7.13         0.15 o
  -4   5  10         23.54         23.59         0.41 o
  -3   5  10         14.05         14.44         0.26 o
  -2   5  10          0.05          0.09         0.05 o
  -1   5  10          5.41          5.73         0.13 o
   0   5  10          1.13          1.32         0.07 o
   1   5  10          2.34          2.37         0.08 o
   2   5  10         19.85         20.32         0.37 o
   3   5  10         19.20         18.90         0.36 o
   4   5  10          0.00          0.01         0.07 o
   5   5  10          0.00          0.05         0.06 o
   6   5  10          0.16          0.18         0.07 o
   7   5  10          0.26          0.28         0.07 o
   8   5  10          0.12          0.17         0.08 o
 -15   6  10          0.91          1.01         0.12 o
 -14   6  10         17.48         16.71         0.33 o
 -13   6  10          7.77          7.70         0.17 o
 -12   6  10          0.19          0.37         0.07 o
 -11   6  10          5.92          5.95         0.15 o
 -10   6  10         17.27         16.90         0.33 o
  -9   6  10          0.01         -0.05         0.09 o
  -8   6  10          2.55          2.57         0.10 o
  -7   6  10          3.23          3.09         0.11 o
  -6   6  10          4.33          4.20         0.11 o
  -5   6  10          0.59          0.60         0.06 o
  -4   6  10          0.31          0.47         0.06 o
  -3   6  10          4.35          4.12         0.11 o
  -2   6  10          0.79          0.87         0.07 o
  -1   6  10          7.38          7.27         0.16 o
   0   6  10          1.13          1.11         0.07 o
   1   6  10          1.44          1.49         0.09 o
   2   6  10          1.75          1.74         0.08 o
   3   6  10         14.40         14.68         0.27 o
   4   6  10          0.16          0.16         0.09 o
   5   6  10          0.03          0.01         0.08 o
   6   6  10         16.99         17.76         0.32 o
   7   6  10          8.05          8.19         0.17 o
 -14   7  10          3.04          2.87         0.12 o
 -13   7  10          0.07          0.00         0.08 o
 -12   7  10          0.46          0.43         0.07 o
 -11   7  10          8.29          8.43         0.17 o
 -10   7  10          6.64          6.57         0.15 o
  -9   7  10          0.80          0.66         0.07 o
  -8   7  10          3.44          3.54         0.12 o
  -7   7  10         12.02         11.71         0.23 o
  -6   7  10          0.33          0.24         0.08 o
  -5   7  10          6.22          6.57         0.16 o
  -4   7  10         97.41         99.46         1.80 o
  -3   7  10         52.38         51.28         0.89 o
  -2   7  10          0.00          0.02         0.08 o
  -1   7  10          3.85          4.07         0.12 o
   0   7  10         16.65         16.50         0.31 o
   1   7  10          0.21          0.30         0.06 o
   2   7  10          5.22          5.20         0.13 o
   3   7  10          9.46          9.73         0.19 o
   4   7  10          3.19          3.24         0.10 o
   5   7  10          0.01          0.02         0.08 o
   6   7  10          1.77          2.05         0.08 o
   7   7  10          4.14          4.22         0.11 o
 -13   8  10          1.20          1.06         0.08 o
 -12   8  10          1.56          1.48         0.09 o
 -11   8  10          3.39          3.45         0.11 o
 -10   8  10          3.86          3.68         0.12 o
  -9   8  10          0.04          0.12         0.07 o
  -8   8  10          5.48          5.59         0.14 o
  -7   8  10          0.91          0.93         0.06 o
  -6   8  10          0.28          0.27         0.06 o
  -5   8  10          4.58          4.58         0.11 o
  -4   8  10          2.59          2.72         0.09 o
  -3   8  10          4.81          4.60         0.11 o
  -2   8  10          1.11          1.13         0.07 o
  -1   8  10          0.20          0.28         0.06 o
   0   8  10          2.90          2.89         0.09 o
   1   8  10          2.40          2.42         0.11 o
   2   8  10          0.69          0.72         0.07 o
   3   8  10          3.06          2.95         0.10 o
   4   8  10          2.49          2.25         0.08 o
   5   8  10          0.69          0.67         0.08 o
 -12   9  10          0.04          0.16         0.12 o
 -11   9  10          0.01         -0.01         0.09 o
 -10   9  10          6.47          6.44         0.15 o
  -9   9  10          4.60          4.34         0.11 o
  -8   9  10          0.07          0.16         0.06 o
  -7   9  10          0.38          0.45         0.08 o
  -6   9  10          0.40          0.49         0.08 o
  -5   9  10          1.32          1.45         0.08 o
  -4   9  10          1.72          1.66         0.08 o
  -3   9  10          2.71          2.73         0.13 o
  -2   9  10          0.64          0.53         0.08 o
  -1   9  10          1.54          1.72         0.08 o
   0   9  10          0.00          0.05         0.06 o
   1   9  10          0.02         -0.02         0.07 o
   2   9  10          8.41          9.02         0.22 o
   3   9  10          3.45          3.21         0.10 o
   4   9  10          0.36          0.40         0.13 o
 -10  10  10          2.09          1.88         0.09 o
  -9  10  10         13.49         13.12         0.27 o
  -8  10  10          7.19          7.63         0.17 o
  -7  10  10          1.15          1.00         0.08 o
  -6  10  10          4.42          4.15         0.12 o
  -5  10  10          8.65          8.69         0.18 o
  -4  10  10          1.03          1.00         0.08 o
  -3  10  10          4.18          4.21         0.12 o
  -2  10  10          8.97          8.50         0.17 o
  -1  10  10          1.65          1.73         0.09 o
   0  10  10          1.60          1.71         0.08 o
   1  10  10         13.46         13.02         0.28 o
   2  10  10         10.03          9.65         0.23 o
  -8  11  10          5.15          5.00         0.12 o
  -7  11  10          0.00          0.05         0.07 o
  -6  11  10          0.00         -0.05         0.07 o
  -5  11  10          1.04          1.02         0.09 o
  -4  11  10          0.00         -0.07         0.07 o
  -3  11  10          0.00          0.02         0.07 o
  -2  11  10          0.22          0.28         0.08 o
  -1  11  10          0.04         -0.01         0.08 o
   0  11  10          0.90          0.96         0.08 o
 -17   1  11          0.00          0.04         0.11 o
 -16   1  11          2.00          2.00         0.09 o
 -15   1  11          0.12          0.19         0.07 o
 -14   1  11          0.24          0.15         0.08 o
 -13   1  11         13.66         13.67         0.27 o
 -12   1  11          5.67          5.77         0.14 o
 -11   1  11          0.01          0.01         0.07 o
 -10   1  11         14.80         15.19         0.28 o
  -9   1  11          7.69          7.73         0.16 o
  -8   1  11          0.42          0.53         0.06 o
  -7   1  11         25.85         26.47         0.46 o
  -6   1  11          3.49          3.61         0.09 o
  -5   1  11          6.73          7.01         0.14 o
  -4   1  11          5.53          5.49         0.12 o
  -3   1  11          1.87          1.65         0.06 o
  -2   1  11          8.80          9.02         0.18 o
  -1   1  11          0.53          0.52         0.05 o
   0   1  11          7.35          7.98         0.16 o
   1   1  11         15.15         15.52         0.28 o
   2   1  11          1.20          1.22         0.07 o
   3   1  11          4.00          4.25         0.12 o
   4   1  11         30.26         31.07         0.54 o
   5   1  11          0.00         -0.01         0.08 o
   6   1  11          0.91          0.93         0.08 o
   7   1  11          5.12          5.33         0.13 o
   8   1  11          0.59          0.58         0.09 o
 -17   2  11          4.86          4.85         0.13 o
 -16   2  11          1.48          1.49         0.09 o
 -15   2  11          0.02          0.03         0.07 o
 -14   2  11          3.57          3.52         0.10 o
 -13   2  11         14.64         14.42         0.28 o
 -12   2  11          0.98          1.00         0.09 o
 -11   2  11          6.06          5.93         0.15 o
 -10   2  11          1.49          1.44         0.08 o
  -9   2  11          4.67          4.71         0.12 o
  -8   2  11          0.47          0.51         0.06 o
  -7   2  11         36.32         37.17         0.63 o
  -6   2  11         47.25         48.19         0.81 o
  -5   2  11          0.12          0.12         0.05 o
  -4   2  11          0.07          0.09         0.04 o
  -3   2  11         49.68         50.03         0.85 o
  -2   2  11         44.46         44.25         0.76 o
  -1   2  11          0.30          0.40         0.05 o
   0   2  11          0.01          0.04         0.05 o
   1   2  11          5.45          5.46         0.13 o
   2   2  11          6.54          6.71         0.15 o
   3   2  11          0.21          0.22         0.08 o
   4   2  11          2.61          2.65         0.09 o
   5   2  11          1.46          1.41         0.07 o
   6   2  11          0.06          0.17         0.11 o
   7   2  11          1.02          0.96         0.08 o
   8   2  11          1.97          1.99         0.10 o
 -17   3  11          3.27          3.07         0.11 o
 -16   3  11          0.24          0.22         0.08 o
 -15   3  11          1.17          1.23         0.11 o
 -14   3  11          0.78          0.92         0.08 o
 -13   3  11          0.92          1.03         0.08 o
 -12   3  11          3.43          3.33         0.11 o
 -11   3  11          2.01          2.13         0.09 o
 -10   3  11          1.61          1.51         0.09 o
  -9   3  11          2.99          3.02         0.10 o
  -8   3  11         14.56         14.47         0.27 o
  -7   3  11          0.11          0.10         0.06 o
  -6   3  11          0.92          1.01         0.06 o
  -5   3  11          2.52          2.49         0.08 o
  -4   3  11          9.72         10.42         0.20 o
  -3   3  11          1.35          1.44         0.06 o
  -2   3  11         16.89         17.00         0.30 o
  -1   3  11         21.68         22.22         0.39 o
   0   3  11         23.52         23.76         0.42 o
   1   3  11          6.69          6.88         0.15 o
   2   3  11          0.71          0.76         0.08 o
   3   3  11          7.26          7.38         0.16 o
   4   3  11          5.47          5.38         0.14 o
   5   3  11          1.31          1.20         0.08 o
   6   3  11          2.73          2.86         0.10 o
   7   3  11          0.84          0.79         0.08 o
   8   3  11          7.23          7.47         0.16 o
 -16   4  11          0.99          0.86         0.08 o
 -15   4  11          2.70          2.64         0.11 o
 -14   4  11          1.20          1.22         0.09 o
 -13   4  11          1.56          1.59         0.08 o
 -12   4  11          0.44          0.44         0.07 o
 -11   4  11         14.63         14.86         0.29 o
 -10   4  11          3.43          3.30         0.11 o
  -9   4  11         24.47         24.39         0.43 o
  -8   4  11          5.99          5.70         0.13 o
  -7   4  11         12.70         12.56         0.24 o
  -6   4  11          0.11          0.09         0.05 o
  -5   4  11         25.84         26.29         0.46 o
  -4   4  11         20.04         20.40         0.36 o
  -3   4  11          0.04          0.03         0.06 o
  -2   4  11          3.61          3.61         0.10 o
  -1   4  11          7.90          8.20         0.17 o
   0   4  11         22.94         23.29         0.41 o
   1   4  11          1.27          1.32         0.07 o
   2   4  11          6.56          6.44         0.15 o
   3   4  11          2.26          2.26         0.08 o
   4   4  11          0.48          0.49         0.06 o
   5   4  11          2.27          2.20         0.09 o
   6   4  11          0.17          0.14         0.07 o
   7   4  11          0.07          0.11         0.08 o
 -16   5  11          0.00         -0.01         0.09 o
 -15   5  11          3.12          3.11         0.11 o
 -14   5  11          2.14          2.23         0.09 o
 -13   5  11          0.12          0.14         0.09 o
 -12   5  11          6.31          6.36         0.14 o
 -11   5  11         19.49         19.76         0.35 o
 -10   5  11          0.63          0.76         0.07 o
  -9   5  11          2.87          2.82         0.11 o
  -8   5  11         20.86         21.02         0.38 o
  -7   5  11          1.37          1.41         0.08 o
  -6   5  11          0.02          0.01         0.06 o
  -5   5  11          5.69          5.81         0.14 o
  -4   5  11          0.34          0.41         0.06 o
  -3   5  11          0.34          0.34         0.07 o
  -2   5  11          1.61          1.55         0.08 o
  -1   5  11          6.86          6.58         0.16 o
   0   5  11          0.04          0.11         0.07 o
   1   5  11          0.20          0.25         0.07 o
   2   5  11         30.39         30.97         0.54 o
   3   5  11          7.30          7.14         0.17 o
   4   5  11          1.96          2.02         0.09 o
   5   5  11          4.47          4.93         0.12 o
   6   5  11         11.54         11.62         0.23 o
   7   5  11          0.13         -0.02         0.07 o
 -15   6  11          2.84          2.65         0.12 o
 -14   6  11          0.87          0.80         0.09 o
 -13   6  11          0.02         -0.08         0.08 o
 -12   6  11          1.06          1.08         0.08 o
 -11   6  11          0.43          0.39         0.07 o
 -10   6  11          0.00          0.03         0.06 o
  -9   6  11          0.15          0.29         0.08 o
  -8   6  11          4.03          4.09         0.12 o
  -7   6  11          0.97          0.89         0.08 o
  -6   6  11          0.02          0.12         0.07 o
  -5   6  11         17.21         17.42         0.32 o
  -4   6  11         14.85         14.79         0.28 o
  -3   6  11          0.08          0.09         0.07 o
  -2   6  11          3.96          4.00         0.11 o
  -1   6  11         16.93         16.40         0.31 o
   0   6  11          0.34          0.35         0.06 o
   1   6  11          0.17          0.30         0.06 o
   2   6  11          0.48          0.37         0.07 o
   3   6  11          0.03          0.00         0.06 o
   4   6  11          0.01          0.11         0.07 o
   5   6  11          1.00          1.14         0.08 o
   6   6  11          2.09          2.16         0.12 o
 -14   7  11          1.64          1.46         0.10 o
 -13   7  11          0.21          0.18         0.07 o
 -12   7  11          1.33          1.48         0.08 o
 -11   7  11          0.12          0.04         0.06 o
 -10   7  11          1.10          1.26         0.08 o
  -9   7  11          1.31          1.47         0.08 o
  -8   7  11          0.21          0.17         0.08 o
  -7   7  11          2.65          2.54         0.08 o
  -6   7  11          3.39          3.31         0.12 o
  -5   7  11          7.51          7.48         0.18 o
  -4   7  11          4.24          3.94         0.12 o
  -3   7  11          3.77          3.62         0.11 o
  -2   7  11          2.75          2.70         0.08 o
  -1   7  11          0.27          0.29         0.07 o
   0   7  11          1.37          1.28         0.07 o
   1   7  11          0.87          0.78         0.07 o
   2   7  11          0.44          0.57         0.08 o
   3   7  11          0.48          0.49         0.07 o
   4   7  11          0.44          0.53         0.08 o
   5   7  11          1.25          1.07         0.10 o
 -13   8  11          0.09          0.27         0.08 o
 -12   8  11          1.63          1.64         0.09 o
 -11   8  11          0.59          0.57         0.08 o
 -10   8  11          0.19          0.27         0.09 o
  -9   8  11          0.64          0.61         0.08 o
  -8   8  11          3.72          3.75         0.10 o
  -7   8  11          0.65          0.62         0.07 o
  -6   8  11          0.31          0.27         0.07 o
  -5   8  11          7.02          7.19         0.15 o
  -4   8  11         12.58         12.09         0.24 o
  -3   8  11          0.11          0.15         0.08 o
  -2   8  11          0.37          0.44         0.06 o
  -1   8  11          3.44          3.40         0.09 o
   0   8  11          1.46          1.45         0.08 o
   1   8  11          3.00          3.24         0.11 o
   2   8  11          0.41          0.42         0.07 o
   3   8  11          1.67          1.78         0.10 o
   4   8  11          0.11          0.12         0.08 o
 -12   9  11          0.08          0.10         0.07 o
 -11   9  11          1.95          1.76         0.08 o
 -10   9  11          8.73          8.42         0.18 o
  -9   9  11          3.55          3.71         0.12 o
  -8   9  11          0.17          0.36         0.07 o
  -7   9  11          1.62          1.50         0.09 o
  -6   9  11          3.77          3.81         0.11 o
  -5   9  11          2.11          2.22         0.08 o
  -4   9  11          0.15          0.12         0.07 o
  -3   9  11          2.65          2.73         0.10 o
  -2   9  11          2.31          2.25         0.11 o
  -1   9  11          0.26          0.15         0.07 o
   0   9  11          0.57          0.60         0.09 o
   1   9  11         10.09         10.18         0.20 o
   2   9  11          4.54          4.59         0.14 o
   3   9  11          0.13          0.09         0.07 o
  -9  10  11          3.92          4.18         0.13 o
  -8  10  11          0.38          0.21         0.09 o
  -7  10  11          1.29          1.38         0.09 o
  -6  10  11          0.08          0.03         0.07 o
  -5  10  11          1.17          1.05         0.14 o
  -4  10  11          0.62          0.54         0.09 o
  -3  10  11          0.09          0.03         0.09 o
  -2  10  11          0.65          0.69         0.09 o
  -1  10  11          0.08          0.10         0.07 o
   0  10  11          3.03          2.90         0.14 o
   1  10  11          0.00         -0.03         0.06 o
 -17   0  12          2.94          2.66         0.10 o
 -16   0  12          0.69          0.63         0.09 o
 -15   0  12          0.23          0.19         0.09 o
 -14   0  12          3.90          3.71         0.12 o
 -13   0  12          2.88          2.70         0.09 o
 -12   0  12          0.75          0.76         0.08 o
 -11   0  12          2.18          2.27         0.10 o
 -10   0  12          0.55          0.58         0.08 o
  -9   0  12          3.58          3.50         0.10 o
  -8   0  12         25.44         27.07         0.47 o
  -7   0  12         54.56         57.05         0.97 o
  -6   0  12          0.02          0.07         0.05 o
  -5   0  12          3.84          3.96         0.10 o
  -4   0  12         50.23         51.58         0.87 o
  -3   0  12         19.05         18.88         0.34 o
  -2   0  12          0.01          0.00         0.06 o
  -1   0  12         22.70         23.45         0.41 o
   0   0  12         28.81         28.97         0.50 o
   1   0  12          0.54          0.63         0.08 o
   2   0  12          7.84          8.21         0.18 o
   3   0  12         98.75        103.44         1.84 o
   4   0  12         13.69         13.25         0.25 o
   5   0  12          4.39          4.37         0.12 o
   6   0  12          2.26          2.36         0.08 o
   7   0  12          4.66          4.46         0.13 o
 -17   1  12          1.82          1.66         0.10 o
 -16   1  12          0.00          0.04         0.08 o
 -15   1  12          2.41          2.45         0.10 o
 -14   1  12         23.93         23.91         0.44 o
 -13   1  12         13.65         13.64         0.26 o
 -12   1  12          0.85          0.88         0.08 o
 -11   1  12          2.37          2.52         0.10 o
 -10   1  12          2.41          2.33         0.09 o
  -9   1  12          0.09          0.12         0.07 o
  -8   1  12         38.01         39.10         0.67 o
  -7   1  12         63.28         64.76         1.10 o
  -6   1  12          3.73          3.86         0.10 o
  -5   1  12          0.35          0.40         0.05 o
  -4   1  12         11.28         11.15         0.21 o
  -3   1  12          9.55          9.24         0.18 o
  -2   1  12          4.01          3.98         0.10 o
  -1   1  12          8.39          8.15         0.17 o
   0   1  12          0.23          0.33         0.06 o
   1   1  12          0.02          0.10         0.07 o
   2   1  12          0.00          0.05         0.06 o
   3   1  12          0.60          0.50         0.08 o
   4   1  12          1.50          1.45         0.09 o
   5   1  12          0.58          0.51         0.08 o
   6   1  12          0.13          0.32         0.07 o
   7   1  12          0.42          0.55         0.09 o
 -17   2  12          0.20          0.31         0.07 o
 -16   2  12          0.00         -0.01         0.09 o
 -15   2  12          1.68          1.61         0.08 o
 -14   2  12          0.70          0.75         0.07 o
 -13   2  12          4.30          4.27         0.12 o
 -12   2  12          0.75          0.74         0.08 o
 -11   2  12         10.96         10.78         0.22 o
 -10   2  12         16.54         16.52         0.32 o
  -9   2  12          1.71          1.74         0.08 o
  -8   2  12          3.38          3.28         0.10 o
  -7   2  12          0.31          0.44         0.06 o
  -6   2  12         13.21         13.07         0.24 o
  -5   2  12          0.28          0.33         0.05 o
  -4   2  12          3.13          3.36         0.09 o
  -3   2  12         59.52         60.70         1.04 o
  -2   2  12          0.55          0.41         0.06 o
  -1   2  12         17.90         17.68         0.32 o
   0   2  12          1.75          1.90         0.08 o
   1   2  12          0.69          0.67         0.07 o
   2   2  12          7.49          7.69         0.17 o
   3   2  12          3.44          3.30         0.09 o
   4   2  12          1.86          1.89         0.08 o
   5   2  12          0.24          0.27         0.08 o
   6   2  12          4.78          4.74         0.12 o
   7   2  12          0.11          0.11         0.10 o
 -16   3  12          0.35          0.37         0.08 o
 -15   3  12          0.17          0.14         0.08 o
 -14   3  12          0.00          0.03         0.07 o
 -13   3  12          0.38          0.35         0.07 o
 -12   3  12          0.46          0.64         0.08 o
 -11   3  12          1.53          1.60         0.09 o
 -10   3  12          0.03          0.03         0.07 o
  -9   3  12          1.44          1.56         0.08 o
  -8   3  12          9.84          9.93         0.20 o
  -7   3  12          0.34          0.39         0.06 o
  -6   3  12          1.99          2.18         0.08 o
  -5   3  12          1.90          2.09         0.08 o
  -4   3  12          8.28          8.90         0.18 o
  -3   3  12         21.02         21.24         0.38 o
  -2   3  12         31.95         32.11         0.56 o
  -1   3  12         34.99         35.49         0.61 o
   0   3  12         10.70         10.79         0.22 o
   1   3  12          2.73          2.77         0.10 o
   2   3  12          5.77          5.80         0.13 o
   3   3  12          0.00         -0.03         0.07 o
   4   3  12          7.51          7.40         0.16 o
   5   3  12          3.16          3.13         0.11 o
   6   3  12          1.07          1.11         0.09 o
   7   3  12          3.35          3.39         0.11 o
 -16   4  12          0.47          0.53         0.09 o
 -15   4  12          0.03          0.11         0.08 o
 -14   4  12          0.05          0.12         0.08 o
 -13   4  12          6.82          6.75         0.15 o
 -12   4  12         26.74         27.41         0.50 o
 -11   4  12          6.98          7.25         0.15 o
 -10   4  12          6.60          6.49         0.15 o
  -9   4  12         35.68         34.95         0.63 o
  -8   4  12         11.20         11.28         0.23 o
  -7   4  12          0.01          0.05         0.06 o
  -6   4  12          0.00          0.05         0.05 o
  -5   4  12          6.81          7.05         0.15 o
  -4   4  12          4.54          4.68         0.12 o
  -3   4  12          0.01          0.05         0.06 o
  -2   4  12         13.63         13.04         0.26 o
  -1   4  12         11.44         11.44         0.23 o
   0   4  12          3.86          3.75         0.11 o
   1   4  12          0.28          0.31         0.06 o
   2   4  12          2.27          2.25         0.08 o
   3   4  12          0.13          0.20         0.06 o
   4   4  12          0.34          0.42         0.07 o
   5   4  12          1.66          1.66         0.10 o
   6   4  12          0.07          0.11         0.08 o
 -15   5  12          1.46          1.55         0.08 o
 -14   5  12          0.07          0.12         0.10 o
 -13   5  12          0.15          0.00         0.08 o
 -12   5  12          3.98          4.06         0.11 o
 -11   5  12          4.30          4.24         0.12 o
 -10   5  12          7.63          7.61         0.17 o
  -9   5  12         13.23         12.55         0.24 o
  -8   5  12          0.13          0.12         0.06 o
  -7   5  12          0.52          0.57         0.07 o
  -6   5  12          3.61          3.41         0.12 o
  -5   5  12          1.99          1.94         0.09 o
  -4   5  12          0.03          0.05         0.08 o
  -3   5  12         11.19         11.21         0.22 o
  -2   5  12         19.39         19.10         0.35 o
  -1   5  12          1.11          1.01         0.07 o
   0   5  12          0.94          1.01         0.08 o
   1   5  12          6.55          6.34         0.14 o
   2   5  12          0.54          0.64         0.07 o
   3   5  12          0.29          0.24         0.07 o
   4   5  12          1.08          1.19         0.09 o
   5   5  12          4.72          4.76         0.15 o
 -15   6  12          3.15          2.99         0.09 o
 -14   6  12          0.00          0.10         0.08 o
 -13   6  12          0.64          0.67         0.08 o
 -12   6  12          0.02          0.06         0.09 o
 -11   6  12          0.18          0.08         0.06 o
 -10   6  12          0.08          0.22         0.06 o
  -9   6  12          2.28          2.31         0.09 o
  -8   6  12          0.48          0.52         0.06 o
  -7   6  12          0.25          0.33         0.08 o
  -6   6  12         29.60         29.98         0.52 o
  -5   6  12         17.60         17.72         0.35 o
  -4   6  12          0.19          0.19         0.06 o
  -3   6  12          0.47          0.33         0.06 o
  -2   6  12          1.55          1.67         0.09 o
  -1   6  12          0.98          1.08         0.07 o
   0   6  12          2.26          2.37         0.09 o
   1   6  12         29.39         29.67         0.54 o
   2   6  12         11.58         11.29         0.23 o
   3   6  12          0.23          0.35         0.08 o
   4   6  12          3.27          3.53         0.11 o
   5   6  12         10.83         11.31         0.28 o
 -14   7  12          0.26          0.28         0.09 o
 -13   7  12          3.02          3.05         0.11 o
 -12   7  12          8.19          7.98         0.19 o
 -11   7  12          1.14          1.05         0.08 o
 -10   7  12          2.42          2.48         0.10 o
  -9   7  12         11.60         11.70         0.24 o
  -8   7  12          5.06          4.94         0.12 o
  -7   7  12          0.62          0.54         0.08 o
  -6   7  12         18.53         18.96         0.34 o
  -5   7  12         30.17         29.88         0.53 o
  -4   7  12          0.20          0.22         0.07 o
  -3   7  12          0.32          0.34         0.08 o
  -2   7  12          3.06          3.13         0.09 o
  -1   7  12          0.02          0.01         0.08 o
   0   7  12          0.37          0.36         0.06 o
   1   7  12          0.46          0.59         0.08 o
   2   7  12          0.00          0.03         0.07 o
   3   7  12          0.02          0.11         0.08 o
   4   7  12          1.33          1.47         0.10 o
 -12   8  12          0.13          0.21         0.09 o
 -11   8  12          0.27          0.34         0.08 o
 -10   8  12          0.07          0.07         0.10 o
  -9   8  12          0.04          0.05         0.08 o
  -8   8  12          1.04          0.90         0.08 o
  -7   8  12          0.44          0.51         0.10 o
  -6   8  12          1.81          1.97         0.08 o
  -5   8  12         14.59         14.08         0.27 o
  -4   8  12          5.50          5.22         0.13 o
  -3   8  12          0.83          0.82         0.08 o
  -2   8  12          0.37          0.41         0.07 o
  -1   8  12          2.34          2.32         0.10 o
   0   8  12          3.35          3.66         0.14 o
   1   8  12         11.23         11.11         0.22 o
   2   8  12          3.57          3.16         0.10 o
   3   8  12          0.91          0.92         0.10 o
 -11   9  12          0.22          0.32         0.08 o
 -10   9  12          3.23          3.39         0.10 o
  -9   9  12          1.45          1.45         0.08 o
  -8   9  12          0.09          0.04         0.08 o
  -7   9  12          2.24          2.37         0.10 o
  -6   9  12          3.23          3.22         0.11 o
  -5   9  12          0.33          0.38         0.08 o
  -4   9  12          1.78          1.88         0.10 o
  -3   9  12          2.16          2.40         0.09 o
  -2   9  12          2.13          2.01         0.08 o
  -1   9  12          1.42          1.40         0.07 o
   0   9  12          5.67          5.77         0.24 o
   1   9  12          2.85          2.65         0.12 o
  -8  10  12          0.44          0.62         0.07 o
  -7  10  12          1.97          1.83         0.09 o
  -6  10  12          0.45          0.53         0.09 o
  -5  10  12          0.98          0.91         0.10 o
  -4  10  12          3.21          3.07         0.11 o
  -3  10  12          1.08          1.02         0.08 o
  -2  10  12          0.00         -0.01         0.08 o
 -16   1  13          0.62          0.65         0.09 o
 -15   1  13          0.02          0.06         0.09 o
 -14   1  13          2.49          2.61         0.11 o
 -13   1  13          0.41          0.46         0.07 o
 -12   1  13          4.51          4.60         0.12 o
 -11   1  13          6.71          6.70         0.16 o
 -10   1  13          0.08          0.07         0.07 o
  -9   1  13          8.40          8.73         0.19 o
  -8   1  13         31.03         31.19         0.54 o
  -7   1  13          0.08          0.10         0.06 o
  -6   1  13          0.36          0.36         0.06 o
  -5   1  13         12.03         12.10         0.23 o
  -4   1  13          1.13          1.11         0.07 o
  -3   1  13          0.20          0.26         0.06 o
  -2   1  13          0.23          0.26         0.06 o
  -1   1  13          7.71          7.91         0.17 o
   0   1  13          0.02          0.04         0.07 o
   1   1  13          0.88          0.86         0.07 o
   2   1  13         15.34         15.91         0.30 o
   3   1  13          7.13          7.05         0.16 o
   4   1  13          0.88          0.84         0.08 o
   5   1  13          1.72          1.68         0.09 o
   6   1  13          3.50          3.45         0.13 o
 -16   2  13          0.08          0.00         0.09 o
 -15   2  13          7.39          7.18         0.16 o
 -14   2  13          8.15          7.93         0.18 o
 -13   2  13          0.08          0.12         0.07 o
 -12   2  13          0.22          0.34         0.07 o
 -11   2  13          1.75          1.71         0.08 o
 -10   2  13          4.71          4.68         0.13 o
  -9   2  13          0.06          0.12         0.07 o
  -8   2  13         10.16         10.16         0.20 o
  -7   2  13          3.91          3.96         0.11 o
  -6   2  13          0.02          0.09         0.06 o
  -5   2  13          5.74          6.01         0.14 o
  -4   2  13         15.93         15.87         0.30 o
  -3   2  13          8.07          8.15         0.17 o
  -2   2  13          8.25          8.82         0.19 o
  -1   2  13          6.63          6.60         0.15 o
   0   2  13          0.75          0.69         0.07 o
   1   2  13          1.99          2.11         0.09 o
   2   2  13          4.81          5.02         0.13 o
   3   2  13          0.13          0.15         0.06 o
   4   2  13          1.52          1.53         0.08 o
   5   2  13          0.66          0.64         0.09 o
   6   2  13          0.00         -0.02         0.13 o
 -16   3  13          0.34          0.39         0.10 o
 -15   3  13          0.19          0.25         0.08 o
 -14   3  13          0.43          0.40         0.08 o
 -13   3  13          6.27          6.27         0.14 o
 -12   3  13          3.41          3.42         0.11 o
 -11   3  13          1.70          1.64         0.09 o
 -10   3  13          0.12          0.14         0.06 o
  -9   3  13          5.82          5.85         0.14 o
  -8   3  13          6.62          6.70         0.16 o
  -7   3  13          2.03          1.96         0.09 o
  -6   3  13          8.44          8.84         0.19 o
  -5   3  13          0.88          0.96         0.07 o
  -4   3  13         32.97         33.01         0.59 o
  -3   3  13          0.28          0.22         0.08 o
  -2   3  13         37.89         38.16         0.67 o
  -1   3  13          0.00          0.01         0.07 o
   0   3  13         11.68         11.54         0.22 o
   1   3  13          1.17          1.18         0.07 o
   2   3  13          5.44          5.27         0.13 o
   3   3  13          1.48          1.47         0.08 o
   4   3  13          0.00          0.18         0.07 o
   5   3  13          1.07          1.14         0.07 o
   6   3  13          0.97          0.99         0.07 o
 -15   4  13          0.00          0.04         0.11 o
 -14   4  13          0.67          0.58         0.09 o
 -13   4  13          2.82          2.92         0.10 o
 -12   4  13          8.17          8.24         0.17 o
 -11   4  13          1.10          1.14         0.08 o
 -10   4  13          5.36          5.05         0.13 o
  -9   4  13          1.81          1.86         0.09 o
  -8   4  13          1.02          0.92         0.07 o
  -7   4  13          4.01          3.99         0.11 o
  -6   4  13          3.15          2.99         0.10 o
  -5   4  13          1.09          1.18         0.07 o
  -4   4  13          0.93          1.06         0.08 o
  -3   4  13          0.54          0.55         0.06 o
  -2   4  13          1.74          1.73         0.09 o
  -1   4  13          0.88          0.82         0.07 o
   0   4  13          0.15          0.13         0.08 o
   1   4  13          1.65          1.75         0.08 o
   2   4  13          0.00         -0.02         0.06 o
   3   4  13          1.60          1.63         0.09 o
   4   4  13          0.88          0.95         0.08 o
   5   4  13          1.65          1.55         0.08 o
 -15   5  13          0.08          0.31         0.10 o
 -14   5  13          0.43          0.43         0.10 o
 -13   5  13          3.06          2.86         0.12 o
 -12   5  13          0.37          0.46         0.07 o
 -11   5  13          1.32          1.33         0.08 o
 -10   5  13         18.79         18.44         0.34 o
  -9   5  13          4.52          4.33         0.11 o
  -8   5  13          0.53          0.57         0.08 o
  -7   5  13          9.98         10.33         0.21 o
  -6   5  13         18.59         18.39         0.34 o
  -5   5  13          0.11          0.03         0.06 o
  -4   5  13          0.41          0.34         0.06 o
  -3   5  13          0.02          0.05         0.06 o
  -2   5  13          0.67          0.61         0.07 o
  -1   5  13          0.24          0.22         0.06 o
   0   5  13         10.09         10.14         0.21 o
   1   5  13         11.48         11.18         0.22 o
   2   5  13          0.32          0.60         0.16 o
   3   5  13          0.64          0.72         0.08 o
   4   5  13         12.64         12.77         0.28 o
 -14   6  13          1.26          1.36         0.09 o
 -13   6  13          3.36          3.40         0.12 o
 -12   6  13          0.06          0.15         0.07 o
 -11   6  13          0.06          0.17         0.07 o
 -10   6  13          0.04          0.11         0.08 o
  -9   6  13          0.00          0.00         0.06 o
  -8   6  13          0.05          0.07         0.06 o
  -7   6  13          3.93          4.14         0.13 o
  -6   6  13          7.17          7.44         0.17 o
  -5   6  13          0.01          0.00         0.06 o
  -4   6  13          0.44          0.45         0.06 o
  -3   6  13         14.80         14.67         0.28 o
  -2   6  13          2.17          1.94         0.10 o
  -1   6  13          0.84          0.75         0.07 o
   0   6  13          1.83          1.89         0.08 o
   1   6  13          3.12          2.81         0.10 o
   2   6  13          0.01          0.01         0.09 o
   3   6  13          0.06          0.25         0.08 o
   4   6  13          0.04          0.03         0.22 o
 -13   7  13          0.04          0.01         0.11 o
 -12   7  13          0.22          0.20         0.08 o
 -11   7  13          0.39          0.48         0.08 o
 -10   7  13          0.38          0.42         0.06 o
  -9   7  13          0.41          0.29         0.08 o
  -8   7  13          0.18          0.20         0.10 o
  -7   7  13          2.17          2.05         0.09 o
  -6   7  13          0.03          0.10         0.06 o
  -5   7  13          2.15          1.92         0.08 o
  -4   7  13          0.05          0.06         0.06 o
  -3   7  13          0.09          0.10         0.06 o
  -2   7  13          0.48          0.40         0.07 o
  -1   7  13          0.11          0.15         0.08 o
   0   7  13          0.01         -0.02         0.09 o
   1   7  13          0.41          0.57         0.11 o
   2   7  13          0.21          0.34         0.10 o
   3   7  13          0.23          0.16         0.07 o
 -11   8  13          1.03          1.10         0.10 o
 -10   8  13          0.11          0.23         0.11 o
  -9   8  13          1.85          1.87         0.11 o
  -8   8  13          0.53          0.56         0.07 o
  -7   8  13          0.66          0.69         0.08 o
  -6   8  13          4.91          4.60         0.13 o
  -5   8  13          5.10          4.71         0.13 o
  -4   8  13          0.78          0.87         0.07 o
  -3   8  13          1.19          1.13         0.10 o
  -2   8  13          1.19          1.14         0.09 o
  -1   8  13          4.23          4.22         0.12 o
   0   8  13          6.35          6.31         0.14 o
   1   8  13          0.01         -0.08         0.09 o
  -9   9  13          0.52          0.48         0.08 o
  -8   9  13          0.78          0.99         0.13 o
  -7   9  13          2.34          2.50         0.11 o
  -6   9  13          3.56          3.48         0.13 o
  -5   9  13          0.13         -0.03         0.10 o
  -4   9  13          1.92          1.83         0.08 o
  -3   9  13          0.01         -0.05         0.08 o
  -2   9  13          1.12          1.00         0.09 o
  -1   9  13          0.58          0.81         0.09 o
 -16   0  14          3.17          2.99         0.09 o
 -15   0  14          1.13          1.10         0.08 o
 -14   0  14          0.05          0.10         0.06 o
 -13   0  14          3.28          3.41         0.10 o
 -12   0  14          4.49          4.69         0.13 o
 -11   0  14          0.61          0.78         0.09 o
 -10   0  14         10.82         11.39         0.22 o
  -9   0  14         99.62        100.63         1.81 o
  -8   0  14         20.86         20.71         0.37 o
  -7   0  14          0.68          0.68         0.07 o
  -6   0  14         15.03         15.20         0.30 o
  -5   0  14         23.00         22.54         0.41 o
  -4   0  14          0.01         -0.01         0.08 o
  -3   0  14         11.69         11.40         0.23 o
  -2   0  14         22.80         23.03         0.41 o
  -1   0  14          2.24          2.24         0.08 o
   0   0  14          0.37          0.39         0.07 o
   1   0  14         16.51         17.17         0.32 o
   2   0  14         13.97         13.95         0.31 o
   3   0  14          2.29          2.39         0.10 o
   4   0  14          0.15          0.03         0.07 o
   5   0  14          2.66          2.59         0.11 o
 -16   1  14          3.34          3.09         0.11 o
 -15   1  14          4.56          4.31         0.14 o
 -14   1  14          0.00         -0.01         0.07 o
 -13   1  14          2.29          2.21         0.10 o
 -12   1  14          0.58          0.56         0.07 o
 -11   1  14          0.07          0.16         0.06 o
 -10   1  14          1.28          1.31         0.07 o
  -9   1  14          2.40          2.15         0.09 o
  -8   1  14          0.08          0.11         0.07 o
  -7   1  14          0.76          0.78         0.07 o
  -6   1  14          0.60          0.71         0.07 o
  -5   1  14          1.76          1.87         0.09 o
  -4   1  14          1.79          1.73         0.09 o
  -3   1  14          1.64          1.93         0.09 o
  -2   1  14          6.48          6.45         0.15 o
  -1   1  14          0.37          0.37         0.06 o
   0   1  14          1.03          1.10         0.07 o
   1   1  14         15.88         16.37         0.30 o
   2   1  14         12.58         12.51         0.25 o
   3   1  14          0.02          0.05         0.09 o
   4   1  14          0.89          0.97         0.10 o
   5   1  14          0.21          0.41         0.07 o
 -16   2  14          0.62          0.80         0.09 o
 -15   2  14          6.93          6.63         0.16 o
 -14   2  14          0.32          0.36         0.08 o
 -13   2  14          0.19          0.27         0.07 o
 -12   2  14          4.05          3.97         0.12 o
 -11   2  14          0.88          0.81         0.07 o
 -10   2  14          2.67          2.69         0.09 o
  -9   2  14          4.01          4.06         0.11 o
  -8   2  14          6.51          6.30         0.16 o
  -7   2  14          0.00          0.02         0.06 o
  -6   2  14          2.75          2.85         0.10 o
  -5   2  14          6.13          6.20         0.15 o
  -4   2  14          0.39          0.29         0.07 o
  -3   2  14         32.47         32.94         0.59 o
  -2   2  14          6.50          6.09         0.13 o
  -1   2  14          1.36          1.33         0.08 o
   0   2  14          2.57          2.69         0.09 o
   1   2  14          1.17          1.06         0.08 o
   2   2  14          1.21          1.28         0.09 o
   3   2  14          0.84          0.80         0.09 o
   4   2  14          3.42          3.48         0.11 o
 -15   3  14          1.44          1.39         0.09 o
 -14   3  14          4.38          4.61         0.14 o
 -13   3  14          7.93          8.14         0.17 o
 -12   3  14          4.23          4.07         0.12 o
 -11   3  14          3.48          3.52         0.10 o
 -10   3  14          7.87          7.84         0.17 o
  -9   3  14          0.54          0.46         0.07 o
  -8   3  14          5.93          5.91         0.13 o
  -7   3  14          5.75          5.58         0.14 o
  -6   3  14          7.29          7.61         0.16 o
  -5   3  14         21.28         21.51         0.40 o
  -4   3  14         22.46         21.85         0.38 o
  -3   3  14         12.52         12.48         0.23 o
  -2   3  14          4.19          4.26         0.11 o
  -1   3  14          0.39          0.36         0.07 o
   0   3  14          0.69          0.58         0.07 o
   1   3  14          0.07          0.16         0.08 o
   2   3  14          2.64          2.56         0.09 o
   3   3  14          1.00          1.01         0.13 o
   4   3  14          0.22          0.29         0.09 o
 -15   4  14          0.26          0.47         0.11 o
 -14   4  14          6.43          6.20         0.16 o
 -13   4  14          6.50          6.48         0.16 o
 -12   4  14          0.07          0.09         0.07 o
 -11   4  14          0.99          1.02         0.08 o
 -10   4  14          2.11          2.00         0.09 o
  -9   4  14          0.04          0.05         0.07 o
  -8   4  14          0.18          0.22         0.06 o
  -7   4  14          0.00          0.02         0.06 o
  -6   4  14          0.92          0.87         0.07 o
  -5   4  14          5.59          5.64         0.15 o
  -4   4  14          9.15          9.10         0.18 o
  -3   4  14          0.00          0.09         0.08 o
  -2   4  14          1.93          1.95         0.09 o
  -1   4  14          4.78          4.46         0.12 o
   0   4  14          0.16          0.26         0.07 o
   1   4  14          0.33          0.58         0.09 o
   2   4  14          1.46          1.39         0.10 o
   3   4  14          9.27          9.26         0.18 o
   4   4  14          2.75          2.51         0.08 o
 -14   5  14          1.72          1.67         0.08 o
 -13   5  14          0.01          0.08         0.08 o
 -12   5  14          0.77          0.81         0.08 o
 -11   5  14          7.50          7.06         0.16 o
 -10   5  14          2.39          2.11         0.08 o
  -9   5  14          0.00          0.09         0.08 o
  -8   5  14          0.65          0.77         0.08 o
  -7   5  14          4.63          4.94         0.12 o
  -6   5  14          1.71          1.67         0.08 o
  -5   5  14          0.77          0.86         0.08 o
  -4   5  14         10.68         10.44         0.20 o
  -3   5  14          7.78          7.51         0.16 o
  -2   5  14          0.19          0.22         0.06 o
  -1   5  14          1.32          1.34         0.10 o
   0   5  14          0.59          0.70         0.07 o
   1   5  14          0.26          0.13         0.07 o
   2   5  14          0.13          0.00         0.07 o
   3   5  14          2.61          2.68         0.09 o
 -13   6  14          0.68          0.68         0.08 o
 -12   6  14          0.33          0.55         0.10 o
 -11   6  14         11.22         11.09         0.22 o
 -10   6  14          5.62          5.58         0.14 o
  -9   6  14          0.01         -0.04         0.07 o
  -8   6  14         10.18         10.20         0.21 o
  -7   6  14         27.65         27.24         0.48 o
  -6   6  14          2.04          1.99         0.08 o
  -5   6  14          1.25          1.37         0.08 o
  -4   6  14          0.46          0.50         0.07 o
  -3   6  14          0.13          0.38         0.15 o
  -2   6  14          0.34          0.45         0.06 o
  -1   6  14          6.57          6.37         0.14 o
   0   6  14         10.53          9.96         0.22 o
   1   6  14          0.04         -0.01         0.08 o
   2   6  14          0.44          0.41         0.07 o
 -12   7  14          0.13          0.20         0.08 o
 -11   7  14          0.64          0.65         0.08 o
 -10   7  14          1.40          1.33         0.09 o
  -9   7  14          0.04          0.04         0.08 o
  -8   7  14          0.13          0.08         0.12 o
  -7   7  14          0.35          0.37         0.08 o
  -6   7  14          0.00          0.09         0.07 o
  -5   7  14          0.13          0.09         0.07 o
  -4   7  14          1.32          1.28         0.08 o
  -3   7  14          0.17          0.09         0.08 o
  -2   7  14          0.06          0.09         0.10 o
  -1   7  14         10.51         10.65         0.23 o
   0   7  14          9.86          9.21         0.19 o
   1   7  14          0.28          0.17         0.06 o
 -10   8  14          2.16          2.05         0.11 o
  -9   8  14          1.70          1.69         0.10 o
  -8   8  14          3.25          3.44         0.12 o
  -7   8  14          8.23          8.08         0.17 o
  -6   8  14          3.63          3.14         0.11 o
  -5   8  14          1.17          1.25         0.08 o
  -4   8  14          1.04          1.14         0.09 o
  -3   8  14          0.36          0.26         0.08 o
  -2   8  14          1.41          1.30         0.08 o
  -1   8  14          7.27          7.06         0.16 o
  -6   9  14          5.72          5.39         0.14 o
  -5   9  14          1.53          1.38         0.10 o
 -15   1  15          0.05          0.13         0.08 o
 -14   1  15          0.45          0.57         0.09 o
 -13   1  15          3.13          3.04         0.11 o
 -12   1  15          0.01         -0.03         0.06 o
 -11   1  15          0.00          0.02         0.07 o
 -10   1  15         15.05         14.98         0.27 o
  -9   1  15          6.34          6.22         0.14 o
  -8   1  15          0.48          0.45         0.07 o
  -7   1  15          3.89          4.02         0.10 o
  -6   1  15          7.06          6.87         0.15 o
  -5   1  15          0.25          0.16         0.06 o
  -4   1  15          1.20          1.38         0.08 o
  -3   1  15          0.00         -0.02         0.06 o
  -2   1  15          1.30          1.28         0.08 o
  -1   1  15          1.07          1.10         0.08 o
   0   1  15          0.18          0.24         0.07 o
   1   1  15          6.05          6.00         0.15 o
   2   1  15          0.15          0.11         0.08 o
   3   1  15          0.25          0.25         0.06 o
 -15   2  15          2.26          2.27         0.10 o
 -14   2  15          1.42          1.49         0.09 o
 -13   2  15          1.18          1.12         0.09 o
 -12   2  15          0.87          0.92         0.08 o
 -11   2  15          1.83          1.70         0.09 o
 -10   2  15          1.42          1.42         0.07 o
  -9   2  15          0.14          0.21         0.07 o
  -8   2  15          2.04          2.11         0.08 o
  -7   2  15          1.54          1.62         0.07 o
  -6   2  15          0.30          0.37         0.07 o
  -5   2  15          0.91          0.93         0.06 o
  -4   2  15         11.21         11.60         0.23 o
  -3   2  15         14.71         14.95         0.29 o
  -2   2  15          0.36          0.33         0.07 o
  -1   2  15          0.01          0.08         0.10 o
   0   2  15          7.91          7.66         0.18 o
   1   2  15          7.27          6.97         0.15 o
   2   2  15          0.07          0.12         0.09 o
   3   2  15          0.87          0.78         0.08 o
 -15   3  15          0.09          0.04         0.07 o
 -14   3  15          6.48          6.44         0.15 o
 -13   3  15          0.00          0.02         0.07 o
 -12   3  15          2.38          2.21         0.09 o
 -11   3  15          0.80          0.72         0.08 o
 -10   3  15          5.00          4.93         0.12 o
  -9   3  15          3.11          2.99         0.10 o
  -8   3  15          0.24          0.26         0.06 o
  -7   3  15          2.93          2.80         0.09 o
  -6   3  15          5.79          5.86         0.13 o
  -5   3  15         10.75         10.44         0.21 o
  -4   3  15          4.33          4.28         0.11 o
  -3   3  15          2.31          2.10         0.09 o
  -2   3  15          4.90          4.82         0.13 o
  -1   3  15          0.01         -0.01         0.07 o
   0   3  15          1.35          1.30         0.08 o
   1   3  15          0.01          0.08         0.10 o
   2   3  15          0.76          0.87         0.08 o
   3   3  15          0.61          0.73         0.07 o
 -14   4  15          1.23          1.40         0.08 o
 -13   4  15          0.59          0.63         0.08 o
 -12   4  15          0.00          0.04         0.08 o
 -11   4  15          0.32          0.37         0.08 o
 -10   4  15          0.02          0.15         0.07 o
  -9   4  15          0.81          0.75         0.08 o
  -8   4  15          0.51          0.56         0.08 o
  -7   4  15          0.63          0.67         0.06 o
  -6   4  15          4.44          4.53         0.12 o
  -5   4  15          3.09          2.88         0.11 o
  -4   4  15          0.75          0.83         0.08 o
  -3   4  15          0.09          0.12         0.07 o
  -2   4  15          3.43          3.57         0.17 o
  -1   4  15          5.08          4.99         0.12 o
   0   4  15          0.11          0.13         0.07 o
   1   4  15          1.55          1.69         0.09 o
   2   4  15          0.45          0.61         0.08 o
 -13   5  15          0.05         -0.03         0.10 o
 -12   5  15          5.84          5.57         0.14 o
 -11   5  15          5.77          5.63         0.13 o
 -10   5  15          0.07          0.26         0.09 o
  -9   5  15          2.15          2.24         0.08 o
  -8   5  15         18.59         18.18         0.34 o
  -7   5  15          3.03          2.89         0.10 o
  -6   5  15          0.01         -0.02         0.07 o
  -5   5  15          1.91          2.04         0.10 o
  -4   5  15          1.60          1.70         0.09 o
  -3   5  15          0.18          0.10         0.08 o
  -2   5  15          0.29          0.21         0.06 o
  -1   5  15          2.52          2.32         0.12 o
   0   5  15          0.14          0.20         0.11 o
   1   5  15          0.03         -0.06         0.06 o
 -12   6  15          0.59          0.59         0.11 o
 -11   6  15          0.83          0.80         0.08 o
 -10   6  15          0.01          0.14         0.08 o
  -9   6  15          0.14          0.23         0.07 o
  -8   6  15          0.59          0.73         0.08 o
  -7   6  15          0.00          0.01         0.06 o
  -6   6  15          0.02          0.04         0.06 o
  -5   6  15          3.98          3.77         0.12 o
  -4   6  15          2.87          2.62         0.11 o
  -3   6  15          0.19          0.26         0.08 o
  -2   6  15          1.05          1.22         0.09 o
  -1   6  15          5.71          5.12         0.13 o
   0   6  15          0.41          0.25         0.09 o
 -10   7  15          0.21          0.11         0.08 o
  -9   7  15          0.16          0.16         0.06 o
  -8   7  15          0.10          0.08         0.09 o
  -7   7  15          0.00          0.08         0.07 o
  -6   7  15          0.04         -0.01         0.09 o
  -5   7  15          0.01          0.13         0.09 o
  -4   7  15          0.56          0.43         0.07 o
  -3   7  15          0.29          0.22         0.16 o
  -2   7  15          1.78          1.62         0.10 o
  -7   8  15          2.30          1.89         0.10 o
  -6   8  15          1.65          1.58         0.09 o
  -5   8  15          0.99          0.84         0.07 o
 -14   0  16          5.64          5.41         0.14 o
 -13   0  16          0.85          0.88         0.10 o
 -12   0  16          0.36          0.39         0.08 o
 -11   0  16         22.49         21.78         0.38 o
 -10   0  16         20.53         19.24         0.34 o
  -9   0  16          0.24          0.20         0.08 o
  -8   0  16          0.05          0.14         0.08 o
  -7   0  16          4.91          4.61         0.12 o
  -6   0  16          0.03         -0.07         0.07 o
  -5   0  16          0.43          0.35         0.06 o
  -4   0  16          0.01          0.12         0.07 o
  -3   0  16          0.71          0.72         0.09 o
  -2   0  16          0.59          0.58         0.06 o
  -1   0  16          1.43          1.49         0.13 o
   0   0  16          0.07          0.00         0.07 o
   1   0  16          0.25          0.29         0.08 o
   2   0  16          0.00          0.29         0.14 o
 -14   1  16          0.05          0.21         0.08 o
 -13   1  16          0.03          0.03         0.07 o
 -12   1  16          0.28          0.32         0.08 o
 -11   1  16          6.04          5.99         0.14 o
 -10   1  16          6.71          6.64         0.16 o
  -9   1  16          0.36          0.32         0.10 o
  -8   1  16          0.00         -0.01         0.06 o
  -7   1  16          2.37          2.31         0.08 o
  -6   1  16          1.84          1.72         0.08 o
  -5   1  16          6.21          6.53         0.14 o
  -4   1  16         22.45         22.46         0.41 o
  -3   1  16          4.15          3.88         0.12 o
  -2   1  16          0.04         -0.06         0.06 o
  -1   1  16          6.70          6.91         0.18 o
   0   1  16         11.82         11.57         0.23 o
   1   1  16          0.11          0.00         0.06 o
 -14   2  16          0.42          0.27         0.08 o
 -13   2  16          0.14          0.15         0.07 o
 -12   2  16          1.76          1.73         0.08 o
 -11   2  16          1.88          1.75         0.08 o
 -10   2  16          0.08          0.14         0.08 o
  -9   2  16          0.21          0.36         0.08 o
  -8   2  16          5.51          5.52         0.15 o
  -7   2  16          3.26          3.29         0.11 o
  -6   2  16          0.24          0.37         0.07 o
  -5   2  16          8.52          8.28         0.17 o
  -4   2  16          6.16          5.97         0.15 o
  -3   2  16          1.21          1.30         0.08 o
  -2   2  16          0.04          0.11         0.08 o
  -1   2  16          0.06          0.10         0.09 o
   0   2  16          5.68          5.64         0.16 o
   1   2  16          2.61          2.25         0.10 o
 -13   3  16          1.32          1.35         0.08 o
 -12   3  16          1.28          1.32         0.08 o
 -11   3  16          0.12          0.12         0.08 o
 -10   3  16          2.48          2.49         0.09 o
  -9   3  16          2.67          2.45         0.09 o
  -8   3  16          0.74          0.76         0.08 o
  -7   3  16          3.25          3.20         0.11 o
  -6   3  16          3.62          3.33         0.11 o
  -5   3  16          0.21          0.44         0.09 o
  -4   3  16          0.00          0.05         0.07 o
  -3   3  16          0.03          0.05         0.07 o
  -2   3  16          0.07          0.05         0.09 o
  -1   3  16          0.39          0.37         0.07 o
   0   3  16          0.15          0.12         0.09 o
   1   3  16          0.42          0.61         0.08 o
 -13   4  16          0.71          0.60         0.13 o
 -12   4  16          0.00          0.12         0.09 o
 -11   4  16          0.00          0.08         0.10 o
 -10   4  16          1.07          1.04         0.09 o
  -9   4  16          6.40          6.28         0.14 o
  -8   4  16          1.93          1.97         0.08 o
  -7   4  16          3.54          3.62         0.10 o
  -6   4  16         18.04         17.44         0.33 o
  -5   4  16          7.43          7.01         0.15 o
  -4   4  16          0.48          0.60         0.08 o
  -3   4  16          0.77          0.72         0.07 o
  -2   4  16          0.13          0.23         0.09 o
  -1   4  16          1.19          1.25         0.09 o
   0   4  16          0.69          0.89         0.17 o
 -12   5  16          0.02          0.07         0.07 o
 -11   5  16          0.04          0.07         0.07 o
 -10   5  16          0.43          0.46         0.08 o
  -9   5  16          5.10          5.27         0.13 o
  -8   5  16          4.96          4.75         0.14 o
  -7   5  16          0.20          0.29         0.07 o
  -6   5  16          0.36          0.34         0.07 o
  -5   5  16          1.23          1.17         0.09 o
  -4   5  16          0.01          0.01         0.14 o
  -3   5  16          3.48          3.25         0.10 o
  -2   5  16          2.49          2.50         0.11 o
  -1   5  16          0.30          0.23         0.09 o
 -10   6  16          0.06          0.18         0.08 o
  -9   6  16          4.03          3.86         0.11 o
  -8   6  16          1.17          0.97         0.08 o
  -7   6  16          0.56          0.53         0.09 o
  -6   6  16          0.41          0.32         0.13 o
  -5   6  16          0.53          0.82         0.13 o
  -4   6  16          0.11          0.11         0.09 o
  -3   6  16          0.43          0.43         0.08 o
  -6   7  16          2.67          2.49         0.10 o
 -13   1  17          0.24          0.33         0.09 o
 -12   1  17          0.72          0.88         0.08 o
 -11   1  17          4.75          4.48         0.12 o
 -10   1  17          0.30          0.34         0.08 o
  -9   1  17          0.80          0.85         0.08 o
  -8   1  17          4.75          4.73         0.12 o
  -7   1  17          0.58          0.63         0.09 o
  -6   1  17          1.24          1.39         0.08 o
  -5   1  17          4.13          4.16         0.12 o
  -4   1  17          0.01          0.08         0.07 o
  -3   1  17          0.06          0.18         0.08 o
  -2   1  17          1.06          1.31         0.08 o
  -1   1  17          0.10         -0.07         0.08 o
 -13   2  17          0.19          0.08         0.08 o
 -12   2  17          3.86          3.66         0.11 o
 -11   2  17          3.28          3.10         0.10 o
 -10   2  17          0.13          0.17         0.08 o
  -9   2  17          1.24          1.17         0.08 o
  -8   2  17          0.07          0.11         0.07 o
  -7   2  17          0.86          1.02         0.08 o
  -6   2  17          1.13          1.03         0.09 o
  -5   2  17          8.90          8.69         0.19 o
  -4   2  17          2.08          1.81         0.09 o
  -3   2  17          0.17          0.19         0.07 o
  -2   2  17          1.50          1.44         0.10 o
  -1   2  17          7.16          6.85         0.15 o
 -12   3  17          0.57          0.65         0.10 o
 -11   3  17          0.40          0.54         0.10 o
 -10   3  17          0.90          0.92         0.08 o
  -9   3  17          0.03          0.07         0.07 o
  -8   3  17          0.00         -0.01         0.09 o
  -7   3  17          2.33          2.25         0.10 o
  -6   3  17          0.81          0.78         0.08 o
  -5   3  17          0.00          0.08         0.07 o
  -4   3  17          0.87          1.06         0.08 o
  -3   3  17          0.02          0.26         0.18 o
  -2   3  17          0.71          0.59         0.07 o
 -11   4  17          0.62          0.62         0.07 o
 -10   4  17          0.60          1.12         0.07 o
  -9   4  17          4.18          4.11         0.11 o
  -8   4  17          0.34          0.28         0.10 o
  -7   4  17          4.71          4.38         0.11 o
  -6   4  17          0.10          0.36         0.08 o
  -5   4  17          1.42          1.30         0.07 o
  -4   4  17          1.13          1.24         0.14 o
  -3   4  17          4.24          3.84         0.12 o
  -9   5  17          2.75          2.59         0.10 o
  -8   5  17          0.10          0.36         0.11 o
  -7   5  17          2.72          2.49         0.09 o
  -6   5  17          2.86          2.76         0.11 o
  -5   5  17          0.01          0.00         0.09 o
  -4   5  17          0.20          0.13         0.16 o
 -11   0  18          0.00          0.03         0.07 o
 -10   0  18          0.01         -0.01         0.09 o
  -9   0  18          1.10          0.95         0.08 o
  -8   0  18          0.01         -0.04         0.09 o
  -7   0  18          0.21          0.14         0.11 o
  -6   0  18         10.47         10.68         0.23 o
  -5   0  18          4.25          4.17         0.11 o
 -11   1  18          0.68          0.69         0.13 o
 -10   1  18          0.98          1.03         0.08 o
  -9   1  18          0.05          0.04         0.08 o
  -8   1  18          0.29          0.18         0.07 o
  -7   1  18          1.52          1.62         0.10 o
  -6   1  18          9.80          9.25         0.19 o
  -5   1  18          3.77          3.56         0.10 o
  -4   1  18          0.02          0.15         0.08 o
 -10   2  18          0.91          0.82         0.12 o
  -9   2  18          3.54          3.30         0.22 o
  -8   2  18          1.45          1.58         0.11 o
  -7   2  18          0.21          0.25         0.12 o
  -6   2  18          0.09          0.04         0.09 o
  -5   2  18          1.23          1.40         0.08 o
  -4   2  18          0.75          0.76         0.07 o
  -9   3  18          0.42          0.41         0.09 o
  -8   3  18          0.07          0.01         0.14 o
  -7   3  18          1.08          0.96         0.07 o
  -6   3  18          0.89          1.04         0.11 o
  -5   3  18          0.11         -0.05         0.08 o
                                                
