# Supplementary material for: Advancing dynamic quantum crystallography: enhanced models for accurate structures and thermodynamic properties
Source: IUCrJ. 2025 Jan 1;12(Pt 1):123–36. doi: 10.1107/S2052252524011862 (PMC11707699; doi:10.1107/S2052252524011862)
Supplement: Supplementary file 1 [file m-12-00123-sup1.zip › cify_rev2/hkl-fcf/naf100.hkl]

 -18   0   8 1054.09  62.002   1
 -17   0   2 16.9247 35.4659   1
 -17   0   4 3744.62 82.3228   1
 -17   0   6 196.839 44.8433   1
 -17   0   8 893.487 42.5484   1
 -17   0  10 95.2019 34.0564   1
 -17   0  12 1576.94 57.2566   1
 -17   1   2-19.7694 39.1659   1
 -17   1   3 358.591 107.788   1
 -17   1   4 27.7301 52.8312   1
 -17   1   5 367.515 58.0242   1
 -17   1   6 72.5261 46.9287   1
 -17   1   7 418.868 46.1415   1
 -17   1   8 3795.41 82.4407   1
 -17   1   9 54.5874 38.5856   1
 -17   1  10 20.9189 48.9701   1
 -17   1  11 23.7809 63.1161   1
 -17   1  12 982.186 59.5447   1
 -17   2   3 464.376 62.8764   1
 -17   2   4  3.3916 48.2208   1
 -17   2   5 49.9676 55.0626   1
 -17   2   6 530.205 47.0302   1
 -17   2   7 1226.61 52.8509   1
 -17   2   8 2973.53 76.3926   1
 -17   2   9 2035.82 72.1124   1
 -17   2  10 760.623 59.2635   1
 -17   2  11 2869.44 76.3243   1
 -17   2  12 180.947 40.4213   1
 -17   3   4 1492.89 81.8452   1
 -17   3   5 803.123 48.5337   1
 -17   3   6 179.142 41.5714   1
 -17   3   7 59.2372 55.7124   1
 -17   3   8 340.232 47.9271   1
 -17   3   9 1141.35 60.2232   1
 -17   3  10 2797.41 80.6525   1
 -17   3  11 1817.55 62.2926   1
 -17   4   6 113.647 73.2217   1
 -17   4   7 359.887 54.0781   1
 -17   4   8  12.802 65.7761   1
 -17   4   9-20.2611 62.2921   1
 -16   0   2 1921.43  72.337   1
 -16   0   4 48.3143 41.2239   1
 -16   0   6 336.694 48.2119   1
 -16   0   8 230.424 44.9677   1
 -16   0  10 4297.91 92.6098   1
 -16   0  12 369.987 51.4644   1
 -16   0  14 1766.85 55.2501   1
 -16   1   1-24.5269 51.4813   1
 -16   1   2 524.673 49.3198   1
 -16   1   3 2808.04 81.2716   1
 -16   1   4 520.993  42.053   1
 -16   1   5 1034.77 50.5394   1
 -16   1   6 5699.31  112.33   1
 -16   1   7 1360.67 49.5586   1
 -16   1   8 1224.29 49.9408   1
 -16   1   9 42.0679 42.9315   1
 -16   1  10 99.6707 40.4291   1
 -16   1  11 1182.22 51.8881   1
 -16   1  12 22.6784 49.6205   1
 -16   1  13 386.094 53.9772   1
 -16   1  14 1825.65 65.3326   1
 -16   2   1-15.5789 42.4069   1
 -16   2   2 32.2816 41.2624   1
 -16   2   3 303.895 50.5545   1
 -16   2   4  358.17  46.103   1
 -16   2   5 89.8928 41.1401   1
 -16   2   6 181.958 49.5052   1
 -16   2   7 6489.37 127.973   1
 -16   2   8 2170.61 63.5298   1
 -16   2   9 1256.96 51.8394   1
 -16   2  10 1832.29  65.736   1
 -16   2  11 882.629 53.3674   1
 -16   2  12 -7.8957  52.268   1
 -16   2  13 -1.5394  50.743   1
 -16   2  14 471.554 51.6041   1
 -16   3   1 2992.44 83.1458   1
 -16   3   2 1804.20 58.7303   1
 -16   3   3  322.62 44.0206   1
 -16   3   4 775.193 57.2517   1
 -16   3   5 130.714 46.9901   1
 -16   3   6 34.9343 45.5121   1
 -16   3   7 1043.57 53.0324   1
 -16   3   8 1185.15 64.1005   1
 -16   3   9 4477.31  100.24   1
 -16   3  10 3670.42 83.7043   1
 -16   3  11 131.671 45.6347   1
 -16   3  12 220.221 50.0214   1
 -16   3  13 231.322 57.7346   1
 -16   4   1 1016.30 49.9543   1
 -16   4   2 2345.79 73.1724   1
 -16   4   3 217.501 46.8807   1
 -16   4   4 151.545 40.7705   1
 -16   4   5 1179.71 53.8002   1
 -16   4   6 74.8992 46.8865   1
 -16   4   7 632.199 63.3227   1
 -16   4   8 1509.41 54.9746   1
 -16   4   9 424.689 50.8076   1
 -16   4  10 447.737 50.5943   1
 -16   4  11 508.121 50.1423   1
 -16   4  12  313.62 54.4769   1
 -16   5   3 91.8264 47.0548   1
 -16   5   4 118.897 38.5524   1
 -16   5   5 2224.28 67.1508   1
 -16   5   6 489.984 50.2752   1
 -16   5   7 20.9485 44.4097   1
 -16   5   8 1735.21 64.9226   1
 -16   5   9-15.7644 37.5154   1
 -16   5  10 247.319 51.3926   1
 -16   5  11 -6.1011 50.5728   1
 -16   6   5  897.04   44.00   1
 -16   6   6 891.336  50.668   1
 -16   6   7 29.9885  44.808   1
 -16   6   8  235.60   36.85   1
 -16   6   9 1556.28   53.53   1
 -15   0   2 1406.27 49.9687   1
 -15   0   4 31.0472 35.9001   1
 -15   0   6 5650.13 125.524   1
 -15   0   8 308.337  46.326   1
 -15   0  10 3985.43 88.8312   1
 -15   0  12 110.299  53.116   1
 -15   0  14 650.831 48.2989   1
 -15   1   1 2650.93  67.195   1
 -15   1   2 159.181 41.5627   1
 -15   1   3 318.185 36.6534   1
 -15   1   4 54.6768 38.1161   1
 -15   1   5 2102.22 61.8632   1
 -15   1   613863.40 249.398   1
 -15   1   7 570.156 43.3106   1
 -15   1   8 811.747 47.1851   1
 -15   1   9 2665.31 68.1332   1
 -15   1  10 142.127 44.3512   1
 -15   1  11 111.315 43.5401   1
 -15   1  12 1449.58 59.3184   1
 -15   1  13 38.3295 53.2405   1
 -15   1  14 2550.58 80.2356   1
 -15   1  15 74.8555 48.4142   1
 -15   2   1 189.082 45.2565   1
 -15   2   2 4457.16 102.242   1
 -15   2   3 281.156 42.5769   1
 -15   2   4 2165.76 62.0703   1
 -15   2   5 5450.51 107.945   1
 -15   2   6 2270.57 65.5171   1
 -15   2   7 1352.57 51.8608   1
 -15   2   8 709.484 50.8707   1
 -15   2   9 934.917 47.9014   1
 -15   2  10 602.147 47.2585   1
 -15   2  11 19.1576 43.8906   1
 -15   2  12 954.162 49.7007   1
 -15   2  13 4251.14 96.4789   1
 -15   2  14 3921.63 94.4898   1
 -15   2  15 1342.99 57.9575   1
 -15   3   1 421.543 50.9895   1
 -15   3   2 468.833 44.3162   1
 -15   3   3 1475.34 57.3065   1
 -15   3   4 1952.19 63.5228   1
 -15   3   5 432.658 44.4358   1
 -15   3   6 241.884 37.7393   1
 -15   3   7 1074.28 51.2288   1
 -15   3   8 4416.06 94.8562   1
 -15   3   9 2279.41 65.3853   1
 -15   3  10 1986.64 63.4138   1
 -15   3  11 729.547  63.657   1
 -15   3  12  81.689 46.8865   1
 -15   3  13 146.063 45.2022   1
 -15   3  14  821.11 55.2951   1
 -15   3  15 26.3841 40.0816   1
 -15   4   1 2757.94  98.921   1
 -15   4   2  9.7517 64.9066   1
 -15   4   3  4.7462 35.2075   1
 -15   4   4 44.1799 43.8902   1
 -15   4   5 98.6034 47.4948   1
 -15   4   6 287.299 42.4156   1
 -15   4   7-12.3603   46.50   1
 -15   4   8 8670.32 171.473   1
 -15   4   9 1467.62 56.5308   1
 -15   4  10 496.754 48.5128   1
 -15   4  11 1559.51 64.5218   1
 -15   4  12 68.0084 45.6375   1
 -15   4  13 21.9296  67.995   1
 -15   4  14  278.29 63.2447   1
 -15   5   1 26.2196 45.6316   1
 -15   5   2 164.951 45.1108   1
 -15   5   3 5817.34 113.753   1
 -15   5   4 167.432 49.8413   1
 -15   5   5 43.6108 43.7384   1
 -15   5   6 263.867 43.7992   1
 -15   5   7 1407.38 52.7388   1
 -15   5   8 30.9783 42.4479   1
 -15   5   9 45.1599   45.77   1
 -15   5  10 50.1813 50.6199   1
 -15   5  11 1838.05 65.8543   1
 -15   5  12 915.308 49.0573   1
 -15   5  13  182.21 57.2078   1
 -15   6   1   30.18   36.97   1
 -15   6   2 46.6458 42.0774   1
 -15   6   3 522.531 41.5748   1
 -15   6   4 7577.85 156.942   1
 -15   6   5  7.6155 52.9258   1
 -15   6   6 397.483 53.8513   1
 -15   6   7 2467.09 73.7805   1
 -15   6   8 548.913 42.9425   1
 -15   6   9 44.9818 61.5971   1
 -15   6  10 600.602 69.4653   1
 -15   6  11 1567.01 70.2327   1
 -15   6  12 1770.66   55.32   1
 -15   7   3 124.072 44.0763   1
 -15   7   4 146.178 50.4536   1
 -15   7   5  185.92 60.1639   1
 -15   7   6 344.586 38.4146   1
 -15   7   7 314.505 65.7951   1
 -15   7   8 1122.93 63.3441   1
 -15   7   9 140.922 40.7204   1
 -14   0   2 4096.88 98.6595   1
 -14   0   436489.10 630.632   1
 -14   0   6 -2.5729  39.504   1
 -14   0   8 6729.74 133.963   1
 -14   0  10 248.748 46.3518   1
 -14   0  12 2194.77 68.4698   1
 -14   0  14 57.8279 37.2673   1
 -14   0  16 3199.97 80.3376   1
 -14   1   1 2236.93 63.7274   1
 -14   1   2 49.0568 31.2819   1
 -14   1   3  7.9464  30.433   1
 -14   1   4 5310.50 111.936   1
 -14   1   5 8984.47 178.269   1
 -14   1   6 708.226 50.2539   1
 -14   1   7 692.683 47.7381   1
 -14   1   8 1359.26 57.1708   1
 -14   1   9 1632.01 57.9026   1
 -14   1  10 270.987 49.4181   1
 -14   1  11 91.3577 45.7051   1
 -14   1  1214150.90 259.138   1
 -14   1  13 1547.35 64.4301   1
 -14   1  14 -7.2435 41.0439   1
 -14   1  15 339.451 52.4881   1
 -14   1  16 124.908 48.5775   1
 -14   2   1 503.792 43.4741   1
 -14   2   2  483.55 43.8534   1
 -14   2   3 1671.37 51.3277   1
 -14   2   4 1150.36 45.2228   1
 -14   2   5 3919.97 84.2766   1
 -14   2   6 214.247 42.1899   1
 -14   2   7 430.821 38.8919   1
 -14   2   8 1612.46 56.4482   1
 -14   2   9 472.371  46.659   1
 -14   2  10 266.374 40.4912   1
 -14   2  11 2083.03 59.9341   1
 -14   2  12 442.902 42.1715   1
 -14   2  13 4692.93 108.639   1
 -14   2  14 212.572 45.9302   1
 -14   2  15 879.204 51.2296   1
 -14   2  16 159.911 46.6769   1
 -14   3   1 1414.20 49.8249   1
 -14   3   2 1431.41 50.0991   1
 -14   3   3  870.02 41.8903   1
 -14   3   4 279.178 36.5377   1
 -14   3   5  917.94 43.3584   1
 -14   3   6 55.3279 40.7243   1
 -14   3   7 7497.36 138.454   1
 -14   3   8 4057.23 89.0009   1
 -14   3   9 2993.29 78.3893   1
 -14   3  10 1632.55 53.9063   1
 -14   3  11 545.692 48.5023   1
 -14   3  12  16.496 41.5308   1
 -14   3  13 235.438 48.7365   1
 -14   3  14 2730.69 80.9362   1
 -14   3  15 3809.66 90.9986   1
 -14   4   1 1688.81 60.9413   1
 -14   4   2 2187.60 62.0398   1
 -14   4   3 421.482 37.3043   1
 -14   4   4 305.356 39.1718   1
 -14   4   5 2111.12 58.0767   1
 -14   4   613098.10 232.221   1
 -14   4   7 7548.43 141.533   1
 -14   4   8 1355.40 48.6783   1
 -14   4   9  65.386 46.3144   1
 -14   4  10 185.092 44.0964   1
 -14   4  11 720.488 53.9911   1
 -14   4  12 71.1003 47.8443   1
 -14   4  13 342.163 52.2721   1
 -14   4  14 3668.37 95.8703   1
 -14   4  15  830.08 47.2954   1
 -14   5   1 856.015 57.6558   1
 -14   5   2 4688.38 101.102   1
 -14   5   3 3789.71 88.1894   1
 -14   5   4 12.0914 40.8929   1
 -14   5   5 72.0949 38.4653   1
 -14   5   6 289.426 41.1835   1
 -14   5   7 1463.52 50.8981   1
 -14   5   8 165.232 39.3403   1
 -14   5   9 2002.32 58.0744   1
 -14   5  10 215.189 41.7769   1
 -14   5  11 1320.23 50.4787   1
 -14   5  12 70.0452 58.7914   1
 -14   5  13 256.327 58.5261   1
 -14   5  14 990.705 48.3094   1
 -14   6   1 83.7782  47.647   1
 -14   6   2 6793.82 142.738   1
 -14   6   3 292.916 47.1202   1
 -14   6   4 18.5008 37.0117   1
 -14   6   5 290.156 42.8082   1
 -14   6   6  -6.595 46.6405   1
 -14   6   7 502.035 43.1614   1
 -14   6   8 453.023 48.2794   1
 -14   6   9 134.439 65.4337   1
 -14   6  10 9890.00 196.264   1
 -14   6  11 470.943 50.7297   1
 -14   6  12 57.6233 46.5724   1
 -14   6  13 804.707 55.4793   1
 -14   7   1 124.098 39.4463   1
 -14   7   2 680.655 43.6542   1
 -14   7   3 561.471 43.5234   1
 -14   7   4 173.111 54.6206   1
 -14   7   5 1005.59 48.4763   1
 -14   7   6 4710.37 99.7257   1
 -14   7   7   54.59 43.5518   1
 -14   7   8 32.9817 56.1109   1
 -14   7   9 131.881 41.8015   1
 -14   7  10 1695.31 73.2843   1
 -14   7  11 861.337 61.9268   1
 -14   7  12 167.316 51.3683   1
 -14   8   3 949.862 55.9511   1
 -14   8   4  400.99 50.8601   1
 -14   8   5 183.545 36.7672   1
 -14   8   6-16.2221  61.623   1
 -14   8   7 637.163 55.6782   1
 -14   8   8  1.3575 38.2796   1
 -14   8   9 2409.97 67.8025   1
 -13   0   2 8409.17 161.923   1
 -13   0   428776.50 509.612   1
 -13   0   6 104.715 44.5961   1
 -13   0   8 99.7476  49.573   1
 -13   0  10 9483.73 180.375   1
 -13   0  12 1598.23  54.542   1
 -13   0  14 2016.31 61.1271   1
 -13   0  16 518.054 58.5734   1
 -13   1   1 1014.69 50.1017   1
 -13   1   2 1165.61 50.9184   1
 -13   1   322398.40 396.396   1
 -13   1   4 4609.84 98.0396   1
 -13   1   5 24.5634 34.0052   1
 -13   1   6 2901.57 76.1341   1
 -13   1   7 9311.21 179.672   1
 -13   1   8 110.708 50.6322   1
 -13   1   9 1380.77 61.4813   1
 -13   1  10 2778.70 78.2475   1
 -13   1  11 8091.65 160.285   1
 -13   1  12 8069.01 153.868   1
 -13   1  13 275.086 40.0775   1
 -13   1  14 1310.66 60.9047   1
 -13   1  15 1801.48 65.3205   1
 -13   1  16 15.8263 43.8667   1
 -13   1  17 192.924 50.5166   1
 -13   2   1 2704.93 72.0174   1
 -13   2   2 771.139 43.4015   1
 -13   2   3 753.925 47.9203   1
 -13   2   4 716.551 44.8478   1
 -13   2   5 1343.82  54.717   1
 -13   2   6 1650.17 58.3403   1
 -13   2   7   7.199  44.915   1
 -13   2   8 5853.16 122.499   1
 -13   2   9 1207.62 61.5134   1
 -13   2  10 4214.37 97.9022   1
 -13   2  11 8530.57 164.092   1
 -13   2  12 2523.74 73.0999   1
 -13   2  13 72.1048  39.759   1
 -13   2  14 160.227 40.2589   1
 -13   2  15 660.007 51.6611   1
 -13   2  16 91.5609 44.0362   1
 -13   2  17 49.3559 46.8535   1
 -13   3   1 429.112 35.0863   1
 -13   3   2 6707.44 128.169   1
 -13   3   3 4091.64 93.5639   1
 -13   3   4 3358.49 84.4271   1
 -13   3   5 4013.82 91.8643   1
 -13   3   6  836.83 48.1992   1
 -13   3   7 393.006 46.8795   1
 -13   3   8 1575.07 61.7131   1
 -13   3   9 201.896 46.1178   1
 -13   3  10 1850.89 56.7169   1
 -13   3  11 612.427 49.9942   1
 -13   3  12 204.619 41.0117   1
 -13   3  13 3711.44 85.2148   1
 -13   3  14 4818.66 102.485   1
 -13   3  15 10.7173 42.9637   1
 -13   3  16 799.546 49.1543   1
 -13   4   1 2799.97 67.3718   1
 -13   4   2 1621.49 54.0383   1
 -13   4   3  27.127 32.8661   1
 -13   4   4 1869.85 61.0741   1
 -13   4   5 2371.27 71.3491   1
 -13   4   610365.50 199.312   1
 -13   4   7 833.773 44.1986   1
 -13   4   8 319.442 45.8759   1
 -13   4   9  42.158  35.084   1
 -13   4  10 35.9462 43.8951   1
 -13   4  11 940.373 47.2909   1
 -13   4  12 3992.91 87.8066   1
 -13   4  13 1726.25 58.4319   1
 -13   4  14 3833.09 93.2411   1
 -13   4  15 369.877 47.7843   1
 -13   4  16 357.025 77.3871   1
 -13   5   112405.30 220.944   1
 -13   5   2 1441.17  51.912   1
 -13   5   3 1270.95 48.0865   1
 -13   5   4 19.1519 35.9822   1
 -13   5   512663.60 220.495   1
 -13   5   6 8741.60  166.10   1
 -13   5   7-29.4475 39.3887   1
 -13   5   8 4638.58 99.0499   1
 -13   5   911923.60 210.361   1
 -13   5  10 42.4437 41.5064   1
 -13   5  11 85.5747 51.8751   1
 -13   5  12 -1.1747  45.889   1
 -13   5  13 1690.05 69.2996   1
 -13   5  14 47.2091 45.8377   1
 -13   5  15 -20.495 59.1793   1
 -13   6   1 32.9646 41.1411   1
 -13   6   2 1689.89 58.1022   1
 -13   6   3 63.0344  36.079   1
 -13   6   4 69.9351 36.2892   1
 -13   6   5 676.958 41.2354   1
 -13   6   6 41.8546 35.0471   1
 -13   6   7  343.96 39.8003   1
 -13   6   8 4086.04 87.7517   1
 -13   6   9 1211.85  48.455   1
 -13   6  10 4556.34 101.173   1
 -13   6  11-62.9217 47.4421   1
 -13   6  12 399.183 45.0748   1
 -13   6  13 2011.85  70.101   1
 -13   6  14 403.496 50.0276   1
 -13   7   1 352.424 55.0506   1
 -13   7   2 2251.90 62.5346   1
 -13   7   3 537.481 46.4297   1
 -13   7   4 1659.05 65.7713   1
 -13   7   5 106.292 44.8866   1
 -13   7   6 3514.16 81.4581   1
 -13   7   7 132.874 35.6878   1
 -13   7   8 308.932 46.2091   1
 -13   7   9 729.013 46.4053   1
 -13   7  10 -0.9428 49.2599   1
 -13   7  11 107.294 41.2424   1
 -13   7  12 1807.68 67.8539   1
 -13   7  13  7.5047  66.803   1
 -13   8   1 612.724 52.2179   1
 -13   8   2 513.894 42.6796   1
 -13   8   3 91.7087 41.8819   1
 -13   8   4 1460.52 58.5582   1
 -13   8   5 846.651 53.6247   1
 -13   8   6 58.6485 41.1234   1
 -13   8   7 1239.68 54.8783   1
 -13   8   8 1996.22 59.1583   1
 -13   8   9 118.122 51.4381   1
 -13   8  10 629.195 49.3112   1
 -13   8  11 159.002 48.6069   1
 -13   9   2 361.305 41.0144   1
 -13   9   3 117.021 49.9321   1
 -13   9   4 304.979 52.0977   1
 -13   9   5 154.958 56.5203   1
 -13   9   6 1195.91 72.3011   1
 -13   9   7 2935.45 78.2536   1
 -13   9   8 4178.88 91.8981   1
 -13   9   9 1774.57 59.3069   1
 -12   0   294328.10 1645.29   1
 -12   0   4 1464.60 50.1816   1
 -12   0   6 4072.76 89.3771   1
 -12   0   8 638.443 44.5801   1
 -12   0  1060822.50 1075.08   1
 -12   0  12 449.382 48.8022   1
 -12   0  14 2777.25 77.5244   1
 -12   0  16 230.462 49.6875   1
 -12   1   1 9148.19 167.537   1
 -12   1   2 4579.89 95.3501   1
 -12   1   3 3904.80  85.177   1
 -12   1   4 56.8718 31.6951   1
 -12   1   5 2976.56 70.6839   1
 -12   1   6 144.278 35.5886   1
 -12   1   7 131.409 38.9295   1
 -12   1   8 425.088 38.0742   1
 -12   1   9 7049.33 139.957   1
 -12   1  1011246.20 208.681   1
 -12   1  11 3412.51 85.4914   1
 -12   1  12 520.888 47.5083   1
 -12   1  13 2724.88  70.792   1
 -12   1  14 331.576 42.4012   1
 -12   1  15-17.6649 38.2953   1
 -12   1  16 190.625 44.3854   1
 -12   1  17 522.585 49.0739   1
 -12   2   1 189.454  33.609   1
 -12   2   2 1458.33  49.094   1
 -12   2   3 1200.91 45.3169   1
 -12   2   4 169.951 34.0532   1
 -12   2   5 4741.12 98.9199   1
 -12   2   617674.80 307.591   1
 -12   2   7 3833.24  88.134   1
 -12   2   8 518.595 42.9297   1
 -12   2   9 3014.26 79.9789   1
 -12   2  10 759.125 51.5974   1
 -12   2  11 591.118 52.3045   1
 -12   2  12 438.599 47.2448   1
 -12   2  13 198.947 41.9802   1
 -12   2  14 2346.85 70.4725   1
 -12   2  15 542.373 45.1012   1
 -12   2  16 1022.24 47.7422   1
 -12   2  17 2165.99 66.8661   1
 -12   3   1 2314.82 65.9592   1
 -12   3   2 266.431 39.8959   1
 -12   3   3 6419.27 125.402   1
 -12   3   4 2735.14 68.6266   1
 -12   3   5 328.906 38.0006   1
 -12   3   6 158.458  41.129   1
 -12   3   7 1021.33 45.4398   1
 -12   3   8 7315.06 143.716   1
 -12   3   9 4555.14 109.035   1
 -12   3  10 734.901  50.003   1
 -12   3  11 1971.28 67.3688   1
 -12   3  12 375.935 45.8955   1
 -12   3  13 2024.17 63.7258   1
 -12   3  14 2408.18 68.5995   1
 -12   3  15 1307.73 56.0378   1
 -12   3  16 782.129 49.1263   1
 -12   3  17 386.792 59.8378   1
 -12   4   1 1925.95 64.3176   1
 -12   4   2 33.0865 37.0105   1
 -12   4   3 987.633 51.3041   1
 -12   4   4 9388.03  178.16   1
 -12   4   511856.60 216.168   1
 -12   4   6 1206.88 52.4848   1
 -12   4   7 8261.60 159.839   1
 -12   4   8 4462.15 101.965   1
 -12   4   9 582.395 49.5766   1
 -12   4  10  21.761 44.6978   1
 -12   4  11 261.942 43.1408   1
 -12   4  1216218.20 298.459   1
 -12   4  13 4877.51 100.783   1
 -12   4  14 51.3395 39.3933   1
 -12   4  15 23.1541  45.734   1
 -12   4  16 72.0308 54.2352   1
 -12   5   1  886.51 41.9616   1
 -12   5   2 177.806 37.2748   1
 -12   5   3 4438.52 100.362   1
 -12   5   410454.30 197.972   1
 -12   5   5 3694.86 88.2561   1
 -12   5   6 48.9927 43.6236   1
 -12   5   7 9832.49 186.119   1
 -12   5   8 6907.68 136.407   1
 -12   5   9  383.48 44.7869   1
 -12   5  10 65.7873 38.1178   1
 -12   5  11 3765.45  84.288   1
 -12   5  12 2403.13 63.3239   1
 -12   5  13 271.131 40.7651   1
 -12   5  14 477.126 45.1062   1
 -12   5  15 3294.62 84.9335   1
 -12   5  16 42.7395 41.3927   1
 -12   6   1  8.3061 40.7756   1
 -12   6   2 854.645 48.0445   1
 -12   6   3 29.4948 38.2021   1
 -12   6   412979.00 233.591   1
 -12   6   5 -8.5192 37.3444   1
 -12   6   6 201.374  36.575   1
 -12   6   7 45.8489 33.6115   1
 -12   6   812733.20 224.425   1
 -12   6   9  191.60 39.0047   1
 -12   6  10 216.094 40.7988   1
 -12   6  11  641.85 46.2868   1
 -12   6  12  37.392 53.8644   1
 -12   6  13 91.3774 39.6991   1
 -12   6  14 327.746 60.1326   1
 -12   6  15 349.358 65.7815   1
 -12   7   1 495.257 45.9091   1
 -12   7   2 28.4693 38.8828   1
 -12   7   3 355.098 44.9356   1
 -12   7   4 3956.33 87.7904   1
 -12   7   5 651.503 45.6301   1
 -12   7   6  0.6615 37.9291   1
 -12   7   7 522.321 38.8575   1
 -12   7   8 2328.12 68.5121   1
 -12   7   9 43.2439 57.2822   1
 -12   7  10 252.819 44.1089   1
 -12   7  11 874.233 44.9282   1
 -12   7  12 4719.40 110.771   1
 -12   7  13 119.648 46.5272   1
 -12   7  14 119.682 50.2312   1
 -12   8   1 2155.19 68.9911   1
 -12   8   2 847.403 47.8887   1
 -12   8   3 2351.58 65.9888   1
 -12   8   4 2941.74 72.7582   1
 -12   8   5   6.478 42.3246   1
 -12   8   6 75.7305   38.45   1
 -12   8   7 279.893 43.5564   1
 -12   8   8 1867.05 59.4596   1
 -12   8   9 1254.54 51.2432   1
 -12   8  10 878.221 55.9446   1
 -12   8  11 972.733 53.6956   1
 -12   8  12 123.155 54.9699   1
 -12   9   1 140.034 42.1368   1
 -12   9   2 303.805 39.9622   1
 -12   9   3 52.0016 41.8409   1
 -12   9   4 872.549 50.6967   1
 -12   9   5 4695.97 98.9036   1
 -12   9   6 532.141 54.6586   1
 -12   9   7 3486.14 77.7361   1
 -12   9   8 293.738  48.948   1
 -12   9   9 485.537 66.9613   1
 -12   9  10 92.3286 70.8678   1
 -12   9  11 60.9927 40.0834   1
 -12  10   3 124.979 50.2486   1
 -12  10   4 64.2123 45.7468   1
 -12  10   5 1059.40 56.2274   1
 -12  10   6 8588.20 198.022   1
 -12  10   7 1123.72 49.4391   1
 -11   0   2 7150.76 133.225   1
 -11   0   4 2708.56  65.536   1
 -11   0   6 5036.80 100.568   1
 -11   0   882536.80 1446.77   1
 -11   0  10 4582.77 107.161   1
 -11   0  12 1345.18 56.9217   1
 -11   0  14 464.331 50.9427   1
 -11   0  1612889.00  227.09   1
 -11   0  18 18.8175 39.5342   1
 -11   1   123004.80 392.684   1
 -11   1   2 1770.53 50.8714   1
 -11   1   3 2343.97 57.9094   1
 -11   1   4 31.0175 24.9949   1
 -11   1   513310.70 231.906   1
 -11   1   6 5253.51 104.832   1
 -11   1   7 39.1278 31.2599   1
 -11   1   8 4177.78 90.3076   1
 -11   1   927494.00 473.578   1
 -11   1  10 2620.65 69.4987   1
 -11   1  11  8.2773 40.9176   1
 -11   1  12 1489.87 59.5875   1
 -11   1  13 3966.45 93.4027   1
 -11   1  14 97.5407 36.5653   1
 -11   1  15 13.7059 40.4263   1
 -11   1  16 3546.90 80.7685   1
 -11   1  17 2653.05 71.4849   1
 -11   1  18  408.93 74.6739   1
 -11   2   112942.00 225.634   1
 -11   2   2 8815.75 160.146   1
 -11   2   3 4465.45 92.7341   1
 -11   2   412467.40 224.518   1
 -11   2   5 261.115 32.0316   1
 -11   2   6 4048.94 88.3051   1
 -11   2   7 2242.50 59.0573   1
 -11   2   8 2891.58 71.3672   1
 -11   2   9 55.2234 36.2103   1
 -11   2  10 410.944 43.4088   1
 -11   2  11 3506.10 89.1236   1
 -11   2  12 6377.32  131.60   1
 -11   2  13 1009.12 49.5643   1
 -11   2  14 481.901 38.9497   1
 -11   2  15 1008.66 51.3382   1
 -11   2  16 1034.42 46.4637   1
 -11   2  17 1837.01 61.4223   1
 -11   3   1 5023.41 100.627   1
 -11   3   2 4846.48 99.2693   1
 -11   3   3 1229.16 42.8692   1
 -11   3   4 2462.29 62.5886   1
 -11   3   5 437.584 33.8492   1
 -11   3   6 267.427 36.9446   1
 -11   3   7 3668.51 82.3143   1
 -11   3   8 7069.63  138.48   1
 -11   3   9 7449.50 144.964   1
 -11   3  10 6058.02 123.027   1
 -11   3  11 1262.43 55.4829   1
 -11   3  12 945.819 53.2717   1
 -11   3  13 970.637 53.1852   1
 -11   3  14 2085.43 61.0728   1
 -11   3  15 428.756 44.8321   1
 -11   3  16 70.1217 48.4813   1
 -11   3  17 322.087 57.3541   1
 -11   4   1  465.50 35.2445   1
 -11   4   2 2126.75 60.5545   1
 -11   4   3 2555.46 65.6796   1
 -11   4   4 83.4451 33.3815   1
 -11   4   5 5829.68  116.19   1
 -11   4   622105.90 378.143   1
 -11   4   7  116.58 38.7961   1
 -11   4   8 243.646 39.0345   1
 -11   4   9 835.157 58.6346   1
 -11   4  10 7738.30 157.565   1
 -11   4  11 8792.03 172.895   1
 -11   4  12 4289.95 90.2096   1
 -11   4  13 674.077 44.7226   1
 -11   4  14  605.08 47.4317   1
 -11   4  15  216.50 46.6734   1
 -11   4  16 44.5073  58.659   1
 -11   4  17  368.04   43.45   1
 -11   5   1 746.021 44.4165   1
 -11   5   2 278.731 43.1161   1
 -11   5   330545.80 527.272   1
 -11   5   412225.60 220.259   1
 -11   5   5  9.2233 39.8004   1
 -11   5   614276.90 253.602   1
 -11   5   716552.00  292.94   1
 -11   5   8 589.029 45.5038   1
 -11   5   9 193.844 41.5609   1
 -11   5  10 2991.67 81.8963   1
 -11   5  1111695.00 205.808   1
 -11   5  12 2508.09 68.4293   1
 -11   5  13 787.835 45.2872   1
 -11   5  14 4176.22 92.3202   1
 -11   5  15 3330.97 77.1262   1
 -11   5  16  43.351 42.1079   1
 -11   6   1 14.0244 35.3456   1
 -11   6   212771.60 229.841   1
 -11   6   3 1693.98 57.1361   1
 -11   6   4 4433.12 100.992   1
 -11   6   5  18.103 40.7914   1
 -11   6   6 1462.49 54.1222   1
 -11   6   7 -3.7987 37.4665   1
 -11   6   8  43.227 47.2081   1
 -11   6   9  8.1659 43.3459   1
 -11   6  10 3521.88 91.2192   1
 -11   6  11 232.112 39.1861   1
 -11   6  12 46.8784 33.7257   1
 -11   6  13 98.6232 39.4605   1
 -11   6  14 6563.40 132.817   1
 -11   6  15 473.881 46.9298   1
 -11   7   1 367.111 42.9803   1
 -11   7   2 40.8945 37.5581   1
 -11   7   3 476.567 37.7304   1
 -11   7   4 1534.44 47.8886   1
 -11   7   5 1236.73 49.2707   1
 -11   7   6 6629.08 127.164   1
 -11   7   7 22.4858  46.412   1
 -11   7   8 1453.78 52.3568   1
 -11   7   9 1029.24 59.5246   1
 -11   7  10 4986.19 103.285   1
 -11   7  11 22.1484 36.8777   1
 -11   7  12 621.588 46.6296   1
 -11   7  13 282.414 45.1317   1
 -11   7  14 384.892 45.7054   1
 -11   8   1 1593.10 52.7992   1
 -11   8   2 2932.41 71.2133   1
 -11   8   3 232.849 38.3671   1
 -11   8   4 1917.08 54.3869   1
 -11   8   5  87.574 45.3266   1
 -11   8   6 122.595 36.9113   1
 -11   8   7 2974.07 74.6107   1
 -11   8   8 1339.90 47.2182   1
 -11   8   9 775.742 58.1206   1
 -11   8  10 2040.14 63.6837   1
 -11   8  11 337.447  49.262   1
 -11   8  12 199.207 46.2665   1
 -11   8  13 653.535 61.6416   1
 -11   9   1  355.56 45.1998   1
 -11   9   2 2578.45 69.0701   1
 -11   9   3 3549.05 84.3544   1
 -11   9   4 5204.70 109.119   1
 -11   9   5 5601.12 114.865   1
 -11   9   6 2927.25 79.5848   1
 -11   9   7 603.926 51.9301   1
 -11   9   8 368.195 51.7378   1
 -11   9   9 251.934  38.233   1
 -11   9  10 -4.1296 55.1945   1
 -11   9  11 1041.56 48.8001   1
 -11   9  12 190.448 47.9487   1
 -11  10   1 43.4222 39.2711   1
 -11  10   2-25.7064 39.3183   1
 -11  10   3 144.121 53.5271   1
 -11  10   4 4666.95 104.607   1
 -11  10   5 1033.42 54.7862   1
 -11  10   6 3280.08 79.4297   1
 -11  10   7  193.90   76.63   1
 -11  10   8 193.374 70.4998   1
 -11  10   9 234.234 64.8573   1
 -10   0   2 2041.90 52.6195   1
 -10   0   414501.40 248.484   1
 -10   0   6 442.947 28.1295   1
 -10   0   899550.40 1715.80   1
 -10   0  10 1835.28 52.5488   1
 -10   0  12 343.431 46.5286   1
 -10   0  14 6739.65 129.217   1
 -10   0  1611383.20 203.356   1
 -10   0  18 -7.0216 52.8363   1
 -10   1   1 3204.35 68.2225   1
 -10   1   2 15.4926 24.7361   1
 -10   1   311917.70 207.382   1
 -10   1   412819.60 226.057   1
 -10   1   5  8.2401 24.1529   1
 -10   1   6 6981.72 129.324   1
 -10   1   742423.00 715.116   1
 -10   1   8 3589.43 78.0554   1
 -10   1   9 100.064 30.0788   1
 -10   1  10 234.928 32.5669   1
 -10   1  11 8986.97 166.283   1
 -10   1  12 1378.68 52.0763   1
 -10   1  13 42.2672 42.6422   1
 -10   1  14 774.528 40.1225   1
 -10   1  15 8865.94 161.347   1
 -10   1  16 3927.01 92.8181   1
 -10   1  17 203.279  46.856   1
 -10   1  18 610.119 46.7106   1
 -10   2   1 4536.94 89.6458   1
 -10   2   2 286.186 26.8621   1
 -10   2   3 3176.87 67.3232   1
 -10   2   4 2532.56  57.985   1
 -10   2   5 5802.95 109.742   1
 -10   2   6 2789.08   63.38   1
 -10   2   7 6867.81 129.016   1
 -10   2   8 7864.60 145.687   1
 -10   2   9 3099.90 71.7858   1
 -10   2  10 2866.51 71.0713   1
 -10   2  11 854.866 47.6426   1
 -10   2  12 9775.55 187.454   1
 -10   2  13 2770.02 76.8983   1
 -10   2  14 1589.28  53.661   1
 -10   2  15 840.818 42.4981   1
 -10   2  16 80.6516  45.203   1
 -10   2  17 98.6193 48.1491   1
 -10   2  18 485.658 73.9156   1
 -10   3   1 2291.27 56.2117   1
 -10   3   2 2519.47 59.1776   1
 -10   3   312496.40 217.169   1
 -10   3   419711.10 334.115   1
 -10   3   515576.40 267.604   1
 -10   3   6 7111.06 132.856   1
 -10   3   7 6416.83  124.34   1
 -10   3   8 2055.43 58.6585   1
 -10   3   9 1808.22 54.5235   1
 -10   3  10 1887.50 58.1273   1
 -10   3  11 893.922 50.9538   1
 -10   3  12  20.064 42.2034   1
 -10   3  13 84.6528 36.8757   1
 -10   3  14 4638.86 100.292   1
 -10   3  15 2918.58  71.034   1
 -10   3  16 1471.36 54.7127   1
 -10   3  17 544.492 44.5584   1
 -10   4   1 3513.31 76.3419   1
 -10   4   2 944.176 38.6986   1
 -10   4   3 431.809 31.9298   1
 -10   4   4 4992.75 100.128   1
 -10   4   523540.10 399.858   1
 -10   4   631101.30 526.035   1
 -10   4   7 5053.62 102.344   1
 -10   4   8 65.3481 35.2054   1
 -10   4   9 27.1226 36.1168   1
 -10   4  10 5462.05 115.938   1
 -10   4  11 1953.16 65.7676   1
 -10   4  12 3842.09 90.1072   1
 -10   4  13 2986.88 74.3093   1
 -10   4  14 1184.26 51.3283   1
 -10   4  15 91.2132 39.1917   1
 -10   4  16 613.314 51.7689   1
 -10   4  17 662.775 43.4981   1
 -10   5   116744.00 287.497   1
 -10   5   2 3909.26 86.6642   1
 -10   5   3 847.491 39.8852   1
 -10   5   4 1041.57 43.7179   1
 -10   5   513708.90 239.911   1
 -10   5   6 2040.13 59.3332   1
 -10   5   7 480.664 40.6347   1
 -10   5   8 13.1445 39.4503   1
 -10   5   922309.20 390.348   1
 -10   5  1016751.30 300.892   1
 -10   5  11 451.498 43.8037   1
 -10   5  12 4500.14 97.8167   1
 -10   5  1310913.40 202.815   1
 -10   5  14 1246.59 50.2121   1
 -10   5  15 155.243 51.4482   1
 -10   5  16 270.192  45.761   1
 -10   6   1 5912.56  119.26   1
 -10   6   240958.30 698.427   1
 -10   6   3 38.6502   34.96   1
 -10   6   4 774.959 44.1943   1
 -10   6   5 1826.07 58.3579   1
 -10   6   6 33.1496  34.716   1
 -10   6   7 35.4535 41.9022   1
 -10   6   8 954.327 56.4785   1
 -10   6   9 790.406 55.4536   1
 -10   6  10 9997.43 196.289   1
 -10   6  11 20.6313 36.9648   1
 -10   6  12  132.93 33.8434   1
 -10   6  13 65.9791 49.3539   1
 -10   6  14 3300.24 80.1402   1
 -10   6  15 82.4482  49.603   1
 -10   6  16  107.70 49.4629   1
 -10   7   1 2184.57 60.7349   1
 -10   7   2 4259.46  92.004   1
 -10   7   3 278.497 46.1945   1
 -10   7   4 26.0708 40.9067   1
 -10   7   5 263.803 41.9328   1
 -10   7   610476.70 196.148   1
 -10   7   7 1576.06 55.8136   1
 -10   7   8 257.415 35.7675   1
 -10   7   9 -9.7617 37.1577   1
 -10   7  10 3890.29  86.846   1
 -10   7  11 743.176 50.2199   1
 -10   7  12 1467.77 58.8762   1
 -10   7  13 245.633 36.4723   1
 -10   7  14 785.669 53.3108   1
 -10   7  15 63.2351 49.8885   1
 -10   8   1 416.207 46.9924   1
 -10   8   213236.80 230.075   1
 -10   8   3 4994.05  101.60   1
 -10   8   4 1300.42 47.9106   1
 -10   8   5 2100.67 62.6054   1
 -10   8   6 80.6067 33.3943   1
 -10   8   7 293.733 38.6058   1
 -10   8   8 2415.72 64.5386   1
 -10   8   9 1763.20 56.2049   1
 -10   8  10 2177.66 69.6087   1
 -10   8  11 162.198 50.6647   1
 -10   8  12 38.6883 56.9973   1
 -10   8  13 134.237 62.8871   1
 -10   8  14 1214.51 67.2449   1
 -10   9   1 1259.25 48.5782   1
 -10   9   2 1302.78 52.7625   1
 -10   9   3 7988.89 159.797   1
 -10   9   4 206.407 39.0171   1
 -10   9   5  180.78 37.3825   1
 -10   9   6 210.432 43.6237   1
 -10   9   7 359.805 46.5267   1
 -10   9   8 1991.43 69.6831   1
 -10   9   9 1089.64  47.557   1
 -10   9  10 3812.70 89.0599   1
 -10   9  11 4984.02 105.305   1
 -10   9  12 2008.87 61.4079   1
 -10  10   1 308.355 56.9411   1
 -10  10   2-26.1829 41.7464   1
 -10  10   3 110.127 41.5958   1
 -10  10   4 8067.89 153.842   1
 -10  10   5 2432.36 72.0662   1
 -10  10   6 372.822 51.4469   1
 -10  10   7  767.95 53.3603   1
 -10  10   8 19.8174 49.4914   1
 -10  10   9 12.9009 59.3912   1
 -10  10  10 1112.83 53.0066   1
 -10  11   1 136.747 41.6224   1
 -10  11   2 151.229 75.0871   1
 -10  11   3 299.266 44.2555   1
 -10  11   4 5223.70 115.859   1
 -10  11   5 240.834 46.8452   1
 -10  11   6  56.151 54.4904   1
 -10  11   7 1262.09  65.529   1
  -9   0   241659.70 741.758   1
  -9   0   4 1090.06 39.0906   1
  -9   0   675166.00 1298.57   1
  -9   0   8 311.998 29.2595   1
  -9   0  1010672.90 189.712   1
  -9   0  12 2071.92 60.5912   1
  -9   0  1459544.50 1069.89   1
  -9   0  16 119.186 47.5581   1
  -9   0  18 564.706 49.2348   1
  -9   1   1 73.0948 22.5721   1
  -9   1   2 131.274 23.0835   1
  -9   1   3 8747.80 169.514   1
  -9   1   414215.90 262.642   1
  -9   1   510906.00 207.072   1
  -9   1   686226.50 1488.90   1
  -9   1   7 8097.91 151.559   1
  -9   1   8 16.7674 24.7101   1
  -9   1   9 40.7256 28.6272   1
  -9   1  10 1965.18  53.339   1
  -9   1  11 4572.38 94.9413   1
  -9   1  12 71.4861 42.0985   1
  -9   1  13 5165.27  110.22   1
  -9   1  14 1273.84 50.4235   1
  -9   1  15 3679.70  85.171   1
  -9   1  16 187.895 56.6388   1
  -9   1  17 504.312 48.7355   1
  -9   1  18 24.8893 47.4409   1
  -9   2   1 25.3731 21.9431   1
  -9   2   2 2902.22 62.5371   1
  -9   2   3 274.559 23.3529   1
  -9   2   4 270.065 24.1139   1
  -9   2   5 7316.36 139.292   1
  -9   2   6 4488.44 90.6529   1
  -9   2   717378.80 295.316   1
  -9   2   8 5685.54 108.778   1
  -9   2   9 3976.81 83.8975   1
  -9   2  1013632.60  238.92   1
  -9   2  11 2788.49 70.0046   1
  -9   2  12 1031.52  46.516   1
  -9   2  13 69.5888 38.9664   1
  -9   2  14 2402.50 64.5145   1
  -9   2  15 126.111 43.1445   1
  -9   2  16 211.208 49.4511   1
  -9   2  17 694.074 45.5742   1
  -9   2  18 1950.07 127.588   1
  -9   3   123143.00 387.576   1
  -9   3   210729.90 186.551   1
  -9   3   328702.00 489.261   1
  -9   3   416498.30 284.754   1
  -9   3   5 1891.42 49.1896   1
  -9   3   6 4108.66  84.704   1
  -9   3   7 8785.27 158.283   1
  -9   3   8 8540.10 154.805   1
  -9   3   9 8694.92 158.358   1
  -9   3  10 5176.42 105.164   1
  -9   3  11 1789.05  57.377   1
  -9   3  12 926.056 47.9526   1
  -9   3  13 3462.29 84.2089   1
  -9   3  14 271.865 41.2743   1
  -9   3  15 1772.06 57.7782   1
  -9   3  16 1447.23 54.0227   1
  -9   3  17 40.7705 40.7959   1
  -9   3  18 243.712 55.9765   1
  -9   4   1 3111.72 67.5911   1
  -9   4   211022.00 193.409   1
  -9   4   319975.60  337.28   1
  -9   4   471083.50 1205.57   1
  -9   4   5 2911.45 66.0234   1
  -9   4   6 1214.44 41.0027   1
  -9   4   7 759.292 37.4372   1
  -9   4   8  931.53  44.882   1
  -9   4   9 4032.71 87.9101   1
  -9   4  10 406.831 39.2294   1
  -9   4  1114431.90 256.736   1
  -9   4  1220682.40 371.237   1
  -9   4  13 1101.88 52.4187   1
  -9   4  14 29.6547 41.5552   1
  -9   4  15 446.699 44.6252   1
  -9   4  16 3714.24 84.6085   1
  -9   4  17 2432.47 64.7486   1
  -9   5   116378.90 279.039   1
  -9   5   2 71.6338 30.2432   1
  -9   5   3 513.395 30.7496   1
  -9   5   4   2.476 29.7584   1
  -9   5   5 8187.93  153.67   1
  -9   5   6 43.7749 31.0065   1
  -9   5   7 1286.06 46.4473   1
  -9   5   8 3332.50 79.8595   1
  -9   5   919177.50 332.234   1
  -9   5  10 1747.29 60.8721   1
  -9   5  11 1668.23 63.9881   1
  -9   5  12 7427.72 144.584   1
  -9   5  13 2560.05 66.7978   1
  -9   5  14 51.6965 46.2705   1
  -9   5  15 1324.90 49.8529   1
  -9   5  16 3119.75 77.0724   1
  -9   5  17 1531.46  60.943   1
  -9   6   1 7819.43  146.74   1
  -9   6   2 3470.64 76.8985   1
  -9   6   3 13.0775 27.8622   1
  -9   6   4 1589.19 48.9153   1
  -9   6   5 3571.70 81.8376   1
  -9   6   6 3070.76 78.1841   1
  -9   6   7 1025.36 46.6357   1
  -9   6   843902.00 749.326   1
  -9   6   9 813.085 49.8105   1
  -9   6  10 -31.394 51.6654   1
  -9   6  11 173.959 47.5116   1
  -9   6  12 1368.73 51.9182   1
  -9   6  13 -2.0553 38.2108   1
  -9   6  14-24.9163 41.9647   1
  -9   6  15 138.722 44.0522   1
  -9   6  16 2286.51 65.1918   1
  -9   7   1 31.3581 38.7662   1
  -9   7   2 90.3647 41.1353   1
  -9   7   3 797.369 46.4349   1
  -9   7   4 7976.74 153.539   1
  -9   7   5 3215.36 77.9432   1
  -9   7   6 330.507 41.4966   1
  -9   7   7 591.942 47.3067   1
  -9   7   8 597.863 49.6565   1
  -9   7   9 303.189 41.6806   1
  -9   7  10 390.136 41.0851   1
  -9   7  11 870.474 46.5854   1
  -9   7  12 6921.60 140.635   1
  -9   7  13 169.217 48.0366   1
  -9   7  14  21.143 47.8858   1
  -9   7  15 94.0574 38.3424   1
  -9   8   112800.80 228.348   1
  -9   8   2 6570.37 128.051   1
  -9   8   3 2167.64 64.2593   1
  -9   8   4 3809.52 88.3857   1
  -9   8   5 3790.32 90.1318   1
  -9   8   6 525.083 38.9946   1
  -9   8   7 3818.76   84.26   1
  -9   8   8 9148.91 167.225   1
  -9   8   9 2206.79 69.3136   1
  -9   8  10 69.5489 40.7025   1
  -9   8  11 363.208 44.4156   1
  -9   8  12 28.3759  48.955   1
  -9   8  13 1104.04 62.7208   1
  -9   8  14 999.152 61.4009   1
  -9   9   1 4391.83 97.6741   1
  -9   9   2 6402.93 121.755   1
  -9   9   3  17.988  35.241   1
  -9   9   4 137.904 35.7485   1
  -9   9   5 211.429 37.9791   1
  -9   9   6 195.785 45.1077   1
  -9   9   7 1384.78 53.8886   1
  -9   9   8 262.241 38.7212   1
  -9   9   9 6371.95 131.891   1
  -9   9  10 2565.91 66.3402   1
  -9   9  11 2196.74 71.1462   1
  -9   9  12 857.458 50.2286   1
  -9   9  13 284.593 48.6737   1
  -9  10   1 314.396 44.3744   1
  -9  10   2 619.134 42.4236   1
  -9  10   3 3749.22 86.6046   1
  -9  10   4 989.467 46.9469   1
  -9  10   5 795.599  58.111   1
  -9  10   6 1836.71 56.2586   1
  -9  10   7 88.5295  44.035   1
  -9  10   8 165.171 41.6887   1
  -9  10   9 256.864 47.7029   1
  -9  10  10 7760.59  161.26   1
  -9  10  11 2474.50 76.2127   1
  -9  11   1   2.114 42.2761   1
  -9  11   2 8309.56 170.877   1
  -9  11   3 1753.37 74.1435   1
  -9  11   4 1331.92 57.2647   1
  -9  11   5  5.1481 48.6707   1
  -9  11   6 402.776 43.1637   1
  -9  11   7 915.445 50.1035   1
  -9  11   8 -9.0134 39.7436   1
  -9  11   9-19.7586 50.1954   1
  -8   0   241578.30 735.049   1
  -8   0   4 176.763 21.9224   1
  -8   0   6 6523.30 137.066   1
  -8   0   8 3117.08 70.1623   1
  -8   0  10 2653.60  62.071   1
  -8   0  1216019.80 277.604   1
  -8   0  1412252.70 220.811   1
  -8   0  16 82.4794 45.2041   1
  -8   0  18  -22.20   53.27   1
  -8   1   118089.70  327.31   1
  -8   1   2 4029.56 84.3265   1
  -8   1   3  327.12 22.7117   1
  -8   1   427103.70 483.675   1
  -8   1   522662.70 412.878   1
  -8   1   638044.40 679.035   1
  -8   1   7 8090.76 153.514   1
  -8   1   8 537.214 27.5132   1
  -8   1   921234.70 371.614   1
  -8   1  1015099.40 260.888   1
  -8   1  11 312.712 33.8316   1
  -8   1  1223139.40 394.501   1
  -8   1  1318454.90 318.216   1
  -8   1  14 65.2699  38.545   1
  -8   1  15 267.317 39.7701   1
  -8   1  16 -5.4881 36.1608   1
  -8   1  17 2799.14 71.8953   1
  -8   1  18 107.377 40.1295   1
  -8   2   111517.40 212.298   1
  -8   2   247898.90 828.578   1
  -8   2   3 1532.23 41.1543   1
  -8   2   462412.30 1079.10   1
  -8   2   580455.10 1388.27   1
  -8   2   612318.70 228.365   1
  -8   2   7 500.195 27.2328   1
  -8   2   8 5213.03 103.013   1
  -8   2   9 1129.65 39.2235   1
  -8   2  10 173.099 30.6641   1
  -8   2  11 304.368 32.6808   1
  -8   2  12 1938.55 56.6461   1
  -8   2  13 6014.79 120.815   1
  -8   2  14 3728.59 93.3778   1
  -8   2  15 1246.55 47.4088   1
  -8   2  16 3263.75 87.2889   1
  -8   2  17 63.2178 42.7383   1
  -8   2  18  936.70   67.35   1
  -8   3   1 535.045  26.272   1
  -8   3   249248.00 862.939   1
  -8   3   340111.80 706.681   1
  -8   3   4 2398.60  59.722   1
  -8   3   5 922.112 35.0574   1
  -8   3   6 1450.59 44.2279   1
  -8   3   7 1636.99 44.7083   1
  -8   3   8 5204.64 101.651   1
  -8   3   9 10.1604 27.4047   1
  -8   3  1016211.20 279.982   1
  -8   3  11 8562.47 159.495   1
  -8   3  12 5876.09 119.558   1
  -8   3  13 3965.12 95.8382   1
  -8   3  14 3498.43 78.7421   1
  -8   3  15 155.557 37.3923   1
  -8   3  16 447.497 47.1247   1
  -8   3  17 -8.8322 54.2055   1
  -8   3  18  4.2339 83.6904   1
  -8   4   1 2835.11 61.7519   1
  -8   4   211463.60 204.876   1
  -8   4   3 5372.07  102.98   1
  -8   4   421196.00 371.484   1
  -8   4   5 9179.91 174.534   1
  -8   4   6 787.094  34.972   1
  -8   4   7 6308.10 117.811   1
  -8   4   8 5428.77  105.23   1
  -8   4   9 2379.15 62.3925   1
  -8   4  1028047.60 477.199   1
  -8   4  11 3372.82 79.7808   1
  -8   4  12 6674.04 133.742   1
  -8   4  13 544.262 43.8108   1
  -8   4  14 127.597 34.5645   1
  -8   4  15 330.023 47.1542   1
  -8   4  16 1163.26 48.9722   1
  -8   4  17 165.956 59.4542   1
  -8   5   1 934.086 36.8966   1
  -8   5   2 1259.35 39.3916   1
  -8   5   3 5698.54  108.56   1
  -8   5   413600.00 233.852   1
  -8   5   5 220.178 26.4799   1
  -8   5   6 2822.04 67.0834   1
  -8   5   736602.40  615.99   1
  -8   5   8 4638.48 97.5975   1
  -8   5   9 148.473 36.5391   1
  -8   5  10 2470.38 65.3382   1
  -8   5  1112439.90 226.424   1
  -8   5  12 68.0726 37.7692   1
  -8   5  13 335.475 45.7217   1
  -8   5  14 457.344  48.748   1
  -8   5  1510757.70  198.32   1
  -8   5  16 2812.07 82.1031   1
  -8   5  17  210.96 64.6704   1
  -8   6   1 1795.64 51.2025   1
  -8   6   2 1041.91 40.3127   1
  -8   6   318169.20 309.698   1
  -8   6   4 5571.97 108.194   1
  -8   6   5 40.8428 30.8193   1
  -8   6   612273.40 215.812   1
  -8   6   713328.50 235.231   1
  -8   6   824725.50 432.616   1
  -8   6   9  438.44 42.2432   1
  -8   6  10 1518.40 61.3856   1
  -8   6  11 2417.75 71.3464   1
  -8   6  12 305.276 35.0476   1
  -8   6  13 40.4007 37.0763   1
  -8   6  14 6034.06  121.36   1
  -8   6  15 434.854 46.3165   1
  -8   6  16 575.491 47.4381   1
  -8   7   1 1519.87 51.0379   1
  -8   7   2 298.268   34.94   1
  -8   7   3 217.062 35.6542   1
  -8   7   4 2270.51 63.8845   1
  -8   7   5 106.324 32.1608   1
  -8   7   6 5868.72 120.127   1
  -8   7   7 2532.67 67.8694   1
  -8   7   8 1559.55  59.043   1
  -8   7   9 75.3427  44.362   1
  -8   7  10 2097.02 73.9193   1
  -8   7  11 99.3626 44.4094   1
  -8   7  12 2920.89 71.4876   1
  -8   7  13 116.006 57.4738   1
  -8   7  14 48.5971 68.4981   1
  -8   7  15 49.1345 51.0881   1
  -8   8   1 7860.46 147.001   1
  -8   8   2 3037.18 73.1396   1
  -8   8   3 3293.84  81.093   1
  -8   8   4 302.359 38.5726   1
  -8   8   5 850.695 46.5377   1
  -8   8   6 86.5235 40.2506   1
  -8   8   7 1926.37 66.0012   1
  -8   8   814821.50 264.168   1
  -8   8   9 4189.28 93.3892   1
  -8   8  10 3308.64 82.1907   1
  -8   8  11 2220.02 60.8641   1
  -8   8  12 530.475 44.8449   1
  -8   8  13 331.627 42.7677   1
  -8   8  14 2036.07 70.1437   1
  -8   9   1 195.258 52.5887   1
  -8   9   2 2233.69 59.2945   1
  -8   9   3 1205.72 43.8091   1
  -8   9   4 2310.40 61.8154   1
  -8   9   5 3579.62 77.6176   1
  -8   9   6 7827.02 145.055   1
  -8   9   7 4496.38 94.5292   1
  -8   9   8 7339.42 137.009   1
  -8   9   9 2733.75  69.588   1
  -8   9  10 96.6922 34.2391   1
  -8   9  11 215.872 39.6706   1
  -8   9  12 21.9247  49.895   1
  -8   9  13 586.366 74.3511   1
  -8  10   1 2009.39 61.5146   1
  -8  10   2 87.4018 39.6521   1
  -8  10   3 37.3682 38.7533   1
  -8  10   4 1056.42 48.9774   1
  -8  10   5 428.728   41.83   1
  -8  10   6 2234.93 73.8633   1
  -8  10   7 165.399 48.5502   1
  -8  10   8 127.808 40.9212   1
  -8  10   9 1523.67 54.6644   1
  -8  10  10 4516.28  99.578   1
  -8  10  11 123.761 50.4067   1
  -8  10  12 369.328 40.3204   1
  -8  11   1 467.319 47.0925   1
  -8  11   2 8710.09 179.419   1
  -8  11   3 224.072 46.7933   1
  -8  11   4-22.4596   46.79   1
  -8  11   5 303.836 44.9472   1
  -8  11   6 385.404 52.5386   1
  -8  11   7  47.625 63.6197   1
  -8  11   8 2586.41 65.4131   1
  -8  11   9 1110.74  62.338   1
  -8  11  10 2958.56 70.3122   1
  -8  12   1 4185.48 108.493   1
  -8  12   2  801.12 47.2267   1
  -8  12   3 13.3539 46.4889   1
  -8  12   4 43.2071 46.0226   1
  -8  12   5 2545.66 85.7868   1
  -8  12   6 191.163 47.1132   1
  -7   0   2 1994.02 52.3733   1
  -7   0   4 7131.85  146.62   1
  -7   0   6 3758.73 86.2181   1
  -7   0   880567.30 1416.74   1
  -7   0  10 2505.65 58.9758   1
  -7   0  1233761.10 575.243   1
  -7   0  14  401.50 40.8828   1
  -7   0  16 2728.78 68.8416   1
  -7   0  18   80.63   63.40   1
  -7   1   1 31.2243 16.7836   1
  -7   1   2 6590.01 136.831   1
  -7   1   3 9149.72 182.064   1
  -7   1   4138388.0 2367.39   1
  -7   1   510476.80 202.096   1
  -7   1   6 266.337 21.2341   1
  -7   1   710252.80 192.336   1
  -7   1   8 1885.66 48.1825   1
  -7   1   9 2419.97  57.587   1
  -7   1  10 37.9631 23.7544   1
  -7   1  1115666.00 269.506   1
  -7   1  1238322.10 651.797   1
  -7   1  13 58.7997 36.3874   1
  -7   1  14 461.349 41.8858   1
  -7   1  15 2381.32 61.1331   1
  -7   1  16 1366.69 48.9647   1
  -7   1  17 370.877 54.0158   1
  -7   1  18 956.021 58.4284   1
  -7   2   133392.40 582.715   1
  -7   2   2 1850.32 43.6743   1
  -7   2   361351.40 1066.84   1
  -7   2   436163.40 638.674   1
  -7   2   514634.80 270.501   1
  -7   2   6 1920.12 49.0206   1
  -7   2   7 650.142  29.841   1
  -7   2   8 2373.39 57.4792   1
  -7   2   9 226.198 26.1398   1
  -7   2  10 6267.64 118.464   1
  -7   2  1121993.30 374.155   1
  -7   2  12 260.342 34.1099   1
  -7   2  13 2343.23 66.9933   1
  -7   2  14 14.7356 36.6143   1
  -7   2  15 955.982 43.2471   1
  -7   2  16 1943.93 64.0167   1
  -7   2  17 603.732 49.3086   1
  -7   2  18 148.734  70.465   1
  -7   3   1107424.0 1871.01   1
  -7   3   261792.30 1077.87   1
  -7   3   342300.20 747.671   1
  -7   3   4 2313.69 55.4442   1
  -7   3   5 6524.67 127.075   1
  -7   3   6  671.03 27.3523   1
  -7   3   723537.20 415.926   1
  -7   3   829298.60 502.363   1
  -7   3   950590.00 865.449   1
  -7   3  10 4138.87 86.1816   1
  -7   3  11 60.3442 32.6997   1
  -7   3  12 228.862 36.9773   1
  -7   3  13 1160.89 50.6073   1
  -7   3  14 3303.60 81.3681   1
  -7   3  15 1654.30 55.1907   1
  -7   3  16 1890.82 63.7985   1
  -7   3  17 1328.48 58.0573   1
  -7   3  18  570.22   39.68   1
  -7   4   1 445.236 26.2353   1
  -7   4   213938.80 259.151   1
  -7   4   3 5892.50 121.576   1
  -7   4   4 2161.19  53.307   1
  -7   4   512454.20 237.712   1
  -7   4   6 1175.52 37.4423   1
  -7   4   7 2601.80 59.2533   1
  -7   4   8 32.7154 23.1114   1
  -7   4   917991.60 306.625   1
  -7   4  1045287.70 776.244   1
  -7   4  11 7434.86  140.96   1
  -7   4  12 32.3229 36.9772   1
  -7   4  13 2359.38 67.6859   1
  -7   4  14 12.9059 34.9099   1
  -7   4  15 394.471 36.0482   1
  -7   4  16 2142.73 59.2719   1
  -7   4  17 2593.09 67.0244   1
  -7   5   1 1233.38 37.7828   1
  -7   5   245375.30 787.007   1
  -7   5   3 2849.54 63.8793   1
  -7   5   4 209.465 25.8275   1
  -7   5   5 5094.29  103.63   1
  -7   5   6 6076.75 116.423   1
  -7   5   7 4965.93 96.3977   1
  -7   5   8  73.305  29.759   1
  -7   5   9 697.131 39.1089   1
  -7   5  10 1935.64 56.7187   1
  -7   5  11 836.422 47.1601   1
  -7   5  12 337.479 43.0733   1
  -7   5  13 6114.70 125.821   1
  -7   5  14 2924.73 73.7853   1
  -7   5  15 1710.26 57.6064   1
  -7   5  16 173.066 40.3937   1
  -7   5  17 1476.22 54.6986   1
  -7   6   1 1779.77 47.9279   1
  -7   6   2 644.021 31.8564   1
  -7   6   3 7234.75 132.339   1
  -7   6   4 542.992 32.8036   1
  -7   6   5 6590.53 124.232   1
  -7   6   640361.30 672.977   1
  -7   6   7 1709.81 52.8394   1
  -7   6   8 189.753 35.1703   1
  -7   6   9 2529.31 66.6625   1
  -7   6  10 1825.99 66.8021   1
  -7   6  11 529.275 49.5073   1
  -7   6  12 195.791 45.0552   1
  -7   6  13 2452.12 79.2488   1
  -7   6  1416121.10 285.434   1
  -7   6  15  5.4434 33.0764   1
  -7   6  16 314.625 54.0334   1
  -7   7   1 880.653 38.0796   1
  -7   7   2 3465.65 76.5674   1
  -7   7   3 3914.89 83.8231   1
  -7   7   4 282.936 33.5044   1
  -7   7   513297.20 233.211   1
  -7   7   661801.00 1052.41   1
  -7   7   7 1766.35 55.2335   1
  -7   7   8 750.895 45.0558   1
  -7   7   9 280.223 40.4865   1
  -7   7  10 6928.59 138.251   1
  -7   7  11 1502.49 49.5938   1
  -7   7  12  319.82 47.6158   1
  -7   7  13 1215.11 50.8744   1
  -7   7  14 216.485 45.6208   1
  -7   7  15 46.9722 42.1198   1
  -7   8   1 783.277 39.8423   1
  -7   8   2 475.181 41.3578   1
  -7   8   3 781.153 44.8346   1
  -7   8   4 714.256 43.8431   1
  -7   8   5 440.816 43.6998   1
  -7   8   6 8271.03 156.015   1
  -7   8   715063.30 265.605   1
  -7   8   8 176.121 42.8132   1
  -7   8   9 2105.96 61.0919   1
  -7   8  10 550.345 37.8421   1
  -7   8  11 367.738 43.7874   1
  -7   8  12  301.15 60.8201   1
  -7   8  13 405.863 44.7843   1
  -7   8  14 4782.68 100.643   1
  -7   8  15 1119.49 60.0208   1
  -7   9   1 5005.53 107.617   1
  -7   9   2 3919.19 89.4285   1
  -7   9   3 3465.99 83.1322   1
  -7   9   4 127.164 39.3496   1
  -7   9   5 2627.20 72.9054   1
  -7   9   6 743.815 40.1273   1
  -7   9   7 3408.88 76.4118   1
  -7   9   8 5247.01 107.937   1
  -7   9   9 497.743 46.2144   1
  -7   9  10 263.682 45.1586   1
  -7   9  11 886.265 50.8811   1
  -7   9  12 1400.60  58.628   1
  -7   9  13 1476.70 67.8833   1
  -7  10   1 196.882 32.3627   1
  -7  10   2 103.727 43.1959   1
  -7  10   3 592.997 45.6988   1
  -7  10   4 8976.00 162.757   1
  -7  10   5 932.823 53.7088   1
  -7  10   6 35.1403 40.1653   1
  -7  10   7 537.749 42.3808   1
  -7  10   8 580.854 49.5327   1
  -7  10   9 2358.91 66.9483   1
  -7  10  10  591.99 49.3669   1
  -7  10  11 815.057 54.0618   1
  -7  10  12 1079.91 54.4474   1
  -7  11   1 1103.39 49.0623   1
  -7  11   2 157.466  43.913   1
  -7  11   3 486.117 50.4216   1
  -7  11   4  880.78 43.7981   1
  -7  11   5 206.267 39.8367   1
  -7  11   6-12.1152 45.3346   1
  -7  11   7 73.3745 40.8692   1
  -7  11   812682.50 242.471   1
  -7  11   9 1009.36  54.471   1
  -7  11  10 29.5763 43.1942   1
  -7  12   1 2012.26 65.1745   1
  -7  12   2  139.46 37.7965   1
  -7  12   3 589.254 59.3386   1
  -7  12   4 2653.71 73.7511   1
  -7  12   5 1191.14 56.8633   1
  -7  12   6  8.9733 42.5867   1
  -7  12   7 1428.95   52.23   1
  -6   0   255169.40 973.008   1
  -6   0   433791.70 613.363   1
  -6   0   662538.30 1107.76   1
  -6   0   813562.10 257.927   1
  -6   0  10 85.6177 21.9095   1
  -6   0  12 38.9032  29.009   1
  -6   0  14 8994.27  177.64   1
  -6   0  16-45.6087 42.6963   1
  -6   0  18 6319.90 136.455   1
  -6   1   1 714.238 25.2394   1
  -6   1   2 7018.32  148.15   1
  -6   1   311274.80 224.583   1
  -6   1   416511.80 315.033   1
  -6   1   5  252.82 20.0224   1
  -6   1   6 7135.96 144.596   1
  -6   1   717324.80 316.371   1
  -6   1   8 8429.50  161.89   1
  -6   1   9 1571.65 44.7564   1
  -6   1  1059843.80 1024.08   1
  -6   1  11 2133.30 54.2089   1
  -6   1  12 2283.03 57.7817   1
  -6   1  13  212.42 35.5493   1
  -6   1  14 422.088 39.4413   1
  -6   1  15 4062.79 87.1701   1
  -6   1  16 1018.97 49.9808   1
  -6   1  17 821.509  47.026   1
  -6   1  18 5471.33 112.752   1
  -6   2   122771.10  410.85   1
  -6   2   2141194.0 2416.86   1
  -6   2   373111.00 1272.27   1
  -6   2   410485.80  203.70   1
  -6   2   5 8404.41 167.428   1
  -6   2   6 2877.43 68.1665   1
  -6   2   731966.30 565.488   1
  -6   2   834617.10 605.418   1
  -6   2   911159.50  198.90   1
  -6   2  1047880.70 809.593   1
  -6   2  1128514.90 480.156   1
  -6   2  12 7734.91 143.914   1
  -6   2  13 55.5441  37.084   1
  -6   2  14 1688.30 57.9463   1
  -6   2  15 220.278 41.4106   1
  -6   2  16 216.874  41.327   1
  -6   2  17 609.459 54.3721   1
  -6   2  18 23.8517 51.5016   1
  -6   3   1 1771.14 42.2275   1
  -6   3   265773.00 1154.16   1
  -6   3   310905.00 211.375   1
  -6   3   4 1262.04 36.5404   1
  -6   3   5 3185.81 71.5976   1
  -6   3   6 1003.62 33.2531   1
  -6   3   732016.10 568.276   1
  -6   3   862351.80 1095.76   1
  -6   3   9  332.58 28.0999   1
  -6   3  10 239.314  27.048   1
  -6   3  11 599.361  34.039   1
  -6   3  12 1290.55 46.4734   1
  -6   3  13 5229.04  113.17   1
  -6   3  14 4505.43 97.4025   1
  -6   3  15 3465.14 79.4751   1
  -6   3  16 1972.61 62.3808   1
  -6   3  17 460.543  46.064   1
  -6   3  18 613.569  65.806   1
  -6   4   1 360.126 23.0932   1
  -6   4   2 5966.50 120.784   1
  -6   4   3 49.7762 19.9754   1
  -6   4   415116.90  280.76   1
  -6   4   542859.90 759.462   1
  -6   4   619263.10  341.22   1
  -6   4   7 2381.40 56.8265   1
  -6   4   828482.80 486.322   1
  -6   4   9 14.6707 24.6497   1
  -6   4  10 3789.61 81.4654   1
  -6   4  11  50.419 28.2216   1
  -6   4  12 29.2733 32.0047   1
  -6   4  13 1766.93 60.0514   1
  -6   4  14 517.569 40.5834   1
  -6   4  15 2679.78 70.8576   1
  -6   4  1610321.30 196.763   1
  -6   4  17 211.052 45.5238   1
  -6   5   1 21.0072 20.4124   1
  -6   5   227899.20 500.311   1
  -6   5   3 932.078  36.202   1
  -6   5   416765.60 318.488   1
  -6   5   5 3736.86 82.2694   1
  -6   5   6 5887.68 115.798   1
  -6   5   7 2024.65 50.2322   1
  -6   5   812055.70  209.92   1
  -6   5   9 5601.90 108.734   1
  -6   5  10 3776.45 82.3925   1
  -6   5  11  3.6524 38.2329   1
  -6   5  12 2016.59 69.2472   1
  -6   5  1310882.10 202.505   1
  -6   5  14 989.386 49.2629   1
  -6   5  15-10.8272 43.2918   1
  -6   5  16 199.734 41.5517   1
  -6   5  17 1635.62 65.1494   1
  -6   6   142628.70 715.699   1
  -6   6   2 48.3328 26.4146   1
  -6   6   3 1204.01 39.7812   1
  -6   6   4 1494.48 45.9852   1
  -6   6   533756.80 581.386   1
  -6   6   6 3100.37 69.4305   1
  -6   6   7 1246.17 44.2782   1
  -6   6   8 1649.57 53.7125   1
  -6   6   916142.80 283.465   1
  -6   6  10 2482.95 67.6012   1
  -6   6  11 69.6294 40.1917   1
  -6   6  1217739.00 308.729   1
  -6   6  13 4405.25 98.9373   1
  -6   6  14 1180.00 48.6122   1
  -6   6  15 24.3246  38.449   1
  -6   6  16 190.257 74.6421   1
  -6   7   1 71.8887 24.8993   1
  -6   7   2 459.039 30.8349   1
  -6   7   3 5560.96 109.178   1
  -6   7   449898.30 843.533   1
  -6   7   5  5.7938 29.5638   1
  -6   7   616965.20 292.007   1
  -6   7   7 432.012 39.8007   1
  -6   7   8 377.302 40.0827   1
  -6   7   9 1351.01 59.7207   1
  -6   7  10 143.429 47.4915   1
  -6   7  11 1958.91 68.0813   1
  -6   7  1211216.30 203.396   1
  -6   7  13 60.2374 37.9521   1
  -6   7  14 50.5898 39.6203   1
  -6   7  15 -6.6114  51.709   1
  -6   7  16 1475.10 58.7125   1
  -6   8   1 2147.23 56.8662   1
  -6   8   2 4952.33 102.747   1
  -6   8   3 597.969 40.0494   1
  -6   8   412304.00  220.18   1
  -6   8   525096.00 428.789   1
  -6   8   619601.90 336.059   1
  -6   8   7 2614.95 71.4712   1
  -6   8   8 4865.40 105.886   1
  -6   8   9 2007.03 61.0858   1
  -6   8  10 158.866 36.5827   1
  -6   8  11 161.083 41.4652   1
  -6   8  12 1165.75 47.5869   1
  -6   8  13 2720.44 74.0232   1
  -6   8  14 1855.58 65.6437   1
  -6   8  15 936.129 52.0072   1
  -6   9   1 42.0121 37.2642   1
  -6   9   2 3806.60 90.4097   1
  -6   9   3 4639.75 102.487   1
  -6   9   4 1646.22 59.3961   1
  -6   9   5 540.468 47.9283   1
  -6   9   6 1359.31 60.6333   1
  -6   9   7 1360.63 51.2247   1
  -6   9   8 2098.10  55.665   1
  -6   9   9 58.9778  35.104   1
  -6   9  10 292.663 47.5712   1
  -6   9  11 2257.26 64.9969   1
  -6   9  12 1905.93 67.0448   1
  -6   9  13 2060.89  77.923   1
  -6   9  14 3189.82 81.0279   1
  -6  10   1 428.143 44.5794   1
  -6  10   2 944.701 48.2576   1
  -6  10   3 1154.96 44.9183   1
  -6  10   4 6949.56 130.453   1
  -6  10   5 1297.05 50.8815   1
  -6  10   6 3513.36 86.7926   1
  -6  10   7 1696.92 55.3048   1
  -6  10   8 66.0702 45.3418   1
  -6  10   9  234.17 58.8742   1
  -6  10  10 2458.36 68.1669   1
  -6  10  11 19.7883 42.8463   1
  -6  10  12  312.75 55.3181   1
  -6  11   1  3.9102 42.0183   1
  -6  11   2 3541.55  82.493   1
  -6  11   3 173.421 43.3392   1
  -6  11   4 325.033 46.2854   1
  -6  11   5-13.0526 55.5644   1
  -6  11   6 4746.66 97.7398   1
  -6  11   7 1373.98 54.9617   1
  -6  11   8 3059.16   79.05   1
  -6  11   9 20.7103 45.9322   1
  -6  11  10-30.4999  40.132   1
  -6  12   1 204.741 42.0024   1
  -6  12   2 1158.98 50.8036   1
  -6  12   3 6321.31 125.063   1
  -6  12   4 2284.73 65.9416   1
  -6  12   5 78.4467 42.0755   1
  -6  12   6 2707.05 73.0725   1
  -6  12   7 4825.88 97.6033   1
  -6  12   8  156.47   98.18   1
  -5   0   2312216.0 5150.61   1
  -5   0   4 4039.93 96.3801   1
  -5   0   6106121.0 1838.71   1
  -5   0   8 7536.63 146.333   1
  -5   0  10 7373.48 132.202   1
  -5   0  12 2345.41  60.007   1
  -5   0  1413336.30 241.447   1
  -5   0  16 206.603 37.0181   1
  -5   0  18 2466.60 64.7786   1
  -5   1   1 6113.71 131.357   1
  -5   1   228007.50  514.77   1
  -5   1   324449.00 453.223   1
  -5   1   4 1462.34 42.4381   1
  -5   1   529984.00 545.359   1
  -5   1   655721.80 968.691   1
  -5   1   7 668.156 25.6704   1
  -5   1   8 174.206 19.8853   1
  -5   1   9 1985.53 50.5294   1
  -5   1  1046581.80 809.088   1
  -5   1  11 4145.16 85.4472   1
  -5   1  12 236.873  27.467   1
  -5   1  13 7158.50 137.185   1
  -5   1  14 1107.08 51.9632   1
  -5   1  15  94.861 33.7261   1
  -5   1  16 3861.38 85.4075   1
  -5   1  17 2463.34 70.8159   1
  -5   1  18 2106.87 59.0118   1
  -5   2   130004.20 533.786   1
  -5   2   213258.00 245.419   1
  -5   2   3 892.987 27.8882   1
  -5   2   414104.80 275.362   1
  -5   2   531272.20 567.271   1
  -5   2   6117901.0 2023.65   1
  -5   2   732217.10 576.296   1
  -5   2   832613.60 585.158   1
  -5   2   958312.00 1016.08   1
  -5   2  10 446.087 30.0282   1
  -5   2  11 68.8491 26.8593   1
  -5   2  12 192.437 30.5673   1
  -5   2  13 3554.02 85.1759   1
  -5   2  14 3666.57 88.9517   1
  -5   2  15 549.201 36.9436   1
  -5   2  16 4898.47 101.974   1
  -5   2  17 5144.48 111.034   1
  -5   2  18 827.807 49.9093   1
  -5   3   1165681.0 2855.45   1
  -5   3   235969.00 654.489   1
  -5   3   344239.00 790.424   1
  -5   3   4 75.1805  16.932   1
  -5   3   5 6701.57 136.305   1
  -5   3   626705.60 480.325   1
  -5   3   764603.90 1137.71   1
  -5   3   846634.50 817.902   1
  -5   3   934802.70 594.626   1
  -5   3  10  415.30 31.3738   1
  -5   3  11 1474.09 45.9428   1
  -5   3  12 1238.18 46.0688   1
  -5   3  13 570.345 43.4502   1
  -5   3  1412725.70 234.922   1
  -5   3  15 6180.41 125.253   1
  -5   3  16 259.484 50.5427   1
  -5   3  17 44.6567 41.2309   1
  -5   3  18-27.8184 44.7595   1
  -5   4   1 8806.94 171.898   1
  -5   4   2 7266.87 148.621   1
  -5   4   334421.30 628.668   1
  -5   4   4  99.408 20.1263   1
  -5   4   5 5395.85 110.631   1
  -5   4   6 315.169 24.2502   1
  -5   4   7  328.35 23.1931   1
  -5   4   8 1395.56 39.5925   1
  -5   4   9 3411.17 73.1022   1
  -5   4  10 3093.00 68.0488   1
  -5   4  1115558.20  272.62   1
  -5   4  12 4173.43 90.3572   1
  -5   4  13  699.54 44.2548   1
  -5   4  14 3339.97 85.9366   1
  -5   4  15 1701.69 65.9531   1
  -5   4  16 4145.45 89.5956   1
  -5   4  17 766.916 44.2221   1
  -5   5   1 1911.95 49.2672   1
  -5   5   2 61.7045  20.932   1
  -5   5   3 2516.57 59.5003   1
  -5   5   426719.90 483.939   1
  -5   5   5 696.611 29.8896   1
  -5   5   6 2057.06 51.2566   1
  -5   5   7 261.969 24.8958   1
  -5   5   841738.60 701.073   1
  -5   5   9 1329.73 42.6204   1
  -5   5  10 4220.08 89.8016   1
  -5   5  11 3440.80 80.0833   1
  -5   5  12 1147.68 50.6123   1
  -5   5  13 17.2544 38.1241   1
  -5   5  14 506.183  48.543   1
  -5   5  15 1205.34 56.6211   1
  -5   5  16 690.278 55.5015   1
  -5   5  17  2.0161  54.137   1
  -5   6   1 1496.48 42.3359   1
  -5   6   2 70.0674 21.9543   1
  -5   6   316122.30 294.723   1
  -5   6   4 7546.18 144.343   1
  -5   6   5 464.319  26.938   1
  -5   6   6 227.657 27.1239   1
  -5   6   718707.40 317.389   1
  -5   6   8 412.533 37.4673   1
  -5   6   9  72.313 35.1094   1
  -5   6  10 353.246  36.209   1
  -5   6  1110305.80 188.739   1
  -5   6  1210485.20 205.321   1
  -5   6  13 -2.2839 33.7678   1
  -5   6  14 809.937 49.1018   1
  -5   6  15 2228.60 71.6641   1
  -5   6  16  485.53 75.2463   1
  -5   7   1 705.154  33.297   1
  -5   7   2 246.242 25.8102   1
  -5   7   3 9882.86 174.648   1
  -5   7   4130882.0 2193.66   1
  -5   7   514534.10  251.03   1
  -5   7   6 1710.61 49.9693   1
  -5   7   7 1024.71 40.3854   1
  -5   7   8 1713.59 52.4663   1
  -5   7   9 276.328 41.8113   1
  -5   7  10 3888.56 93.5224   1
  -5   7  11 4425.62 103.617   1
  -5   7  1217680.40 314.621   1
  -5   7  13 1133.43 48.6764   1
  -5   7  14 51.1736 44.0193   1
  -5   7  15 74.0454 53.2807   1
  -5   8   1 2356.23 58.5706   1
  -5   8   2 8580.36 157.675   1
  -5   8   324937.80 423.194   1
  -5   8   4 66.0042  31.367   1
  -5   8   5 5519.06 110.141   1
  -5   8   6 49.0424 31.0321   1
  -5   8   7 1214.17 49.2232   1
  -5   8   8 428.173 40.6752   1
  -5   8   9 261.381 37.4395   1
  -5   8  10 2709.11 65.3371   1
  -5   8  11 4252.95 88.6818   1
  -5   8  12 8330.41 160.198   1
  -5   8  13 2785.27 74.7391   1
  -5   8  14 739.857 46.0268   1
  -5   8  15 497.316 40.2563   1
  -5   9   1 5136.17 110.147   1
  -5   9   2 5533.23 113.071   1
  -5   9   3  787.99 45.6579   1
  -5   9   4 2053.89 62.5217   1
  -5   9   5 1057.40 52.5983   1
  -5   9   6 1937.28  60.371   1
  -5   9   7 2671.10 70.4444   1
  -5   9   8 3257.97 79.3777   1
  -5   9   9 3985.47 87.1736   1
  -5   9  10 857.052 48.1332   1
  -5   9  11 1314.30 48.2202   1
  -5   9  12 226.504  45.987   1
  -5   9  13-19.0056 57.5949   1
  -5   9  14 815.629 56.6709   1
  -5  10   1 2988.21 70.9622   1
  -5  10   2 4033.12 89.3789   1
  -5  10   3 1526.35 55.9014   1
  -5  10   4 303.784 41.4613   1
  -5  10   5 1242.04 43.5764   1
  -5  10   6 4892.33 106.735   1
  -5  10   7  111.54 41.2364   1
  -5  10   8 338.913 47.2209   1
  -5  10   9 17.5646 38.5967   1
  -5  10  10 5142.16 105.064   1
  -5  10  11 619.162 85.0985   1
  -5  10  12 540.665 56.9366   1
  -5  11   1 1980.35 58.9952   1
  -5  11   217138.10 293.788   1
  -5  11   3 200.704 42.6552   1
  -5  11   4 169.197 39.9169   1
  -5  11   5 33.8835  42.203   1
  -5  11   6 6201.95 125.266   1
  -5  11   7 619.452 46.4598   1
  -5  11   8 86.4475 46.3321   1
  -5  11   9  295.82 56.5004   1
  -5  11  10 602.035 52.3748   1
  -5  12   1 1897.83 61.4377   1
  -5  12   2 3737.37 85.2346   1
  -5  12   3 1386.71 59.6959   1
  -5  12   4 281.181 40.3378   1
  -5  12   5 5099.43 106.008   1
  -5  12   6 3232.19 81.3757   1
  -5  12   7 130.535 46.5207   1
  -5  12   8  413.02   40.73   1
  -5  13   1 247.954 50.9319   1
  -5  13   2  180.03 48.6168   1
  -5  13   3 171.064 39.5744   1
  -5  13   4  521.96   68.09   1
  -4   0   222053.80 403.695   1
  -4   0   423703.50 431.488   1
  -4   0   614255.70 265.718   1
  -4   0   877165.10 1343.82   1
  -4   0  10 1579.15 44.3332   1
  -4   0  1230520.10 517.119   1
  -4   0  14 -4.8553 44.4353   1
  -4   0  16 68.1487 40.1664   1
  -4   1   190422.40 1555.53   1
  -4   1   2 5317.50 115.814   1
  -4   1   342163.40 739.399   1
  -4   1   4238409.0 3961.30   1
  -4   1   521655.00 389.136   1
  -4   1   6  559.04 21.2394   1
  -4   1   7 430.701 20.9173   1
  -4   1   816604.50 308.882   1
  -4   1   910679.20  189.91   1
  -4   1  10 127.769 21.2823   1
  -4   1  11 3250.21 70.6613   1
  -4   1  12 6596.91 124.847   1
  -4   1  13 657.988 40.3906   1
  -4   1  14 1025.06 50.8798   1
  -4   1  15 814.329 45.1483   1
  -4   1  1613291.30 242.447   1
  -4   1  17 47.8534 44.3244   1
  -4   1  18  88.807 45.0115   1
  -4   2   121332.50 393.058   1
  -4   2   214091.60 267.857   1
  -4   2   3 1557.12 44.1262   1
  -4   2   4 5894.49 126.988   1
  -4   2   5229473.0 3884.11   1
  -4   2   695957.90 1665.78   1
  -4   2   716484.50 301.863   1
  -4   2   878107.60 1374.10   1
  -4   2   914041.90 255.612   1
  -4   2  10 2871.77 62.0036   1
  -4   2  11 55.8744 26.1651   1
  -4   2  12 1985.45 53.7436   1
  -4   2  13 9392.19 175.542   1
  -4   2  14 170.752 42.3532   1
  -4   2  15 6866.13 134.292   1
  -4   2  16 3535.12 86.3346   1
  -4   2  17 1071.94 54.4383   1
  -4   2  18 451.514 41.7963   1
  -4   3   113396.70  261.33   1
  -4   3   218408.90 342.629   1
  -4   3   3 1033.66 32.6088   1
  -4   3   4 28.0648 14.9709   1
  -4   3   552664.10 924.872   1
  -4   3   652601.80  921.62   1
  -4   3   767393.70 1189.08   1
  -4   3   830830.90  556.47   1
  -4   3   9 3968.64 79.6179   1
  -4   3  10 33.7443 25.5429   1
  -4   3  11 6166.85  117.73   1
  -4   3  12 5266.07 105.337   1
  -4   3  1319533.30 351.582   1
  -4   3  1412929.30 225.505   1
  -4   3  15 2530.80 66.0222   1
  -4   3  16 30.6088  39.025   1
  -4   3  17 629.386 48.9888   1
  -4   4   1 5162.80 110.328   1
  -4   4   232722.40 603.278   1
  -4   4   331935.40 586.588   1
  -4   4   4 2069.54 48.9721   1
  -4   4   511135.00 216.789   1
  -4   4   6 8316.68 163.546   1
  -4   4   7 2202.03 52.9232   1
  -4   4   8 160.042 23.2062   1
  -4   4   9 3575.22  73.603   1
  -4   4  10 1576.09 44.6131   1
  -4   4  1112072.20 215.007   1
  -4   4  12 2766.72 72.1115   1
  -4   4  13 626.453 48.7462   1
  -4   4  14 5386.11 108.202   1
  -4   4  15 493.574 45.3379   1
  -4   4  16 357.278 48.9847   1
  -4   4  17 731.072 85.3785   1
  -4   5   1 54.0812 17.7098   1
  -4   5   2 355.533 22.3963   1
  -4   5   324841.40 450.635   1
  -4   5   412085.80 233.221   1
  -4   5   5 623.167 28.7916   1
  -4   5   652156.20 927.604   1
  -4   5   7 270.745 24.5839   1
  -4   5   8 3165.49 67.6827   1
  -4   5   9 80.4591  27.621   1
  -4   5  1013961.30 241.993   1
  -4   5  11 242.751 38.4063   1
  -4   5  12 26.9786 45.0373   1
  -4   5  13 202.288 34.7387   1
  -4   5  14 6175.82 120.537   1
  -4   5  15 1003.30 51.5605   1
  -4   5  16  7.4277 79.9138   1
  -4   5  17 79.0499 92.2065   1
  -4   6   1 2563.37 60.4897   1
  -4   6   254617.70 948.104   1
  -4   6   334163.90 604.611   1
  -4   6   4 3752.26 81.9915   1
  -4   6   5 34.5575 21.9661   1
  -4   6   6 3217.87 68.7147   1
  -4   6   724945.70  422.02   1
  -4   6   8 14.3821 28.7589   1
  -4   6   9 42.4699 33.5915   1
  -4   6  10 280.671  36.189   1
  -4   6  11 8750.24 166.259   1
  -4   6  12 112.593 37.7225   1
  -4   6  13 267.666 36.8008   1
  -4   6  14 297.797  39.474   1
  -4   6  15 1548.70 63.9584   1
  -4   6  16 64.1741 54.3495   1
  -4   7   1 5558.04 109.291   1
  -4   7   248263.40  838.60   1
  -4   7   312336.60 223.088   1
  -4   7   4 8313.75 149.036   1
  -4   7   5 461.053 29.8538   1
  -4   7   6 2568.28 61.5332   1
  -4   7   7 727.082 35.9488   1
  -4   7   8 1152.31 44.4859   1
  -4   7   9 7861.25  147.71   1
  -4   7  1058856.00 1062.25   1
  -4   7  11 2333.70 69.2511   1
  -4   7  12 130.495 40.4124   1
  -4   7  13 35.9805 38.1551   1
  -4   7  14  760.24  44.647   1
  -4   7  15 255.721 42.5824   1
  -4   8   116810.30 287.729   1
  -4   8   246191.80 788.302   1
  -4   8   311645.40  207.58   1
  -4   8   4 4355.83 90.2937   1
  -4   8   5  70.781 30.2337   1
  -4   8   6 248.122 36.5765   1
  -4   8   7 1973.24   57.00   1
  -4   8   8  106.43 42.9292   1
  -4   8   9 5352.47 112.641   1
  -4   8  10 1607.00 54.6618   1
  -4   8  11 7155.93 140.249   1
  -4   8  12 3090.37  75.638   1
  -4   8  13  517.59 41.7375   1
  -4   8  14 671.645 53.0029   1
  -4   9   1 1627.20 52.2233   1
  -4   9   2 4735.78 100.261   1
  -4   9   3 4526.58 96.8776   1
  -4   9   4 4117.94 92.6753   1
  -4   9   5 6510.49 129.773   1
  -4   9   6 3681.43 87.0539   1
  -4   9   7 2151.08 67.7002   1
  -4   9   8 2413.26 63.0536   1
  -4   9   9 386.314 37.8899   1
  -4   9  10 982.465 48.9206   1
  -4   9  11 69.7071 44.3762   1
  -4   9  12 1111.11 59.3878   1
  -4   9  13 1082.72 49.0217   1
  -4  10   1 2954.39 77.8958   1
  -4  10   2 2332.47 71.9063   1
  -4  10   3 1206.13 51.1185   1
  -4  10   410568.90 192.912   1
  -4  10   5 386.175   38.45   1
  -4  10   6 1003.53 45.6228   1
  -4  10   7 16.1839  35.186   1
  -4  10   8 2379.47  61.769   1
  -4  10   9 1692.91  57.202   1
  -4  10  10 591.768 47.0421   1
  -4  10  11 317.972 51.0274   1
  -4  10  12 1817.37 64.0785   1
  -4  11   1 709.602  45.801   1
  -4  11   2 2217.72 68.7578   1
  -4  11   3 29.2585 38.7546   1
  -4  11   4 411.308 52.7278   1
  -4  11   5 44.3551 35.5274   1
  -4  11   6 74.1808 57.2406   1
  -4  11   7 348.178 40.7574   1
  -4  11   8 6634.15 138.669   1
  -4  11   9   45.70   61.26   1
  -4  11  10-46.5368  44.235   1
  -4  12   1 6180.29 122.615   1
  -4  12   2 818.918  50.045   1
  -4  12   3 236.449 40.5636   1
  -4  12   4 2866.96 71.7867   1
  -4  12   5 5137.01  106.56   1
  -4  12   6 550.286  121.28   1
  -4  12   7-13.2601  35.329   1
  -4  12   8 1970.90 91.6021   1
  -4  13   1  683.05   41.14   1
  -4  13   2 36.4843 45.4665   1
  -4  13   3 1153.96  54.419   1
  -4  13   4 5555.06 108.722   1
  -4  13   5   98.51   72.26   1
  -3   0   219441.00 352.078   1
  -3   0   4 9866.87 194.205   1
  -3   0   616062.90 288.367   1
  -3   0   865682.30 1168.35   1
  -3   0  10 9862.69 184.551   1
  -3   0  1211173.00 199.082   1
  -3   0  14 6745.58  136.85   1
  -3   0  16 424.407 55.0822   1
  -3   1   1 8278.78 159.076   1
  -3   1   2 1081.39  34.359   1
  -3   1   334301.90 598.703   1
  -3   1   4574885.0 9346.99   1
  -3   1   511617.10 223.373   1
  -3   1   628216.80  507.04   1
  -3   1   720630.50 377.742   1
  -3   1   8 3331.09 70.7296   1
  -3   1   9 166.278 20.1965   1
  -3   1  10 5861.78 113.755   1
  -3   1  11 976.146  37.001   1
  -3   1  12 5468.79 108.784   1
  -3   1  13 154.787 37.0752   1
  -3   1  14 1141.87 55.0038   1
  -3   1  15 -9.0941 37.2245   1
  -3   1  16 2294.20 69.3291   1
  -3   1  17 107.478 49.1074   1
  -3   2   1 1293.97 34.3432   1
  -3   2   2130306.0 2196.72   1
  -3   2   3243551.0 4029.62   1
  -3   2   4254291.0 4230.25   1
  -3   2   535775.90 630.277   1
  -3   2   643910.30 777.784   1
  -3   2   723260.70 427.245   1
  -3   2   8 1334.18 37.7446   1
  -3   2   9 3191.27 67.9779   1
  -3   2  10 4453.61 87.2571   1
  -3   2  1129603.00 504.594   1
  -3   2  1235920.00  616.88   1
  -3   2  13 4820.76 103.332   1
  -3   2  1419493.40 349.974   1
  -3   2  15 8844.46 171.482   1
  -3   2  16 767.878 47.8995   1
  -3   2  17 115.075 39.1923   1
  -3   3   1100565.0 1750.21   1
  -3   3   230813.80 563.337   1
  -3   3   319838.60 371.911   1
  -3   3   4 1692.66 44.1273   1
  -3   3   5  497.92 21.7936   1
  -3   3   687177.90 1520.61   1
  -3   3   744714.80 802.706   1
  -3   3   8 6782.44 131.104   1
  -3   3   9 9293.80  165.88   1
  -3   3  10 223.043 26.1571   1
  -3   3  11 850.697 37.0541   1
  -3   3  1212568.60 223.893   1
  -3   3  13 130.816 47.0963   1
  -3   3  14 7382.39 137.118   1
  -3   3  15 1240.00 52.7875   1
  -3   3  16 32.3713  43.201   1
  -3   3  17 152.667 103.786   1
  -3   4   1 703.894 24.0972   1
  -3   4   2 706.423 25.7204   1
  -3   4   3 214.752 16.5271   1
  -3   4   4 8194.51 165.593   1
  -3   4   5 525.979 23.8104   1
  -3   4   676558.50 1367.54   1
  -3   4   7 6682.57 131.871   1
  -3   4   820760.50 360.036   1
  -3   4   923373.90 393.321   1
  -3   4  10 3766.46 78.1522   1
  -3   4  11 19.3298 32.8157   1
  -3   4  12 27.7276 36.0534   1
  -3   4  13 324.343 37.7673   1
  -3   4  14 55.0311 48.2857   1
  -3   4  15 73.7979 41.5897   1
  -3   4  16 425.211 44.0442   1
  -3   4  17 2273.81 70.1468   1
  -3   5   173668.80 1312.38   1
  -3   5   2 347.863 20.0246   1
  -3   5   3 73.3135  17.579   1
  -3   5   4 5264.60 109.668   1
  -3   5   513882.30 265.587   1
  -3   5   613250.00 244.798   1
  -3   5   7 3465.69 70.9519   1
  -3   5   8 2224.13 54.1427   1
  -3   5   9 7388.71 136.665   1
  -3   5  10 8542.34 156.425   1
  -3   5  11 199.947 39.1045   1
  -3   5  12 6631.47 132.827   1
  -3   5  13 30.7004 33.4764   1
  -3   5  14 4442.26 94.2132   1
  -3   5  15 57.3349 48.9728   1
  -3   5  16 1923.98 61.3839   1
  -3   6   118242.20 331.581   1
  -3   6   2115228.0 2006.23   1
  -3   6   3 35.0818 21.6006   1
  -3   6   410530.60 201.598   1
  -3   6   534560.60  608.91   1
  -3   6   6 5275.48 101.356   1
  -3   6   7 1324.94 39.9395   1
  -3   6   8 5369.87 104.957   1
  -3   6   919117.00 327.503   1
  -3   6  10 2435.45  65.385   1
  -3   6  11 51.4722 39.5193   1
  -3   6  12 196.638 37.5645   1
  -3   6  13 8678.45 165.167   1
  -3   6  14 226.012 90.8142   1
  -3   6  15 153.741 50.1518   1
  -3   6  16  252.54 47.0667   1
  -3   7   1 184.435 26.2047   1
  -3   7   233964.70  605.61   1
  -3   7   3 5975.83 118.597   1
  -3   7   4  149.99 23.5396   1
  -3   7   5 4757.69 93.5735   1
  -3   7   6 3075.83 67.3941   1
  -3   7   7  -4.284 36.4405   1
  -3   7   8 7764.97 145.598   1
  -3   7   9  280.56 41.1288   1
  -3   7  1030342.50  529.24   1
  -3   7  11 2139.18 64.0042   1
  -3   7  12 198.501 47.5677   1
  -3   7  13 59.4588 35.5811   1
  -3   7  14 51.6658 48.6074   1
  -3   7  15 132.749 93.6854   1
  -3   8   118886.70 322.536   1
  -3   8   2 9012.45 163.307   1
  -3   8   3 3537.46 76.1071   1
  -3   8   4  489.58  32.594   1
  -3   8   5 3846.33  81.875   1
  -3   8   610090.30 181.993   1
  -3   8   7 4180.70 91.0465   1
  -3   8   820290.40 350.268   1
  -3   8   916668.30 296.718   1
  -3   8  10 2720.25 65.8994   1
  -3   8  11 91.0566 45.8456   1
  -3   8  12  484.78 49.3318   1
  -3   8  13 665.893 57.2392   1
  -3   8  14 151.057 44.7956   1
  -3   9   115772.30 275.872   1
  -3   9   2 5874.72  116.91   1
  -3   9   3 4762.09 100.008   1
  -3   9   4 83.6561 38.8972   1
  -3   9   5 124.354 42.8505   1
  -3   9   6 1790.65 63.3809   1
  -3   9   7 599.298 50.8819   1
  -3   9   8 3086.07 72.3315   1
  -3   9   9 893.834 52.6591   1
  -3   9  10 1613.33 77.6123   1
  -3   9  11 1618.33 61.4693   1
  -3   9  12 1419.40 50.3813   1
  -3   9  13-26.8876 45.4853   1
  -3  10   1 121.822 35.9274   1
  -3  10   2 213.713 43.8605   1
  -3  10   3 69.7714 37.3281   1
  -3  10   4 6050.71 124.881   1
  -3  10   5 997.316 50.3725   1
  -3  10   6 501.443 39.5435   1
  -3  10   7 3517.12 78.5277   1
  -3  10   8 2444.95 66.1283   1
  -3  10   9 1079.56 44.8607   1
  -3  10  10 2489.15 71.1834   1
  -3  10  11 15.3205  54.304   1
  -3  10  12 606.461 49.4536   1
  -3  11   1 314.792 42.3152   1
  -3  11   2 425.065 42.4824   1
  -3  11   3 2058.61 65.6151   1
  -3  11   4 230.756 40.4904   1
  -3  11   5 56.1864 33.4452   1
  -3  11   6 3776.70  87.332   1
  -3  11   7 1154.47  53.663   1
  -3  11   8 6522.49 125.182   1
  -3  11   9 60.4332 98.5034   1
  -3  11  10 10.5985   38.73   1
  -3  12   1 196.786 41.3796   1
  -3  12   2-24.0235 44.3181   1
  -3  12   3 4376.68 91.3035   1
  -3  12   4 646.171  53.301   1
  -3  12   5 25.2685 45.3311   1
  -3  12   6 137.126  57.676   1
  -3  12   7 4347.16 101.863   1
  -3  12   8 1479.92 53.9122   1
  -3  13   1 458.557 38.0183   1
  -3  13   2 1844.76 56.4042   1
  -3  13   3 2306.03 69.4205   1
  -3  13   4 4067.96   85.73   1
  -3  13   5  505.40   75.37   1
  -2   0   21626460.26176.70   1
  -2   0   440179.00 698.604   1
  -2   0   6192956.0 3292.39   1
  -2   0   8 2897.96 65.1269   1
  -2   0  10 21.7944 20.1384   1
  -2   0  12  2.4949 33.1771   1
  -2   0  1413625.50 239.895   1
  -2   0  16 340.927 37.1416   1
  -2   1   154010.40 939.794   1
  -2   1   21021351.16500.30   1
  -2   1   3475064.0 7715.63   1
  -2   1   4 2598.16 60.1227   1
  -2   1   5 2234.75 55.1229   1
  -2   1   618415.80 336.501   1
  -2   1   713522.00  249.85   1
  -2   1   8 227.197 17.7008   1
  -2   1   9 3914.49 80.1182   1
  -2   1  1077070.20 1351.52   1
  -2   1  11 5339.46 104.675   1
  -2   1  12 2355.94 62.1266   1
  -2   1  13 156.389 36.8638   1
  -2   1  14 3819.15 88.6135   1
  -2   1  15 758.977  46.793   1
  -2   1  16-45.1528  37.646   1
  -2   1  17  774.22 45.0188   1
  -2   2   142644.40 756.046   1
  -2   2   254483.10  951.63   1
  -2   2   3188479.0 3140.36   1
  -2   2   434006.30  602.92   1
  -2   2   5 1917.55 47.8293   1
  -2   2   6  477.62 20.7003   1
  -2   2   7 5011.90 106.172   1
  -2   2   8 869.804 28.1143   1
  -2   2   9 7125.67 132.711   1
  -2   2  10 9393.13 168.053   1
  -2   2  1126185.80 446.977   1
  -2   2  12 244.394 35.8942   1
  -2   2  13 5216.19 112.558   1
  -2   2  14 3603.30  78.332   1
  -2   2  15 197.669 38.8526   1
  -2   2  16 63.6958 48.7119   1
  -2   2  17 854.458 61.1919   1
  -2   3   141392.50  744.28   1
  -2   3   2 1640.24 44.9064   1
  -2   3   3 1210.83  33.181   1
  -2   3   4 318.387  17.778   1
  -2   3   5129991.0 2239.37   1
  -2   3   665180.40 1142.69   1
  -2   3   745471.20 804.245   1
  -2   3   8 2492.83 56.3497   1
  -2   3   9 5879.09 111.578   1
  -2   3  10 222.155 26.2512   1
  -2   3  1110059.90 179.523   1
  -2   3  1219000.90 333.304   1
  -2   3  1322582.60 397.744   1
  -2   3  14 2521.27 66.0552   1
  -2   3  15 2849.78 75.4323   1
  -2   3  16  28.717 55.0445   1
  -2   3  17 349.198 44.1163   1
  -2   4   111942.70 240.398   1
  -2   4   2 2783.05 64.3337   1
  -2   4   348188.70 861.201   1
  -2   4   4169729.0 2917.42   1
  -2   4   575766.80 1331.82   1
  -2   4   6 1139.44 35.2505   1
  -2   4   7 408.206 23.2253   1
  -2   4   8 3257.82 68.2994   1
  -2   4   9 8075.48  144.24   1
  -2   4  10 1554.22 44.8956   1
  -2   4  11 2137.73 57.4352   1
  -2   4  12 7716.37 151.218   1
  -2   4  13 1022.25 51.6199   1
  -2   4  14 1153.97 53.4906   1
  -2   4  15 2112.72 102.122   1
  -2   4  16  136.90  51.101   1
  -2   5   143698.80 800.531   1
  -2   5   2 1606.59 40.6908   1
  -2   5   3 592.756 24.1502   1
  -2   5   4 1784.83 44.6193   1
  -2   5   5 5484.88  108.91   1
  -2   5   6 45.5486 19.0721   1
  -2   5   7 6581.05 123.454   1
  -2   5   8 1744.73  46.578   1
  -2   5   9 6131.23 116.158   1
  -2   5  10 54.9136  31.016   1
  -2   5  11 917.578 48.0486   1
  -2   5  1211303.10 208.602   1
  -2   5  13 363.672 40.9005   1
  -2   5  14 128.405 37.2343   1
  -2   5  15  123.71 37.9024   1
  -2   5  16 1478.18 68.0147   1
  -2   6   113780.60 259.114   1
  -2   6   2 317.516 23.9228   1
  -2   6   3 897.446 32.2374   1
  -2   6   4 5691.75  115.72   1
  -2   6   5 9865.45 185.267   1
  -2   6   6 1438.64 40.2663   1
  -2   6   7 142.076 25.0793   1
  -2   6   855467.50 941.599   1
  -2   6   9 6496.42 128.047   1
  -2   6  10 514.341   41.92   1
  -2   6  11 2367.68 67.1133   1
  -2   6  12 988.848 50.3677   1
  -2   6  13 1149.83  56.845   1
  -2   6  14 265.291 36.6093   1
  -2   6  15  724.77  54.296   1
  -2   7   1 7571.54 147.061   1
  -2   7   2 33.6349 23.9608   1
  -2   7   3 9387.76  179.84   1
  -2   7   431900.10 553.485   1
  -2   7   5 906.686 33.6468   1
  -2   7   6 1797.67 50.7824   1
  -2   7   7 1659.49 47.6685   1
  -2   7   844640.00 758.645   1
  -2   7   9 6924.19 134.089   1
  -2   7  10 11.3746 44.4963   1
  -2   7  11 1595.67 49.8489   1
  -2   7  12 1851.40 55.5744   1
  -2   7  13 238.445 38.7554   1
  -2   7  14 54.2816 59.8826   1
  -2   7  15 960.626 60.3296   1
  -2   8   1 5025.13 98.2607   1
  -2   8   2 1426.55 44.4889   1
  -2   8   3 905.643 35.4873   1
  -2   8   4  661.29 34.1523   1
  -2   8   5 4144.65 85.2291   1
  -2   8   6 54.2571 29.7287   1
  -2   8   720268.30 347.427   1
  -2   8   815972.10 282.781   1
  -2   8   9 141.126 45.9704   1
  -2   8  10 668.997 39.2714   1
  -2   8  11 258.967 35.4472   1
  -2   8  12 243.899 38.8149   1
  -2   8  13 676.229 55.6114   1
  -2   8  14 769.959 46.0805   1
  -2   9   1 6018.98 118.116   1
  -2   9   2 8719.35 164.343   1
  -2   9   3 1449.39 50.5605   1
  -2   9   4 255.464 36.9539   1
  -2   9   5 300.071 33.3759   1
  -2   9   6 7711.26 147.606   1
  -2   9   7 7505.07 146.304   1
  -2   9   8  6.8979 44.4712   1
  -2   9   9 1306.90 52.5261   1
  -2   9  10 312.675 48.0815   1
  -2   9  11 1331.92 63.6713   1
  -2   9  12 1187.38 47.3468   1
  -2   9  13 590.027 51.0119   1
  -2  10   1 584.782 43.3642   1
  -2  10   2 3829.09 86.9653   1
  -2  10   3 4033.16  94.477   1
  -2  10   4 900.957 45.6894   1
  -2  10   5 5649.43 121.135   1
  -2  10   6 3486.68 76.7605   1
  -2  10   7 729.817 47.7858   1
  -2  10   8 378.519 42.7546   1
  -2  10   9 393.925 45.8063   1
  -2  10  10 5028.63 101.993   1
  -2  10  11 407.677 54.2147   1
  -2  10  12 -6.1963  46.313   1
  -2  11   1  484.33  37.985   1
  -2  11   2 809.593 47.6124   1
  -2  11   3 1049.54 50.0851   1
  -2  11   4  301.78 40.2451   1
  -2  11   5 884.553 40.6221   1
  -2  11   621753.60 373.908   1
  -2  11   7 -6.9505 41.7208   1
  -2  11   8 10.8348 46.4659   1
  -2  11   9 491.121 59.1263   1
  -2  11  10 165.593 48.5571   1
  -2  12   1-18.9097 45.2233   1
  -2  12   2  460.51 56.5018   1
  -2  12   3 2040.04 60.4717   1
  -2  12   4 80.6505  51.338   1
  -2  12   5 605.098 47.7361   1
  -2  12   6  8.7619 46.5337   1
  -2  12   7 1568.27  62.131   1
  -2  13   1 1655.11 57.4986   1
  -2  13   2 6374.52  125.05   1
  -2  13   3 130.734 49.9978   1
  -2  13   4 115.168 82.7243   1
  -2  13   5   93.48 49.2501   1
  -1   0   21103590.17797.80   1
  -1   0   4 2309.69 52.8545   1
  -1   0   6 8176.96 158.742   1
  -1   0   813200.40 239.885   1
  -1   0  10 67.6685 22.3992   1
  -1   0  1213874.60 244.853   1
  -1   0  14 1326.64 46.7739   1
  -1   0  16  882.57 74.1509   1
  -1   1   11192250.19185.40   1
  -1   1   2907378.014603.30   1
  -1   1   3 1282.82 33.1374   1
  -1   1   4164944.0 2787.67   1
  -1   1   5116515.0 1968.05   1
  -1   1   6 2382.57 54.8488   1
  -1   1   715583.50 284.851   1
  -1   1   828531.40 502.551   1
  -1   1   926699.70 466.652   1
  -1   1  1028202.80 475.947   1
  -1   1  11 310.105 29.4588   1
  -1   1  12 4822.68 101.535   1
  -1   1  13 4679.78 103.319   1
  -1   1  14 219.132 36.0716   1
  -1   1  15 650.665 47.3528   1
  -1   1  16 4091.75 104.252   1
  -1   1  17-41.7505 47.3994   1
  -1   2   1113580.0 1898.72   1
  -1   2   210719.20 206.448   1
  -1   2   313179.30 252.717   1
  -1   2   4 2112.34 50.2327   1
  -1   2   5 5154.04 105.432   1
  -1   2   625514.50 457.434   1
  -1   2   7 1188.96 32.5562   1
  -1   2   819325.70  343.81   1
  -1   2   955206.50 959.212   1
  -1   2  1034788.30 590.502   1
  -1   2  11 235.518 30.1243   1
  -1   2  1210462.50 190.672   1
  -1   2  13 3906.98 90.1176   1
  -1   2  14 784.874 46.1781   1
  -1   2  15 44.6487 56.3018   1
  -1   2  16 58.3488 52.3846   1
  -1   2  17 4053.86   88.74   1
  -1   3   180289.90 1391.80   1
  -1   3   2130716.0 2240.10   1
  -1   3   352079.40 936.318   1
  -1   3   449010.40 877.902   1
  -1   3   5 97.5855 14.8099   1
  -1   3   617023.10  311.32   1
  -1   3   7 6201.54 118.718   1
  -1   3   8 2521.22 56.9231   1
  -1   3   9 275.236 23.1883   1
  -1   3  10 19.3812 24.5742   1
  -1   3  1113145.90 229.976   1
  -1   3  1220999.90  360.91   1
  -1   3  13  7.7202 43.5869   1
  -1   3  14 211.758 38.9716   1
  -1   3  15 -5.0773 41.1555   1
  -1   3  16 219.617 41.5467   1
  -1   4   1 226.469 17.1055   1
  -1   4   228652.00 542.266   1
  -1   4   310629.20 209.388   1
  -1   4   4120269.0 2087.17   1
  -1   4   5 8376.19 164.451   1
  -1   4   6 8789.36 169.834   1
  -1   4   7 3206.49 69.7619   1
  -1   4   8 572.435 28.1109   1
  -1   4   9 5706.20 106.623   1
  -1   4  1013411.70 232.089   1
  -1   4  11 4854.23 98.0359   1
  -1   4  12 6769.74 134.682   1
  -1   4  13 484.727 40.1249   1
  -1   4  14 2639.56 68.9304   1
  -1   4  15 2951.80 72.8985   1
  -1   4  16 739.941 52.9361   1
  -1   5   114281.20 287.443   1
  -1   5   2 593.002 23.8753   1
  -1   5   393967.50 1686.53   1
  -1   5   427416.10 503.739   1
  -1   5   5 2683.90 59.5546   1
  -1   5   618984.60 340.468   1
  -1   5   765930.20 1128.96   1
  -1   5   8 1995.39 50.2855   1
  -1   5   9 579.804 34.3565   1
  -1   5  10 3391.77 77.5598   1
  -1   5  11 3895.87 94.9327   1
  -1   5  12 596.607 43.2928   1
  -1   5  13 128.155  38.156   1
  -1   5  14 792.157 57.6098   1
  -1   5  15 1372.47 69.4396   1
  -1   5  16  137.94   52.35   1
  -1   6   1  34.565 18.1026   1
  -1   6   2 2661.67 61.4157   1
  -1   6   3 9067.38 171.488   1
  -1   6   4 3528.46 72.7199   1
  -1   6   5 1664.80 43.0096   1
  -1   6   640757.50 686.936   1
  -1   6   713999.60 244.225   1
  -1   6   817889.60 304.569   1
  -1   6   9 94.0128 31.6605   1
  -1   6  10 4298.94 93.7631   1
  -1   6  11 9704.39 180.962   1
  -1   6  12  641.49 41.8466   1
  -1   6  13 443.333 42.7405   1
  -1   6  14 3767.63 85.7589   1
  -1   6  15 3032.31 78.6965   1
  -1   7   1 2499.70 62.8025   1
  -1   7   216495.00 302.061   1
  -1   7   3 1634.69 44.9798   1
  -1   7   413857.00 236.725   1
  -1   7   5 1346.35 39.5041   1
  -1   7   6 36.2188 24.8935   1
  -1   7   7 2228.81 56.1867   1
  -1   7   8 5394.01 110.382   1
  -1   7   9 110.177 38.5047   1
  -1   7  10 2409.26 70.5382   1
  -1   7  11 172.823  40.312   1
  -1   7  12  7.7433 50.0424   1
  -1   7  13 87.6334 45.6259   1
  -1   7  14 6301.81 137.773   1
  -1   8   1 3711.29 79.8318   1
  -1   8   2 4820.28 94.5438   1
  -1   8   311067.70  193.85   1
  -1   8   4 9558.95  170.46   1
  -1   8   5 6394.38 120.645   1
  -1   8   625504.00 437.296   1
  -1   8   7 3139.77 75.6459   1
  -1   8   8 593.782 45.0635   1
  -1   8   9 1037.90 50.5837   1
  -1   8  10 163.881 37.6372   1
  -1   8  11 2010.25 55.2389   1
  -1   8  12 1370.11 60.7964   1
  -1   8  13 2498.34 71.1567   1
  -1   8  14 4179.50 96.8933   1
  -1   9   1 774.875 41.1019   1
  -1   9   2 1207.55 44.7994   1
  -1   9   3 181.368 35.8108   1
  -1   9   4 2571.94 65.3834   1
  -1   9   511349.10  204.72   1
  -1   9   621476.90 376.566   1
  -1   9   7 6548.98 137.717   1
  -1   9   8 8285.35 152.811   1
  -1   9   9 1581.85 52.6918   1
  -1   9  10 1018.81 48.2311   1
  -1   9  11 89.2591 40.3736   1
  -1   9  12 827.317 44.2122   1
  -1   9  13 480.524 51.2098   1
  -1  10   1 41.4515 35.7943   1
  -1  10   2 288.689 41.9366   1
  -1  10   3 295.308 43.6397   1
  -1  10   413629.00 241.383   1
  -1  10   5 2945.62 83.5201   1
  -1  10   6 1152.86 62.3019   1
  -1  10   7 86.7559 41.0105   1
  -1  10   8 1160.19  55.045   1
  -1  10   9 440.418 47.9212   1
  -1  10  10 1025.57 54.8725   1
  -1  10  11 60.3051  42.102   1
  -1  11   1 7629.78 140.729   1
  -1  11   2 1785.66 58.1014   1
  -1  11   3  -5.903 35.4869   1
  -1  11   4 6286.96 120.329   1
  -1  11   5 1725.63 59.2052   1
  -1  11   6 5499.00 112.433   1
  -1  11   7  103.92 44.0071   1
  -1  11   8 546.001 50.1683   1
  -1  11   9 964.746 61.0715   1
  -1  11  10   -6.93   49.63   1
  -1  12   1 688.127 50.6463   1
  -1  12   2 1496.35 59.7718   1
  -1  12   3 247.291 55.0543   1
  -1  12   4 1631.34 55.3325   1
  -1  12   5 2815.39 75.1887   1
  -1  12   6 -2.4646 44.3594   1
  -1  12   7 232.243 72.9617   1
  -1  12   8   72.85   41.03   1
  -1  13   1 1571.96 56.8914   1
  -1  13   2 1145.41 48.2266   1
  -1  13   3 135.201 50.1309   1
  -1  13   4 63.9793 58.4606   1
  -1  13   5 1573.50   62.61   1
   0   0   2312302.0 5101.24   1
   0   0   449893.80 878.798   1
   0   0   6 3824.55 81.0485   1
   0   0   8153118.0 2621.03   1
   0   0  10 4276.75 86.1195   1
   0   0  1217140.40 297.703   1
   0   0  14 228.517 39.9562   1
   0   0  16  2.0702 43.5183   1
   0   1   1252429.0 4084.58   1
   0   1   2 4782.10 93.0513   1
   0   1   372446.50 1239.79   1
   0   1   418955.10 342.438   1
   0   1   5 873.739 27.4602   1
   0   1   6  98.205 14.6792   1
   0   1   714210.30 260.431   1
   0   1   897022.90 1677.98   1
   0   1   912238.70 213.631   1
   0   1  10 8809.70 158.117   1
   0   1  11 4722.41 96.8772   1
   0   1  12 192.787 34.0044   1
   0   1  13 24.7379 41.1459   1
   0   1  14 651.913  39.865   1
   0   1  15 142.313 42.3446   1
   0   1  16 6847.40 137.191   1
   0   2   0182682.0 2999.91   1
   0   2   112529.70  236.56   1
   0   2   2 2212.32 56.6584   1
   0   2   364541.20 1144.70   1
   0   2   4160955.0 2778.17   1
   0   2   545435.00 817.148   1
   0   2   6 7528.20 144.408   1
   0   2   713183.60 241.296   1
   0   2   8 294.545 22.7719   1
   0   2   9 5143.75 98.4834   1
   0   2  10  634.22 33.0724   1
   0   2  11 22.6777 30.7618   1
   0   2  12 1122.07 49.6454   1
   0   2  13  405.80 40.1595   1
   0   2  14 1591.36 54.1916   1
   0   2  15 4533.95 107.029   1
   0   2  16 3338.49 96.3719   1
   0   3   176827.60 1326.20   1
   0   3   217243.20 324.046   1
   0   3   3 2518.41 60.3688   1
   0   3   414635.90 268.727   1
   0   3   528759.20 516.932   1
   0   3   618995.90 344.767   1
   0   3   719612.10 343.927   1
   0   3   8 5005.60 97.5409   1
   0   3   9 1055.78 35.6865   1
   0   3  10 6506.31 121.117   1
   0   3  1114057.50 247.728   1
   0   3  12 6382.40 127.458   1
   0   3  13 6828.03 127.895   1
   0   3  14 340.901  39.371   1
   0   3  15  769.11   46.82   1
   0   3  16 73.4298 51.9705   1
   0   4   0 5403.00 138.804   1
   0   4   139473.90 727.361   1
   0   4   2160260.0 2736.42   1
   0   4   3121165.0 2085.60   1
   0   4   4 1460.70 37.2738   1
   0   4   533373.40  594.03   1
   0   4   6 5313.82 104.524   1
   0   4   7 2744.08 57.5238   1
   0   4   8 138.315  22.043   1
   0   4   9 2447.03 56.8132   1
   0   4  1053993.60 917.047   1
   0   4  1113784.20 244.418   1
   0   4  12 2216.67  66.569   1
   0   4  13 77.8056 44.5633   1
   0   4  14 155.967  39.821   1
   0   4  15 76.6676 43.8022   1
   0   4  16 524.905 100.498   1
   0   5   113773.60 268.989   1
   0   5   275233.80 1355.37   1
   0   5   318450.40 345.897   1
   0   5   4 3919.50 79.6197   1
   0   5   541957.40 743.871   1
   0   5   616314.00 289.226   1
   0   5   7 2180.43 53.2298   1
   0   5   8 230.696 26.5255   1
   0   5   9 7959.04 146.132   1
   0   5  10 778.545 41.2101   1
   0   5  11 63.7095 40.9983   1
   0   5  12 595.666 46.3867   1
   0   5  13 5999.28 125.549   1
   0   5  14 415.295 40.5312   1
   0   5  15 118.239 66.5704   1
   0   6   0 2649.98 63.0223   1
   0   6   1 410.701 22.7069   1
   0   6   224404.50 452.896   1
   0   6   3 578.891 26.0441   1
   0   6   4 1641.56 41.2111   1
   0   6   5 277.581 22.6679   1
   0   6   695674.80 1624.80   1
   0   6   7 1346.65 41.3323   1
   0   6   8 3567.72 78.2296   1
   0   6   9 2290.20 61.0455   1
   0   6  10 655.497 41.8041   1
   0   6  11 205.592 34.2991   1
   0   6  12 1401.39 54.8385   1
   0   6  13 1118.73 47.3636   1
   0   6  14 5895.57 127.468   1
   0   6  15  147.78   51.67   1
   0   7   1 2987.68 68.6671   1
   0   7   249021.80 862.956   1
   0   7   3 3358.86 71.4006   1
   0   7   4 2366.22 53.3029   1
   0   7   5 1542.92 43.8009   1
   0   7   6 110.801 28.2437   1
   0   7   7 312.813 33.6599   1
   0   7   8 519.673 43.2759   1
   0   7   9 3237.95 80.4143   1
   0   7  10 9766.13 183.736   1
   0   7  11 755.545 40.3009   1
   0   7  12 210.779 34.9377   1
   0   7  13-10.1144 53.4119   1
   0   7  14 5448.95 111.476   1
   0   8   0 6708.93 123.823   1
   0   8   115579.30 267.351   1
   0   8   2 2695.60   62.14   1
   0   8   3 58.6964 24.4601   1
   0   8   4 346.263 29.2668   1
   0   8   5 5331.93 105.793   1
   0   8   619053.00 328.822   1
   0   8   7 5895.24 120.993   1
   0   8   8 646.124 49.3468   1
   0   8   9 3612.94 86.3042   1
   0   8  10 1708.51  55.244   1
   0   8  11 860.385 47.9851   1
   0   8  12 2165.70   84.81   1
   0   8  13 3735.66 82.9665   1
   0   9   1 689.501 36.8408   1
   0   9   2 4864.99 98.5663   1
   0   9   311187.90 202.425   1
   0   9   4 5794.04 114.549   1
   0   9   520088.70 349.498   1
   0   9   6 109.976 51.7012   1
   0   9   7 776.839 48.8105   1
   0   9   8 431.348 40.0385   1
   0   9   9 236.972 40.7164   1
   0   9  10 27.4438 34.1915   1
   0   9  11 353.101 51.2295   1
   0   9  12 3414.79 141.958   1
   0  10   0 527.055  37.012   1
   0  10   1 2065.68 65.5146   1
   0  10   2  759.94 48.3467   1
   0  10   3 9868.37  185.85   1
   0  10   436450.00 672.214   1
   0  10   5 2555.07 66.0866   1
   0  10   6 347.607 37.9443   1
   0  10   7 425.641 46.8615   1
   0  10   8 1960.18 66.8697   1
   0  10   9 841.579  44.171   1
   0  10  10 1011.78 48.2503   1
   0  10  11 1718.80 81.7211   1
   0  11   1 1948.70 58.6471   1
   0  11   2 24.8354 35.9901   1
   0  11   3 1012.77 45.7042   1
   0  11   4 4719.37 96.7421   1
   0  11   5 30.4361 35.3161   1
   0  11   6-30.7437 45.3212   1
   0  11   7 2148.02 63.6344   1
   0  11   8 644.975 43.1189   1
   0  11   9 100.058 53.0652   1
   0  11  10 565.504 47.6828   1
   0  12   0 5198.29  113.67   1
   0  12   1 359.158 43.0792   1
   0  12   2 151.376 48.7297   1
   0  12   3 384.951 43.4667   1
   0  12   4 4974.68 101.738   1
   0  12   5  14.197   52.12   1
   0  12   6  298.48   44.36   1
   0  12   7  251.93  53.047   1
   0  12   8 216.477 46.9301   1
   0  13   1 187.313 35.8313   1
   0  13   2 250.532 45.2052   1
   0  13   3 1406.61 51.6776   1
   0  13   4 281.176 57.9522   1
   0  13   5 666.638 42.3753   1
   1   0   0583352.0 9394.04   1
   1   0   2 56.9682  9.2427   1
   1   0   429283.20  515.63   1
   1   0   6282815.0 4718.02   1
   1   0   8 2304.64 53.9514   1
   1   0  10 6236.52 118.004   1
   1   0  12  374.37 45.0419   1
   1   0  1410157.70 188.107   1
   1   0  16 173.719 47.7894   1
   1   1   018816.00 343.579   1
   1   1   189949.70 1631.23   1
   1   1   222648.80 413.134   1
   1   1   3222190.0 3659.77   1
   1   1   412213.00 235.966   1
   1   1   5 3763.53  78.643   1
   1   1   6 43.1035 16.1662   1
   1   1   790239.70 1571.21   1
   1   1   816089.40 278.204   1
   1   1   9 269.474 26.1197   1
   1   1  1011780.10 206.641   1
   1   1  11 9183.03 167.583   1
   1   1  12 58.1243  39.818   1
   1   1  13 507.927 39.2334   1
   1   1  14 9686.75 177.495   1
   1   1  15 3549.86 91.0039   1
   1   1  16  1.3405  38.028   1
   1   2   0190806.0 3131.23   1
   1   2   180882.80 1367.63   1
   1   2   2249714.0 4091.18   1
   1   2   3 7082.73 145.977   1
   1   2   428478.90 510.227   1
   1   2   5 8641.24 163.737   1
   1   2   623248.10 411.468   1
   1   2   7 7025.00 133.809   1
   1   2   8 1977.33 49.0163   1
   1   2   9 8480.02 150.886   1
   1   2  10 4360.80 91.4288   1
   1   2  11 3231.75 75.6365   1
   1   2  12 395.535 42.0225   1
   1   2  13 1249.86 53.9597   1
   1   2  14 628.934 48.4948   1
   1   2  15 4122.13 89.0205   1
   1   2  16 1329.93 61.7081   1
   1   3   0174123.0 2906.85   1
   1   3   1 358.548 18.9883   1
   1   3   2 349.941 21.6148   1
   1   3   3 2252.27 56.6116   1
   1   3   4 3322.99 69.5563   1
   1   3   5 4392.65 91.9755   1
   1   3   6 9765.89 186.713   1
   1   3   712298.90 221.438   1
   1   3   816735.00 290.817   1
   1   3   9 8870.65 156.883   1
   1   3  1013484.00 234.417   1
   1   3  11 4071.95  89.155   1
   1   3  12 1639.09 56.7947   1
   1   3  13 697.434 42.2812   1
   1   3  14 92.9861 47.2118   1
   1   3  15 48.5743 59.3565   1
   1   3  16  358.29   49.49   1
   1   4   013455.70 274.044   1
   1   4   123216.50  436.26   1
   1   4   212741.60  250.78   1
   1   4   312268.80 238.948   1
   1   4   434307.30 617.066   1
   1   4   5 311.406 20.0246   1
   1   4   6 38.7582 20.0514   1
   1   4   7 5873.29 113.215   1
   1   4   828577.00 477.537   1
   1   4   925198.70 422.418   1
   1   4  10 7545.90 141.053   1
   1   4  11 783.442 43.5438   1
   1   4  12 183.936 34.6009   1
   1   4  13 1038.18 46.3673   1
   1   4  14 345.686 55.6584   1
   1   4  15 1000.62 56.0368   1
   1   5   012533.80 249.052   1
   1   5   1150715.0 2610.30   1
   1   5   259330.80 1057.68   1
   1   5   3 802.396 26.5316   1
   1   5   487217.30 1531.72   1
   1   5   580625.10 1404.20   1
   1   5   6 25.4445 24.6709   1
   1   5   7 3027.58 65.5513   1
   1   5   8 5155.22 100.938   1
   1   5   923048.40 389.624   1
   1   5  10 1401.57  48.903   1
   1   5  11 148.614  41.631   1
   1   5  12 3749.62 83.0169   1
   1   5  13 6616.83  128.76   1
   1   5  14 79.6737  41.661   1
   1   5  15-71.6149 36.4218   1
   1   6   047740.10 849.793   1
   1   6   1 4338.33 92.1006   1
   1   6   2 2177.09 52.0222   1
   1   6   3 158.197 20.1502   1
   1   6   423985.10 425.112   1
   1   6   5 794.738 31.0356   1
   1   6   6 1387.59 39.7289   1
   1   6   7 213.442 30.7337   1
   1   6   8 867.095 40.8021   1
   1   6   9 2379.01 65.9578   1
   1   6  10 880.069 54.6991   1
   1   6  11 174.928 36.2185   1
   1   6  1217557.70 319.846   1
   1   6  13 1659.84 57.0669   1
   1   6  14 -7.8568 46.1346   1
   1   7   0 6847.71 135.232   1
   1   7   1 1499.89 44.3666   1
   1   7   212073.00 221.099   1
   1   7   3 4559.88 89.7088   1
   1   7   424700.10 413.672   1
   1   7   5 62.8616 26.7445   1
   1   7   6 1200.49 42.9752   1
   1   7   7 3032.12 70.8641   1
   1   7   815690.80  275.22   1
   1   7   9 125.969 42.7036   1
   1   7  10 179.754 32.9661   1
   1   7  11 461.611 41.2254   1
   1   7  12 347.078  47.943   1
   1   7  13  334.36 65.5637   1
   1   7  14 102.572 37.6299   1
   1   8   014006.10 241.287   1
   1   8   1 516.798 31.5965   1
   1   8   2 149.366 25.9933   1
   1   8   3  90.158 26.9495   1
   1   8   4 2667.71 63.5509   1
   1   8   5 4427.21 92.2982   1
   1   8   6 5066.44 104.544   1
   1   8   7 701.146 52.3509   1
   1   8   8 1014.81 50.7502   1
   1   8   9 1685.94 53.0639   1
   1   8  10 1434.22 67.0137   1
   1   8  11 1918.58  62.971   1
   1   8  12 6574.99 127.692   1
   1   8  13-49.4962 54.4398   1
   1   9   0 6109.60 119.841   1
   1   9   110182.60 183.592   1
   1   9   224408.40 425.479   1
   1   9   325497.00 434.077   1
   1   9   421397.80 373.044   1
   1   9   5 2292.74 69.7362   1
   1   9   6 4879.70 110.113   1
   1   9   7 277.398 35.0329   1
   1   9   8 254.297 39.7658   1
   1   9   9 499.418 45.9525   1
   1   9  10-13.6336 43.5851   1
   1   9  11 6022.23 121.078   1
   1   9  12 1570.80 73.0894   1
   1  10   0 80.0148 35.0318   1
   1  10   1 2811.25 73.8004   1
   1  10   227133.40 486.292   1
   1  10   3 1891.45 59.4947   1
   1  10   4 6462.21 136.225   1
   1  10   5  23.034 32.3655   1
   1  10   6-16.7709 34.0459   1
   1  10   7 770.627 45.6275   1
   1  10   8 214.057 43.0883   1
   1  10   9 1750.32 54.1185   1
   1  10  10 7706.51 166.023   1
   1  10  11-18.9521 35.8616   1
   1  11   0 32.4312 33.9449   1
   1  11   1 47.9074 36.7247   1
   1  11   2 389.216 40.6757   1
   1  11   3 2053.60 57.5895   1
   1  11   4 56.0291 42.5459   1
   1  11   5-15.2906 40.8951   1
   1  11   6 26.9372  37.045   1
   1  11   7 3292.73 77.4926   1
   1  11   8 261.869 44.6973   1
   1  11   9 101.273 46.6899   1
   1  12   0 1559.29 56.9849   1
   1  12   1 114.837 44.2053   1
   1  12   2 4457.24 92.4122   1
   1  12   3-22.4824 38.0695   1
   1  12   4 1393.98 50.8084   1
   1  12   5 254.944 59.5685   1
   1  12   6 2655.78 107.383   1
   1  12   7 440.208 40.0029   1
   1  13   0 556.284 41.2757   1
   1  13   1 341.448 50.7543   1
   1  13   2 671.537 49.2315   1
   1  13   3 3280.21 78.2025   1
   1  13   4 765.023 60.1221   1
   2   0   0184586.0 3019.63   1
   2   0   248999.40 862.819   1
   2   0   4 5616.07 114.313   1
   2   0   6314175.0 5244.85   1
   2   0   819413.10 325.422   1
   2   0  10 3466.87 76.9122   1
   2   0  12 4859.12 107.716   1
   2   0  14 8257.14 182.775   1
   2   0  16  174.38   85.30   1
   2   1   011989.10 219.993   1
   2   1   1148779.0 2481.64   1
   2   1   2128954.0 2225.00   1
   2   1   3 1088.49  31.971   1
   2   1   424106.30 434.344   1
   2   1   5103341.0 1791.75   1
   2   1   6 2028.05 49.0347   1
   2   1   7 137.492 21.3454   1
   2   1   8 4463.42 87.7829   1
   2   1   916377.30 279.323   1
   2   1  10 372.387 34.1221   1
   2   1  11 724.323 42.6989   1
   2   1  12 32.3666 38.3359   1
   2   1  13 9415.90 179.884   1
   2   1  14 7400.63 147.372   1
   2   1  15 63.1043 44.5189   1
   2   2   032640.20 592.813   1
   2   2   176035.30 1313.45   1
   2   2   2107035.0 1894.06   1
   2   2   356391.70 1002.62   1
   2   2   4 1378.43 35.7807   1
   2   2   5 3895.38 82.3636   1
   2   2   613236.30 243.944   1
   2   2   7 4420.04 89.8041   1
   2   2   8 8045.90 143.124   1
   2   2   9 828.067 35.6346   1
   2   2  1012865.40 225.074   1
   2   2  11 3969.89 89.2723   1
   2   2  12 4549.25 101.502   1
   2   2  13 2970.58  74.294   1
   2   2  14 756.561 51.0705   1
   2   2  15 72.8438 55.1688   1
   2   3   042740.60 789.364   1
   2   3   170815.50 1270.19   1
   2   3   224230.60 448.949   1
   2   3   323956.60 445.848   1
   2   3   418949.00 355.535   1
   2   3   519995.40 369.434   1
   2   3   610908.20 206.303   1
   2   3   7 3192.43 67.2172   1
   2   3   8 134.357 23.9098   1
   2   3   9 320.606  31.773   1
   2   3  10 1471.54  46.471   1
   2   3  11 452.257 45.5364   1
   2   3  12 3431.57  78.884   1
   2   3  13 3118.24 74.3427   1
   2   3  14 1517.27  53.275   1
   2   3  15 514.509 48.4327   1
   2   4   0 3194.06 73.8287   1
   2   4   116040.60 305.199   1
   2   4   223975.70 450.469   1
   2   4   393571.40 1606.80   1
   2   4   451077.50  897.47   1
   2   4   510607.20 200.046   1
   2   4   6  554.09 26.5365   1
   2   4   7 153.566 23.1878   1
   2   4   830722.90 515.453   1
   2   4   9 8730.88 159.003   1
   2   4  10  162.09 33.1357   1
   2   4  11 3813.34 89.0771   1
   2   4  12 1330.00 47.5517   1
   2   4  13-11.7267 36.9775   1
   2   4  14 821.847  60.066   1
   2   4  15 362.371 45.8412   1
   2   5   067779.30 1204.15   1
   2   5   1 6549.67 132.217   1
   2   5   217522.20 329.846   1
   2   5   357007.80 1001.54   1
   2   5   413509.80 250.729   1
   2   5   5 2345.74 53.0111   1
   2   5   6 1018.04  34.944   1
   2   5   738264.70 635.351   1
   2   5   828302.30 476.313   1
   2   5   9  8.7987 35.3505   1
   2   5  1012026.80 216.725   1
   2   5  1118326.30 319.803   1
   2   5  12 378.738 44.3014   1
   2   5  13 357.636 97.2944   1
   2   5  14  2.2935 43.8561   1
   2   6   0136873.0 2364.64   1
   2   6   1 731.729 27.0847   1
   2   6   2 7251.70 132.399   1
   2   6   3 2686.76 59.3944   1
   2   6   4 9459.94 164.782   1
   2   6   5   8.601 22.5078   1
   2   6   6 109.379  28.707   1
   2   6   7 250.767 30.7534   1
   2   6   8 6615.49 129.169   1
   2   6   9 300.825 42.3682   1
   2   6  10 1028.37 47.1985   1
   2   6  11 221.814 40.7013   1
   2   6  12 6678.47 134.714   1
   2   6  13   5.505 50.6124   1
   2   6  14  243.94   40.90   1
   2   7   0 240.897 24.3277   1
   2   7   1 307.276 28.3956   1
   2   7   2 2161.85 49.7095   1
   2   7   3 1530.40 42.9038   1
   2   7   428129.80 477.823   1
   2   7   5 4200.85 86.5445   1
   2   7   6 2706.03  65.638   1
   2   7   7 20.8405 40.3715   1
   2   7   811663.00 213.193   1
   2   7   9 1306.64 51.5903   1
   2   7  10 3078.77 74.1702   1
   2   7  11 338.275 44.6704   1
   2   7  12 17.6151 38.9815   1
   2   7  13 202.637 56.4471   1
   2   8   034749.10 586.903   1
   2   8   112991.40 225.072   1
   2   8   2 4260.39 85.5634   1
   2   8   3 2045.25  53.807   1
   2   8   4 5056.38 100.536   1
   2   8   5 1871.42 54.3704   1
   2   8   6 3546.40 83.3414   1
   2   8   7 6911.15  136.35   1
   2   8   8 174.096 35.8592   1
   2   8   9  262.20 35.4572   1
   2   8  10  426.99 40.2941   1
   2   8  11 250.744 41.9072   1
   2   8  12 1871.36 60.8358   1
   2   9   014422.00 254.273   1
   2   9   122889.10 389.565   1
   2   9   2 225.951 35.5277   1
   2   9   3 3840.02 86.7784   1
   2   9   4 30.5645  39.723   1
   2   9   5 174.928 54.4321   1
   2   9   6 1625.98 60.7647   1
   2   9   7 1377.60 50.8048   1
   2   9   8 6239.24 120.083   1
   2   9   9 6565.33 125.282   1
   2   9  10 5340.34 133.003   1
   2   9  11 2718.18 81.4269   1
   2  10   0 123.254 39.7325   1
   2  10   1  449.27 47.8362   1
   2  10   234598.90 593.914   1
   2  10   3 7614.61 150.535   1
   2  10   4 161.663 36.5346   1
   2  10   5 1443.02 51.8056   1
   2  10   6 381.854 48.2516   1
   2  10   7-23.9854 44.2635   1
   2  10   8 3351.38 77.0625   1
   2  10   9 496.101 41.7476   1
   2  10  10 5713.10 138.412   1
   2  11   0 617.856 44.0591   1
   2  11   1 834.794 44.3571   1
   2  11   2 7967.40 147.609   1
   2  11   3 22.6442 39.2675   1
   2  11   4 878.988 42.2913   1
   2  11   5 3810.93  88.467   1
   2  11   6 141.882 48.3312   1
   2  11   7 195.762 41.4999   1
   2  11   8-58.4772 62.0258   1
   2  11   9 836.492 56.8277   1
   2  12   0 86.2547 41.4314   1
   2  12   1 1053.37   47.76   1
   2  12   2 4631.63 99.6006   1
   2  12   3  119.83 35.1314   1
   2  12   4 700.658 80.4098   1
   2  12   5 273.412 50.9878   1
   2  12   6 1601.70 63.0762   1
   2  12   7   96.81   66.88   1
   2  13   0 433.456  41.986   1
   2  13   1 2205.53 78.6266   1
   2  13   2 48.5595 37.7772   1
   2  13   3  2.3256 37.3151   1
   3   0   0349008.0 5684.13   1
   3   0   211814.50 229.197   1
   3   0   4309017.0 5146.46   1
   3   0   6 3830.83 80.2949   1
   3   0   8 8943.49 159.853   1
   3   0  10 2415.86  63.352   1
   3   0  1261206.30 1086.34   1
   3   0  14 1414.63 58.6228   1
   3   1   027573.00 497.082   1
   3   1   1103547.0 1779.50   1
   3   1   231438.70 565.513   1
   3   1   312692.20 240.941   1
   3   1   4135148.0 2329.79   1
   3   1   532691.80 577.433   1
   3   1   6 3220.32 70.5178   1
   3   1   7 182.843 22.3882   1
   3   1   8 11.1873 22.9587   1
   3   1   9 7085.75  131.04   1
   3   1  10 96.4718 39.8141   1
   3   1  11 2513.12 72.7346   1
   3   1  12  294.12 44.5289   1
   3   1  13 4170.16 92.8541   1
   3   1  14 26.9685 50.8709   1
   3   1  15  147.85 35.7958   1
   3   2   073255.50 1262.03   1
   3   2   1 159.173 14.1836   1
   3   2   2 71.5713 13.3011   1
   3   2   3 7515.52 152.161   1
   3   2   4  43.932 15.9636   1
   3   2   510827.40 203.404   1
   3   2   6 4961.90 101.339   1
   3   2   7 8816.79 160.748   1
   3   2   831306.20 527.841   1
   3   2   9 5988.48  113.98   1
   3   2  10 58.0811  36.107   1
   3   2  11 132.879 46.7933   1
   3   2  12 1950.84 55.5888   1
   3   2  13  87.782 35.0787   1
   3   2  14 472.181 50.5822   1
   3   2  15 464.438  45.836   1
   3   3   057233.50 1010.54   1
   3   3   150924.30 906.597   1
   3   3   211564.00 221.779   1
   3   3   3 7986.12 155.173   1
   3   3   411570.90 220.145   1
   3   3   513463.20 250.967   1
   3   3   624955.20 447.074   1
   3   3   7 6015.27 112.945   1
   3   3   8 42.2453 25.5644   1
   3   3   9 44.4677 30.2665   1
   3   3  10 1872.24 55.4345   1
   3   3  11 4368.36 95.2062   1
   3   3  12-20.3104 41.3676   1
   3   3  13 867.461  50.081   1
   3   3  14 596.254 76.3257   1
   3   3  15  434.70   39.72   1
   3   4   0 6262.02 130.869   1
   3   4   155592.50 996.984   1
   3   4   2165682.0 2849.54   1
   3   4   3 2077.57 52.5524   1
   3   4   4 186.332 20.1939   1
   3   4   5 2668.06 61.7263   1
   3   4   6 6171.33 116.944   1
   3   4   716357.10 277.267   1
   3   4   8 1882.13 51.8442   1
   3   4   917397.10 300.643   1
   3   4  1012481.70 225.113   1
   3   4  11 1339.17 47.9494   1
   3   4  12 115.521 36.0391   1
   3   4  13 964.363 51.8871   1
   3   4  14 5479.85 108.743   1
   3   5   0 6491.54 127.514   1
   3   5   1  566.03 22.8733   1
   3   5   217521.90 318.495   1
   3   5   327239.50 484.142   1
   3   5   4 148.079 21.4246   1
   3   5   5 25.8249 25.1111   1
   3   5   613765.90 235.121   1
   3   5   732579.10 543.468   1
   3   5   8 440.167 35.7886   1
   3   5   9 1395.20 53.9255   1
   3   5  1011180.80 215.328   1
   3   5  11 4226.94  97.883   1
   3   5  12 144.823 43.7408   1
   3   5  13 427.198 46.9893   1
   3   5  14 1587.95 54.5782   1
   3   6   0 2400.44 55.5888   1
   3   6   1 498.756   24.44   1
   3   6   2 722.392 28.4982   1
   3   6   3 6856.15 125.625   1
   3   6   4 3372.53 69.8739   1
   3   6   5 641.036 34.2967   1
   3   6   655557.20 933.102   1
   3   6   7 107.544 40.6298   1
   3   6   8 1036.86 45.8789   1
   3   6   9 49.8242 38.9379   1
   3   6  10 8684.15 157.548   1
   3   6  11 -0.2344  35.415   1
   3   6  12 206.676 45.2656   1
   3   6  13 147.936 44.4055   1
   3   7   0 1473.34 44.4352   1
   3   7   1 1275.80 38.0741   1
   3   7   234932.70 600.011   1
   3   7   3 5436.54  105.05   1
   3   7   4 963.162 40.7943   1
   3   7   5  427.33 35.2404   1
   3   7   6 2978.81 71.0632   1
   3   7   7 407.811 39.7117   1
   3   7   8 89.3325 38.0147   1
   3   7   9 1209.18 51.0106   1
   3   7  10 5759.42 112.529   1
   3   7  11  290.49 39.7344   1
   3   7  12 64.5796 48.2418   1
   3   7  13   94.47   39.63   1
   3   8   010420.40 183.929   1
   3   8   1 6077.97 114.537   1
   3   8   2 5390.89 104.861   1
   3   8   3 6040.82 117.116   1
   3   8   4 3235.73 75.4842   1
   3   8   5 6915.50 135.777   1
   3   8   6 8392.98 163.866   1
   3   8   7 1287.86  56.653   1
   3   8   8 196.952 36.0064   1
   3   8   9 98.0958 33.0318   1
   3   8  10 1744.94 56.5424   1
   3   8  11 1055.36  57.185   1
   3   8  12 546.065 61.9176   1
   3   9   028127.30 476.805   1
   3   9   1 2016.25 57.4895   1
   3   9   2 3092.95 73.0585   1
   3   9   3 239.771 41.6143   1
   3   9   4 33.6592 44.8436   1
   3   9   5 1668.79 67.2488   1
   3   9   6-19.9752 34.1366   1
   3   9   7 6372.98 127.718   1
   3   9   8 2454.92 66.4568   1
   3   9   9 5304.91  114.68   1
   3   9  10 1902.04 58.1579   1
   3   9  11 52.4669 42.5265   1
   3  10   0 5318.29 110.496   1
   3  10   111627.20 214.174   1
   3  10   2 3461.00 82.7332   1
   3  10   3 1590.40 50.6129   1
   3  10   4 814.089 43.7334   1
   3  10   5 349.552 58.2942   1
   3  10   6 13.2251 44.2518   1
   3  10   7 2056.34 70.0705   1
   3  10   813722.20 277.711   1
   3  10   9 2770.17 84.4407   1
   3  11   019896.30 344.337   1
   3  11   1 2531.69 64.4337   1
   3  11   2 585.007 43.2997   1
   3  11   3 63.1691  37.439   1
   3  11   4 848.957 53.6962   1
   3  11   5 2612.64  66.832   1
   3  11   6 29.2114 41.5636   1
   3  11   7-31.1945 47.2689   1
   3  11   8  784.22 51.7997   1
   3  12   0 162.723 41.3325   1
   3  12   1 2179.50 64.4173   1
   3  12   2 521.376 59.4559   1
   3  12   3 233.108 45.2402   1
   3  12   4 1718.30 56.8892   1
   3  12   5  236.84 47.7834   1
   3  12   6 13.5237 43.1099   1
   3  13   0 856.451 50.7775   1
   3  13   1 1236.94  49.194   1
   3  13   2 74.9663 36.9308   1
   3  13   3 223.507 48.3053   1
   4   0   0231746.0 3839.96   1
   4   0   2 91.1743 12.9976   1
   4   0   450708.50 896.415   1
   4   0   6 770.482 31.0165   1
   4   0   8 1345.85 43.1668   1
   4   0  1020690.40 363.058   1
   4   0  12 7837.86 145.753   1
   4   0  14 20.4545 41.5586   1
   4   1   064579.50 1126.70   1
   4   1   1 181.992   16.25   1
   4   1   296619.90 1709.31   1
   4   1   387197.80 1510.67   1
   4   1   431376.00 559.281   1
   4   1   516867.60 307.314   1
   4   1   6 1560.59 42.1347   1
   4   1   728688.30 477.951   1
   4   1   8 9237.98 165.088   1
   4   1   9 99.5851 36.3378   1
   4   1  1011593.40  209.66   1
   4   1  1118382.80 319.651   1
   4   1  12 856.314 50.7739   1
   4   1  13 497.056 45.5371   1
   4   1  14 573.375 59.5481   1
   4   2   032333.90 589.273   1
   4   2   1  301.50 16.0861   1
   4   2   251009.50 905.913   1
   4   2   379054.90 1369.37   1
   4   2   423319.50 422.316   1
   4   2   5 1006.46 31.9809   1
   4   2   617909.70 318.935   1
   4   2   7 499.317 28.4694   1
   4   2   8 1879.03 53.0555   1
   4   2   9 1478.42 50.2955   1
   4   2  10 101.107 39.0898   1
   4   2  11 1565.29 54.0174   1
   4   2  12 1119.25 48.4449   1
   4   2  13 906.416 46.7732   1
   4   2  14 2057.88 65.0021   1
   4   3   099599.50 1741.69   1
   4   3   192017.00 1616.04   1
   4   3   2 1520.63 41.1637   1
   4   3   3 89.1905 16.5542   1
   4   3   4 4568.09 94.0609   1
   4   3   5 1281.39 37.8356   1
   4   3   6 6126.11 115.637   1
   4   3   7 881.766 34.6232   1
   4   3   8 4380.07 90.0121   1
   4   3   9 6747.07 129.597   1
   4   3  10 5185.15 107.482   1
   4   3  11 3181.65 82.6399   1
   4   3  12 4381.14  93.064   1
   4   3  13 105.087 42.2561   1
   4   3  14 169.444 51.0425   1
   4   4   057545.90 1021.74   1
   4   4   134037.90 622.361   1
   4   4   234213.10 622.557   1
   4   4   318115.40  339.70   1
   4   4   4 590.183  27.376   1
   4   4   5 3485.01 72.5761   1
   4   4   6 34.0653 26.0805   1
   4   4   7 704.808 34.1191   1
   4   4   820783.00 355.509   1
   4   4   9 4388.57 95.6438   1
   4   4  10 3075.06 71.9506   1
   4   4  11 290.158 37.3998   1
   4   4  12 246.532 43.5535   1
   4   4  13 562.498 45.3861   1
   4   4  14 1485.83   47.84   1
   4   5   0  3.5154  16.395   1
   4   5   115570.90 291.184   1
   4   5   2 6557.48 132.218   1
   4   5   3 2916.40 63.5517   1
   4   5   4 1584.99 42.2845   1
   4   5   555230.60 915.752   1
   4   5   616028.50 278.567   1
   4   5   7 177.644 34.4014   1
   4   5   812866.00 225.874   1
   4   5   916338.80 291.775   1
   4   5  10  5.4301 39.4804   1
   4   5  11 1197.22 50.6623   1
   4   5  12 703.397 53.1653   1
   4   5  13 7559.03 165.776   1
   4   6   010662.70 197.247   1
   4   6   128828.50 508.408   1
   4   6   2 6759.74 124.713   1
   4   6   3 211.285  25.865   1
   4   6   421681.30  363.91   1
   4   6   5 9800.42  175.96   1
   4   6   620299.30 345.383   1
   4   6   7 1408.61 48.5469   1
   4   6   8  662.66 46.5322   1
   4   6   9 1529.30  47.745   1
   4   6  10 92.4202 53.1203   1
   4   6  11 64.7949 40.9705   1
   4   6  12 2086.41 64.2113   1
   4   6  13   15.07  131.85   1
   4   7   0  8.6813 21.8079   1
   4   7   1 17.4579 22.2232   1
   4   7   212358.50  213.37   1
   4   7   3 871.683 38.1204   1
   4   7   4 853.175 40.0312   1
   4   7   5 4054.82 89.6898   1
   4   7   6 244.671 41.5309   1
   4   7   7 16.8381 45.4616   1
   4   7   8 5429.07 106.256   1
   4   7   9 63.9365 36.0711   1
   4   7  10 1918.10 59.2018   1
   4   7  11 312.422 44.5314   1
   4   7  12  870.82 59.3054   1
   4   8   010218.90 181.166   1
   4   8   1 4838.28  96.659   1
   4   8   2 552.911 34.5691   1
   4   8   3  804.68 39.4413   1
   4   8   4 1510.41 52.4543   1
   4   8   5 110.536 39.7864   1
   4   8   610534.10 195.045   1
   4   8   7 5039.05 106.009   1
   4   8   8 1706.58 57.1329   1
   4   8   9 847.435 50.7234   1
   4   8  10 1334.11 49.5125   1
   4   8  11 70.7052 49.5822   1
   4   9   0 1951.28 57.1665   1
   4   9   1 536.479 37.8114   1
   4   9   2 452.515 46.9938   1
   4   9   3 2457.21 74.3092   1
   4   9   4 6534.01 140.662   1
   4   9   5 6357.48 125.734   1
   4   9   614826.30 271.906   1
   4   9   7 4214.79 89.7483   1
   4   9   8 1974.47 60.7111   1
   4   9   9 443.185 53.8664   1
   4   9  10 238.219 77.7408   1
   4  10   0 3427.69 82.4674   1
   4  10   1 1084.84 47.5663   1
   4  10   2 929.055 45.9254   1
   4  10   3 1078.92 51.4098   1
   4  10   4 1615.24 51.7322   1
   4  10   5 54.2342 38.8899   1
   4  10   6 1103.10 54.1188   1
   4  10   7 1046.70 63.7602   1
   4  10   8 5124.74 109.203   1
   4  10   9 299.592 95.3085   1
   4  11   019139.60 339.701   1
   4  11   1  146.47 33.9541   1
   4  11   2 2234.90 67.2346   1
   4  11   3 1892.13 71.9192   1
   4  11   4 90.2454 36.4912   1
   4  11   5 32.9184 35.7634   1
   4  11   6 2099.36 62.1175   1
   4  11   7 1084.95 53.7932   1
   4  12   0 39.9218 40.3036   1
   4  12   1 97.1497 41.4782   1
   4  12   2 135.951  47.254   1
   4  12   3 2683.04  71.719   1
   4  12   4  5.0856 43.6492   1
   4  12   5 -2.4476 41.2511   1
   4  13   0 302.737 60.8146   1
   4  13   1  124.85   55.15   1
   5   0   0 5951.58 124.255   1
   5   0   2 7323.54 147.372   1
   5   0   4 5598.67 110.147   1
   5   0   645740.90 755.912   1
   5   0   8 2043.62 55.4649   1
   5   0  1043352.30 727.562   1
   5   0  12 2583.30 72.0582   1
   5   0  14 1535.00 65.8676   1
   5   1   0 4512.70 95.8355   1
   5   1   117292.10 329.133   1
   5   1   2170816.0 2983.06   1
   5   1   3 2123.10 48.4942   1
   5   1   4 4922.55 100.295   1
   5   1   5 6333.46 122.029   1
   5   1   6 3296.80 70.0983   1
   5   1   7 2094.10 54.6398   1
   5   1   8 586.162 35.5677   1
   5   1   911319.80 211.609   1
   5   1  1012341.70 224.048   1
   5   1  11  -7.721 45.0341   1
   5   1  12 304.534 44.4896   1
   5   1  13 996.828 50.4134   1
   5   1  14  240.55  42.475   1
   5   2   0 49.2868 14.2472   1
   5   2   173872.70 1297.93   1
   5   2   234655.20 622.646   1
   5   2   3 9845.20 182.926   1
   5   2   4 5904.65 115.587   1
   5   2   5 1076.73 33.8935   1
   5   2   6 3029.19 66.0591   1
   5   2   7 440.218 30.5397   1
   5   2   8 905.158  40.463   1
   5   2   9 8802.41 165.074   1
   5   2  10 888.644 47.2556   1
   5   2  11 836.378 43.3306   1
   5   2  12 157.413 46.3085   1
   5   2  13 376.494 51.9054   1
   5   3   061755.60 1115.00   1
   5   3   123911.80 443.212   1
   5   3   2  704.37 24.7684   1
   5   3   3 8384.24 159.094   1
   5   3   4 6972.10 134.557   1
   5   3   525077.30 422.848   1
   5   3   616365.30 276.817   1
   5   3   729144.90 489.215   1
   5   3   8 109.409 35.2797   1
   5   3   9  263.06 39.7721   1
   5   3  10 -2.7724  38.265   1
   5   3  11 708.433  47.838   1
   5   3  12 1849.72 67.1998   1
   5   3  13 675.149 41.6976   1
   5   4   064587.00 1139.64   1
   5   4   111121.10 213.216   1
   5   4   2 17.0569 18.2475   1
   5   4   310271.50 191.271   1
   5   4   4 1163.63 36.9521   1
   5   4   5 73.5005 26.7164   1
   5   4   6 1362.56 42.3941   1
   5   4   719550.20 333.094   1
   5   4   830776.80 522.299   1
   5   4   9 5458.52 115.989   1
   5   4  10 580.273  41.344   1
   5   4  11 1300.07 51.5465   1
   5   4  12 982.846 56.6876   1
   5   4  13 915.353 48.9571   1
   5   5   031756.10 570.117   1
   5   5   1 2972.90 66.5378   1
   5   5   2 242.735  22.579   1
   5   5   3 5316.77  102.27   1
   5   5   4 74.9269 25.2019   1
   5   5   510050.80 177.577   1
   5   5   6 29.2629 27.6273   1
   5   5   7 1108.65 45.8651   1
   5   5   8 29.5578 39.9271   1
   5   5   9 464.573 36.6014   1
   5   5  10 28.7923 35.7049   1
   5   5  11 2918.45 70.7833   1
   5   5  12 2815.18 86.4334   1
   5   6   0 4750.85 93.1468   1
   5   6   111197.10 196.189   1
   5   6   2 643.617 29.9053   1
   5   6   3 2342.59 56.3701   1
   5   6   468378.50 1158.72   1
   5   6   5 1180.46 44.1468   1
   5   6   6 3167.95  74.493   1
   5   6   7 807.073 45.0612   1
   5   6   8  13.222 39.1268   1
   5   6   9 383.213 47.5065   1
   5   6  10  3.4799 45.3164   1
   5   6  11 674.284 49.4908   1
   5   6  12 6691.63  165.71   1
   5   7   0 9417.54 166.212   1
   5   7   1 5249.91  101.31   1
   5   7   2 15.2059  27.625   1
   5   7   313666.90 239.759   1
   5   7   425326.60  430.94   1
   5   7   5 1935.49 62.4304   1
   5   7   6 447.659 42.1378   1
   5   7   7 508.003 40.2151   1
   5   7   8 8989.39 162.418   1
   5   7   9 1399.11 52.4175   1
   5   7  10 13.6239 45.8182   1
   5   7  11 632.867 57.7277   1
   5   8   0 5074.62 103.746   1
   5   8   1 616.468 39.6185   1
   5   8   2  31.327 31.5746   1
   5   8   3 28.2928 38.7919   1
   5   8   414089.40 254.765   1
   5   8   511370.50  212.56   1
   5   8   6 32.6109 36.1344   1
   5   8   7 1572.46  52.934   1
   5   8   8 78.1413 43.1742   1
   5   8   9 220.228 46.4024   1
   5   8  10  393.65 49.7057   1
   5   9   0 1532.69 57.2854   1
   5   9   1 2692.58 75.4108   1
   5   9   2 710.196  47.697   1
   5   9   3 4059.63 98.1619   1
   5   9   4 71.6195 37.5629   1
   5   9   5 4302.00 95.4481   1
   5   9   6 4202.41 89.3728   1
   5   9   7 45.7414 40.8909   1
   5   9   8 222.065 47.6626   1
   5   9   9 308.523 45.7101   1
   5  10   0 974.723 45.2808   1
   5  10   1 2298.95 60.8436   1
   5  10   2 6731.30 133.145   1
   5  10   3 773.028 40.4089   1
   5  10   4 102.541  39.794   1
   5  10   5 30.1831 50.5143   1
   5  10   6 2842.73 78.8894   1
   5  10   7 3856.11 90.1999   1
   5  10   8 144.157 38.8976   1
   5  11   0 31.4337 41.2593   1
   5  11   1  2.3875 41.6819   1
   5  11   2  53.332 44.1149   1
   5  11   3 359.801 40.2559   1
   5  11   4 83.6868  42.462   1
   5  11   5-24.3336 38.2418   1
   5  11   6 9994.88 192.176   1
   5  12   0 147.036 67.3613   1
   5  12   1 519.477 48.7216   1
   5  12   2 667.776 52.0458   1
   5  12   3 1478.55 58.3494   1
   5  12   4-48.0233 68.3582   1
   5  13   0 62.3296 37.5442   1
   6   0   027928.50 510.784   1
   6   0   2 8866.23 166.976   1
   6   0   434568.40 617.686   1
   6   0   6 2900.30 65.3048   1
   6   0   8 3838.56  85.429   1
   6   0  10 69.3346 42.8707   1
   6   0  12 1393.66 49.5491   1
   6   1   023679.10 435.691   1
   6   1   1 1103.36 34.1858   1
   6   1   211647.20 222.457   1
   6   1   3 2247.32 51.8057   1
   6   1   4 132.947 19.1669   1
   6   1   515803.50 273.764   1
   6   1   6 5178.81 100.809   1
   6   1   7 396.882  32.278   1
   6   1   835701.10 605.058   1
   6   1   9 3973.13 90.8257   1
   6   1  10  55.062 36.8681   1
   6   1  11 551.485 50.0609   1
   6   1  12 186.894 41.8467   1
   6   1  13 2042.71 74.7626   1
   6   2   0153568.0 2659.28   1
   6   2   176365.60 1335.15   1
   6   2   218122.80 323.686   1
   6   2   3 5945.26 115.112   1
   6   2   4 5833.32 108.187   1
   6   2   5 8819.86 155.704   1
   6   2   6 8864.98 159.834   1
   6   2   7 3612.13 82.1807   1
   6   2   813234.80 238.298   1
   6   2   910470.60 199.992   1
   6   2  10 4773.03 100.047   1
   6   2  11 99.1818 63.3078   1
   6   2  12 2807.71 72.3546   1
   6   2  13-10.0824 74.7906   1
   6   3   020088.70 374.784   1
   6   3   1 7062.17 136.995   1
   6   3   2 80.3716 19.6801   1
   6   3   3 4295.78 88.1678   1
   6   3   4 8284.07 149.251   1
   6   3   511205.40 195.019   1
   6   3   622504.40 378.282   1
   6   3   7 1997.42 56.1571   1
   6   3   8 722.221 45.9054   1
   6   3   9 488.503  39.514   1
   6   3  10 2098.33 59.7189   1
   6   3  11 1694.77 60.6553   1
   6   3  12 656.631 53.8236   1
   6   3  13  583.25   38.95   1
   6   4   0 36.1595 20.3061   1
   6   4   1 1053.66 33.6133   1
   6   4   2 2544.16 57.1743   1
   6   4   324516.30 415.766   1
   6   4   4 9215.26  162.61   1
   6   4   5 3343.59 71.0103   1
   6   4   630727.80  517.33   1
   6   4   7 18.4892 37.6681   1
   6   4   8 752.278 45.3511   1
   6   4   9 149.953 40.8593   1
   6   4  10-14.2391 41.2394   1
   6   4  11 82.4416 40.5968   1
   6   4  12 62.3407 47.3187   1
   6   5   022462.10 392.886   1
   6   5   1 356.471 25.8236   1
   6   5   219812.60 338.861   1
   6   5   313068.30 224.787   1
   6   5   4  32.438 27.9987   1
   6   5   5 1088.17 41.7692   1
   6   5   6 730.286 38.2773   1
   6   5   7 4917.70 107.552   1
   6   5   8 1209.07  45.242   1
   6   5   9 187.896 37.7158   1
   6   5  10 109.304 39.7621   1
   6   5  11 6873.18 137.947   1
   6   6   0 1888.21 46.2987   1
   6   6   1 2519.84 58.5938   1
   6   6   212897.30 222.404   1
   6   6   323222.60 389.559   1
   6   6   4 3319.83 76.9646   1
   6   6   5 1229.98 45.1573   1
   6   6   6 2470.93 66.0246   1
   6   6   7 9042.25 162.332   1
   6   6   8 982.335 53.1095   1
   6   6   9 24.1888 45.1623   1
   6   6  1010508.00 189.725   1
   6   6  11 1277.17 71.8962   1
   6   7   0 15.9615 29.6593   1
   6   7   1 2331.84 59.3227   1
   6   7   233387.10 561.847   1
   6   7   3 269.331 41.1846   1
   6   7   4 4490.46 96.6156   1
   6   7   5 1093.86 51.6892   1
   6   7   6 1695.37 53.0732   1
   6   7   7 280.277 40.6444   1
   6   7   8 443.391 46.8508   1
   6   7   9 591.546 50.6671   1
   6   7  10 1212.21 50.0232   1
   6   8   0 1349.93 47.9884   1
   6   8   1  139.34 36.7463   1
   6   8   2 1565.83 58.1558   1
   6   8   314733.20 257.534   1
   6   8   417538.90 323.783   1
   6   8   5 2648.92 70.4048   1
   6   8   6 5633.41 111.749   1
   6   8   7 879.612 49.0164   1
   6   8   8 529.182 45.9074   1
   6   8   9 250.071 39.6213   1
   6   9   0 2054.00 64.9689   1
   6   9   1 4078.15 92.3314   1
   6   9   2 2353.29 67.5721   1
   6   9   3 2745.73 70.4216   1
   6   9   4 5029.04 107.015   1
   6   9   5 399.568 43.1741   1
   6   9   6 24.7448 42.0181   1
   6   9   7 71.9021  37.935   1
   6   9   8 40.5966 60.1099   1
   6  10   0 3237.45 74.0238   1
   6  10   1 202.585 40.3011   1
   6  10   2 3006.25   72.37   1
   6  10   3 326.912 43.6168   1
   6  10   4 1629.67 56.8485   1
   6  10   5 2402.18 76.0558   1
   6  10   6 998.123  52.923   1
   6  10   7 64.5452 50.1395   1
   6  11   0 290.882 40.1519   1
   6  11   1 -2.6059 43.7426   1
   6  11   2 176.607 38.4953   1
   6  11   3 288.585 44.2718   1
   6  11   4 4556.37 95.0854   1
   6  11   5 1172.29   47.29   1
   6  12   0 1479.21 69.1104   1
   6  12   1 6226.52 120.104   1
   6  12   2 1150.93  71.372   1
   6  12   3  94.586 40.8726   1
   7   0   054795.80 958.735   1
   7   0   2 4844.40 97.2752   1
   7   0   442720.00 709.951   1
   7   0   6 4416.19 91.9141   1
   7   0   8 300.949 36.4276   1
   7   0  10 -21.396 41.6241   1
   7   0  12 2636.56 79.1818   1
   7   1   026814.70 477.807   1
   7   1   110074.10 190.684   1
   7   1   2 1268.02 36.5761   1
   7   1   315933.90 280.184   1
   7   1   4 5394.09 102.513   1
   7   1   5 237.283 29.3824   1
   7   1   6 855.518 39.7945   1
   7   1   7 3964.80  89.311   1
   7   1   817929.00 320.071   1
   7   1   9 2177.03 62.0183   1
   7   1  10 994.422 48.3414   1
   7   1  11 3154.37 75.3188   1
   7   1  12 323.018   53.47   1
   7   2   014037.60 252.861   1
   7   2   1 224.988 20.7385   1
   7   2   2 10.0665 20.9655   1
   7   2   3 6876.44 125.888   1
   7   2   421698.90 364.069   1
   7   2   5 6946.66 131.836   1
   7   2   611998.40 218.174   1
   7   2   721918.20 376.332   1
   7   2   8 131.048 39.8329   1
   7   2   9 52.2097 36.9601   1
   7   2  10 179.113 46.9923   1
   7   2  11 566.341 47.2926   1
   7   2  12 63.0731 57.4883   1
   7   3   0 5939.43 116.511   1
   7   3   118760.50 334.076   1
   7   3   2  270.55 24.0683   1
   7   3   3 6267.45 114.815   1
   7   3   419944.00 334.876   1
   7   3   533900.60 568.431   1
   7   3   6 8032.29 148.895   1
   7   3   7 9629.74 183.576   1
   7   3   8   24.92 33.8666   1
   7   3   9 646.373 44.5821   1
   7   3  10 1214.07 61.8945   1
   7   3  11 468.326 48.0084   1
   7   3  12 2005.92 66.5577   1
   7   4   0 6199.04 118.727   1
   7   4   120757.70 357.887   1
   7   4   2 2714.34  59.447   1
   7   4   3 4346.24 87.2419   1
   7   4   4 971.688 36.0148   1
   7   4   5 1413.12 47.2994   1
   7   4   6 4375.18 93.2567   1
   7   4   7 3234.20 81.4097   1
   7   4   8 48.2261 36.9265   1
   7   4   9 4571.40 94.5628   1
   7   4  10 461.084 45.5269   1
   7   4  11 63.1111 44.9508   1
   7   5   0 3605.74 74.1164   1
   7   5   1 127.588 25.3418   1
   7   5   210968.30 191.819   1
   7   5   3  1.7822 29.3113   1
   7   5   4 1557.94  49.447   1
   7   5   5  4.4978 34.6957   1
   7   5   611354.10 205.142   1
   7   5   7  63.432 40.4711   1
   7   5   8 2233.94 65.0203   1
   7   5   9 2766.84 76.6511   1
   7   5  10  167.55 41.5054   1
   7   5  11  -12.75   40.70   1
   7   6   0 52.4892 25.0068   1
   7   6   1 6907.20 127.362   1
   7   6   2 1262.23 43.8138   1
   7   6   3 961.878 41.7353   1
   7   6   4 1022.17 49.6821   1
   7   6   5 6566.13 130.337   1
   7   6   6 513.839 43.9569   1
   7   6   7  69.027 35.3968   1
   7   6   8 800.194 47.2923   1
   7   6   9 2350.66 64.6079   1
   7   6  10 4848.49 103.328   1
   7   7   0 158.617 30.7645   1
   7   7   1 8203.62 151.814   1
   7   7   272429.50 1254.66   1
   7   7   310031.30 188.521   1
   7   7   4 1889.29 62.5137   1
   7   7   5 899.539 42.3486   1
   7   7   6 2420.82 69.2185   1
   7   7   7 395.969 46.7592   1
   7   7   8 633.981 45.7339   1
   7   7   9 2169.89 76.5564   1
   7   7  10 2495.67 63.1973   1
   7   8   0 3924.03 87.2826   1
   7   8   115312.80 267.014   1
   7   8   2 4136.07  93.144   1
   7   8   3 3626.68 82.2858   1
   7   8   4 139.766 44.0014   1
   7   8   5 813.705 45.2687   1
   7   8   6 52.1217 37.5346   1
   7   8   7 44.9194   68.26   1
   7   8   8 139.373 45.3828   1
   7   8   9 765.538 47.2001   1
   7   9   0  794.63 45.6801   1
   7   9   1 51.1264 35.1241   1
   7   9   2 480.461 42.0714   1
   7   9   3 90.7504 46.8617   1
   7   9   4 1715.59 62.0682   1
   7   9   5 1042.85 49.8669   1
   7   9   6 415.301 40.3723   1
   7   9   7 1466.23 72.3539   1
   7  10   0 3966.96  86.689   1
   7  10   1 1683.63 55.0981   1
   7  10   2 964.457 51.3515   1
   7  10   3  475.41 44.7047   1
   7  10   4 811.126 49.7258   1
   7  10   5 266.581 47.8949   1
   7  10   6 655.024 47.9307   1
   7  11   0 7012.93 137.855   1
   7  11   1 41.0401 40.9142   1
   7  11   2 45.5718 42.8421   1
   7  11   3  8.8625 43.2148   1
   7  11   4 6375.08 149.442   1
   7  12   0 2755.10 84.2251   1
   7  12   1 1077.94 60.1231   1
   8   0   0 4496.54  94.567   1
   8   0   220164.80 358.188   1
   8   0   4 722.885  34.146   1
   8   0   6 8868.50 172.403   1
   8   0   8 323.095 34.6092   1
   8   0  10 7162.39  147.04   1
   8   1   0 18.3117 17.6586   1
   8   1   1 7657.40  143.32   1
   8   1   224887.80 430.007   1
   8   1   3 247.069 25.6076   1
   8   1   4  29.002 28.9325   1
   8   1   5 127.537 35.9805   1
   8   1   613518.70  242.35   1
   8   1   7 1200.23 48.7761   1
   8   1   8 80.9936  39.613   1
   8   1   9 557.088 42.0122   1
   8   1  10 202.214 51.7479   1
   8   1  11 345.874 52.9871   1
   8   2   0 6370.65 117.907   1
   8   2   1 1102.99 34.7392   1
   8   2   2 83.7988 22.9166   1
   8   2   337599.10 624.125   1
   8   2   417129.10 291.998   1
   8   2   5 7206.87 135.949   1
   8   2   626549.50 454.172   1
   8   2   7 4584.85 104.677   1
   8   2   8 3499.24 81.2176   1
   8   2   9 95.9905 41.2539   1
   8   2  10 84.5267 50.7369   1
   8   2  11 1175.90 56.9148   1
   8   3   0 38.8056 21.8575   1
   8   3   1 645.415 28.6689   1
   8   3   2 3249.78 69.1459   1
   8   3   322289.00 376.059   1
   8   3   419995.60 339.932   1
   8   3   513299.40 233.393   1
   8   3   6 2290.44 67.1621   1
   8   3   7 853.696 42.2614   1
   8   3   8 49.1297 36.6069   1
   8   3   9 2027.29 64.1821   1
   8   3  10 2040.25 64.7465   1
   8   3  11 4421.98 96.1585   1
   8   4   012003.40 211.654   1
   8   4   121898.20 370.297   1
   8   4   2 5517.13 105.934   1
   8   4   3 1028.80  41.238   1
   8   4   4 561.628 37.2188   1
   8   4   5 72.1265 38.5674   1
   8   4   6 57.9004 39.5007   1
   8   4   7 802.628 44.5916   1
   8   4   8 92.5329 39.4867   1
   8   4   9 2122.23 62.7352   1
   8   4  10 100.831 43.3478   1
   8   5   0 8072.15 145.048   1
   8   5   1 4810.05  95.355   1
   8   5   2 1063.67 39.4797   1
   8   5   3 414.641 35.3501   1
   8   5   416554.40 287.449   1
   8   5   5 190.113 39.1153   1
   8   5   6 268.189  33.109   1
   8   5   7 204.777 37.3791   1
   8   5   8 3030.11 81.7377   1
   8   5   9 661.728 47.9071   1
   8   5  10 103.237 47.3185   1
   8   6   0 8759.52 160.651   1
   8   6   120233.90  342.81   1
   8   6   2 649.332 41.3177   1
   8   6   3 55.9968 34.9718   1
   8   6   4 72.4185 39.5818   1
   8   6   5 8655.21 158.254   1
   8   6   6 143.921 45.7709   1
   8   6   7 172.471 40.4845   1
   8   6   8 2805.05 73.6519   1
   8   6   9 2676.10 73.7776   1
   8   7   043233.70 742.707   1
   8   7   1 3669.51 89.3489   1
   8   7   2 2399.29 71.6113   1
   8   7   3 -5.1153 40.6128   1
   8   7   4 530.902 46.0728   1
   8   7   5 177.731 38.4028   1
   8   7   6 168.927  42.908   1
   8   7   7 2135.26 60.5152   1
   8   7   812681.00 233.831   1
   8   7   9 580.749 53.0539   1
   8   8   013052.60 233.745   1
   8   8   1 8253.95  154.35   1
   8   8   2 5686.43 113.492   1
   8   8   3 40.9618 41.1804   1
   8   8   4 1918.76 62.4209   1
   8   8   5 538.863 43.6563   1
   8   8   6 56.1357 49.3488   1
   8   8   7 1005.34 59.8363   1
   8   8   8 63.0794 63.1868   1
   8   9   0 143.486  42.791   1
   8   9   1 302.882 35.6329   1
   8   9   2 480.055  41.709   1
   8   9   3 3802.77 88.7417   1
   8   9   4 1668.21 56.4713   1
   8   9   5 1086.06 52.2636   1
   8   9   6 253.935 40.8713   1
   8  10   0 714.923 47.0826   1
   8  10   1 801.686 51.5139   1
   8  10   2 5846.98 120.256   1
   8  10   3 79.3485 52.0931   1
   8  10   4 11.8981 37.9162   1
   8  10   5 191.026 47.0079   1
   8  11   0 703.756 41.3838   1
   8  11   1 199.583 40.0787   1
   8  11   2 745.081 48.2757   1
   8  11   3 304.413 42.6152   1
   9   0   0 6595.49  123.13   1
   9   0   2  48.116 26.3727   1
   9   0   4 5211.10 108.178   1
   9   0   6 7852.13 148.161   1
   9   0   8 3958.06 85.8332   1
   9   0  10 1164.25 53.0717   1
   9   1   0 2643.27 57.6592   1
   9   1   1 22.7578 22.9937   1
   9   1   238967.50  660.38   1
   9   1   3 2443.34 63.5135   1
   9   1   4 2127.71 60.3035   1
   9   1   5  784.64  46.292   1
   9   1   6 2922.45 74.6121   1
   9   1   7  156.64 38.9804   1
   9   1   8 73.9747 44.8467   1
   9   1   9 1081.96 52.8286   1
   9   1  10 244.692 39.0211   1
   9   2   0 6807.77 128.863   1
   9   2   130720.40 523.965   1
   9   2   236000.90 606.976   1
   9   2   3 6703.10 125.779   1
   9   2   416723.50  288.46   1
   9   2   5 7773.83 149.031   1
   9   2   6 738.917 43.9212   1
   9   2   7 990.228 57.6794   1
   9   2   8  512.52 47.6522   1
   9   2   9 4221.82 99.4261   1
   9   2  10 3820.07 99.0301   1
   9   3   0 1157.59 39.1144   1
   9   3   1 1266.75 41.9884   1
   9   3   2 1931.03 52.2002   1
   9   3   3 423.196 35.8622   1
   9   3   416587.70 288.406   1
   9   3   512178.30 221.314   1
   9   3   6 186.238 37.0487   1
   9   3   7 1862.84 54.2593   1
   9   3   8 562.017   49.27   1
   9   3   9  120.42 47.6393   1
   9   3  10 2586.59 67.4201   1
   9   4   0 1230.74 39.8135   1
   9   4   1 19.9639 28.4363   1
   9   4   2 600.226 37.0224   1
   9   4   3 162.869 34.1289   1
   9   4   4 8105.73  153.41   1
   9   4   5 503.988 43.6453   1
   9   4   6 3814.63 92.4305   1
   9   4   7 5299.91  109.14   1
   9   4   8 1409.18 60.8528   1
   9   4   9   7.108   48.27   1
   9   4  10  597.01   39.83   1
   9   5   0 2773.16 65.4317   1
   9   5   1 417.531 39.2745   1
   9   5   2 4292.96 94.4159   1
   9   5   3 1481.73 53.8859   1
   9   5   4 5805.55 117.632   1
   9   5   5 658.122 46.0683   1
   9   5   6 3197.47 74.1898   1
   9   5   7 154.653 50.3012   1
   9   5   8 493.058 48.3541   1
   9   5   9  62.869 38.6351   1
   9   6   021827.10 369.903   1
   9   6   1  232.79 43.5658   1
   9   6   2 1948.11 59.1488   1
   9   6   3 8106.70 162.735   1
   9   6   4 171.318 38.0801   1
   9   6   5 439.014 42.8051   1
   9   6   6 173.994 46.6666   1
   9   6   7 4157.29 92.0268   1
   9   6   8  1.4302 37.6161   1
   9   7   025724.30 446.199   1
   9   7   1 3286.85 80.4141   1
   9   7   2 567.871 41.7408   1
   9   7   3 1767.81 53.7273   1
   9   7   4 642.639 49.6834   1
   9   7   5 46.3841 37.7013   1
   9   7   6 2984.08 74.5572   1
   9   7   7 261.824 64.9142   1
   9   7   8 4868.21 112.955   1
   9   8   0 413.494 40.1047   1
   9   8   1 1128.44 51.8594   1
   9   8   2 278.678 40.3182   1
   9   8   3 1346.61 51.1431   1
   9   8   4 1294.08 51.3989   1
   9   8   5  609.08 46.6388   1
   9   8   6 2478.01 77.2372   1
   9   9   0 3352.75 77.0559   1
   9   9   1 1715.47 56.3035   1
   9   9   2 428.678 41.0282   1
   9   9   3 76.6036  34.936   1
   9   9   4 1065.34 64.1201   1
   9   9   5 479.569 74.6099   1
   9  10   0 444.168 42.5607   1
   9  10   1 98.7451 54.1133   1
   9  10   2 2000.93 70.2305   1
   9  10   3 270.978 47.9266   1
   9  10   4  164.60   37.02   1
   9  11   0 485.446 54.5888   1
   9  11   1  135.10 43.0504   1
  10   0   019982.60 341.611   1
  10   0   2 318.283 38.1922   1
  10   0   420153.40 357.036   1
  10   0   6 732.051 54.5233   1
  10   0   8 953.108 49.3393   1
  10   1   044283.20 753.104   1
  10   1   116724.90 288.201   1
  10   1   2  4.4096 28.3788   1
  10   1   3  89.081 38.6157   1
  10   1   4 46.1704 38.3626   1
  10   1   5 2896.26 71.6286   1
  10   1   6 55.3449 39.4666   1
  10   1   7 1786.99 65.9737   1
  10   1   8 5974.51 119.334   1
  10   1   9 611.373 50.8037   1
  10   2   0 125.856  27.477   1
  10   2   122989.80  391.17   1
  10   2   2 4741.79 96.6503   1
  10   2   3 88.2133 36.3257   1
  10   2   4 3960.75 90.9529   1
  10   2   5 590.192 41.9558   1
  10   2   6 245.525 50.7979   1
  10   2   7 857.027  47.843   1
  10   2   8 1097.91 61.2239   1
  10   2   9 3121.42 76.1389   1
  10   3   0 173.736 27.1208   1
  10   3   1 1154.61 41.7659   1
  10   3   2 2994.76 71.1045   1
  10   3   326495.70 452.435   1
  10   3   4 7640.77 146.441   1
  10   3   5 6651.72 128.194   1
  10   3   6 41.5151 40.3205   1
  10   3   7 1121.27 56.0462   1
  10   3   8 921.649 45.8583   1
  10   3   9 2630.29 67.0053   1
  10   4   0 728.594 39.0318   1
  10   4   1 6441.40 124.408   1
  10   4   219209.50 332.332   1
  10   4   3 6637.81 130.719   1
  10   4   4 76.7406 39.6729   1
  10   4   5 697.902  48.502   1
  10   4   6 100.085 49.3316   1
  10   4   7 1464.63 59.6588   1
  10   4   8 348.152 65.8447   1
  10   5   0 121.438 38.2386   1
  10   5   1  9.8677 34.7838   1
  10   5   2 3216.23 78.1504   1
  10   5   3 537.268 44.7461   1
  10   5   4 146.232 38.6576   1
  10   5   5 140.558 36.7503   1
  10   5   6 1023.75 54.3713   1
  10   5   7 770.975 48.1783   1
  10   5   8 82.6047 44.3345   1
  10   6   0  1.8218 38.9813   1
  10   6   1 182.868 35.4773   1
  10   6   2 1515.92 49.1268   1
  10   6   3 2206.91 63.8043   1
  10   6   4-18.7107 37.4567   1
  10   6   5 79.5376  44.956   1
  10   6   6 3213.77  77.738   1
  10   6   7 1772.49 67.2366   1
  10   7   0 23.1063 29.8157   1
  10   7   1 2021.31 59.1444   1
  10   7   2 3557.17 83.1406   1
  10   7   3  233.70 46.5816   1
  10   7   4 203.458 42.8543   1
  10   7   5 394.562 47.8474   1
  10   7   612103.90 229.896   1
  10   8   0 29.9171 36.5861   1
  10   8   1 61.9212 45.1398   1
  10   8   2 23.6998 37.9349   1
  10   8   3 967.599 52.5718   1
  10   8   4 75.9671 43.6972   1
  10   8   5 4104.49 104.828   1
  10   9   0 2707.97 70.7775   1
  10   9   1 1046.58 50.3084   1
  10   9   2 1309.96 53.8603   1
  10   9   3 704.878 44.1143   1
  10   9   4 856.206 49.1515   1
  10  10   0 2168.48 62.1111   1
  10  10   1 921.677 61.9569   1
  10  10   2 49.7546 43.2223   1
  11   0   019130.90 330.452   1
  11   0   2 454.296 50.7201   1
  11   0   4 2437.35 63.4473   1
  11   0   6 204.483 36.6977   1
  11   0   8 114.315 60.3511   1
  11   1   022260.10 380.686   1
  11   1   1 191.107 37.1122   1
  11   1   2 9566.68 180.929   1
  11   1   3 5859.25 117.646   1
  11   1   4 118.639 41.1533   1
  11   1   5 1299.72 51.3664   1
  11   1   6 3199.84 79.1511   1
  11   1   7 1214.06 52.6901   1
  11   1   8 1465.61 57.7587   1
  11   2   0 5745.09 114.607   1
  11   2   1  234.13 35.8038   1
  11   2   2 1203.48 54.7633   1
  11   2   3 697.718 43.7205   1
  11   2   4 2379.97 70.0985   1
  11   2   5  57.758 42.5618   1
  11   2   6 1202.13 50.9217   1
  11   2   7 6735.83 130.159   1
  11   2   8 3787.89 100.367   1
  11   3   0 3664.50 80.6684   1
  11   3   1 5522.16  113.30   1
  11   3   2 9818.97 180.097   1
  11   3   3 67.1268 39.8215   1
  11   3   4 587.753 43.7508   1
  11   3   5 831.541 41.9827   1
  11   3   6 424.148 50.0388   1
  11   3   7 67.0346 48.6093   1
  11   3   8 397.551 45.8585   1
  11   4   0 4142.07 93.3871   1
  11   4   1 1275.24 50.8484   1
  11   4   214703.20 259.666   1
  11   4   3 2103.06 57.4984   1
  11   4   4 3902.41 84.6945   1
  11   4   5 756.037 50.3141   1
  11   4   6 993.158  53.296   1
  11   4   7 365.198 54.0052   1
  11   5   0 46.1155 38.6752   1
  11   5   1 7955.82 144.975   1
  11   5   2 669.885  43.318   1
  11   5   3 519.311 38.3703   1
  11   5   4 173.938 37.4642   1
  11   5   5 6252.13 126.541   1
  11   5   6 181.242 49.3101   1
  11   5   7 58.4978 43.3891   1
  11   6   0 2251.61 57.4959   1
  11   6   1 2275.97 62.7913   1
  11   6   2 255.426  43.623   1
  11   6   3 241.885 36.1153   1
  11   6   4 4954.86 107.384   1
  11   6   5 2984.96 81.0599   1
  11   6   6 1235.57 62.5149   1
  11   7   0 1360.74 49.2942   1
  11   7   1 293.483 40.0227   1
  11   7   2 1012.15 51.9078   1
  11   7   3  315.25 50.8824   1
  11   7   4 1023.73 50.1644   1
  11   7   5  198.89   33.02   1
  11   8   0 238.539 39.3763   1
  11   8   1 3099.48   83.32   1
  11   8   2 1743.07 63.9369   1
  11   8   3 839.791 53.3216   1
  11   8   4 3928.29  114.50   1
  11   9   0 587.384 44.4535   1
  11   9   1 84.3368 43.6052   1
  11   9   2 17.2674 43.4611   1
  11  10   0 565.061 52.1224   1
  12   0   0 3797.50 91.9071   1
  12   0   2 7768.60 146.232   1
  12   0   4 790.175   48.19   1
  12   0   6 6246.02 125.998   1
  12   1   0 537.019 46.9043   1
  12   1   1 576.612 44.4461   1
  12   1   2 815.811 50.2045   1
  12   1   3  439.93 38.7966   1
  12   1   4 231.162 40.2678   1
  12   1   5 213.005 47.7392   1
  12   1   6 7089.62 145.001   1
  12   1   7 1355.20 73.8468   1
  12   2   0 496.582 43.4863   1
  12   2   1 1745.20  61.819   1
  12   2   2 3408.28 76.9225   1
  12   2   3 1350.03 57.4514   1
  12   2   4  773.63  50.455   1
  12   2   5 2542.32 68.3174   1
  12   2   6 741.276 48.9538   1
  12   2   7 588.265 64.3943   1
  12   3   0 364.727  39.329   1
  12   3   1 2368.65 63.0655   1
  12   3   2 3775.09 82.8428   1
  12   3   3 4344.28 96.6649   1
  12   3   4 609.941  50.162   1
  12   3   5 1745.47  58.144   1
  12   3   6  17.976 56.4234   1
  12   4   020182.10 349.707   1
  12   4   111847.80  211.57   1
  12   4   2 295.318 45.2453   1
  12   4   3 1244.06 54.4767   1
  12   4   4 435.655 42.7342   1
  12   4   5 299.597 49.1024   1
  12   4   6 159.973 55.5167   1
  12   5   0 3671.47 82.7269   1
  12   5   1 1524.18 54.2177   1
  12   5   2 266.504 45.7122   1
  12   5   3 2946.86  77.127   1
  12   5   4 473.098 45.5951   1
  12   5   5  654.12 49.5563   1
  12   6   0 728.592  42.856   1
  12   6   1 239.472 45.9641   1
  12   6   2  15.097 39.4797   1
  12   6   3 228.073 46.3176   1
  12   6   4 8507.68 170.388   1
  12   6   5 254.872 39.6748   1
  12   7   0 5939.09  126.17   1
  12   7   1 584.797 51.8331   1
  12   7   2 259.026 61.4417   1
  12   7   3  187.37   38.51   1
  12   7   4  750.67  107.09   1
  12   8   0 53.1066 44.1951   1
  12   8   1 50.5944 44.6643   1
  12   8   2 118.449   78.81   1
  12   9   0  104.95   38.86   1
  13   0   0 98.3566 35.5376   1
  13   0   2 45.0157 41.2654   1
  13   0   4 9729.25 179.416   1
  13   0   6  228.96   48.64   1
  13   1   0 2399.84 66.4691   1
  13   1   1 5832.07 113.974   1
  13   1   2 455.249 47.5501   1
  13   1   3 403.369 45.0677   1
  13   1   4 1015.54 56.4566   1
  13   1   5 5470.06 110.752   1
  13   1   6 387.402 51.7218   1
  13   2   0 4535.76 94.6856   1
  13   2   1 557.444 45.4568   1
  13   2   2 798.895 44.0356   1
  13   2   3 958.299 46.1428   1
  13   2   4 1006.40 51.3149   1
  13   2   5 1135.52 56.9361   1
  13   3   0 1162.22 45.2197   1
  13   3   1 1358.35 60.9538   1
  13   3   2 261.538 47.3179   1
  13   3   3  605.41 45.3411   1
  13   3   4 412.776 57.2902   1
  13   3   5 382.495 48.9034   1
  13   4   0 2853.81 68.5746   1
  13   4   1 218.757 45.5222   1
  13   4   2 270.287 37.2515   1
  13   4   3 23.5103 46.2092   1
  13   4   4 412.179  49.202   1
  13   4   5 320.951 58.4944   1
  13   5   0 2528.61 69.9564   1
  13   5   1  96.452 42.0551   1
  13   5   2 5254.00 108.982   1
  13   5   3 6744.15 134.734   1
  13   5   4-28.6103 88.4025   1
  13   6   0 103.008  43.276   1
  13   6   1  5.9521 51.2664   1
  13   6   2 4321.98 106.383   1
  13   6   3 319.506 59.0566   1
  13   7   0 542.946 45.1673   1
  13   7   1 359.471  71.314   1
  13   7   2  441.16   56.56   1
  13   8   0 77.5635 50.9657   1
  14   0   0 2569.95 66.3403   1
  14   0   2 284.579 39.0343   1
  14   0   411428.80 209.181   1
  14   1   0 347.978 43.6416   1
  14   1   1 -3.2034 52.4524   1
  14   1   2 98.9961 39.4305   1
  14   1   3 4447.96  93.686   1
  14   1   4 740.369 61.2423   1
  14   2   0 4220.96 90.3481   1
  14   2   1 1663.96 57.9549   1
  14   2   2 570.107 49.0179   1
  14   2   3  11.775 50.3153   1
  14   2   4-19.2171 42.7367   1
  14   3   0 85.9447  45.785   1
  14   3   1 355.008 45.9831   1
  14   3   2 824.609 54.7503   1
  14   3   3 1382.61 57.6741   1
  14   3   4  713.43   51.51   1
  14   4   0  430.05 45.6783   1
  14   4   1 4194.34 91.4599   1
  14   4   2 2742.89 77.0951   1
  14   4   3 331.263 42.7702   1
  14   5   0 2389.28 69.0707   1
  14   5   1 3647.60 89.9708   1
  14   5   2 340.256 49.5014   1
  14   6   0  9.2573 42.2265   1
  14   6   1   21.21   44.88   1
  14   7   0 466.732 39.5641   1
  15   0   0 114.813 38.9596   1
  15   0   212866.30  243.91   1
  15   1   0 413.569 43.1872   1
  15   1   1 395.578   48.62   1
  15   1   2 1351.37  53.669   1
  15   2   0  57.935  45.418   1
  15   2   1    7.27  35.891   1
  15   2   2 -2.5757 87.9623   1
  15   3   0 111.135 46.5347   1
  15   3   1 1320.56 54.3231   1
  15   3   2 154.803 37.5265   1
  15   4   0 5482.34 110.857   1
  15   4   1  388.21   53.71   1
  15   5   0 1840.16 60.5739   1
  16   0   0 708.996 64.8209   1
  16   1   0 1746.24  71.637   1
  16   2   0 244.735 43.2585   1
  16   3   0 94.0745 46.1971   1
   0   0   0    0.00    0.00   1
