# Supplementary material for: Advancing dynamic quantum crystallography: enhanced models for accurate structures and thermodynamic properties
Source: IUCrJ. 2025 Jan 1;12(Pt 1):123–36. doi: 10.1107/S2052252524011862 (PMC11707699; doi:10.1107/S2052252524011862)
Supplement: Supplementary file 1 [file m-12-00123-sup1.zip › cify_rev2/hkl-fcf/alpha_gly.fcf]

data_alpha_gly
_computing_structure_refinement   'olex2.refine 1.5 (Bourhis et al., 2015)'
_shelx_refln_list_code            4
loop_
  _space_group_symop_id
  _space_group_symop_operation_xyz
  1  x,y,z
  2  -x+1/2,y+1/2,-z+1/2
  3  -x,-y,-z
  4  x-1/2,-y-1/2,z-1/2

_space_group_crystal_system       monoclinic
_space_group_IT_number            14
_space_group_name_H-M_alt         'P 1 21/n 1'
_space_group_name_Hall            '-P 2ybc (x-z,y,z)'
_symmetry_space_group_name_H-M    'P 1 21/n 1'
_symmetry_space_group_name_Hall   '-P 2ybc (x-z,y,z)'
_symmetry_Int_Tables_number       14
_cell_length_a                    5.0880(3)
_cell_length_b                    11.7957(5)
_cell_length_c                    5.4609(3)
_cell_angle_alpha                 90
_cell_angle_beta                  111.987(7)
_cell_angle_gamma                 90
_cell_volume                      303.91(3)
loop_
  _refln_index_h
  _refln_index_k
  _refln_index_l
  _refln_F_squared_calc
  _refln_F_squared_meas
  _refln_F_squared_sigma
  _refln_observed_status
  -7   0   1       11.88       13.50      2.05 o
  -7   0   3        6.02        9.13      1.58 o
  -7   0   5       20.39       17.23      3.53 o
  -7   1   0       13.29       10.55      2.89 o
  -7   1   1       17.48       17.98      1.53 o
  -7   1   2       47.57       55.87      3.23 o
  -7   1   3        1.11        1.79      0.85 o
  -7   1   4        3.40        3.50      0.76 o
  -7   1   5       36.58       40.73      5.07 o
  -7   2   1        0.39        0.33      0.41 o
  -7   2   2      113.17      123.00      4.69 o
  -7   2   3        0.31       -0.85      1.40 o
  -7   2   4      208.97      233.57      8.03 o
  -7   2   5        4.76        3.57      0.96 o
  -7   3   1        0.74        1.69      0.81 o
  -7   3   2        2.60        2.70      0.71 o
  -7   3   3        0.42        0.58      0.75 o
  -7   3   4       14.61       19.65      2.90 o
  -7   3   5       32.08       32.79      3.35 o
  -7   4   1       11.15       11.85      1.74 o
  -7   4   2        0.30        0.11      0.37 o
  -7   4   3        5.21        4.94      0.99 o
  -7   4   4        6.95        8.09      1.41 o
  -7   4   5       11.96       12.01      3.14 o
  -7   5   1       34.85       30.03      3.82 o
  -7   5   2       58.70       60.51      4.00 o
  -7   5   3        3.61        3.65      0.84 o
  -7   5   4       18.64       17.83      2.29 o
  -7   6   2       23.82       20.37      4.29 o
  -7   6   3        1.69        2.87      1.42 o
  -7   6   4       76.42       78.58      7.34 o
  -7   7   3        3.27        6.38      1.96 o
  -6   0   0        1.72        2.35      0.68 o
  -6   0   2        0.31        1.45      0.62 o
  -6   0   4       31.42       27.97      2.01 o
  -6   0   6       96.25       92.84     15.52 o
  -6   1  -1        0.10        0.18      0.45 o
  -6   1   0        1.21        1.28      0.40 o
  -6   1   1        0.47        0.27      0.38 o
  -6   1   2        0.69        0.03      0.37 o
  -6   1   3        9.27        7.32      0.72 o
  -6   1   4        4.49        3.67      0.64 o
  -6   1   5        5.22        6.01      0.95 o
  -6   1   6       10.79       12.76      1.47 o
  -6   2  -2        1.20        2.60      1.50 o
  -6   2  -1       73.51       81.01      3.15 o
  -6   2   0        0.55        0.80      0.38 o
  -6   2   1        1.11        0.58      0.71 o
  -6   2   2        8.94        9.28      0.96 o
  -6   2   3        0.09        0.04      0.28 o
  -6   2   4        7.23        7.30      0.84 o
  -6   2   5        2.56        3.16      0.92 o
  -6   2   6        0.46       -0.81      1.50 o
  -6   3  -2       64.15       71.09      7.14 o
  -6   3  -1        4.73        4.65      0.73 o
  -6   3   0       29.74       27.81      2.15 o
  -6   3   1        1.75        1.51      0.66 o
  -6   3   2       79.19       80.18      3.69 o
  -6   3   3       32.05       26.81      1.64 o
  -6   3   4       41.14       39.31      2.86 o
  -6   3   5       38.57       41.29      2.47 o
  -6   3   6       52.70       56.61      4.77 o
  -6   4  -1        7.66        5.63      0.79 o
  -6   4   0        0.35        0.40      0.49 o
  -6   4   1        0.33        0.21      0.51 o
  -6   4   2        0.04        0.93      0.39 o
  -6   4   3       13.29       14.10      1.29 o
  -6   4   4       18.04       18.44      1.53 o
  -6   4   5        1.74        2.13      0.60 o
  -6   4   6       45.39       45.90      3.39 o
  -6   5  -1        1.97        3.34      0.93 o
  -6   5   0       88.86       92.72      3.50 o
  -6   5   1        1.61        1.84      0.50 o
  -6   5   2       68.96       76.45      3.31 o
  -6   5   3        0.53        1.21      0.54 o
  -6   5   4       25.43       26.98      2.26 o
  -6   5   5        2.94        2.52      0.66 o
  -6   5   6        7.27        5.41      1.33 o
  -6   6  -1       32.51       40.38      4.36 o
  -6   6   0        1.73        3.26      1.06 o
  -6   6   1        0.42       -0.12      0.80 o
  -6   6   2       42.95       44.41      4.26 o
  -6   6   3        0.46        0.74      0.46 o
  -6   6   4       33.39       37.60      2.05 o
  -6   6   5        4.42        5.49      1.39 o
  -6   6   6        0.64       -0.87      2.00 o
  -6   7   0       26.26       23.28      1.58 o
  -6   7   1        2.12        1.79      0.57 o
  -6   7   2       90.29       94.56      3.48 o
  -6   7   3       34.04       32.50      2.21 o
  -6   7   4       13.78       10.46      2.23 o
  -6   7   5       47.39       48.72      2.71 o
  -6   7   6       31.84       35.65      4.21 o
  -6   8   0        2.17        2.15      0.55 o
  -6   8   1        0.76        1.46      0.45 o
  -6   8   2        1.50        0.45      0.98 o
  -6   8   3       29.00       27.62      2.06 o
  -6   8   4        0.50        2.65      0.76 o
  -6   8   5        3.96        5.08      1.24 o
  -6   9   0      159.58      164.29      8.94 o
  -6   9   1        4.31        4.10      0.67 o
  -6   9   2      127.29      127.40      6.46 o
  -6   9   3        0.39       -0.09      0.62 o
  -6   9   4       75.45       83.45      3.86 o
  -6   9   5       16.09       17.66      3.31 o
  -6  10   1        5.65        2.72      1.29 o
  -6  10   3        2.76        3.44      1.85 o
  -5   0  -3      118.16      131.28      7.84 o
  -5   0  -1        1.39        1.01      0.50 o
  -5   0   1       10.86        9.96      2.02 o
  -5   0   3      314.83      281.90      8.32 o
  -5   0   5        8.85        6.81      2.05 o
  -5   0   7        1.28        1.75      0.98 o
  -5   1  -3       15.32       16.58      1.99 o
  -5   1  -2       17.50       16.75      1.57 o
  -5   1  -1       55.41       57.16      2.49 o
  -5   1   0      184.13      185.13      5.07 o
  -5   1   1       63.35       64.75      2.42 o
  -5   1   2      299.05      293.19      7.10 o
  -5   1   3        7.33        7.54      0.85 o
  -5   1   4       14.32       12.14      1.70 o
  -5   1   5        1.40        0.90      0.47 o
  -5   1   6       31.99       34.50      2.25 o
  -5   1   7       21.09       21.17      1.62 o
  -5   2  -3        1.80        2.00      0.66 o
  -5   2  -2        6.00        4.04      0.88 o
  -5   2  -1        0.01       -0.66      0.86 o
  -5   2   0      270.49      261.35      6.66 o
  -5   2   1        0.09        0.04      0.32 o
  -5   2   2        5.30        5.35      0.60 o
  -5   2   3        4.65        4.51      0.71 o
  -5   2   4        9.89        9.82      0.79 o
  -5   2   5        0.38        0.74      0.50 o
  -5   2   6        5.41        5.31      0.96 o
  -5   2   7        1.82        3.64      0.88 o
  -5   3  -3        3.90        3.70      1.20 o
  -5   3  -2        9.34       10.49      1.28 o
  -5   3  -1       16.56       16.54      1.36 o
  -5   3   0       18.73       17.80      1.14 o
  -5   3   1       41.03       40.79      1.83 o
  -5   3   2       75.69       68.28      2.38 o
  -5   3   3        0.25        0.10      0.30 o
  -5   3   4       44.89       41.26      2.50 o
  -5   3   5        0.66       -0.79      1.45 o
  -5   3   6       14.57       15.40      1.50 o
  -5   3   7        5.69        3.87      1.12 o
  -5   4  -3       89.28       97.10      4.29 o
  -5   4  -2        0.56        0.48      0.43 o
  -5   4  -1        4.38        4.12      0.68 o
  -5   4   0       23.16       24.03      1.35 o
  -5   4   1        3.64        3.97      0.58 o
  -5   4   2       13.23       13.33      0.92 o
  -5   4   3      192.48      175.13      4.74 o
  -5   4   4        2.84        2.36      0.66 o
  -5   4   5        0.96        0.80      0.57 o
  -5   4   6       29.54       30.93      2.18 o
  -5   4   7        0.69        2.16      0.75 o
  -5   5  -3       17.90       20.47      2.35 o
  -5   5  -2       25.30       24.83      2.00 o
  -5   5  -1       62.62       65.78      2.58 o
  -5   5   0      168.19      163.48      4.62 o
  -5   5   1       74.35       75.11      3.75 o
  -5   5   2      192.09      183.11      5.46 o
  -5   5   3       15.23       17.17      1.15 o
  -5   5   4       43.87       41.58      2.11 o
  -5   5   5        0.13        0.38      0.70 o
  -5   5   6       98.30      108.33      5.75 o
  -5   5   7       38.24       35.26      4.30 o
  -5   6  -2        0.25       -1.25      1.74 o
  -5   6  -1        0.06       -0.05      0.61 o
  -5   6   0      132.92      132.37      4.00 o
  -5   6   1        0.52        0.20      0.29 o
  -5   6   2        8.54        9.31      0.84 o
  -5   6   3       27.24       28.41      1.65 o
  -5   6   4        1.06        1.55      0.60 o
  -5   6   5        2.82        4.18      0.76 o
  -5   6   6        9.23        9.34      1.17 o
  -5   7  -2       92.43       93.91      3.65 o
  -5   7  -1        0.01       -0.26      0.69 o
  -5   7   0       19.96       20.46      1.32 o
  -5   7   1       20.25       21.63      2.22 o
  -5   7   2        1.13        2.54      0.51 o
  -5   7   3        2.92        3.00      0.63 o
  -5   7   4      206.52      208.64      6.21 o
  -5   7   5        0.24        1.15      0.87 o
  -5   7   6      111.67      114.48      4.71 o
  -5   8  -2        0.16       -0.49      0.66 o
  -5   8  -1        9.64       11.20      1.60 o
  -5   8   0       55.36       54.52      2.31 o
  -5   8   1        0.61        0.42      0.31 o
  -5   8   2       25.25       28.39      1.82 o
  -5   8   3       64.21       65.22      2.96 o
  -5   8   4        3.26        3.10      0.73 o
  -5   8   5        2.64        2.23      0.66 o
  -5   8   6       50.87       49.64      7.25 o
  -5   9  -2        0.29        0.87      0.72 o
  -5   9  -1       47.24       52.00      2.60 o
  -5   9   0       32.89       29.01      1.64 o
  -5   9   1       46.24       50.24      2.19 o
  -5   9   2       16.54       13.51      1.20 o
  -5   9   3        6.55        6.20      0.83 o
  -5   9   4        6.33        7.44      1.37 o
  -5   9   5        0.02        0.56      0.73 o
  -5   9   6       60.57       68.42      5.84 o
  -5  10  -1        0.81        0.70      0.42 o
  -5  10   0       36.60       37.60      2.20 o
  -5  10   1        0.03        0.19      0.30 o
  -5  10   2       10.07       10.99      1.39 o
  -5  10   3       40.60       39.91      5.15 o
  -5  10   4        2.74        2.21      2.45 o
  -5  10   5        5.86        7.75      1.20 o
  -5  11  -1        6.64        7.39      1.33 o
  -5  11   0       43.20       45.33      2.45 o
  -5  11   1        9.97       10.72      1.48 o
  -5  11   2       19.23       19.45      1.82 o
  -5  11   3        7.98        7.93      1.20 o
  -5  11   4      189.72      196.34      7.97 o
  -5  11   5        2.76        5.59      1.48 o
  -5  12   0       60.26       62.13      5.53 o
  -5  12   1        0.36        2.01      0.74 o
  -5  12   2       21.15       23.33      3.29 o
  -5  12   3        5.33        2.50      1.00 o
  -5  13   2       19.58       21.27      4.03 o
  -4   0  -2      204.21      199.32      6.33 o
  -4   0   0        3.01        3.41      0.53 o
  -4   0   2        8.74        4.61      0.79 o
  -4   0   4      462.00      454.12     10.25 o
  -4   0   6        0.55        0.74      0.60 o
  -4   1  -3       40.11       34.51      1.86 o
  -4   1  -2      135.46      127.94      4.54 o
  -4   1  -1       23.15       22.95      1.14 o
  -4   1   0      590.92      580.50     13.00 o
  -4   1   1        5.13        6.08      0.58 o
  -4   1   2       12.52       10.28      0.71 o
  -4   1   3      121.52      115.91      4.68 o
  -4   1   4      100.23       96.44      2.71 o
  -4   1   5       31.81       29.44      1.28 o
  -4   1   6      214.21      221.47      5.86 o
  -4   1   7        1.00        1.60      0.50 o
  -4   2  -3       48.62       44.24      2.17 o
  -4   2  -2        3.98        3.57      0.46 o
  -4   2  -1       29.48       27.75      1.40 o
  -4   2   0       17.44       16.35      0.86 o
  -4   2   1      382.18      372.14      8.51 o
  -4   2   2        4.06        2.94      0.48 o
  -4   2   3        0.50        1.06      0.29 o
  -4   2   4        6.34        5.16      0.55 o
  -4   2   5        0.15       -0.09      0.97 o
  -4   2   6        2.73        1.97      0.71 o
  -4   2   7      198.10      210.17      6.57 o
  -4   3  -3       59.97       56.89      3.06 o
  -4   3  -2      156.46      152.57      4.44 o
  -4   3  -1       23.66       21.63      0.99 o
  -4   3   0      598.59      593.73     12.95 o
  -4   3   1       20.04       17.52      1.56 o
  -4   3   2      113.04      110.11      3.30 o
  -4   3   3      218.67      201.50      6.01 o
  -4   3   4      223.06      213.71      5.22 o
  -4   3   5       40.84       37.97      1.88 o
  -4   3   6      279.06      290.85      8.56 o
  -4   3   7        6.54        6.93      0.83 o
  -4   4  -3       12.74       12.37      1.68 o
  -4   4  -2      122.08      120.58      3.81 o
  -4   4  -1        2.42        3.31      0.53 o
  -4   4   0       10.40       10.69      0.96 o
  -4   4   1       15.67       15.59      1.25 o
  -4   4   2       19.19       14.70      0.86 o
  -4   4   3        0.56        0.05      0.29 o
  -4   4   4      301.96      295.38      7.40 o
  -4   4   5        1.90        1.45      0.44 o
  -4   4   6        0.00       -0.50      1.01 o
  -4   4   7        7.10        5.98      1.03 o
  -4   5  -3        8.92        6.23      0.82 o
  -4   5  -2       11.09        9.15      1.09 o
  -4   5  -1       25.88       26.45      1.41 o
  -4   5   0      126.11      125.68      4.23 o
  -4   5   1        8.23        7.22      0.65 o
  -4   5   2      117.94      123.42      5.54 o
  -4   5   3       10.62        9.10      0.71 o
  -4   5   4        7.58        7.77      0.85 o
  -4   5   5       24.89       25.68      1.68 o
  -4   5   6       29.41       30.57      1.82 o
  -4   5   7        0.06        0.36      0.94 o
  -4   6  -3       24.16       22.10      1.84 o
  -4   6  -2       10.99       11.03      0.88 o
  -4   6  -1       27.03       29.34      1.32 o
  -4   6   0       53.88       51.77      1.95 o
  -4   6   1      180.28      178.13      4.97 o
  -4   6   2        6.42        4.55      0.52 o
  -4   6   3        4.34        4.64      0.78 o
  -4   6   4       50.12       50.06      2.22 o
  -4   6   5        3.21        3.91      0.73 o
  -4   6   6       18.98       18.13      1.57 o
  -4   6   7      102.05      103.71      5.10 o
  -4   7  -3       56.95       56.31      3.02 o
  -4   7  -2       29.29       25.70      2.06 o
  -4   7  -1       11.65       11.18      0.85 o
  -4   7   0      161.41      154.28      4.04 o
  -4   7   1       22.90       19.14      1.11 o
  -4   7   2       36.02       28.75      1.77 o
  -4   7   3      186.35      179.61      5.16 o
  -4   7   4       83.58       76.54      2.92 o
  -4   7   5       35.98       36.21      1.76 o
  -4   7   6       99.91       99.09      4.33 o
  -4   7   7        9.64        8.36      2.78 o
  -4   8  -3       24.14       30.35      2.25 o
  -4   8  -2       24.09       23.29      1.37 o
  -4   8  -1        2.30        2.64      0.46 o
  -4   8   0       20.39       24.02      1.18 o
  -4   8   1       36.56       36.25      1.41 o
  -4   8   2       24.54       25.66      1.20 o
  -4   8   3        0.00        0.07      0.25 o
  -4   8   4      118.38      114.97      6.66 o
  -4   8   5        1.37        0.64      0.42 o
  -4   8   6        0.67       -1.08      1.76 o
  -4   9  -3        0.13       -0.59      2.03 o
  -4   9  -2        6.79        8.08      1.10 o
  -4   9  -1       15.52       16.75      1.03 o
  -4   9   0        6.93        7.32      0.78 o
  -4   9   1       21.64       21.96      1.12 o
  -4   9   2      218.46      225.83      6.29 o
  -4   9   3        1.43        1.83      0.50 o
  -4   9   4       74.12       76.37      3.19 o
  -4   9   5       16.95       18.60      2.51 o
  -4   9   6        1.11        1.33      0.74 o
  -4  10  -2        2.10        2.16      0.54 o
  -4  10  -1       19.99       21.56      1.21 o
  -4  10   0       31.59       32.30      1.61 o
  -4  10   1       53.41       55.47      2.02 o
  -4  10   2        2.35        2.00      0.47 o
  -4  10   3        9.22       10.79      1.35 o
  -4  10   4       64.80       67.76      3.05 o
  -4  10   5        8.38        9.19      1.16 o
  -4  10   6       22.50       22.34      2.42 o
  -4  11  -2       13.86       14.77      1.35 o
  -4  11  -1        3.62        3.63      0.57 o
  -4  11   0        0.14        0.32      0.31 o
  -4  11   1       13.65       14.07      2.06 o
  -4  11   2        9.72        9.73      1.67 o
  -4  11   3      108.38      110.68      4.51 o
  -4  11   4        0.28        1.68      0.72 o
  -4  11   5       16.62       16.50      2.20 o
  -4  11   6        0.06       -0.05      0.91 o
  -4  12  -1        0.62       -0.29      1.37 o
  -4  12   0       17.70       18.08      1.25 o
  -4  12   1       33.90       35.36      2.20 o
  -4  12   2       26.54       24.51      1.64 o
  -4  12   3        0.83       -0.02      1.01 o
  -4  12   4       23.86       22.76      2.17 o
  -4  12   5        0.13       -0.35      0.60 o
  -4  13  -1       13.02       11.16      1.46 o
  -4  13   0        0.10        0.01      0.32 o
  -4  13   1       32.28       32.99      1.99 o
  -4  13   2      125.10      125.72      4.59 o
  -4  13   3       13.27       11.41      1.56 o
  -4  13   4       49.16       53.79      3.50 o
  -4  14   0        3.68        2.23      0.84 o
  -4  14   1       11.37        9.65      0.99 o
  -4  14   2        0.06        0.87      0.57 o
  -4  14   3       11.72       15.04      2.62 o
  -3   0  -1        1.20        0.44      0.35 o
  -3   0   1      253.67      267.87     10.62 o
  -3   0   3      188.19      182.16      4.38 o
  -3   0   5      222.22      212.39      5.61 o
  -3   0   7        5.86        5.19      0.95 o
  -3   1  -2      148.29      131.48      3.40 o
  -3   1  -1        0.70       -0.18      0.46 o
  -3   1   0      149.89      151.44      3.57 o
  -3   1   1      184.18      199.71      5.02 o
  -3   1   2      563.62      614.36     13.35 o
  -3   1   3       30.83       31.07      0.98 o
  -3   1   4      892.10      850.79     18.91 o
  -3   1   5        2.21        1.32      0.39 o
  -3   1   6       81.32       83.17      2.65 o
  -3   1   7      105.54      108.93      3.53 o
  -3   1   8       50.34       53.56      3.42 o
  -3   2  -2        1.02        1.50      0.29 o
  -3   2  -1        3.02        4.02      0.30 o
  -3   2   0        2.12        2.08      0.20 o
  -3   2   1       49.05       50.13      1.55 o
  -3   2   2      466.44      506.53     11.10 o
  -3   2   3       11.98       11.28      0.52 o
  -3   2   4        0.20        0.12      0.20 o
  -3   2   5        0.17       -0.09      0.61 o
  -3   2   6       28.14       25.83      1.26 o
  -3   2   7        0.43        0.81      0.38 o
  -3   2   8      113.32      120.41      4.95 o
  -3   3  -2       12.98        9.05      0.55 o
  -3   3  -1       14.94       16.53      0.69 o
  -3   3   0       20.88       20.24      0.84 o
  -3   3   1       47.09       56.50      1.70 o
  -3   3   2      100.66      107.85      2.73 o
  -3   3   3       30.50       29.94      1.01 o
  -3   3   4      428.88      403.18      9.13 o
  -3   3   5        3.56        3.85      0.40 o
  -3   3   6        0.34        0.13      0.44 o
  -3   3   7       41.87       42.44      2.00 o
  -3   3   8        1.99        2.19      1.15 o
  -3   4  -2      227.02      225.37      5.42 o
  -3   4  -1        1.02       -0.14      0.58 o
  -3   4   0      171.39      182.66      4.62 o
  -3   4   1      132.26      137.71      3.46 o
  -3   4   2       35.59       40.12      1.31 o
  -3   4   3      149.32      147.15      3.71 o
  -3   4   4       67.61       67.09      2.01 o
  -3   4   5      148.67      140.67      4.01 o
  -3   4   6        7.83        7.92      0.76 o
  -3   4   7        2.70        1.88      0.49 o
  -3   5  -2      129.95      117.94      3.20 o
  -3   5  -1        8.84        6.88      0.43 o
  -3   5   0      186.00      185.71      4.49 o
  -3   5   1      167.28      170.64      4.14 o
  -3   5   2      225.15      222.78      5.18 o
  -3   5   3       19.25       20.98      1.01 o
  -3   5   4      467.88      443.49     10.05 o
  -3   5   5        5.79        4.48      0.48 o
  -3   5   6       84.63       84.77      3.27 o
  -3   5   7      121.08      126.36      4.24 o
  -3   6  -2        4.54        3.32      0.55 o
  -3   6  -1        0.45        0.97      0.23 o
  -3   6   0       30.15       36.18      1.34 o
  -3   6   1       83.62       80.35      2.26 o
  -3   6   2      105.94      117.21      3.59 o
  -3   6   3       10.59        8.26      0.77 o
  -3   6   4        1.75        1.26      0.32 o
  -3   6   5        9.58        8.00      0.64 o
  -3   6   6       35.98       41.40      2.06 o
  -3   6   7        0.52        0.62      0.64 o
  -3   7  -2       10.82       12.84      0.77 o
  -3   7  -1       46.55       49.45      1.67 o
  -3   7   0      172.73      170.90      4.17 o
  -3   7   1        0.81        0.78      0.20 o
  -3   7   2       17.10       16.74      0.77 o
  -3   7   3       10.84       12.78      0.86 o
  -3   7   4       52.09       49.46      1.78 o
  -3   7   5       23.04       24.66      1.45 o
  -3   7   6       60.84       64.44      4.20 o
  -3   7   7        3.03        3.75      0.97 o
  -3   8  -2      294.81      295.05      7.30 o
  -3   8  -1        0.10       -0.01      0.48 o
  -3   8   0      138.44      141.56      4.09 o
  -3   8   1       17.38       17.17      0.87 o
  -3   8   2       13.90       12.46      0.67 o
  -3   8   3       83.74       85.86      2.73 o
  -3   8   4       71.41       74.87      4.14 o
  -3   8   5       50.84       48.90      4.33 o
  -3   8   6        9.32       10.78      1.94 o
  -3   8   7        0.01       -1.45      1.28 o
  -3   9  -2       31.36       27.68      2.30 o
  -3   9  -1        8.19        6.45      0.63 o
  -3   9   0       42.03       43.07      2.00 o
  -3   9   1      110.91      110.45      3.61 o
  -3   9   2        0.00        0.42      0.24 o
  -3   9   3        2.38        2.49      0.44 o
  -3   9   4       39.67       36.52      1.96 o
  -3   9   5        4.56        1.06      0.77 o
  -3   9   6        5.12        6.06      1.08 o
  -3  10  -2       13.99       14.16      1.91 o
  -3  10  -1        1.16        0.32      0.38 o
  -3  10   0       99.16       98.55      3.02 o
  -3  10   1       83.19       81.23      2.45 o
  -3  10   2        1.67        1.31      0.69 o
  -3  10   3       12.28       11.47      0.92 o
  -3  10   4        5.09        4.93      0.84 o
  -3  10   5       14.53       14.72      2.44 o
  -3  10   6       40.26       41.54      3.95 o
  -3  11  -2       23.29       25.47      1.59 o
  -3  11  -1       52.63       51.79      2.08 o
  -3  11   0      127.99      132.61      3.83 o
  -3  11   1        2.26        1.36      0.41 o
  -3  11   2       60.34       61.04      2.44 o
  -3  11   3        4.65        4.50      1.10 o
  -3  11   4        1.71        1.91      0.56 o
  -3  11   5       42.27       43.48      2.55 o
  -3  11   6       85.24       86.48      4.43 o
  -3  12  -2      131.72      128.23      5.84 o
  -3  12  -1        0.70        0.49      0.35 o
  -3  12   0       39.91       41.16      1.68 o
  -3  12   1        1.30        1.57      0.45 o
  -3  12   2        0.64        0.79      0.43 o
  -3  12   3       41.51       39.49      1.96 o
  -3  12   4       30.17       28.27      1.92 o
  -3  12   5        9.78        8.39      2.26 o
  -3  13  -2        0.10       -0.32      1.03 o
  -3  13  -1        1.74        1.88      0.45 o
  -3  13   0        0.61       -0.04      0.77 o
  -3  13   1       52.92       51.97      2.12 o
  -3  13   2       99.24      101.82      4.16 o
  -3  13   3        0.03        0.06      0.27 o
  -3  13   4       23.98       23.03      2.26 o
  -3  14  -2        1.32       -0.37      1.31 o
  -3  14  -1        0.04       -0.12      1.30 o
  -3  14   0       68.23       67.96      2.53 o
  -3  14   1       33.34       35.51      1.79 o
  -3  14   2        0.79        1.34      0.48 o
  -3  14   3        3.02        2.35      0.54 o
  -3  14   4        0.98       -0.01      0.70 o
  -3  15  -1       41.29       40.79      5.97 o
  -3  15   0       26.38       29.07      1.70 o
  -3  15   1        3.35        4.66      0.80 o
  -3  15   2       28.26       28.56      1.83 o
  -3  15   3        1.72        2.79      1.23 o
  -3  16   0        0.09       -0.21      0.75 o
  -2   0   0      415.81      444.54      9.30 o
  -2   0   2       11.43        7.00      0.40 o
  -2   0   4        3.11        3.85      0.83 o
  -2   0   6       70.28       59.57      3.09 o
  -2   1  -1      141.91      154.27      4.12 o
  -2   1   0      189.23      202.50      4.62 o
  -2   1   1       33.44       45.64      1.38 o
  -2   1   2      191.79      200.09      4.63 o
  -2   1   3       11.65        7.98      0.38 o
  -2   1   4       14.57       12.15      0.59 o
  -2   1   5       15.44        8.14      0.72 o
  -2   1   6       39.59       36.03      1.59 o
  -2   1   7        0.20       -0.49      1.06 o
  -2   1   8      146.33      170.44     10.20 o
  -2   2  -1      184.83      185.37      4.22 o
  -2   2   0      247.43      257.69      5.85 o
  -2   2   1      123.97      128.96      2.99 o
  -2   2   2      363.28      375.63      8.44 o
  -2   2   3       10.48       10.16      0.54 o
  -2   2   4       66.44       64.67      1.94 o
  -2   2   5       33.70       28.67      1.19 o
  -2   2   6        7.47        7.95      0.73 o
  -2   2   7       64.57       64.15      2.51 o
  -2   3  -1      228.11      247.32      5.81 o
  -2   3   0      450.61      464.26     11.04 o
  -2   3   1      179.61      197.40      4.43 o
  -2   3   2      625.73      661.00     14.27 o
  -2   3   3        0.57        1.19      0.24 o
  -2   3   4      207.64      204.74      5.49 o
  -2   3   5       43.96       29.89      1.57 o
  -2   3   6       80.92       76.57      2.50 o
  -2   3   7        0.14        0.25      0.48 o
  -2   4  -1       70.69       68.58      1.77 o
  -2   4   0       56.59       56.97      1.51 o
  -2   4   1        1.58        1.92      0.18 o
  -2   4   2        2.26        2.42      0.24 o
  -2   4   3        0.96        1.78      0.26 o
  -2   4   4        5.44        4.44      0.57 o
  -2   4   5       47.88       50.82      1.79 o
  -2   4   6       32.09       26.50      1.38 o
  -2   4   7        9.78       11.79      1.03 o
  -2   5  -1       30.98       32.74      1.09 o
  -2   5   0        0.06        0.33      0.14 o
  -2   5   1        4.21        5.45      0.32 o
  -2   5   2       12.99       12.19      0.52 o
  -2   5   3       42.91       40.06      1.49 o
  -2   5   4       69.78       71.55      2.01 o
  -2   5   5        0.60        0.23      0.22 o
  -2   5   6        2.59        2.99      0.48 o
  -2   5   7        0.08        0.74      0.43 o
  -2   6  -1       42.33       38.90      1.18 o
  -2   6   0      365.93      385.55      8.76 o
  -2   6   1       48.69       53.40      1.49 o
  -2   6   2      725.65      746.96     16.58 o
  -2   6   3        8.32        8.20      0.52 o
  -2   6   4      165.52      163.22      4.16 o
  -2   6   5        9.74        9.37      0.69 o
  -2   6   6       21.22       21.40      1.89 o
  -2   6   7       54.85       59.28      3.70 o
  -2   7  -1       78.37       84.52      2.54 o
  -2   7   0       49.98       48.11      1.41 o
  -2   7   1       58.38       56.16      1.57 o
  -2   7   2      156.31      160.99      3.76 o
  -2   7   3        6.91        6.29      0.71 o
  -2   7   4      130.12      129.75      3.54 o
  -2   7   5       49.87       45.88      1.85 o
  -2   7   6        9.24        8.28      0.83 o
  -2   7   7        0.00       -0.23      0.99 o
  -2   8  -1       64.48       57.51      2.02 o
  -2   8   0       47.28       48.69      2.11 o
  -2   8   1        1.03        0.79      0.17 o
  -2   8   2       20.47       18.27      0.68 o
  -2   8   3        0.11        0.22      0.17 o
  -2   8   4       58.16       53.39      2.00 o
  -2   8   5       71.90       79.28      3.23 o
  -2   8   6        0.34        0.32      0.45 o
  -2   8   7       16.06       15.37      2.76 o
  -2   9  -1        0.18        0.33      0.23 o
  -2   9   0       55.81       57.91      2.04 o
  -2   9   1       31.49       30.95      1.06 o
  -2   9   2       96.66       93.81      3.01 o
  -2   9   3       54.71       54.89      1.85 o
  -2   9   4      139.53      141.41      3.85 o
  -2   9   5        3.23        2.90      0.81 o
  -2   9   6       50.87       50.26      2.52 o
  -2  10  -1        0.09        0.63      0.36 o
  -2  10   0      140.89      141.47      4.06 o
  -2  10   1       16.70       16.81      1.32 o
  -2  10   2      412.23      419.56      9.82 o
  -2  10   3        5.99        4.96      0.47 o
  -2  10   4      109.00      108.92      3.34 o
  -2  10   5        0.19       -0.14      0.55 o
  -2  10   6       10.98       11.10      1.29 o
  -2  11  -1       30.70       29.98      1.36 o
  -2  11   0        5.51        6.50      0.84 o
  -2  11   1        9.08        8.08      0.57 o
  -2  11   2        3.28        3.38      0.40 o
  -2  11   3        1.01        0.91      0.29 o
  -2  11   4       19.29       20.43      1.19 o
  -2  11   5       32.92       31.71      2.12 o
  -2  11   6       25.46       25.29      1.75 o
  -2  12  -1       41.42       39.34      1.61 o
  -2  12   0      121.97      122.27      3.62 o
  -2  12   1        0.00       -0.46      0.70 o
  -2  12   2        9.59        9.04      0.83 o
  -2  12   3        0.01       -0.11      1.30 o
  -2  12   4       74.90       73.99      2.65 o
  -2  12   5       49.27       51.61      2.47 o
  -2  12   6        5.76        7.57      1.87 o
  -2  13  -1        4.64        4.24      0.53 o
  -2  13   0       39.49       40.32      1.57 o
  -2  13   1       50.75       48.51      1.97 o
  -2  13   2       42.31       42.74      2.01 o
  -2  13   3       36.87       38.19      1.94 o
  -2  13   4       54.08       54.15      3.27 o
  -2  13   5        5.39        6.29      1.26 o
  -2  14  -1       21.17       17.26      1.38 o
  -2  14   0        6.50        6.33      0.71 o
  -2  14   1        2.70        2.90      0.49 o
  -2  14   2       85.96       92.66      3.34 o
  -2  14   3        0.87        0.45      0.34 o
  -2  14   4       16.71       16.64      2.59 o
  -2  15  -1        3.13        3.00      0.99 o
  -2  15   0       37.63       36.57      1.83 o
  -2  15   1        1.46        0.46      0.40 o
  -2  15   2        9.52       10.22      1.52 o
  -2  15   3        0.02        1.01      0.76 o
  -2  15   4        0.01       -0.18      0.68 o
  -2  16  -1       12.35       16.30      3.18 o
  -2  16   0       58.39       55.27      2.41 o
  -2  16   1        0.62       -0.03      1.22 o
  -2  16   2        2.25        1.42      0.82 o
  -2  16   3        0.94        0.15      0.53 o
  -1   0   1      125.43      149.23      3.32 o
  -1   0   3      135.90      134.91      3.19 o
  -1   0   5        0.04        0.56      0.27 o
  -1   0   7       11.20       10.63      2.15 o
  -1   1   0      341.59      336.71      7.36 o
  -1   1   1        5.87        7.40      0.28 o
  -1   1   2       29.61       26.01      0.86 o
  -1   1   3      391.05      391.51      9.18 o
  -1   1   4       93.02       92.35      2.26 o
  -1   1   5       48.22       53.28      1.78 o
  -1   1   6       24.88       19.64      1.57 o
  -1   1   7        2.90        2.33      0.91 o
  -1   2   0     1335.86     1247.75     26.60 o
  -1   2   1        1.18        0.10      0.07 o
  -1   2   2     2842.42     2716.22     57.72 o
  -1   2   3       24.37       23.82      0.81 o
  -1   2   4      137.00      135.04      3.26 o
  -1   2   5        0.96        0.80      0.29 o
  -1   2   6        8.09        9.81      0.84 o
  -1   2   7        0.52        0.38      0.45 o
  -1   3   0     1231.11     1227.03     26.21 o
  -1   3   1       29.86       23.92      0.67 o
  -1   3   2      201.86      210.69      5.03 o
  -1   3   3      158.38      158.29      3.90 o
  -1   3   4        5.15        5.51      0.38 o
  -1   3   5        5.36        6.97      0.50 o
  -1   3   6        2.01        2.55      0.57 o
  -1   3   7        5.05        7.45      0.89 o
  -1   4   0     1163.48     1162.62     24.81 o
  -1   4   1      244.98      256.98      5.63 o
  -1   4   2      272.50      278.70      6.29 o
  -1   4   3      117.28      116.21      2.87 o
  -1   4   4      140.09      134.95      3.28 o
  -1   4   5        1.48        0.66      0.20 o
  -1   4   6      122.42      127.04      3.96 o
  -1   4   7       13.33       13.16      1.19 o
  -1   5   0        0.00        0.29      0.12 o
  -1   5   1       45.84       44.13      1.17 o
  -1   5   2      242.61      249.76      5.99 o
  -1   5   3      185.59      187.78      4.41 o
  -1   5   4       81.43       80.75      2.47 o
  -1   5   5       40.89       41.30      1.47 o
  -1   5   6       40.58       36.42      1.97 o
  -1   5   7        0.80        0.91      0.57 o
  -1   6   0       12.57       14.03      0.54 o
  -1   6   1       14.36       13.15      0.52 o
  -1   6   2      330.11      325.56      7.65 o
  -1   6   3       50.30       50.00      1.37 o
  -1   6   4        0.10        0.18      0.19 o
  -1   6   5        1.58        0.94      0.37 o
  -1   6   6        0.04       -0.06      0.71 o
  -1   6   7        1.50        1.46      0.54 o
  -1   7   0      644.89      674.51     14.66 o
  -1   7   1        0.74        1.06      0.15 o
  -1   7   2      276.28      267.75      6.08 o
  -1   7   3       33.78       33.19      1.15 o
  -1   7   4       23.79       22.25      0.90 o
  -1   7   5        5.39        3.85      0.44 o
  -1   7   6       50.47       53.64      2.53 o
  -1   7   7        8.31       10.68      2.33 o
  -1   8   0      667.74      672.14     14.63 o
  -1   8   1       63.44       70.21      1.87 o
  -1   8   2      131.90      134.05      3.44 o
  -1   8   3        7.43        8.03      0.53 o
  -1   8   4      129.94      122.95      3.52 o
  -1   8   5        1.17        0.21      0.25 o
  -1   8   6      194.42      206.05      5.89 o
  -1   9   0        2.00        1.24      0.28 o
  -1   9   1       12.54       10.06      0.61 o
  -1   9   2      112.73      116.33      3.02 o
  -1   9   3       77.30       79.36      2.31 o
  -1   9   4        3.00        3.27      0.46 o
  -1   9   5       16.38       17.46      1.15 o
  -1   9   6        4.06        2.73      0.80 o
  -1  10   0       57.96       51.52      1.76 o
  -1  10   1        9.43        7.96      0.53 o
  -1  10   2        1.33        0.97      0.22 o
  -1  10   3       42.56       40.34      1.49 o
  -1  10   4       74.79       74.43      2.51 o
  -1  10   5        0.88        1.07      0.60 o
  -1  10   6        4.42        5.96      1.55 o
  -1  11   0      278.76      282.91      6.62 o
  -1  11   1        0.38       -0.13      0.47 o
  -1  11   2      121.11      122.33      3.61 o
  -1  11   3        0.43        0.59      0.23 o
  -1  11   4       40.94       42.67      1.82 o
  -1  11   5       31.84       33.87      1.92 o
  -1  11   6       57.74       60.91      3.81 o
  -1  12   0      102.68      105.08      3.52 o
  -1  12   1       39.93       37.67      1.69 o
  -1  12   2        4.84        5.90      0.83 o
  -1  12   3        2.42        2.02      0.35 o
  -1  12   4       22.50       22.50      1.87 o
  -1  12   5        0.26       -0.50      0.85 o
  -1  13   0        1.18        1.25      0.40 o
  -1  13   1        4.55        3.90      0.87 o
  -1  13   2       55.84       52.64      2.23 o
  -1  13   3       20.39       21.77      1.17 o
  -1  13   4        6.60        6.26      0.73 o
  -1  13   5        0.37       -0.04      1.14 o
  -1  14   0       63.99       62.81      2.59 o
  -1  14   1        9.01        6.77      0.75 o
  -1  14   2       39.27       35.33      1.95 o
  -1  14   3       14.02       14.07      0.97 o
  -1  14   4       98.27       99.03      3.42 o
  -1  15   0       65.13       66.95      2.73 o
  -1  15   1        0.01        0.27      0.32 o
  -1  15   2        8.67       10.93      1.22 o
  -1  15   3        1.82        2.70      0.61 o
  -1  15   4        9.65        7.37      1.37 o
  -1  16   0        0.01       -1.16      1.00 o
  -1  16   1       17.96       17.71      1.78 o
  -1  16   2       17.20       16.32      1.36 o
  -1  16   3       19.73       21.13      2.98 o
  -1  17   0        0.02       -1.44      1.51 o
  -1  17   1        3.69        4.45      1.49 o
   0   0   2     1742.65     1694.36     35.19 o
   0   0   4      181.90      175.31      4.78 o
   0   0   6      379.34      407.38      9.90 o
   0   1   1      802.22      801.04     17.31 o
   0   1   2      500.67      494.59     10.79 o
   0   1   3       60.15       57.51      1.53 o
   0   1   4      108.75      104.15      2.54 o
   0   1   5        4.65        3.68      0.40 o
   0   1   6        6.00        6.30      0.67 o
   0   1   7       40.51       49.46      2.86 o
   0   2   0      159.32      150.69      3.23 o
   0   2   1       13.81       32.04      0.77 o
   0   2   2      166.46      176.11      3.94 o
   0   2   3      596.10      601.09     13.51 o
   0   2   4       66.63       62.79      1.70 o
   0   2   5        5.93        3.41      0.38 o
   0   2   6       10.05       11.14      1.22 o
   0   2   7       12.79       11.66      1.14 o
   0   3   1      928.78      942.64     20.64 o
   0   3   2      354.66      363.10      8.37 o
   0   3   3       70.57       67.64      1.72 o
   0   3   4       12.60       12.27      0.59 o
   0   3   5       10.89       10.09      0.65 o
   0   3   6       10.76       10.04      0.90 o
   0   3   7       50.98       54.74      2.57 o
   0   4   0     6729.84     6022.89    119.26 o
   0   4   1        3.43        4.54      0.25 o
   0   4   2      245.40      261.32      5.89 o
   0   4   3       96.71       89.42      2.66 o
   0   4   4       25.69       21.39      0.89 o
   0   4   5        2.74        2.01      0.54 o
   0   4   6      200.26      213.06      5.71 o
   0   4   7        4.79        5.31      0.88 o
   0   5   1      111.74      121.69      2.80 o
   0   5   2      214.13      209.99      4.78 o
   0   5   3        2.00        1.90      0.37 o
   0   5   4      206.26      200.80      5.43 o
   0   5   5        3.26        3.27      0.56 o
   0   5   6       56.82       59.16      3.01 o
   0   5   7       16.22       15.45      6.51 o
   0   6   0      187.84      194.29      4.45 o
   0   6   1       68.66       67.37      1.72 o
   0   6   2      377.33      392.77      9.14 o
   0   6   3      212.80      216.91      5.07 o
   0   6   4      241.93      233.35      7.14 o
   0   6   5       13.64       13.17      0.88 o
   0   6   6       39.90       38.52      1.92 o
   0   6   7        9.16        8.38      1.93 o
   0   7   1      359.14      383.90      8.50 o
   0   7   2       61.90       62.60      1.72 o
   0   7   3       35.76       33.95      1.13 o
   0   7   4        0.13        0.09      0.33 o
   0   7   5       10.83       11.30      0.98 o
   0   7   6       29.86       29.79      1.70 o
   0   8   0      433.87      473.37     11.38 o
   0   8   1        6.33        5.55      0.32 o
   0   8   2       18.45       17.45      0.73 o
   0   8   3      139.37      133.50      3.36 o
   0   8   4       17.92       17.54      1.46 o
   0   8   5        7.95        8.10      0.95 o
   0   8   6       22.23       23.90      2.11 o
   0   9   1        6.27        7.10      0.42 o
   0   9   2       49.01       45.46      1.44 o
   0   9   3        5.23        6.43      0.54 o
   0   9   4      178.28      183.16      4.98 o
   0   9   5        2.14        2.79      0.54 o
   0   9   6       71.27       78.41      3.11 o
   0  10   0        2.05        3.36      0.52 o
   0  10   1       13.28       10.60      0.63 o
   0  10   2       85.26       90.03      2.73 o
   0  10   3       68.07       68.99      2.42 o
   0  10   4      111.26      108.60      4.74 o
   0  10   5       16.08       17.58      1.29 o
   0  10   6       12.70       11.35      2.39 o
   0  11   1      104.38      107.03      3.29 o
   0  11   2        3.72        2.17      0.37 o
   0  11   3        7.61        8.06      0.66 o
   0  11   4        0.06        0.17      0.46 o
   0  11   5        9.44       10.19      1.50 o
   0  12   0        6.78        9.37      1.12 o
   0  12   1       12.26        8.76      0.64 o
   0  12   2      175.40      170.76      4.76 o
   0  12   3      108.44      112.97      3.48 o
   0  12   4       82.09       81.56      4.35 o
   0  12   5       13.53       17.05      1.74 o
   0  13   1        0.00       -0.52      0.61 o
   0  13   2       18.15       15.15      2.06 o
   0  13   3       17.77       19.25      1.37 o
   0  13   4       73.58       83.49      5.30 o
   0  14   0       55.42       54.97      4.31 o
   0  14   1       11.76       10.43      1.29 o
   0  14   2        1.02        0.58      0.76 o
   0  14   3       11.55       10.71      1.07 o
   0  14   4        5.04        5.80      1.66 o
   0  15   1       30.46       31.88      3.62 o
   0  15   2        0.02       -0.17      1.74 o
   0  15   3        0.13       -0.01      0.62 o
   0  16   0       33.60       32.59      3.65 o
   0  16   1        7.26        7.74      1.88 o
   0  16   2      135.00      129.55      6.92 o
   0  16   3       51.76       55.29      5.04 o
   0  17   1        0.23       -1.52      0.97 o
   1   0   1     1527.50     1427.89     31.87 o
   1   0   3        4.64        4.58      0.50 o
   1   0   5       17.35       15.56      1.10 o
   1   1   1      110.65      122.47      2.80 o
   1   1   2      162.39      167.30      3.79 o
   1   1   3      294.88      274.91      6.15 o
   1   1   4        6.93        6.47      0.48 o
   1   1   5       32.14       30.77      1.25 o
   1   1   6       49.78       50.77      2.29 o
   1   2   1       38.64       48.61      1.34 o
   1   2   2      261.01      298.07      6.62 o
   1   2   3        1.04        0.80      0.15 o
   1   2   4     1180.90     1141.48     24.49 o
   1   2   5        0.22        0.30      0.30 o
   1   2   6      160.11      171.00      4.88 o
   1   3   1        0.11        0.17      0.11 o
   1   3   2       86.88       96.21      2.29 o
   1   3   3       97.08       94.71      2.55 o
   1   3   4        1.93        1.54      0.39 o
   1   3   5       20.91       21.99      1.32 o
   1   3   6       49.22       49.81      2.29 o
   1   3   7        7.11        6.62      2.02 o
   1   4   1      468.08      504.28     10.93 o
   1   4   2      299.89      307.01      6.82 o
   1   4   3       11.54       11.17      0.51 o
   1   4   4       25.31       24.74      1.22 o
   1   4   5       23.96       24.99      1.25 o
   1   4   6       32.75       34.87      2.54 o
   1   5   1       47.09       47.66      1.75 o
   1   5   2       58.30       59.08      1.51 o
   1   5   3      265.03      260.23      6.13 o
   1   5   4        7.36        6.34      0.59 o
   1   5   5       31.61       30.78      1.45 o
   1   5   6       28.98       28.47      2.20 o
   1   6   1      215.28      212.26      5.23 o
   1   6   2        7.66        6.46      0.57 o
   1   6   3        7.99        7.32      0.50 o
   1   6   4      315.94      312.78      7.69 o
   1   6   5        1.93        1.87      0.40 o
   1   6   6       21.65       22.92      1.50 o
   1   7   1       12.59       12.75      0.64 o
   1   7   2       34.80       37.26      1.33 o
   1   7   3       19.19       19.11      1.01 o
   1   7   4        2.30        1.91      0.61 o
   1   7   5        4.12        3.87      0.56 o
   1   7   6       29.10       27.07      2.17 o
   1   8   1      122.74      137.77      3.95 o
   1   8   2      207.95      201.55      4.82 o
   1   8   3        1.27        1.28      0.30 o
   1   8   4        9.05        8.03      0.84 o
   1   8   5       24.36       22.60      1.40 o
   1   8   6       34.88       34.18      4.63 o
   1   9   1       13.06       11.21      0.64 o
   1   9   2        5.92        5.23      0.46 o
   1   9   3      152.97      148.92      4.01 o
   1   9   4        7.47        7.77      0.80 o
   1   9   5       18.13       17.74      1.32 o
   1  10   1      151.52      153.99      4.01 o
   1  10   2      168.69      167.45      4.39 o
   1  10   3       10.27       10.14      0.77 o
   1  10   4        5.38        6.72      0.97 o
   1  10   5        5.34        5.52      0.84 o
   1  11   1       40.17       37.26      1.42 o
   1  11   2        2.84        3.59      0.56 o
   1  11   3        0.28        0.25      0.27 o
   1  11   4        0.59        0.36      0.68 o
   1  11   5        0.17        0.16      0.40 o
   1  12   1       16.37       18.22      1.02 o
   1  12   2       17.91       19.42      1.31 o
   1  12   3        0.73        0.12      0.38 o
   1  12   4        9.40       11.29      1.44 o
   1  13   1        0.27        0.89      0.31 o
   1  13   2        0.14       -0.09      0.65 o
   1  13   3       62.48       60.74      2.77 o
   1  13   4        6.51        5.68      0.95 o
   1  14   1       84.50       88.12      3.58 o
   1  14   2      210.77      197.07      5.67 o
   1  14   3        9.22       10.15      1.13 o
   1  15   1       39.99       39.78      2.89 o
   1  15   2        1.91        1.97      0.80 o
   1  15   3        0.49       -0.91      0.89 o
   1  16   1        2.87        3.29      1.35 o
   2   0   2      770.26      813.25     19.83 o
   2   0   4      168.99      166.72      4.72 o
   2   0   6       28.26       29.32      2.74 o
   2   1   2        2.56        2.06      0.26 o
   2   1   3        1.40        1.45      0.32 o
   2   1   4       67.48       67.21      2.40 o
   2   1   5        0.00        0.58      0.33 o
   2   1   6        0.16        1.15      0.53 o
   2   2   2       60.39       59.76      1.72 o
   2   2   3       74.98       73.24      2.07 o
   2   2   4       43.44       42.83      1.96 o
   2   2   5       45.24       46.26      2.01 o
   2   2   6       13.41       14.31      1.40 o
   2   3   2       86.95       87.14      2.16 o
   2   3   3        1.76        0.98      0.38 o
   2   3   4        3.64        3.11      0.42 o
   2   3   5        4.78        5.49      1.04 o
   2   3   6        1.46        1.72      0.62 o
   2   4   2      283.60      301.27      6.79 o
   2   4   3        0.02       -0.13      0.50 o
   2   4   4       71.39       69.16      2.40 o
   2   4   5        8.80        9.82      0.90 o
   2   4   6        3.51        3.58      1.24 o
   2   5   2       79.86       78.10      2.64 o
   2   5   3        4.98        4.36      0.47 o
   2   5   4      145.41      152.05      4.25 o
   2   5   5        5.42        5.76      0.92 o
   2   5   6        0.34        0.43      0.57 o
   2   6   2      122.95      118.75      3.26 o
   2   6   3       53.73       56.00      1.76 o
   2   6   4      169.42      168.87      4.65 o
   2   6   5       19.64       21.25      1.58 o
   2   7   2      103.25       99.91      3.00 o
   2   7   3        0.12       -0.01      0.54 o
   2   7   4        1.50        1.02      0.68 o
   2   7   5        4.22        2.97      0.59 o
   2   8   2        0.38        0.55      0.27 o
   2   8   3        0.14        0.24      0.38 o
   2   8   4        0.11        0.15      0.38 o
   2   8   5       25.22       25.52      1.64 o
   2   9   2       88.96       85.52      4.28 o
   2   9   3        5.29        5.08      0.62 o
   2   9   4      141.00      142.84      4.41 o
   2   9   5       16.41       15.58      1.32 o
   2  10   2       39.58       36.77      2.30 o
   2  10   3       32.55       33.55      1.65 o
   2  10   4      105.54      106.85      4.46 o
   2  10   5        2.90        0.60      0.97 o
   2  11   2       66.79       66.71      2.68 o
   2  11   3        0.44       -0.01      0.59 o
   2  11   4        4.87        5.63      0.81 o
   2  12   2       50.35       48.97      2.75 o
   2  12   3        0.16        0.55      0.32 o
   2  12   4       14.75       16.11      3.09 o
   2  13   2       24.51       23.37      1.60 o
   2  13   3        3.01        1.62      0.70 o
   2  14   2        0.85        0.32      0.40 o
   2  14   3       13.58       13.90      1.55 o
   2  15   2       28.30       25.90      2.03 o
   3   0   3       44.22       38.90      1.88 o
   3   0   5       17.01       15.57      1.51 o
   3   1   3       16.75       15.49      0.85 o
   3   1   4       23.80       21.85      1.44 o
   3   1   5        8.84       10.16      1.51 o
   3   2   3        0.57        0.41      0.23 o
   3   2   4       18.99       18.73      1.67 o
   3   2   5        3.44        2.14      0.83 o
   3   3   3        3.12        3.62      0.49 o
   3   3   4        0.62        0.97      0.37 o
   3   3   5        1.25        1.74      0.52 o
   3   4   3       35.15       29.82      1.83 o
   3   4   4       66.40       64.77      2.96 o
   3   4   5        9.53        7.66      0.98 o
   3   5   3       19.65       17.21      1.07 o
   3   5   4       15.94       15.13      1.27 o
   3   5   5       14.41       13.39      1.34 o
   3   6   3        0.46        0.99      0.35 o
   3   6   4        0.28        0.68      0.38 o
   3   6   5       16.93       15.72      1.47 o
   3   7   3        0.65        1.04      0.40 o
   3   7   4       12.18       13.60      2.16 o
   3   7   5        0.35       -2.31      1.32 o
   3   8   3       24.76       23.84      1.55 o
   3   8   4       90.76       94.85      3.67 o
   3   9   3        6.52        5.84      0.95 o
   3   9   4        0.00        0.85      0.81 o
   3  10   3        0.46        0.20      0.41 o
   3  11   3        6.27        5.24      1.63 o
   3  12   3       10.35        8.55      1.62 o
   4   0   4        0.06        0.63      1.07 o
   4   1   4        6.67        6.75      1.04 o
   4   2   4        8.34        8.16      1.94 o
   4   3   4       35.21       37.96      3.30 o
   4   4   4        2.00        1.62      0.87 o
   4   5   4       12.40       13.86      1.53 o
   4   6   4       36.55       43.75      8.61 o
   4   7   4       18.40       18.13      2.82 o
