# Supplementary material for: Advancing dynamic quantum crystallography: enhanced models for accurate structures and thermodynamic properties
Source: IUCrJ. 2025 Jan 1;12(Pt 1):123–36. doi: 10.1107/S2052252524011862 (PMC11707699; doi:10.1107/S2052252524011862)
Supplement: Supplementary file 1 [file m-12-00123-sup1.zip › cify_rev2/hkl-fcf/lala.fcf]

data_lala
_computing_structure_refinement   'olex2.refine 1.5 (Bourhis et al., 2015)'
_shelx_refln_list_code            4
loop_
  _space_group_symop_id
  _space_group_symop_operation_xyz
  1  x,y,z
  2  x+1/2,-y+1/2,-z
  3  -x,y+1/2,-z+1/2
  4  -x+1/2,-y,z+1/2

_space_group_crystal_system       orthorhombic
_space_group_IT_number            19
_space_group_name_H-M_alt         'P 21 21 21'
_space_group_name_Hall            ' P 2ac 2ab'
_symmetry_space_group_name_H-M    'P 21 21 21'
_symmetry_space_group_name_Hall   ' P 2ac 2ab'
_symmetry_Int_Tables_number       19
_cell_length_a                    5.9534(5)
_cell_length_b                    12.2772(10)
_cell_length_c                    5.7882(5)
_cell_angle_alpha                 90
_cell_angle_beta                  90
_cell_angle_gamma                 90
_cell_volume                      423.07(6)
loop_
  _refln_index_h
  _refln_index_k
  _refln_index_l
  _refln_F_squared_calc
  _refln_F_squared_meas
  _refln_F_squared_sigma
  _refln_F_squared_weight
  _refln_observed_status
-11 -9 -1 1.360 1.248 0.127 209.862 o
-11 -8 -2 6.469 6.151 0.203 13.475 o
-11 -8 -1 5.139 5.023 0.199 20.677 o
-11 -7 -2 5.026 5.089 0.188 21.655 o
-11 -7 -1 8.658 9.005 0.279 7.432 o
-11 -6 -3 6.126 6.438 0.242 14.388 o
-11 -6 -2 0.763 0.589 0.105 476.212 o
-11 -6 -1 0.317 0.480 0.107 729.462 o
-11 -5 -3 7.006 7.235 0.233 11.310 o
-11 -5 -2 0.398 0.455 0.100 761.200 o
-11 -5 -1 10.328 10.458 0.335 5.234 o
-11 -4 -4 2.105 2.059 0.118 112.725 o
-11 -4 -3 10.115 10.512 0.307 5.484 o
-11 -4 -2 4.869 4.691 0.167 23.486 o
-11 -4 -1 3.556 3.394 0.137 43.293 o
-11 -3 -4 14.255 14.568 0.408 2.784 o
-11 -3 -3 0.098 0.137 0.096 1029.510 o
-11 -3 -2 5.210 5.167 0.193 20.232 o
-11 -3 -1 2.251 2.205 0.123 99.202 o
-11 -2 -4 7.329 7.520 0.243 10.349 o
-11 -2 -3 3.252 3.135 0.166 48.628 o
-11 -2 -2 7.721 7.732 0.245 9.398 o
-11 -2 -1 1.727 1.809 0.156 132.141 o
-11 -1 -4 5.399 5.318 0.197 18.902 o
-11 -1 -3 7.594 7.244 0.228 9.825 o
-11 -1 -2 2.113 1.992 0.104 116.408 o
-11 -1 -1 12.097 12.021 0.363 3.858 o
-10 -13 -1 6.603 6.177 0.218 12.879 o
-10 -12 -2 0.037 0.197 0.100 968.177 o
-10 -12 -1 4.597 4.486 0.165 26.143 o
-10 -11 -3 0.295 0.307 0.092 972.867 o
-10 -11 -2 14.080 14.486 0.375 2.869 o
-10 -11 -1 16.582 16.848 0.431 2.076 o
-10 -10 -4 7.055 6.956 0.218 11.310 o
-10 -10 -3 9.092 9.588 0.265 6.803 o
-10 -10 -2 15.871 15.497 0.426 2.270 o
-10 -10 -1 5.483 6.301 0.189 18.155 o
-10 -9 -4 8.011 8.071 0.234 8.804 o
-10 -9 -3 3.538 3.465 0.160 42.313 o
-10 -9 -2 1.456 1.359 0.111 207.828 o
-10 -9 -1 4.038 3.563 0.132 34.654 o
-10 -8 -5 4.079 3.747 0.185 31.991 o
-10 -8 -4 8.898 8.907 0.271 7.110 o
-10 -8 -3 0.122 0.008 0.079 1496.180 o
-10 -8 -2 2.450 2.456 0.112 87.823 o
-10 -8 -1 0.691 0.526 0.083 666.720 o
-10 -7 -5 0.333 0.401 0.117 618.302 o
-10 -7 -4 14.654 15.379 0.415 2.629 o
-10 -7 -3 1.573 1.595 0.098 193.409 o
-10 -7 -2 15.598 15.781 0.404 2.348 o
-10 -7 -1 3.536 3.298 0.122 44.639 o
-10 -6 -5 10.054 10.340 0.293 5.579 o
-10 -6 -4 1.370 1.931 0.102 228.162 o
-10 -6 -3 23.427 23.842 0.570 1.046 o
-10 -6 -2 1.438 1.470 0.089 232.072 o
-10 -6 -1 17.173 17.034 0.436 1.945 o
-10 -5 -5 20.837 21.052 0.545 1.316 o
-10 -5 -4 16.486 16.481 0.417 2.109 o
-10 -5 -3 1.537 1.704 0.090 206.153 o
-10 -5 -2 2.751 2.591 0.121 70.673 o
-10 -5 -1 3.951 4.092 0.161 34.468 o
-10 -4 -5 6.054 6.017 0.206 15.167 o
-10 -4 -4 6.602 6.235 0.212 12.908 o
-10 -4 -3 5.954 5.790 0.178 15.957 o
-10 -4 -2 6.539 6.363 0.184 13.308 o
-10 -4 -1 5.634 5.660 0.200 17.389 o
-10 -3 -6 0.117 0.168 0.100 936.911 o
-10 -3 -5 2.999 3.192 0.144 57.572 o
-10 -3 -4 5.472 5.079 0.188 18.666 o
-10 -3 -3 1.200 0.993 0.081 328.284 o
-10 -3 -2 8.638 8.562 0.226 7.660 o
-10 -3 -1 8.215 8.077 0.254 8.344 o
-10 -2 -6 3.338 3.211 0.153 47.466 o
-10 -2 -5 12.263 12.806 0.345 3.758 o
-10 -2 -4 9.140 8.954 0.267 6.784 o
-10 -2 -3 6.936 6.732 0.202 11.793 o
-10 -2 -2 21.650 21.634 0.519 1.228 o
-10 -2 -1 4.269 4.021 0.177 29.679 o
-10 -1 -6 2.633 2.650 0.184 65.864 o
-10 -1 -5 17.057 17.011 0.472 1.956 o
-10 -1 -4 2.930 2.706 0.121 63.216 o
-10 -1 -3 0.072 0.072 0.069 1972.670 o
-10 -1 -2 2.820 2.987 0.133 65.419 o
-10 -1 -1 19.999 19.452 0.514 1.436 o
-9 -15 -2 3.021 2.887 0.135 58.267 o
-9 -15 -1 1.591 1.637 0.096 191.520 o
-9 -14 -3 11.359 12.047 0.370 4.304 o
-9 -14 -2 4.314 4.167 0.171 29.248 o
-9 -14 -1 5.328 5.337 0.174 19.667 o
-9 -13 -4 2.203 2.258 0.137 98.890 o
-9 -13 -3 1.635 1.374 0.141 154.204 o
-9 -13 -2 11.912 12.363 0.313 4.009 o
-9 -13 -1 26.348 27.794 0.658 0.822 o
-9 -12 -5 2.605 2.524 0.190 66.104 o
-9 -12 -4 12.197 12.600 0.339 3.807 o
-9 -12 -3 18.277 18.707 0.465 1.711 o
-9 -12 -2 7.438 7.655 0.222 10.168 o
-9 -12 -1 2.260 2.555 0.101 102.399 o
-9 -11 -5 7.843 7.261 0.271 9.083 o
-9 -11 -4 0.102 0.243 0.085 1288.550 o
-9 -11 -3 6.337 6.581 0.207 13.851 o
-9 -11 -2 6.967 7.293 0.199 11.616 o
-9 -11 -1 15.769 15.752 0.389 2.309 o
-9 -10 -5 1.292 1.283 0.135 213.226 o
-9 -10 -4 19.430 19.069 0.463 1.528 o
-9 -10 -3 22.460 22.848 0.581 1.133 o
-9 -10 -2 1.917 2.040 0.112 133.144 o
-9 -10 -1 2.976 2.519 0.105 63.377 o
-9 -9 -6 9.434 9.341 0.344 6.188 o
-9 -9 -5 0.777 0.725 0.100 486.964 o
-9 -9 -4 10.964 10.870 0.316 4.716 o
-9 -9 -3 0.990 1.709 0.152 239.033 o
-9 -9 -2 27.880 28.088 0.711 0.737 o
-9 -9 -1 11.135 11.332 0.282 4.611 o
-9 -8 -6 1.221 1.162 0.112 262.975 o
-9 -8 -5 6.255 6.308 0.183 14.435 o
-9 -8 -4 12.822 12.990 0.327 3.478 o
-9 -8 -3 40.477 40.462 0.953 0.352 o
-9 -8 -2 4.397 4.675 0.150 28.521 o
-9 -8 -1 9.840 10.459 0.306 5.765 o
-9 -7 -6 7.128 7.431 0.244 10.876 o
-9 -7 -5 17.332 17.457 0.426 1.911 o
-9 -7 -4 7.930 8.217 0.243 8.913 o
-9 -7 -3 6.335 6.125 0.211 13.929 o
-9 -7 -2 6.293 5.912 0.231 13.961 o
-9 -7 -1 17.638 17.476 0.455 1.841 o
-9 -6 -7 24.604 25.508 0.648 0.941 o
-9 -6 -6 2.745 3.123 0.127 68.859 o
-9 -6 -5 6.942 6.971 0.210 11.686 o
-9 -6 -4 15.091 14.858 0.362 2.530 o
-9 -6 -3 15.009 14.873 0.367 2.553 o
-9 -6 -2 5.326 5.023 0.188 19.590 o
-9 -6 -1 6.473 6.212 0.233 13.205 o
-9 -5 -7 4.821 5.239 0.250 21.779 o
-9 -5 -6 4.856 4.666 0.164 23.672 o
-9 -5 -5 1.604 1.468 0.085 198.337 o
-9 -5 -4 5.800 5.694 0.166 16.873 o
-9 -5 -3 11.386 10.792 0.356 4.356 o
-9 -5 -2 19.229 18.097 0.534 1.548 o
-9 -5 -1 3.322 3.393 0.160 47.073 o
-9 -4 -7 9.951 9.780 0.284 5.735 o
-9 -4 -6 3.011 3.002 0.127 59.157 o
-9 -4 -5 5.845 6.203 0.227 15.835 o
-9 -4 -4 19.632 18.305 0.524 1.492 o
-9 -4 -3 5.749 5.050 0.215 16.785 o
-9 -4 -2 46.184 45.325 1.151 0.270 o
-9 -4 -1 3.603 3.525 0.148 41.596 o
-9 -3 -7 1.937 1.948 0.137 121.096 o
-9 -3 -6 13.472 13.637 0.371 3.131 o
-9 -3 -5 22.326 22.487 0.544 1.153 o
-9 -3 -4 8.089 7.897 0.259 8.577 o
-9 -3 -3 0.766 0.873 0.147 308.232 o
-9 -3 -2 0.764 0.541 0.105 478.045 o
-9 -3 -1 5.734 5.464 0.189 17.048 o
-9 -2 -7 8.683 8.776 0.258 7.478 o
-9 -2 -6 7.333 7.786 0.237 10.333 o
-9 -2 -5 15.187 15.005 0.368 2.496 o
-9 -2 -4 0.961 0.674 0.085 443.170 o
-9 -2 -3 36.457 35.435 0.881 0.435 o
-9 -2 -2 1.728 1.317 0.124 154.368 o
-9 -2 -1 12.995 11.776 0.358 3.403 o
-9 -1 -7 1.513 1.384 0.115 193.288 o
-9 -1 -6 1.156 1.066 0.169 193.014 o
-9 -1 -5 12.036 12.748 0.319 3.915 o
-9 -1 -4 0.093 0.079 0.124 625.368 o
-9 -1 -3 15.241 14.986 0.401 2.464 o
-9 -1 -2 3.043 2.824 0.162 55.104 o
-9 -1 -1 4.470 4.251 0.164 27.641 o
-8 -18 -1 1.230 1.168 0.112 261.307 o
-8 -17 -3 2.442 2.360 0.130 85.244 o
-8 -17 -2 1.569 1.412 0.104 192.023 o
-8 -17 -1 9.641 9.860 0.276 6.083 o
-8 -16 -4 1.140 1.026 0.103 306.081 o
-8 -16 -3 5.854 5.873 0.192 16.284 o
-8 -16 -2 6.437 6.267 0.229 13.355 o
-8 -16 -1 2.847 3.073 0.123 65.325 o
-8 -15 -4 15.582 15.720 0.402 2.354 o
-8 -15 -3 0.203 0.214 0.080 1350.190 o
-8 -15 -2 3.440 3.113 0.118 47.375 o
-8 -15 -1 12.424 11.939 0.295 3.744 o
-8 -14 -5 2.855 2.799 0.135 64.297 o
-8 -14 -4 13.189 13.433 0.349 3.275 o
-8 -14 -3 7.378 7.432 0.213 10.393 o
-8 -14 -2 8.153 8.234 0.245 8.475 o
-8 -14 -1 2.431 1.986 0.108 91.483 o
-8 -13 -5 0.194 0.093 0.088 1159.900 o
-8 -13 -4 10.691 11.391 0.298 4.937 o
-8 -13 -3 16.322 16.898 0.416 2.142 o
-8 -13 -2 1.962 1.859 0.097 134.911 o
-8 -13 -1 14.768 15.223 0.423 2.591 o
-8 -12 -6 0.063 0.048 0.108 815.616 o
-8 -12 -5 23.873 24.124 0.590 1.007 o
-8 -12 -4 10.570 11.470 0.301 5.030 o
-8 -12 -3 29.608 30.233 0.714 0.655 o
-8 -12 -2 12.851 13.288 0.322 3.459 o
-8 -12 -1 7.722 7.690 0.219 9.517 o
-8 -11 -6 12.199 11.708 0.339 3.836 o
-8 -11 -5 0.601 0.602 0.078 812.500 o
-8 -11 -4 28.909 29.083 0.695 0.689 o
-8 -11 -3 2.400 2.802 0.109 90.193 o
-8 -11 -2 4.648 4.728 0.191 24.907 o
-8 -11 -1 2.564 2.553 0.150 74.839 o
-8 -10 -7 0.093 0.136 0.119 674.304 o
-8 -10 -6 0.503 0.700 0.096 716.871 o
-8 -10 -5 20.041 19.901 0.487 1.433 o
-8 -10 -4 16.375 16.654 0.400 2.139 o
-8 -10 -3 35.620 34.542 0.885 0.455 o
-8 -10 -2 11.658 11.445 0.311 4.205 o
-8 -10 -1 3.054 2.881 0.138 56.992 o
-8 -9 -7 3.176 3.293 0.189 48.251 o
-8 -9 -6 3.377 3.357 0.226 40.906 o
-8 -9 -5 7.378 7.996 0.243 10.160 o
-8 -9 -4 7.538 8.096 0.227 9.843 o
-8 -9 -3 23.505 23.482 0.575 1.041 o
-8 -9 -2 1.738 1.755 0.105 160.833 o
-8 -9 -1 33.215 34.065 0.807 0.521 o
-8 -8 -7 15.533 15.827 0.632 2.236 o
-8 -8 -6 3.856 3.707 0.178 35.513 o
-8 -8 -5 20.059 19.534 0.507 1.429 o
-8 -8 -4 38.818 37.106 0.958 0.384 o
-8 -8 -3 13.000 13.559 0.351 3.357 o
-8 -8 -2 96.133 94.397 2.203 0.063 o
-8 -8 -1 3.596 3.515 0.135 42.442 o
-8 -7 -7 15.851 16.041 0.411 2.273 o
-8 -7 -6 13.279 12.837 0.321 3.271 o
-8 -7 -5 3.902 3.803 0.135 36.481 o
-8 -7 -4 16.948 16.530 0.420 2.004 o
-8 -7 -3 13.295 12.741 0.351 3.245 o
-8 -7 -2 13.168 13.674 0.400 3.237 o
-8 -7 -1 13.872 13.964 0.365 2.967 o
-8 -6 -8 3.672 3.569 0.205 37.100 o
-8 -6 -7 0.557 0.384 0.087 772.741 o
-8 -6 -6 8.474 8.772 0.234 7.889 o
-8 -6 -5 22.098 21.750 0.516 1.183 o
-8 -6 -4 4.075 3.810 0.169 32.595 o
-8 -6 -3 22.431 22.077 0.573 1.141 o
-8 -6 -2 22.680 22.184 0.542 1.122 o
-8 -6 -1 1.865 1.688 0.110 141.994 o
-8 -5 -8 6.241 6.296 0.229 14.096 o
-8 -5 -7 2.328 2.444 0.147 87.602 o
-8 -5 -6 8.635 8.690 0.263 7.545 o
-8 -5 -5 21.867 22.793 0.577 1.190 o
-8 -5 -4 3.899 3.823 0.194 34.000 o
-8 -5 -3 7.641 7.108 0.216 9.789 o
-8 -5 -2 0.877 0.827 0.100 430.323 o
-8 -5 -1 37.006 37.134 0.866 0.422 o
-8 -4 -8 3.816 4.115 0.152 36.946 o
-8 -4 -7 24.450 24.999 0.626 0.956 o
-8 -4 -6 16.113 16.483 0.415 2.199 o
-8 -4 -5 6.218 6.303 0.200 14.451 o
-8 -4 -4 18.476 18.203 0.517 1.668 o
-8 -4 -3 24.197 24.019 0.580 0.984 o
-8 -4 -2 79.137 76.669 1.766 0.093 o
-8 -4 -1 21.480 20.863 0.499 1.254 o
-8 -3 -8 15.332 15.649 0.409 2.422 o
-8 -3 -7 5.255 5.155 0.160 20.419 o
-8 -3 -6 6.180 6.236 0.238 14.265 o
-8 -3 -5 9.583 9.162 0.302 6.137 o
-8 -3 -4 23.133 23.224 0.583 1.072 o
-8 -3 -3 22.922 22.758 0.545 1.097 o
-8 -3 -2 13.196 13.263 0.346 3.280 o
-8 -3 -1 0.462 0.514 0.088 857.376 o
-8 -2 -8 4.650 4.942 0.241 23.473 o
-8 -2 -7 0.793 0.916 0.078 586.919 o
-8 -2 -6 4.234 4.138 0.143 31.087 o
-8 -2 -5 6.917 6.825 0.235 11.631 o
-8 -2 -4 8.665 8.208 0.271 7.520 o
-8 -2 -3 5.480 5.015 0.167 18.912 o
-8 -2 -2 15.528 15.566 0.386 2.379 o
-8 -2 -1 52.361 50.432 1.163 0.213 o
-8 -1 -8 21.899 22.866 0.640 1.175 o
-8 -1 -7 2.209 2.421 0.121 101.950 o
-8 -1 -6 0.431 0.699 0.086 903.510 o
-8 -1 -5 9.918 10.170 0.289 5.737 o
-8 -1 -4 6.616 6.295 0.221 12.789 o
-8 -1 -3 3.030 3.130 0.144 56.723 o
-8 -1 -2 2.359 1.910 0.120 93.884 o
-8 -1 -1 24.230 23.580 0.559 0.987 o
-7 -19 -2 0.310 0.129 0.141 453.135 o
-7 -19 -1 13.807 14.427 0.372 2.976 o
-7 -18 -3 5.166 5.186 0.181 20.712 o
-7 -18 -2 2.837 3.026 0.132 64.745 o
-7 -18 -1 13.858 14.132 0.358 2.972 o
-7 -17 -4 9.948 10.123 0.282 5.721 o
-7 -17 -3 16.397 16.468 0.416 2.130 o
-7 -17 -2 2.087 1.864 0.111 117.353 o
-7 -17 -1 18.130 18.223 0.457 1.743 o
-7 -16 -5 5.845 5.625 0.200 16.305 o
-7 -16 -4 16.925 16.968 0.426 2.001 o
-7 -16 -3 8.755 9.211 0.260 7.326 o
-7 -16 -2 6.582 7.029 0.206 12.860 o
-7 -16 -1 6.605 6.241 0.172 13.170 o
-7 -15 -6 10.384 9.829 0.317 5.251 o
-7 -15 -5 0.897 1.024 0.095 434.584 o
-7 -15 -4 23.606 24.036 0.584 1.029 o
-7 -15 -3 9.706 9.681 0.283 6.007 o
-7 -15 -2 7.417 7.688 0.209 10.277 o
-7 -15 -1 8.659 8.530 0.249 7.565 o
-7 -14 -6 3.384 3.189 0.201 42.872 o
-7 -14 -5 19.720 20.046 0.495 1.473 o
-7 -14 -4 1.960 2.101 0.096 134.176 o
-7 -14 -3 22.616 22.724 0.547 1.124 o
-7 -14 -2 6.502 6.321 0.202 13.327 o
-7 -14 -1 14.162 13.962 0.372 2.853 o
-7 -13 -7 4.556 4.737 0.205 25.391 o
-7 -13 -6 5.902 5.625 0.324 14.469 o
-7 -13 -5 1.886 1.730 0.128 131.258 o
-7 -13 -4 22.019 21.828 0.525 1.189 o
-7 -13 -3 10.734 10.148 0.294 4.968 o
-7 -13 -2 2.775 2.871 0.124 68.493 o
-7 -13 -1 15.559 15.945 0.408 2.354 o
-7 -12 -7 8.512 8.832 0.280 7.673 o
-7 -12 -6 4.963 4.979 0.220 21.541 o
-7 -12 -5 17.749 18.045 0.441 1.819 o
-7 -12 -4 14.824 14.093 0.367 2.626 o
-7 -12 -3 8.129 7.787 0.245 8.567 o
-7 -12 -2 28.516 28.756 0.687 0.708 o
-7 -12 -1 0.151 0.010 0.095 1039.870 o
-7 -11 -7 4.823 5.244 0.247 21.842 o
-7 -11 -6 12.250 12.554 0.341 3.777 o
-7 -11 -5 4.887 5.382 0.173 22.877 o
-7 -11 -4 7.040 7.084 0.240 11.197 o
-7 -11 -3 3.112 3.028 0.160 52.979 o
-7 -11 -2 7.913 7.945 0.243 8.981 o
-7 -11 -1 15.896 15.813 0.415 2.264 o
-7 -10 -8 0.243 0.179 0.121 621.099 o
-7 -10 -7 13.321 13.092 0.352 3.223 o
-7 -10 -6 6.041 5.895 0.228 15.027 o
-7 -10 -5 20.848 20.957 0.534 1.317 o
-7 -10 -4 7.603 7.487 0.247 9.682 o
-7 -10 -3 3.048 2.992 0.149 55.942 o
-7 -10 -2 88.007 86.775 2.000 0.075 o
-7 -10 -1 17.658 17.486 0.453 1.839 o
-7 -9 -8 12.402 12.452 0.384 3.654 o
-7 -9 -7 12.610 12.638 0.348 3.576 o
-7 -9 -6 4.081 4.073 0.127 33.711 o
-7 -9 -5 3.009 3.063 0.151 56.832 o
-7 -9 -4 10.774 10.508 0.288 4.927 o
-7 -9 -3 4.564 4.655 0.162 26.464 o
-7 -9 -2 10.486 10.639 0.269 5.196 o
-7 -9 -1 52.070 51.522 1.185 0.214 o
-7 -8 -8 2.408 2.444 0.169 78.649 o
-7 -8 -7 13.821 13.877 0.366 2.987 o
-7 -8 -6 20.555 21.159 0.594 1.337 o
-7 -8 -5 30.215 30.160 0.727 0.631 o
-7 -8 -4 4.271 4.368 0.168 29.707 o
-7 -8 -3 21.286 21.259 0.513 1.270 o
-7 -8 -2 14.277 13.701 0.344 2.834 o
-7 -8 -1 0.199 0.021 0.064 2048.920 o
-7 -7 -8 2.704 2.474 0.139 70.618 o
-7 -7 -7 10.515 10.788 0.290 5.130 o
-7 -7 -6 16.194 16.560 0.408 2.181 o
-7 -7 -5 27.550 28.123 0.676 0.756 o
-7 -7 -4 2.997 2.967 0.151 57.377 o
-7 -7 -3 8.000 8.004 0.259 8.737 o
-7 -7 -2 1.360 1.599 0.091 248.778 o
-7 -7 -1 13.266 14.007 0.337 3.236 o
-7 -6 -8 2.161 2.133 0.117 107.938 o
-7 -6 -7 1.366 1.394 0.110 227.245 o
-7 -6 -6 10.239 9.954 0.309 5.393 o
-7 -6 -5 11.093 11.376 0.315 4.598 o
-7 -6 -4 26.296 26.306 0.628 0.833 o
-7 -6 -3 21.992 22.037 0.520 1.192 o
-7 -6 -2 125.953 124.686 2.869 0.037 o
-7 -6 -1 34.276 33.375 0.793 0.493 o
-7 -5 -9 4.672 4.857 0.553 14.591 o
-7 -5 -8 3.704 3.340 0.146 39.957 o
-7 -5 -7 3.555 3.374 0.121 44.166 o
-7 -5 -6 4.986 4.926 0.166 22.430 o
-7 -5 -5 18.152 18.482 0.470 1.734 o
-7 -5 -4 30.355 30.655 0.720 0.625 o
-7 -5 -3 68.471 69.746 1.600 0.123 o
-7 -5 -2 30.203 29.966 0.693 0.634 o
-7 -5 -1 39.705 39.457 0.905 0.368 o
-7 -4 -9 10.343 10.281 0.356 5.190 o
-7 -4 -8 3.298 3.177 0.121 50.671 o
-7 -4 -7 3.058 3.229 0.114 58.254 o
-7 -4 -6 31.156 31.224 0.793 0.591 o
-7 -4 -5 17.587 17.757 0.443 1.852 o
-7 -4 -4 27.220 26.811 0.633 0.781 o
-7 -4 -3 18.036 18.981 0.458 1.752 o
-7 -4 -2 7.261 6.991 0.209 10.786 o
-7 -4 -1 46.456 43.641 0.997 0.271 o
-7 -3 -9 2.595 2.630 0.163 71.057 o
-7 -3 -8 9.987 10.883 0.282 5.635 o
-7 -3 -7 5.472 5.484 0.187 18.530 o
-7 -3 -6 34.401 34.929 0.887 0.484 o
-7 -3 -5 5.192 5.127 0.168 20.763 o
-7 -3 -4 18.962 19.114 0.515 1.584 o
-7 -3 -3 9.243 8.829 0.231 6.743 o
-7 -3 -2 15.806 15.065 0.360 2.323 o
-7 -3 -1 22.726 22.450 0.527 1.119 o
-7 -2 -9 5.275 5.256 0.198 19.686 o
-7 -2 -8 28.232 28.904 0.691 0.720 o
-7 -2 -7 32.741 32.074 0.756 0.540 o
-7 -2 -6 41.992 41.942 1.000 0.327 o
-7 -2 -5 8.758 8.748 0.251 7.388 o
-7 -2 -4 7.202 7.130 0.221 10.857 o
-7 -2 -3 18.492 18.750 0.450 1.679 o
-7 -2 -2 22.898 23.722 0.554 1.094 o
-7 -2 -1 13.815 13.280 0.322 3.033 o
-7 -1 -9 2.217 2.150 0.146 95.907 o
-7 -1 -8 15.437 15.826 0.394 2.397 o
-7 -1 -7 0.354 0.374 0.066 1521.060 o
-7 -1 -6 38.809 39.483 0.955 0.382 o
-7 -1 -5 14.598 14.836 0.376 2.681 o
-7 -1 -4 38.767 39.310 0.913 0.384 o
-7 -1 -3 80.678 79.958 1.826 0.090 o
-7 -1 -2 2.195 2.154 0.081 114.101 o
-7 -1 -1 40.621 39.130 0.898 0.353 o
-6 -21 -1 3.489 3.422 0.151 43.908 o
-6 -20 -3 1.840 1.919 0.129 134.353 o
-6 -20 -2 0.514 0.510 0.110 587.205 o
-6 -20 -1 5.587 5.502 0.193 17.788 o
-6 -19 -4 14.179 14.233 0.380 2.835 o
-6 -19 -3 21.547 22.221 0.551 1.230 o
-6 -19 -2 3.515 3.263 0.123 45.097 o
-6 -19 -1 10.519 11.100 0.317 5.067 o
-6 -18 -5 8.420 8.066 0.313 7.769 o
-6 -18 -4 7.987 8.992 0.268 8.613 o
-6 -18 -3 29.624 30.380 0.743 0.653 o
-6 -18 -2 3.784 3.692 0.125 39.014 o
-6 -18 -1 25.879 26.805 0.635 0.855 o
-6 -17 -5 0.760 0.531 0.086 588.332 o
-6 -17 -4 40.879 40.408 0.968 0.346 o
-6 -17 -3 7.138 7.494 0.214 11.012 o
-6 -17 -2 7.461 7.539 0.228 10.102 o
-6 -17 -1 34.145 34.735 0.808 0.494 o
-6 -16 -6 9.226 8.942 0.270 6.664 o
-6 -16 -5 5.814 5.352 0.208 16.450 o
-6 -16 -4 11.729 12.285 0.314 4.125 o
-6 -16 -3 16.071 16.104 0.392 2.224 o
-6 -16 -2 5.473 5.313 0.164 18.883 o
-6 -16 -1 7.720 7.481 0.289 9.220 o
-6 -15 -7 1.165 1.006 0.119 270.101 o
-6 -15 -6 17.671 17.712 0.447 1.835 o
-6 -15 -5 0.408 0.348 0.069 1294.990 o
-6 -15 -4 4.216 3.908 0.139 31.609 o
-6 -15 -3 15.452 15.242 0.413 2.393 o
-6 -15 -2 1.870 1.976 0.141 125.573 o
-6 -15 -1 9.937 10.329 0.277 5.730 o
-6 -14 -7 5.810 6.051 0.197 16.390 o
-6 -14 -6 6.750 7.229 0.202 12.285 o
-6 -14 -5 12.113 12.230 0.326 3.881 o
-6 -14 -4 22.881 22.519 0.602 1.094 o
-6 -14 -3 21.889 21.133 0.600 1.194 o
-6 -14 -2 52.684 51.366 1.208 0.209 o
-6 -14 -1 18.217 18.763 0.463 1.721 o
-6 -13 -7 7.751 7.645 0.237 9.379 o
-6 -13 -6 17.142 17.547 0.433 1.946 o
-6 -13 -5 5.021 4.977 0.171 22.049 o
-6 -13 -4 2.920 2.690 0.159 59.423 o
-6 -13 -3 2.745 2.345 0.211 58.534 o
-6 -13 -2 6.658 7.160 0.207 12.571 o
-6 -13 -1 77.833 75.020 1.761 0.096 o
-6 -12 -8 0.660 0.563 0.110 507.436 o
-6 -12 -7 6.737 6.883 0.213 12.323 o
-6 -12 -6 23.325 23.013 0.630 1.050 o
-6 -12 -5 9.714 9.190 0.267 6.064 o
-6 -12 -4 15.640 15.383 0.399 2.346 o
-6 -12 -3 13.335 13.052 0.340 3.228 o
-6 -12 -2 18.080 18.240 0.446 1.756 o
-6 -12 -1 12.809 12.731 0.331 3.489 o
-6 -11 -8 8.546 8.533 0.268 7.685 o
-6 -11 -7 5.058 5.258 0.173 21.604 o
-6 -11 -6 16.038 16.156 0.402 2.228 o
-6 -11 -5 10.894 10.862 0.312 4.777 o
-6 -11 -4 3.119 2.856 0.129 55.819 o
-6 -11 -3 2.302 2.004 0.112 99.168 o
-6 -11 -2 3.086 3.134 0.133 55.938 o
-6 -11 -1 13.013 13.448 0.328 3.373 o
-6 -10 -8 3.509 3.617 0.176 41.746 o
-6 -10 -7 27.141 27.993 0.665 0.778 o
-6 -10 -6 12.452 12.851 0.404 3.594 o
-6 -10 -5 0.469 0.540 0.104 669.841 o
-6 -10 -4 30.763 31.834 0.751 0.606 o
-6 -10 -3 0.358 0.423 0.087 993.858 o
-6 -10 -2 64.756 64.883 1.513 0.138 o
-6 -10 -1 0.745 0.909 0.077 635.033 o
-6 -9 -9 2.975 3.035 0.156 57.365 o
-6 -9 -8 1.885 1.723 0.104 142.064 o
-6 -9 -7 3.358 3.601 0.176 44.771 o
-6 -9 -6 43.435 43.285 1.037 0.306 o
-6 -9 -5 20.551 20.842 0.521 1.356 o
-6 -9 -4 24.652 24.937 0.589 0.947 o
-6 -9 -3 16.639 17.935 0.433 2.049 o
-6 -9 -2 6.028 6.161 0.170 15.577 o
-6 -9 -1 0.819 1.042 0.070 600.089 o
-6 -8 -9 10.724 10.635 0.319 4.912 o
-6 -8 -8 0.482 0.490 0.078 980.460 o
-6 -8 -7 9.331 9.229 0.309 6.413 o
-6 -8 -6 11.472 11.449 0.320 4.319 o
-6 -8 -5 0.294 0.321 0.089 1038.040 o
-6 -8 -4 13.354 13.667 0.346 3.200 o
-6 -8 -3 13.405 13.399 0.323 3.201 o
-6 -8 -2 24.897 25.524 0.592 0.928 o
-6 -8 -1 43.485 42.087 0.963 0.308 o
-6 -7 -9 1.715 2.010 0.189 114.576 o
-6 -7 -8 24.573 26.161 0.662 0.939 o
-6 -7 -7 0.342 0.432 0.100 806.323 o
-6 -7 -6 2.810 2.915 0.139 65.253 o
-6 -7 -5 4.950 5.234 0.176 22.388 o
-6 -7 -4 4.978 5.558 0.154 22.405 o
-6 -7 -3 40.552 42.146 0.965 0.350 o
-6 -7 -2 10.424 10.452 0.266 5.268 o
-6 -7 -1 40.648 39.024 0.896 0.353 o
-6 -6 -9 7.187 7.228 0.263 10.636 o
-6 -6 -8 4.718 5.236 0.180 24.265 o
-6 -6 -7 57.130 57.809 1.495 0.176 o
-6 -6 -6 44.431 45.517 1.063 0.292 o
-6 -6 -5 26.555 27.411 0.665 0.812 o
-6 -6 -4 41.538 41.859 0.965 0.335 o
-6 -6 -3 12.844 13.610 0.333 3.446 o
-6 -6 -2 9.035 8.353 0.208 7.123 o
-6 -6 -1 10.919 10.301 0.248 4.871 o
-6 -5 -9 0.657 0.576 0.135 382.710 o
-6 -5 -8 2.042 2.213 0.118 117.213 o
-6 -5 -7 12.078 12.054 0.327 3.907 o
-6 -5 -6 46.130 45.383 1.055 0.273 o
-6 -5 -5 3.546 3.584 0.131 43.617 o
-6 -5 -4 26.651 27.097 0.644 0.809 o
-6 -5 -3 6.167 6.720 0.179 14.739 o
-6 -5 -2 30.668 29.331 0.684 0.619 o
-6 -5 -1 87.518 82.088 1.873 0.077 o
-6 -4 -9 3.681 3.815 0.206 36.649 o
-6 -4 -8 5.961 6.422 0.205 15.487 o
-6 -4 -7 4.622 4.598 0.188 25.284 o
-6 -4 -6 15.955 17.057 0.421 2.228 o
-6 -4 -5 8.437 8.740 0.238 7.941 o
-6 -4 -4 2.235 2.225 0.096 106.912 o
-6 -4 -3 31.508 30.992 0.717 0.584 o
-6 -4 -2 1.732 1.673 0.072 179.658 o
-6 -4 -1 55.999 54.927 1.246 0.186 o
-6 -3 -9 5.410 5.495 0.220 18.412 o
-6 -3 -8 27.221 27.961 0.664 0.774 o
-6 -3 -7 6.438 6.719 0.230 13.256 o
-6 -3 -6 38.313 39.371 0.929 0.392 o
-6 -3 -5 69.399 68.042 1.569 0.121 o
-6 -3 -4 37.510 38.684 0.896 0.409 o
-6 -3 -3 132.678 134.654 3.113 0.033 o
-6 -3 -2 3.637 3.306 0.100 43.399 o
-6 -3 -1 53.448 52.273 1.185 0.204 o
-6 -2 -9 3.912 3.828 0.144 35.948 o
-6 -2 -8 6.208 6.328 0.175 14.688 o
-6 -2 -7 27.527 27.148 0.693 0.759 o
-6 -2 -6 40.516 39.394 0.928 0.354 o
-6 -2 -5 16.214 16.479 0.401 2.180 o
-6 -2 -4 10.728 11.095 0.274 4.956 o
-6 -2 -3 15.292 16.210 0.386 2.437 o
-6 -2 -2 138.876 133.228 3.053 0.031 o
-6 -2 -1 77.061 72.692 1.654 0.099 o
-6 -1 -9 0.789 0.945 0.086 545.655 o
-6 -1 -8 0.258 0.195 0.056 2315.550 o
-6 -1 -7 2.708 2.716 0.150 68.286 o
-6 -1 -6 60.193 59.841 1.389 0.160 o
-6 -1 -5 43.459 43.350 1.015 0.306 o
-6 -1 -4 67.020 66.712 1.521 0.129 o
-6 -1 -3 60.070 60.769 1.385 0.161 o
-6 -1 -2 91.323 86.572 1.976 0.071 o
-6 -1 -1 98.322 92.014 2.097 0.061 o
-5 -22 -1 0.582 0.315 0.106 586.984 o
-5 -21 -3 3.565 3.632 0.144 42.439 o
-5 -21 -2 16.002 16.123 0.406 2.236 o
-5 -21 -1 2.555 2.669 0.126 78.888 o
-5 -20 -4 0.162 0.388 0.085 1253.070 o
-5 -20 -3 29.996 30.532 0.735 0.638 o
-5 -20 -2 1.439 1.490 0.109 212.024 o
-5 -20 -1 26.913 27.891 0.669 0.790 o
-5 -19 -5 1.773 1.582 0.097 161.372 o
-5 -19 -4 30.065 30.535 0.733 0.636 o
-5 -19 -3 2.970 3.072 0.182 54.566 o
-5 -19 -2 11.963 11.615 0.302 4.016 o
-5 -19 -1 24.376 25.898 0.614 0.959 o
-5 -18 -6 5.250 5.224 0.205 19.739 o
-5 -18 -5 12.070 12.345 0.326 3.902 o
-5 -18 -4 15.936 15.791 0.391 2.264 o
-5 -18 -3 8.161 8.156 0.243 8.472 o
-5 -18 -2 4.522 4.483 0.176 26.635 o
-5 -18 -1 3.618 3.885 0.121 42.201 o
-5 -17 -6 24.069 23.950 0.611 0.990 o
-5 -17 -5 0.775 0.562 0.074 644.453 o
-5 -17 -4 6.345 6.222 0.192 14.022 o
-5 -17 -3 9.990 9.815 0.252 5.751 o
-5 -17 -2 9.857 9.520 0.301 5.815 o
-5 -17 -1 1.359 1.280 0.138 197.513 o
-5 -16 -7 1.810 1.494 0.158 125.239 o
-5 -16 -6 3.394 3.657 0.144 46.140 o
-5 -16 -5 7.558 8.039 0.230 9.790 o
-5 -16 -4 9.351 9.382 0.253 6.513 o
-5 -16 -3 30.614 29.196 0.763 0.616 o
-5 -16 -2 34.784 35.092 0.845 0.476 o
-5 -16 -1 36.757 37.337 0.909 0.425 o
-5 -15 -7 8.638 8.583 0.401 7.047 o
-5 -15 -6 5.945 6.539 0.196 15.615 o
-5 -15 -5 1.253 1.301 0.076 307.525 o
-5 -15 -4 11.237 10.868 0.357 4.455 o
-5 -15 -3 3.700 3.758 0.155 39.152 o
-5 -15 -2 2.576 2.202 0.144 76.175 o
-5 -15 -1 117.269 116.607 2.708 0.042 o
-5 -14 -8 3.447 3.514 0.167 43.657 o
-5 -14 -7 1.908 1.788 0.105 138.669 o
-5 -14 -6 32.196 32.519 0.764 0.556 o
-5 -14 -5 18.647 19.112 0.507 1.635 o
-5 -14 -4 52.528 52.178 1.283 0.209 o
-5 -14 -3 24.491 23.756 0.582 0.964 o
-5 -14 -2 3.744 3.768 0.139 39.096 o
-5 -14 -1 7.188 7.709 0.210 10.858 o
-5 -13 -8 13.646 13.561 0.380 3.054 o
-5 -13 -7 6.288 6.578 0.216 13.968 o
-5 -13 -6 36.772 36.471 0.862 0.427 o
-5 -13 -5 8.808 8.988 0.272 7.230 o
-5 -13 -4 4.051 3.747 0.164 33.195 o
-5 -13 -3 14.408 14.466 0.416 2.728 o
-5 -13 -2 0.137 0.107 0.078 1505.790 o
-5 -13 -1 14.288 14.319 0.348 2.814 o
-5 -12 -8 4.225 4.337 0.173 30.133 o
-5 -12 -7 7.816 7.836 0.220 9.285 o
-5 -12 -6 0.092 0.200 0.165 352.457 o
-5 -12 -5 0.091 0.150 0.101 933.297 o
-5 -12 -4 46.227 46.286 1.105 0.270 o
-5 -12 -3 17.583 17.597 0.427 1.860 o
-5 -12 -2 74.088 76.041 1.743 0.105 o
-5 -12 -1 15.499 16.596 0.401 2.364 o
-5 -11 -9 5.801 5.529 0.276 15.591 o
-5 -11 -8 8.296 8.340 0.259 8.152 o
-5 -11 -7 2.834 2.674 0.102 68.968 o
-5 -11 -6 47.319 46.875 1.185 0.257 o
-5 -11 -5 9.792 9.566 0.291 5.903 o
-5 -11 -4 17.961 18.339 0.449 1.775 o
-5 -11 -3 21.306 21.323 0.538 1.264 o
-5 -11 -2 6.843 7.233 0.191 12.057 o
-5 -11 -1 45.335 44.251 1.013 0.283 o
-5 -10 -9 9.944 10.263 0.314 5.654 o
-5 -10 -8 0.971 0.910 0.088 421.248 o
-5 -10 -7 1.086 1.188 0.083 367.887 o
-5 -10 -6 40.835 39.833 0.995 0.347 o
-5 -10 -5 10.416 10.234 0.276 5.271 o
-5 -10 -4 75.572 75.212 1.743 0.102 o
-5 -10 -3 29.199 29.109 0.676 0.678 o
-5 -10 -2 0.420 0.572 0.068 1271.720 o
-5 -10 -1 11.392 10.665 0.257 4.481 o
-5 -9 -9 0.801 0.982 0.118 391.808 o
-5 -9 -8 13.168 13.506 0.375 3.262 o
-5 -9 -7 7.306 7.444 0.251 10.376 o
-5 -9 -6 16.494 17.378 0.452 2.081 o
-5 -9 -5 6.811 6.751 0.194 12.232 o
-5 -9 -4 3.181 3.771 0.126 52.631 o
-5 -9 -3 7.972 8.439 0.219 8.895 o
-5 -9 -2 21.975 22.274 0.519 1.192 o
-5 -9 -1 53.475 50.354 1.145 0.205 o
-5 -8 -9 0.414 0.406 0.094 824.835 o
-5 -8 -8 1.137 1.266 0.107 295.720 o
-5 -8 -7 57.425 57.710 1.388 0.175 o
-5 -8 -6 16.710 17.491 0.436 2.038 o
-5 -8 -5 31.541 31.353 0.740 0.581 o
-5 -8 -4 56.458 58.206 1.332 0.181 o
-5 -8 -3 9.845 10.763 0.269 5.816 o
-5 -8 -2 15.513 18.871 0.437 2.308 o
-5 -8 -1 0.215 0.484 0.056 2419.740 o
-5 -7 -9 3.703 4.069 0.151 38.953 o
-5 -7 -8 4.967 5.146 0.161 22.559 o
-5 -7 -7 5.686 6.046 0.254 16.288 o
-5 -7 -6 70.559 70.483 1.630 0.117 o
-5 -7 -5 19.768 20.333 0.487 1.466 o
-5 -7 -4 16.207 17.338 0.418 2.163 o
-5 -7 -3 43.654 45.447 1.035 0.302 o
-5 -7 -2 12.611 11.829 0.284 3.657 o
-5 -7 -1 121.051 115.915 2.661 0.040 o
-5 -6 -10 3.887 3.947 0.267 30.457 o
-5 -6 -9 15.839 15.858 0.404 2.282 o
-5 -6 -8 0.080 0.109 0.068 2018.480 o
-5 -6 -7 9.114 9.237 0.288 6.741 o
-5 -6 -6 8.723 9.274 0.240 7.426 o
-5 -6 -5 18.545 17.957 0.446 1.679 o
-5 -6 -4 19.641 19.999 0.471 1.490 o
-5 -6 -3 32.504 33.618 0.771 0.545 o
-5 -6 -2 5.026 4.621 0.123 22.918 o
-5 -6 -1 57.117 54.583 1.248 0.179 o
-5 -5 -10 14.696 15.371 0.465 2.585 o
-5 -5 -9 8.823 9.172 0.277 7.179 o
-5 -5 -8 79.926 80.500 2.070 0.090 o
-5 -5 -7 5.360 5.475 0.193 19.128 o
-5 -5 -6 57.650 58.070 1.338 0.174 o
-5 -5 -5 42.611 43.049 0.990 0.318 o
-5 -5 -4 5.055 5.150 0.144 22.146 o
-5 -5 -3 49.084 50.425 1.153 0.240 o
-5 -5 -2 38.475 37.178 0.847 0.394 o
-5 -5 -1 38.885 33.139 0.753 0.393 o
-5 -4 -10 14.356 14.610 0.500 2.684 o
-5 -4 -9 3.073 3.297 0.164 53.189 o
-5 -4 -8 9.596 9.188 0.318 6.083 o
-5 -4 -7 63.652 62.912 1.511 0.143 o
-5 -4 -6 38.836 38.873 0.900 0.383 o
-5 -4 -5 47.117 47.825 1.098 0.260 o
-5 -4 -4 13.270 14.379 0.340 3.223 o
-5 -4 -3 0.910 0.818 0.052 603.291 o
-5 -4 -2 70.846 64.327 1.459 0.118 o
-5 -4 -1 6.365 5.421 0.138 14.510 o
-5 -3 -10 23.775 24.741 0.631 1.006 o
-5 -3 -9 3.638 3.837 0.173 39.268 o
-5 -3 -8 0.987 0.909 0.133 289.843 o
-5 -3 -7 4.973 5.014 0.168 22.452 o
-5 -3 -6 37.530 37.160 0.859 0.411 o
-5 -3 -5 10.961 10.519 0.257 4.815 o
-5 -3 -4 28.331 24.832 0.572 0.735 o
-5 -3 -3 8.270 7.021 0.174 8.616 o
-5 -3 -2 203.203 200.270 4.611 0.014 o
-5 -3 -1 301.743 300.131 6.936 0.007 o
-5 -2 -10 2.191 2.413 0.130 100.857 o
-5 -2 -9 20.281 21.381 0.553 1.378 o
-5 -2 -8 1.542 1.351 0.156 154.502 o
-5 -2 -7 10.569 11.080 0.309 5.037 o
-5 -2 -6 12.461 13.896 0.340 3.623 o
-5 -2 -5 23.023 20.868 0.515 1.103 o
-5 -2 -4 28.220 26.224 0.603 0.735 o
-5 -2 -3 24.742 25.173 0.581 0.941 o
-5 -2 -2 4.218 4.012 0.110 32.260 o
-5 -2 -1 70.861 73.915 1.681 0.115 o
-5 -1 -10 2.231 2.492 0.123 99.610 o
-5 -1 -9 17.104 17.694 0.450 1.946 o
-5 -1 -8 26.550 25.819 0.684 0.815 o
-5 -1 -7 18.968 19.086 0.511 1.585 o
-5 -1 -6 31.682 31.717 0.742 0.575 o
-5 -1 -5 136.844 137.143 3.201 0.031 o
-5 -1 -4 57.715 51.942 1.200 0.177 o
-5 -1 -3 159.858 160.681 3.705 0.023 o
-5 -1 -2 136.395 135.660 3.140 0.032 o
-5 -1 -1 108.071 108.264 2.474 0.050 o
-4 -23 -1 0.869 0.812 0.123 352.751 o
-4 -22 -3 13.628 13.605 0.368 3.069 o
-4 -22 -2 4.591 4.376 0.167 26.222 o
-4 -22 -1 10.227 10.452 0.321 5.354 o
-4 -21 -4 6.210 6.449 0.200 14.445 o
-4 -21 -3 14.331 14.046 0.358 2.799 o
-4 -21 -2 2.657 2.521 0.108 76.907 o
-4 -21 -1 2.502 2.331 0.119 83.882 o
-4 -20 -5 14.036 14.236 0.366 2.897 o
-4 -20 -4 14.155 14.010 0.358 2.863 o
-4 -20 -3 4.476 4.611 0.138 27.978 o
-4 -20 -2 3.183 2.865 0.121 54.488 o
-4 -20 -1 22.063 22.430 0.527 1.181 o
-4 -19 -6 17.088 17.544 0.447 1.952 o
-4 -19 -5 1.844 1.675 0.098 150.468 o
-4 -19 -4 5.650 5.478 0.174 17.671 o
-4 -19 -3 12.557 12.857 0.328 3.614 o
-4 -19 -2 6.272 6.529 0.188 14.269 o
-4 -19 -1 16.855 16.769 0.410 2.025 o
-4 -18 -6 15.434 15.594 0.420 2.389 o
-4 -18 -5 0.619 0.496 0.074 829.568 o
-4 -18 -4 0.566 0.494 0.073 928.684 o
-4 -18 -3 13.645 13.252 0.359 3.077 o
-4 -18 -2 4.722 4.614 0.236 23.180 o
-4 -18 -1 18.826 18.773 0.478 1.618 o
-4 -17 -7 6.132 5.891 0.178 15.113 o
-4 -17 -6 17.126 17.762 0.439 1.944 o
-4 -17 -5 3.262 3.010 0.120 52.039 o
-4 -17 -4 28.189 28.418 0.658 0.726 o
-4 -17 -3 0.001 0.132 0.115 733.917 o
-4 -17 -2 11.004 10.486 0.286 4.744 o
-4 -17 -1 9.513 9.879 0.278 6.224 o
-4 -16 -7 1.713 1.627 0.120 156.102 o
-4 -16 -6 11.581 12.296 0.313 4.220 o
-4 -16 -5 10.485 10.268 0.272 5.211 o
-4 -16 -4 39.953 38.929 0.972 0.362 o
-4 -16 -3 11.517 11.524 0.309 4.298 o
-4 -16 -2 8.421 8.078 0.269 7.932 o
-4 -16 -1 34.513 34.483 0.808 0.485 o
-4 -15 -8 1.017 1.003 0.123 302.714 o
-4 -15 -7 0.912 0.910 0.077 498.793 o
-4 -15 -6 31.261 31.968 0.751 0.588 o
-4 -15 -5 1.297 1.164 0.151 193.986 o
-4 -15 -4 19.746 19.876 0.495 1.471 o
-4 -15 -3 40.914 41.823 0.984 0.344 o
-4 -15 -2 7.225 6.820 0.194 10.981 o
-4 -15 -1 26.016 27.496 0.644 0.844 o
-4 -14 -8 15.359 15.266 0.432 2.409 o
-4 -14 -7 12.683 13.136 0.364 3.510 o
-4 -14 -6 7.379 7.457 0.210 10.400 o
-4 -14 -5 4.392 4.133 0.166 28.519 o
-4 -14 -4 3.840 3.625 0.141 37.468 o
-4 -14 -3 15.618 15.339 0.375 2.363 o
-4 -14 -2 9.874 9.887 0.255 5.865 o
-4 -14 -1 33.644 33.214 0.766 0.512 o
-4 -13 -9 3.366 3.088 0.145 47.484 o
-4 -13 -8 28.191 28.980 0.719 0.719 o
-4 -13 -7 8.105 8.539 0.239 8.553 o
-4 -13 -6 25.710 25.409 0.650 0.869 o
-4 -13 -5 3.826 3.607 0.150 37.329 o
-4 -13 -4 16.247 15.873 0.390 2.185 o
-4 -13 -3 7.050 7.112 0.201 11.395 o
-4 -13 -2 0.554 0.300 0.065 1078.310 o
-4 -13 -1 28.878 28.625 0.668 0.694 o
-4 -12 -9 13.180 13.487 0.356 3.273 o
-4 -12 -8 0.432 0.565 0.074 1126.670 o
-4 -12 -7 23.094 23.554 0.551 1.078 o
-4 -12 -6 38.938 39.037 0.943 0.380 o
-4 -12 -5 12.265 12.267 0.311 3.808 o
-4 -12 -4 49.817 51.551 1.188 0.232 o
-4 -12 -3 26.781 26.017 0.611 0.809 o
-4 -12 -2 27.918 27.576 0.654 0.742 o
-4 -12 -1 38.323 39.040 0.889 0.393 o
-4 -11 -9 0.410 0.486 0.110 646.644 o
-4 -11 -8 4.453 4.727 0.167 27.439 o
-4 -11 -7 25.432 25.682 0.642 0.886 o
-4 -11 -6 20.038 20.148 0.516 1.425 o
-4 -11 -5 4.147 4.273 0.149 31.962 o
-4 -11 -4 14.989 15.501 0.383 2.540 o
-4 -11 -3 21.739 22.935 0.546 1.208 o
-4 -11 -2 13.950 14.359 0.341 2.943 o
-4 -11 -1 209.904 202.548 4.662 0.014 o
-4 -10 -9 6.605 6.745 0.199 12.891 o
-4 -10 -8 9.844 9.756 0.262 5.891 o
-4 -10 -7 24.309 24.031 0.591 0.975 o
-4 -10 -6 15.381 15.146 0.388 2.427 o
-4 -10 -5 16.385 16.201 0.398 2.144 o
-4 -10 -4 21.840 22.218 0.525 1.205 o
-4 -10 -3 9.534 10.083 0.258 6.229 o
-4 -10 -2 32.677 32.599 0.767 0.541 o
-4 -10 -1 24.696 25.283 0.579 0.944 o
-4 -9 -10 0.958 0.810 0.110 362.160 o
-4 -9 -9 6.191 6.817 0.203 14.406 o
-4 -9 -8 56.963 57.827 1.371 0.178 o
-4 -9 -7 3.960 4.001 0.151 34.766 o
-4 -9 -6 93.898 91.612 2.130 0.066 o
-4 -9 -5 30.670 30.998 0.723 0.613 o
-4 -9 -4 2.439 2.222 0.108 90.066 o
-4 -9 -3 17.855 19.129 0.448 1.787 o
-4 -9 -2 7.230 6.610 0.166 11.137 o
-4 -9 -1 3.309 3.104 0.092 52.240 o
-4 -8 -10 7.401 7.839 0.251 10.085 o
-4 -8 -9 45.470 45.620 1.089 0.279 o
-4 -8 -8 2.368 2.356 0.113 92.989 o
-4 -8 -7 32.342 32.633 0.780 0.550 o
-4 -8 -6 32.711 32.702 0.771 0.539 o
-4 -8 -5 34.032 34.237 0.810 0.498 o
-4 -8 -4 3.030 4.258 0.125 56.343 o
-4 -8 -3 69.651 68.110 1.556 0.120 o
-4 -8 -2 125.215 124.566 2.831 0.037 o
-4 -8 -1 34.468 34.827 0.793 0.487 o
-4 -7 -10 6.989 6.924 0.245 11.337 o
-4 -7 -9 3.372 3.717 0.136 47.032 o
-4 -7 -8 20.557 19.697 0.531 1.361 o
-4 -7 -7 17.061 17.034 0.439 1.967 o
-4 -7 -6 27.250 27.533 0.651 0.775 o
-4 -7 -5 26.553 27.523 0.634 0.814 o
-4 -7 -4 33.515 30.634 0.701 0.523 o
-4 -7 -3 43.767 42.160 0.960 0.305 o
-4 -7 -2 148.462 147.670 3.363 0.027 o
-4 -7 -1 232.959 225.599 5.176 0.011 o
-4 -6 -10 15.663 16.445 0.454 2.296 o
-4 -6 -9 19.368 19.665 0.506 1.522 o
-4 -6 -8 7.820 7.577 0.245 9.209 o
-4 -6 -7 12.355 12.234 0.337 3.735 o
-4 -6 -6 32.072 32.985 0.772 0.559 o
-4 -6 -5 11.638 12.140 0.297 4.208 o
-4 -6 -4 44.111 46.685 1.062 0.295 o
-4 -6 -3 4.905 4.529 0.122 24.021 o
-4 -6 -2 20.949 22.135 0.506 1.305 o
-4 -6 -1 26.949 31.243 0.711 0.776 o
-4 -5 -10 29.582 30.747 0.789 0.650 o
-4 -5 -9 7.888 8.048 0.227 9.080 o
-4 -5 -8 3.833 4.087 0.188 35.065 o
-4 -5 -7 13.036 12.873 0.327 3.379 o
-4 -5 -6 95.829 93.536 2.177 0.064 o
-4 -5 -5 60.001 60.719 1.406 0.161 o
-4 -5 -4 66.586 62.846 1.443 0.132 o
-4 -5 -3 84.047 80.758 1.844 0.083 o
-4 -5 -2 122.806 123.232 2.807 0.039 o
-4 -5 -1 43.728 45.196 1.027 0.302 o
-4 -4 -10 16.632 17.732 0.466 2.040 o
-4 -4 -9 30.751 30.485 0.740 0.610 o
-4 -4 -8 19.533 18.587 0.512 1.506 o
-4 -4 -7 40.525 41.099 0.999 0.350 o
-4 -4 -6 7.012 6.814 0.177 11.684 o
-4 -4 -5 28.717 27.270 0.627 0.707 o
-4 -4 -4 35.130 31.600 0.724 0.477 o
-4 -4 -3 92.481 93.188 2.137 0.068 o
-4 -4 -2 163.007 168.390 3.859 0.022 o
-4 -4 -1 14.911 15.853 0.365 2.569 o
-4 -3 -10 2.533 2.745 0.244 58.638 o
-4 -3 -9 14.841 15.345 0.399 2.580 o
-4 -3 -8 7.073 6.570 0.265 11.028 o
-4 -3 -7 6.797 7.075 0.214 12.088 o
-4 -3 -6 21.533 21.709 0.511 1.242 o
-4 -3 -5 121.323 126.379 2.909 0.039 o
-4 -3 -4 85.124 78.284 1.790 0.082 o
-4 -3 -3 375.386 372.760 8.717 0.004 o
-4 -3 -2 71.508 74.239 1.684 0.113 o
-4 -3 -1 127.307 127.811 2.914 0.036 o
-4 -2 -10 10.221 10.650 0.325 5.341 o
-4 -2 -9 6.663 6.657 0.203 12.683 o
-4 -2 -8 11.026 10.602 0.310 4.689 o
-4 -2 -7 8.391 7.482 0.226 8.186 o
-4 -2 -6 15.224 16.631 0.409 2.437 o
-4 -2 -5 2.425 2.805 0.091 91.661 o
-4 -2 -4 39.635 43.040 0.992 0.363 o
-4 -2 -3 23.841 22.005 0.508 1.031 o
-4 -2 -2 5.004 4.823 0.121 23.036 o
-4 -2 -1 24.599 29.190 0.668 0.926 o
-4 -1 -10 43.796 44.915 1.078 0.299 o
-4 -1 -9 8.041 7.925 0.266 8.635 o
-4 -1 -8 10.647 10.669 0.306 4.997 o
-4 -1 -7 7.765 7.888 0.240 9.306 o
-4 -1 -6 62.145 58.543 1.356 0.152 o
-4 -1 -5 15.377 16.577 0.387 2.406 o
-4 -1 -4 105.434 96.852 2.225 0.053 o
-4 -1 -3 203.369 197.941 4.540 0.014 o
-4 -1 -2 214.605 220.610 5.049 0.013 o
-4 -1 -1 117.368 130.868 2.985 0.042 o
-3 -23 -2 5.131 4.874 0.194 20.885 o
-3 -23 -1 3.828 4.330 0.142 36.937 o
-3 -22 -4 2.771 2.732 0.135 67.636 o
-3 -22 -3 2.595 2.507 0.116 78.875 o
-3 -22 -2 0.650 0.589 0.081 722.950 o
-3 -22 -1 33.518 34.410 0.807 0.511 o
-3 -21 -5 1.766 1.349 0.123 149.696 o
-3 -21 -4 10.994 11.055 0.296 4.712 o
-3 -21 -3 0.553 0.776 0.078 855.423 o
-3 -21 -2 0.187 0.096 0.064 2088.230 o
-3 -21 -1 23.841 25.115 0.589 1.005 o
-3 -20 -6 30.192 30.592 0.757 0.629 o
-3 -20 -5 0.133 0.079 0.082 1386.920 o
-3 -20 -4 9.810 9.914 0.260 5.924 o
-3 -20 -3 2.718 2.666 0.105 73.931 o
-3 -20 -2 7.245 7.123 0.195 10.872 o
-3 -20 -1 2.912 2.793 0.095 66.147 o
-3 -19 -6 9.307 9.552 0.278 6.495 o
-3 -19 -5 5.705 5.780 0.178 17.228 o
-3 -19 -4 9.142 9.590 0.242 6.793 o
-3 -19 -3 6.202 5.942 0.168 14.869 o
-3 -19 -2 3.314 3.071 0.170 46.904 o
-3 -19 -1 7.259 7.280 0.243 10.562 o
-3 -18 -7 3.275 3.384 0.162 48.039 o
-3 -18 -6 4.256 4.567 0.145 30.414 o
-3 -18 -5 3.263 3.197 0.113 52.163 o
-3 -18 -4 14.368 14.481 0.344 2.784 o
-3 -18 -3 0.276 0.176 0.102 832.459 o
-3 -18 -2 3.120 2.714 0.145 54.655 o
-3 -18 -1 39.908 39.051 0.937 0.364 o
-3 -17 -7 1.248 1.181 0.098 277.520 o
-3 -17 -6 15.089 15.614 0.380 2.509 o
-3 -17 -5 1.268 1.154 0.068 316.181 o
-3 -17 -4 13.768 14.054 0.358 3.009 o
-3 -17 -3 4.894 4.732 0.180 23.001 o
-3 -17 -2 11.752 11.071 0.300 4.171 o
-3 -17 -1 14.132 13.908 0.348 2.880 o
-3 -16 -8 7.419 7.458 0.280 9.937 o
-3 -16 -7 0.858 0.839 0.065 595.757 o
-3 -16 -6 25.223 25.285 0.594 0.906 o
-3 -16 -5 7.672 7.639 0.252 9.489 o
-3 -16 -4 8.281 8.642 0.253 8.171 o
-3 -16 -3 0.614 0.765 0.096 620.399 o
-3 -16 -2 21.402 21.807 0.522 1.253 o
-3 -16 -1 24.406 23.514 0.560 0.974 o
-3 -15 -8 10.458 10.485 0.331 5.125 o
-3 -15 -7 21.775 21.859 0.517 1.214 o
-3 -15 -6 3.684 3.448 0.121 41.367 o
-3 -15 -5 22.829 22.349 0.561 1.105 o
-3 -15 -4 24.723 24.903 0.621 0.938 o
-3 -15 -3 4.789 4.657 0.164 24.263 o
-3 -15 -2 7.456 7.595 0.199 10.237 o
-3 -15 -1 0.669 0.519 0.063 872.259 o
-3 -14 -9 14.068 14.384 0.423 2.844 o
-3 -14 -8 2.142 2.284 0.102 112.948 o
-3 -14 -7 26.760 26.932 0.628 0.805 o
-3 -14 -6 15.737 15.909 0.436 2.294 o
-3 -14 -5 37.515 37.416 0.880 0.411 o
-3 -14 -4 10.160 10.337 0.271 5.516 o
-3 -14 -3 6.266 6.135 0.177 14.483 o
-3 -14 -2 6.515 6.505 0.171 13.455 o
-3 -14 -1 20.964 20.487 0.481 1.317 o
-3 -13 -9 0.521 0.589 0.104 630.579 o
-3 -13 -8 2.419 2.412 0.111 89.959 o
-3 -13 -7 21.522 21.724 0.530 1.239 o
-3 -13 -6 38.151 37.610 0.900 0.397 o
-3 -13 -5 4.300 4.718 0.169 29.101 o
-3 -13 -4 61.010 59.407 1.367 0.157 o
-3 -13 -3 8.599 9.045 0.229 7.673 o
-3 -13 -2 13.072 13.663 0.328 3.340 o
-3 -13 -1 62.881 63.467 1.439 0.147 o
-3 -12 -9 3.460 3.547 0.151 44.383 o
-3 -12 -8 8.537 8.561 0.232 7.810 o
-3 -12 -7 1.434 1.508 0.127 194.260 o
-3 -12 -6 1.699 2.194 0.135 144.935 o
-3 -12 -5 84.736 81.607 1.884 0.081 o
-3 -12 -4 19.928 19.469 0.465 1.456 o
-3 -12 -3 23.430 24.135 0.561 1.046 o
-3 -12 -2 74.158 75.173 1.722 0.106 o
-3 -12 -1 47.570 44.858 1.019 0.259 o
-3 -11 -9 2.090 2.086 0.115 114.703 o
-3 -11 -8 53.161 53.789 1.257 0.204 o
-3 -11 -7 5.260 5.362 0.191 19.852 o
-3 -11 -6 44.432 43.023 1.043 0.294 o
-3 -11 -5 7.583 8.044 0.219 9.782 o
-3 -11 -4 24.804 24.466 0.571 0.940 o
-3 -11 -3 63.750 60.310 1.382 0.144 o
-3 -11 -2 32.852 31.392 0.719 0.540 o
-3 -11 -1 42.563 41.310 0.938 0.322 o
-3 -10 -10 3.720 3.872 0.165 38.175 o
-3 -10 -9 18.468 18.372 0.446 1.687 o
-3 -10 -8 3.093 3.155 0.126 56.297 o
-3 -10 -7 28.430 28.658 0.689 0.712 o
-3 -10 -6 16.468 16.794 0.412 2.111 o
-3 -10 -5 86.585 85.720 1.967 0.078 o
-3 -10 -4 14.422 12.949 0.323 2.810 o
-3 -10 -3 9.190 9.127 0.224 6.806 o
-3 -10 -2 199.542 200.058 4.581 0.015 o
-3 -10 -1 27.240 28.116 0.642 0.776 o
-3 -9 -10 17.825 18.270 0.471 1.793 o
-3 -9 -9 4.054 4.177 0.156 33.084 o
-3 -9 -8 11.753 11.375 0.339 4.114 o
-3 -9 -7 69.624 67.410 1.569 0.120 o
-3 -9 -6 23.534 24.014 0.575 1.036 o
-3 -9 -5 0.752 1.152 0.088 554.999 o
-3 -9 -4 56.407 53.045 1.211 0.184 o
-3 -9 -3 23.406 25.214 0.579 1.041 o
-3 -9 -2 47.627 45.490 1.033 0.258 o
-3 -9 -1 306.900 303.975 7.051 0.006 o
-3 -8 -10 5.092 5.101 0.184 21.238 o
-3 -8 -9 25.144 25.458 0.611 0.909 o
-3 -8 -8 21.768 21.262 0.571 1.210 o
-3 -8 -7 9.661 9.489 0.255 6.127 o
-3 -8 -6 13.150 13.207 0.331 3.314 o
-3 -8 -5 143.082 138.523 3.208 0.029 o
-3 -8 -4 43.704 43.913 1.002 0.303 o
-3 -8 -3 34.420 35.199 0.801 0.487 o
-3 -8 -2 65.865 71.865 1.649 0.132 o
-3 -8 -1 38.338 37.377 0.849 0.396 o
-3 -7 -10 7.514 7.537 0.233 9.949 o
-3 -7 -9 3.891 4.129 0.223 32.484 o
-3 -7 -8 16.345 16.430 0.502 2.106 o
-3 -7 -7 22.133 22.125 0.546 1.173 o
-3 -7 -6 27.714 29.322 0.686 0.744 o
-3 -7 -5 89.561 88.750 2.062 0.073 o
-3 -7 -4 49.870 48.333 1.118 0.234 o
-3 -7 -3 231.527 228.842 5.286 0.011 o
-3 -7 -2 9.036 8.464 0.202 7.126 o
-3 -7 -1 135.184 146.220 3.330 0.032 o
-3 -6 -10 11.778 12.109 0.320 4.094 o
-3 -6 -9 5.793 5.529 0.184 16.768 o
-3 -6 -8 17.950 17.170 0.510 1.770 o
-3 -6 -7 8.208 7.891 0.252 8.387 o
-3 -6 -6 13.877 14.038 0.338 2.981 o
-3 -6 -5 33.794 34.053 0.784 0.506 o
-3 -6 -4 68.715 66.729 1.543 0.124 o
-3 -6 -3 2.558 2.872 0.085 84.065 o
-3 -6 -2 536.697 541.006 12.650 0.002 o
-3 -6 -1 45.599 53.721 1.218 0.271 o
-3 -5 -10 3.793 3.989 0.142 37.847 o
-3 -5 -9 0.159 0.190 0.069 1886.440 o
-3 -5 -8 23.583 22.731 0.573 1.038 o
-3 -5 -7 25.337 24.271 0.648 0.897 o
-3 -5 -6 17.611 18.201 0.425 1.849 o
-3 -5 -5 49.765 52.987 1.222 0.232 o
-3 -5 -4 236.023 227.960 5.259 0.011 o
-3 -5 -3 173.617 181.069 4.158 0.020 o
-3 -5 -2 253.193 264.011 6.055 0.009 o
-3 -5 -1 22.182 23.102 0.530 1.168 o
-3 -4 -11 8.789 8.742 0.351 7.021 o
-3 -4 -10 8.561 8.669 0.250 7.705 o
-3 -4 -9 63.391 62.338 1.533 0.144 o
-3 -4 -8 29.547 28.548 0.712 0.662 o
-3 -4 -7 7.239 8.226 0.224 10.572 o
-3 -4 -6 7.294 7.756 0.203 10.605 o
-3 -4 -5 54.690 51.624 1.188 0.196 o
-3 -4 -4 19.553 21.771 0.501 1.482 o
-3 -4 -3 10.025 13.082 0.307 5.430 o
-3 -4 -2 60.792 65.825 1.508 0.156 o
-3 -4 -1 73.593 81.181 1.851 0.106 o
-3 -3 -11 14.617 14.859 0.450 2.629 o
-3 -3 -10 46.383 47.323 1.140 0.267 o
-3 -3 -9 8.216 8.863 0.322 7.990 o
-3 -3 -8 30.700 29.362 0.712 0.616 o
-3 -3 -7 24.678 24.592 0.619 0.943 o
-3 -3 -6 3.878 3.754 0.149 36.384 o
-3 -3 -5 55.326 55.163 1.268 0.190 o
-3 -3 -4 70.471 65.696 1.594 0.118 o
-3 -3 -3 163.379 161.290 3.693 0.022 o
-3 -3 -2 211.838 230.188 5.264 0.013 o
-3 -3 -1 357.627 398.174 9.164 0.005 o
-3 -2 -11 7.217 7.362 0.253 10.604 o
-3 -2 -10 17.984 18.529 0.475 1.761 o
-3 -2 -9 13.932 13.223 0.404 2.933 o
-3 -2 -8 48.852 47.197 1.207 0.242 o
-3 -2 -7 105.027 101.935 2.393 0.053 o
-3 -2 -6 36.558 34.739 0.814 0.436 o
-3 -2 -5 28.554 27.937 0.647 0.712 o
-3 -2 -4 22.262 23.062 0.529 1.160 o
-3 -2 -3 12.324 13.809 0.325 3.717 o
-3 -2 -2 225.554 238.474 5.464 0.012 o
-3 -2 -1 42.461 47.975 1.093 0.316 o
-3 -1 -11 5.873 6.134 0.197 16.059 o
-3 -1 -10 30.821 30.770 0.753 0.606 o
-3 -1 -9 7.031 7.231 0.294 10.836 o
-3 -1 -8 72.448 69.178 1.622 0.111 o
-3 -1 -7 0.544 0.575 0.115 537.125 o
-3 -1 -6 2.394 1.721 0.131 90.053 o
-3 -1 -5 28.205 33.591 0.801 0.701 o
-3 -1 -4 107.957 100.104 2.291 0.051 o
-3 -1 -3 207.962 215.146 4.953 0.014 o
-3 -1 -2 159.869 180.728 4.131 0.023 o
-3 -1 -1 295.023 313.656 7.194 0.007 o
-2 -24 -1 13.821 14.222 0.373 2.974 o
-2 -23 -3 1.455 1.488 0.107 209.979 o
-2 -23 -2 0.649 0.523 0.086 687.497 o
-2 -23 -1 1.426 1.456 0.095 229.774 o
-2 -22 -4 7.357 7.728 0.224 10.348 o
-2 -22 -3 3.964 3.879 0.131 35.572 o
-2 -22 -2 2.012 1.828 0.103 127.804 o
-2 -22 -1 12.710 12.689 0.315 3.552 o
-2 -21 -5 0.865 0.831 0.100 436.651 o
-2 -21 -4 7.793 7.740 0.226 9.324 o
-2 -21 -3 18.834 19.379 0.472 1.612 o
-2 -21 -2 15.372 15.752 0.387 2.420 o
-2 -21 -1 11.659 12.271 0.300 4.184 o
-2 -20 -6 2.078 2.050 0.124 113.032 o
-2 -20 -5 0.573 0.505 0.078 848.300 o
-2 -20 -4 10.801 11.073 0.291 4.871 o
-2 -20 -3 2.329 2.326 0.092 100.039 o
-2 -20 -2 16.059 15.939 0.400 2.227 o
-2 -20 -1 36.904 37.123 0.912 0.422 o
-2 -19 -7 4.094 4.034 0.158 32.569 o
-2 -19 -6 1.732 1.685 0.146 138.406 o
-2 -19 -5 4.301 4.229 0.132 30.444 o
-2 -19 -4 4.683 4.380 0.147 25.764 o
-2 -19 -3 17.723 17.483 0.447 1.828 o
-2 -19 -2 1.134 1.114 0.125 264.385 o
-2 -19 -1 12.653 13.123 0.347 3.541 o
-2 -18 -7 3.700 3.835 0.138 39.856 o
-2 -18 -6 28.526 28.998 0.690 0.706 o
-2 -18 -5 27.689 27.680 0.647 0.753 o
-2 -18 -4 14.672 14.713 0.415 2.636 o
-2 -18 -3 1.681 1.413 0.107 170.902 o
-2 -18 -2 5.261 5.327 0.175 20.099 o
-2 -18 -1 6.778 6.262 0.192 12.446 o
-2 -17 -8 11.026 11.186 0.323 4.645 o
-2 -17 -7 25.570 25.694 0.626 0.879 o
-2 -17 -6 18.608 18.909 0.457 1.656 o
-2 -17 -5 2.512 2.545 0.109 84.362 o
-2 -17 -4 21.056 21.122 0.525 1.294 o
-2 -17 -3 7.363 7.233 0.213 10.458 o
-2 -17 -2 0.249 0.126 0.093 996.249 o
-2 -17 -1 6.879 6.471 0.183 12.129 o
-2 -16 -8 1.442 1.682 0.099 218.377 o
-2 -16 -7 1.209 1.284 0.101 283.224 o
-2 -16 -6 8.484 8.497 0.232 7.904 o
-2 -16 -5 0.984 0.889 0.117 329.868 o
-2 -16 -4 16.658 16.173 0.410 2.076 o
-2 -16 -3 1.967 1.976 0.093 135.111 o
-2 -16 -2 50.120 49.861 1.153 0.231 o
-2 -16 -1 4.937 4.500 0.133 23.593 o
-2 -15 -8 3.070 3.192 0.132 56.389 o
-2 -15 -7 20.038 20.079 0.479 1.433 o
-2 -15 -6 35.280 34.616 0.851 0.464 o
-2 -15 -5 6.581 6.538 0.192 13.062 o
-2 -15 -4 6.240 6.437 0.188 14.430 o
-2 -15 -3 11.534 11.074 0.278 4.340 o
-2 -15 -2 23.439 23.309 0.545 1.051 o
-2 -15 -1 13.277 12.030 0.290 3.317 o
-2 -14 -9 34.702 34.977 0.844 0.478 o
-2 -14 -8 3.031 3.051 0.131 57.995 o
-2 -14 -7 18.848 19.064 0.468 1.614 o
-2 -14 -6 5.638 5.394 0.194 17.530 o
-2 -14 -5 66.708 65.353 1.509 0.131 o
-2 -14 -4 8.894 8.561 0.226 7.268 o
-2 -14 -3 30.042 30.404 0.703 0.639 o
-2 -14 -2 22.102 21.984 0.516 1.182 o
-2 -14 -1 40.681 39.263 0.907 0.352 o
-2 -13 -9 16.558 16.742 0.433 2.082 o
-2 -13 -8 20.318 19.888 0.473 1.400 o
-2 -13 -7 28.102 27.262 0.735 0.727 o
-2 -13 -6 33.812 33.374 0.789 0.506 o
-2 -13 -5 0.545 0.703 0.081 841.182 o
-2 -13 -4 1.033 1.129 0.086 387.060 o
-2 -13 -3 30.077 29.635 0.684 0.641 o
-2 -13 -2 55.522 52.786 1.203 0.190 o
-2 -13 -1 59.370 56.097 1.274 0.166 o
-2 -12 -9 10.453 10.558 0.278 5.215 o
-2 -12 -8 0.065 0.071 0.052 3490.860 o
-2 -12 -7 0.663 0.765 0.113 482.493 o
-2 -12 -6 6.634 7.075 0.207 12.670 o
-2 -12 -5 11.274 11.941 0.295 4.467 o
-2 -12 -4 7.008 6.856 0.184 11.654 o
-2 -12 -3 60.786 59.666 1.367 0.158 o
-2 -12 -2 50.300 50.045 1.145 0.230 o
-2 -12 -1 26.393 27.347 0.627 0.825 o
-2 -11 -10 20.646 21.191 0.584 1.329 o
-2 -11 -9 8.386 8.668 0.238 8.035 o
-2 -11 -8 5.649 5.571 0.152 17.883 o
-2 -11 -7 66.291 63.882 1.520 0.133 o
-2 -11 -6 67.463 65.429 1.514 0.128 o
-2 -11 -5 37.934 37.779 0.874 0.402 o
-2 -11 -4 34.282 33.652 0.773 0.494 o
-2 -11 -3 12.845 13.187 0.314 3.473 o
-2 -11 -2 50.498 51.505 1.168 0.227 o
-2 -11 -1 5.833 6.591 0.163 16.467 o
-2 -10 -10 15.449 15.479 0.408 2.392 o
-2 -10 -9 8.056 8.059 0.222 8.762 o
-2 -10 -8 1.369 1.276 0.115 221.818 o
-2 -10 -7 4.606 4.749 0.163 25.944 o
-2 -10 -6 7.861 7.914 0.209 9.224 o
-2 -10 -5 106.234 100.794 2.346 0.052 o
-2 -10 -4 117.844 111.724 2.599 0.042 o
-2 -10 -3 185.469 189.211 4.350 0.017 o
-2 -10 -2 2.025 2.858 0.086 125.267 o
-2 -10 -1 8.140 7.947 0.198 8.695 o
-2 -9 -10 9.170 9.608 0.295 6.621 o
-2 -9 -9 21.096 20.637 0.538 1.291 o
-2 -9 -8 8.178 7.877 0.229 8.524 o
-2 -9 -7 1.881 2.028 0.106 139.527 o
-2 -9 -6 2.563 2.954 0.141 75.334 o
-2 -9 -5 18.928 18.658 0.443 1.612 o
-2 -9 -4 36.847 34.166 0.781 0.432 o
-2 -9 -3 241.469 240.558 5.552 0.010 o
-2 -9 -2 107.779 104.367 2.400 0.051 o
-2 -9 -1 218.198 231.668 5.311 0.012 o
-2 -8 -10 16.799 17.697 0.446 2.012 o
-2 -8 -9 0.976 1.047 0.094 394.105 o
-2 -8 -8 0.198 0.062 0.105 831.121 o
-2 -8 -7 48.630 46.051 1.076 0.247 o
-2 -8 -6 0.057 0.031 0.077 1600.410 o
-2 -8 -5 46.095 47.021 1.081 0.272 o
-2 -8 -4 94.260 89.517 2.124 0.066 o
-2 -8 -3 93.286 96.097 2.238 0.067 o
-2 -8 -2 127.432 129.784 2.963 0.036 o
-2 -8 -1 3.142 3.505 0.094 56.427 o
-2 -7 -10 14.041 14.472 0.371 2.887 o
-2 -7 -9 7.545 7.345 0.220 9.964 o
-2 -7 -8 29.108 29.269 0.700 0.680 o
-2 -7 -7 68.001 66.570 1.573 0.126 o
-2 -7 -6 53.127 52.223 1.197 0.206 o
-2 -7 -5 12.201 11.845 0.285 3.884 o
-2 -7 -4 85.050 83.645 1.933 0.081 o
-2 -7 -3 97.942 98.610 2.269 0.061 o
-2 -7 -2 107.029 110.201 2.527 0.051 o
-2 -7 -1 87.648 94.004 2.139 0.075 o
-2 -6 -11 8.325 8.115 0.321 7.888 o
-2 -6 -10 10.190 10.210 0.307 5.429 o
-2 -6 -9 35.279 33.651 0.852 0.465 o
-2 -6 -8 37.919 36.541 0.863 0.404 o
-2 -6 -7 20.807 21.817 0.521 1.319 o
-2 -6 -6 0.436 0.368 0.069 1248.330 o
-2 -6 -5 10.265 11.251 0.271 5.364 o
-2 -6 -4 99.446 96.440 2.253 0.059 o
-2 -6 -3 74.793 77.746 1.766 0.104 o
-2 -6 -2 232.406 255.278 5.846 0.011 o
-2 -6 -1 14.757 17.555 0.405 2.567 o
-2 -5 -11 0.861 0.853 0.109 405.095 o
-2 -5 -10 29.829 29.996 0.719 0.647 o
-2 -5 -9 6.441 5.802 0.296 12.819 o
-2 -5 -8 41.615 39.126 0.936 0.337 o
-2 -5 -7 49.271 48.277 1.125 0.239 o
-2 -5 -6 73.126 68.749 1.590 0.110 o
-2 -5 -5 50.884 46.612 1.064 0.227 o
-2 -5 -4 49.874 48.754 1.135 0.234 o
-2 -5 -3 230.473 231.319 5.303 0.011 o
-2 -5 -2 5.945 6.663 0.163 15.902 o
-2 -5 -1 355.477 397.281 9.247 0.005 o
-2 -4 -11 1.643 1.618 0.107 175.069 o
-2 -4 -10 2.170 2.415 0.135 100.891 o
-2 -4 -9 28.026 27.565 0.698 0.733 o
-2 -4 -8 13.430 13.085 0.349 3.179 o
-2 -4 -7 97.605 94.858 2.267 0.061 o
-2 -4 -6 17.476 17.000 0.398 1.897 o
-2 -4 -5 124.787 131.049 2.996 0.037 o
-2 -4 -4 9.735 9.282 0.221 6.124 o
-2 -4 -3 51.249 56.781 1.293 0.218 o
-2 -4 -2 77.583 87.032 1.987 0.096 o
-2 -4 -1 143.607 158.630 3.633 0.029 o
-2 -3 -11 3.118 3.050 0.148 53.868 o
-2 -3 -10 3.964 3.863 0.132 35.549 o
-2 -3 -9 2.158 2.103 0.141 101.250 o
-2 -3 -8 20.166 19.488 0.492 1.419 o
-2 -3 -7 13.023 13.082 0.326 3.380 o
-2 -3 -6 1.427 2.029 0.079 235.919 o
-2 -3 -5 20.340 24.403 0.573 1.346 o
-2 -3 -4 125.082 126.782 2.911 0.038 o
-2 -3 -3 379.500 400.953 9.423 0.004 o
-2 -3 -2 91.285 106.319 2.449 0.069 o
-2 -3 -1 440.062 487.027 11.288 0.003 o
-2 -2 -11 2.899 2.696 0.136 62.780 o
-2 -2 -10 2.076 2.051 0.096 121.951 o
-2 -2 -9 70.984 68.349 1.678 0.115 o
-2 -2 -8 20.071 19.657 0.476 1.433 o
-2 -2 -7 8.495 8.961 0.227 7.858 o
-2 -2 -6 2.874 2.346 0.098 68.461 o
-2 -2 -5 153.993 144.902 3.471 0.025 o
-2 -2 -4 108.033 120.285 2.786 0.049 o
-2 -2 -3 332.788 361.368 9.057 0.005 o
-2 -2 -2 946.264 1020.600 24.528 0.001 o
-2 -2 -1 274.544 276.897 6.428 0.008 o
-2 -1 -11 5.973 6.175 0.198 15.565 o
-2 -1 -10 39.322 39.341 0.935 0.373 o
-2 -1 -9 9.716 9.655 0.270 6.024 o
-2 -1 -8 43.686 40.226 0.980 0.306 o
-2 -1 -7 35.051 34.952 0.829 0.470 o
-2 -1 -6 73.765 66.370 1.640 0.108 o
-2 -1 -5 31.789 29.503 0.721 0.578 o
-2 -1 -4 91.757 92.670 2.169 0.069 o
-2 -1 -3 112.888 124.703 2.908 0.045 o
-2 -1 -2 262.428 297.825 7.222 0.009 o
-2 -1 -1 64.360 64.672 1.485 0.142 o
-1 -24 -2 2.177 2.154 0.125 104.488 o
-1 -24 -1 9.599 9.502 0.284 6.137 o
-1 -23 -3 1.547 1.379 0.093 205.320 o
-1 -23 -2 24.198 24.852 0.597 0.978 o
-1 -23 -1 4.048 4.085 0.132 34.047 o
-1 -22 -5 0.113 0.075 0.103 899.182 o
-1 -22 -4 7.911 8.090 0.241 8.976 o
-1 -22 -3 4.741 4.664 0.144 25.091 o
-1 -22 -2 16.591 17.089 0.416 2.077 o
-1 -22 -1 14.540 15.050 0.365 2.702 o
-1 -21 -5 12.217 12.192 0.333 3.815 o
-1 -21 -4 5.216 5.285 0.166 20.552 o
-1 -21 -3 11.929 12.297 0.322 3.992 o
-1 -21 -2 11.027 11.646 0.288 4.671 o
-1 -21 -1 0.341 0.307 0.060 1780.840 o
-1 -20 -6 15.646 16.101 0.406 2.329 o
-1 -20 -5 28.926 29.529 0.697 0.687 o
-1 -20 -4 4.097 4.335 0.129 33.215 o
-1 -20 -3 3.503 3.479 0.118 45.367 o
-1 -20 -2 4.148 3.948 0.142 32.424 o
-1 -20 -1 2.834 2.714 0.182 59.225 o
-1 -19 -7 4.409 4.423 0.159 28.324 o
-1 -19 -6 5.524 5.529 0.177 18.342 o
-1 -19 -5 8.718 8.856 0.228 7.501 o
-1 -19 -4 18.067 18.632 0.448 1.753 o
-1 -19 -3 16.037 16.090 0.451 2.208 o
-1 -19 -2 26.207 26.049 0.644 0.838 o
-1 -19 -1 6.447 6.265 0.204 13.529 o
-1 -18 -7 23.815 23.774 0.582 1.014 o
-1 -18 -6 5.723 6.094 0.176 17.050 o
-1 -18 -5 3.355 3.484 0.110 49.367 o
-1 -18 -4 29.408 29.618 0.714 0.665 o
-1 -18 -3 17.731 18.228 0.444 1.819 o
-1 -18 -2 59.735 59.682 1.383 0.162 o
-1 -18 -1 16.061 15.300 0.386 2.242 o
-1 -17 -8 10.159 10.394 0.365 5.331 o
-1 -17 -7 10.323 10.444 0.273 5.350 o
-1 -17 -6 11.970 12.529 0.309 3.972 o
-1 -17 -5 7.625 7.319 0.247 9.655 o
-1 -17 -4 15.911 15.331 0.375 2.284 o
-1 -17 -3 14.550 14.734 0.372 2.701 o
-1 -17 -2 54.842 54.518 1.253 0.193 o
-1 -17 -1 16.145 16.072 0.392 2.207 o
-1 -16 -8 2.307 2.345 0.150 88.601 o
-1 -16 -7 11.311 11.697 0.295 4.450 o
-1 -16 -6 2.848 2.588 0.103 68.545 o
-1 -16 -5 44.182 43.514 1.032 0.297 o
-1 -16 -4 11.948 11.893 0.301 4.016 o
-1 -16 -3 5.210 5.009 0.149 20.957 o
-1 -16 -2 16.733 16.860 0.407 2.052 o
-1 -16 -1 40.711 41.066 0.942 0.349 o
-1 -15 -9 12.032 12.223 0.338 3.915 o
-1 -15 -8 23.164 23.272 0.580 1.069 o
-1 -15 -7 19.931 20.056 0.477 1.448 o
-1 -15 -6 5.842 5.694 0.196 16.354 o
-1 -15 -5 20.433 20.256 0.490 1.380 o
-1 -15 -4 1.596 1.634 0.096 190.495 o
-1 -15 -3 25.330 24.845 0.580 0.903 o
-1 -15 -2 20.439 20.704 0.492 1.376 o
-1 -15 -1 53.803 51.440 1.171 0.202 o
-1 -14 -9 2.707 2.842 0.134 70.171 o
-1 -14 -8 1.033 1.070 0.074 422.122 o
-1 -14 -7 15.411 15.418 0.408 2.404 o
-1 -14 -6 18.322 17.831 0.474 1.710 o
-1 -14 -5 20.632 20.144 0.485 1.358 o
-1 -14 -4 31.427 30.167 0.702 0.589 o
-1 -14 -3 81.074 79.665 1.814 0.089 o
-1 -14 -2 39.838 40.184 0.917 0.364 o
-1 -14 -1 16.975 17.727 0.417 1.985 o
-1 -13 -9 8.421 8.195 0.240 8.014 o
-1 -13 -8 13.187 13.565 0.340 3.280 o
-1 -13 -7 27.067 26.634 0.641 0.788 o
-1 -13 -6 4.174 4.227 0.146 31.715 o
-1 -13 -5 30.787 29.940 0.697 0.612 o
-1 -13 -4 19.100 18.192 0.429 1.593 o
-1 -13 -3 28.961 28.885 0.665 0.690 o
-1 -13 -2 92.245 91.229 2.070 0.069 o
-1 -13 -1 99.214 95.978 2.179 0.060 o
-1 -12 -10 24.184 24.712 0.667 0.971 o
-1 -12 -9 6.280 6.253 0.188 14.303 o
-1 -12 -8 6.226 6.464 0.180 14.540 o
-1 -12 -7 2.059 2.086 0.115 117.464 o
-1 -12 -6 18.889 18.535 0.445 1.618 o
-1 -12 -5 20.335 20.394 0.480 1.394 o
-1 -12 -4 111.537 104.564 2.418 0.047 o
-1 -12 -3 24.877 25.190 0.581 0.932 o
-1 -12 -2 83.217 81.402 1.862 0.085 o
-1 -12 -1 2.571 2.391 0.079 85.680 o
-1 -11 -10 9.229 9.484 0.283 6.587 o
-1 -11 -9 27.639 27.640 0.660 0.754 o
-1 -11 -8 55.114 53.227 1.336 0.191 o
-1 -11 -7 13.409 13.034 0.325 3.207 o
-1 -11 -6 6.911 6.781 0.188 11.941 o
-1 -11 -5 29.530 28.690 0.664 0.666 o
-1 -11 -4 45.273 44.103 1.005 0.284 o
-1 -11 -3 13.605 13.271 0.319 3.122 o
-1 -11 -2 88.654 85.512 1.954 0.075 o
-1 -11 -1 11.930 12.676 0.298 4.004 o
-1 -10 -10 33.706 34.299 0.873 0.503 o
-1 -10 -9 18.865 19.157 0.462 1.612 o
-1 -10 -8 24.457 23.876 0.577 0.966 o
-1 -10 -7 12.215 11.948 0.310 3.848 o
-1 -10 -6 1.291 1.022 0.080 294.102 o
-1 -10 -5 6.092 5.427 0.156 15.598 o
-1 -10 -4 13.978 14.807 0.348 2.919 o
-1 -10 -3 67.096 67.872 1.538 0.129 o
-1 -10 -2 45.432 46.715 1.084 0.280 o
-1 -10 -1 105.607 108.989 2.532 0.052 o
-1 -9 -10 4.000 4.184 0.154 33.920 o
-1 -9 -9 11.103 11.209 0.288 4.633 o
-1 -9 -8 35.787 35.529 0.862 0.450 o
-1 -9 -7 51.428 50.987 1.184 0.219 o
-1 -9 -6 8.254 7.765 0.212 8.451 o
-1 -9 -5 70.252 67.557 1.562 0.119 o
-1 -9 -4 1.883 1.909 0.065 156.041 o
-1 -9 -3 24.021 23.492 0.546 1.005 o
-1 -9 -2 52.534 53.153 1.209 0.210 o
-1 -9 -1 205.699 203.783 4.670 0.014 o
-1 -8 -10 12.460 12.576 0.354 3.650 o
-1 -8 -9 5.034 5.006 0.182 21.751 o
-1 -8 -8 2.686 2.649 0.121 73.447 o
-1 -8 -7 37.716 36.994 0.859 0.408 o
-1 -8 -6 8.109 7.804 0.224 8.681 o
-1 -8 -5 49.295 49.525 1.144 0.238 o
-1 -8 -4 46.041 43.709 1.016 0.276 o
-1 -8 -3 220.058 224.923 5.165 0.012 o
-1 -8 -2 8.496 7.726 0.184 8.100 o
-1 -8 -1 186.267 202.248 4.629 0.017 o
-1 -7 -11 3.284 3.117 0.190 45.913 o
-1 -7 -10 20.416 20.924 0.512 1.373 o
-1 -7 -9 10.667 10.164 0.289 5.031 o
-1 -7 -8 60.495 58.443 1.388 0.159 o
-1 -7 -7 7.147 7.212 0.200 11.105 o
-1 -7 -6 5.257 5.089 0.149 20.583 o
-1 -7 -5 67.359 63.308 1.454 0.130 o
-1 -7 -4 68.653 66.618 1.532 0.124 o
-1 -7 -3 4.570 4.019 0.108 27.908 o
-1 -7 -2 137.923 142.704 3.253 0.031 o
-1 -7 -1 281.086 303.042 6.941 0.008 o
-1 -6 -11 2.012 1.974 0.144 111.709 o
-1 -6 -10 24.621 25.276 0.603 0.946 o
-1 -6 -9 6.041 5.834 0.231 15.008 o
-1 -6 -8 10.466 10.537 0.273 5.213 o
-1 -6 -7 49.964 46.807 1.082 0.235 o
-1 -6 -6 18.398 17.482 0.424 1.715 o
-1 -6 -5 193.957 191.762 4.439 0.016 o
-1 -6 -4 112.517 115.413 2.638 0.046 o
-1 -6 -3 111.594 120.455 2.753 0.047 o
-1 -6 -2 181.150 198.504 4.527 0.018 o
-1 -6 -1 17.751 19.508 0.455 1.804 o
-1 -5 -11 2.614 2.473 0.126 76.493 o
-1 -5 -10 19.588 18.547 0.460 1.511 o
-1 -5 -9 18.306 18.419 0.469 1.708 o
-1 -5 -8 69.316 67.371 1.568 0.121 o
-1 -5 -7 24.078 24.278 0.569 0.994 o
-1 -5 -6 8.675 8.883 0.214 7.607 o
-1 -5 -5 7.590 7.087 0.176 10.075 o
-1 -5 -4 71.544 72.094 1.676 0.114 o
-1 -5 -3 22.388 22.909 0.531 1.149 o
-1 -5 -2 16.858 16.549 0.381 2.042 o
-1 -5 -1 392.341 413.324 9.509 0.004 o
-1 -4 -11 5.900 5.754 0.185 16.164 o
-1 -4 -10 13.572 13.217 0.339 3.122 o
-1 -4 -9 2.570 2.476 0.117 80.198 o
-1 -4 -8 26.449 25.571 0.604 0.829 o
-1 -4 -7 105.730 101.718 2.376 0.052 o
-1 -4 -6 16.661 14.820 0.346 2.117 o
-1 -4 -5 86.844 84.061 1.915 0.078 o
-1 -4 -4 95.881 99.589 2.271 0.063 o
-1 -4 -3 83.365 90.896 2.073 0.083 o
-1 -4 -2 948.083 985.319 23.131 0.001 o
-1 -4 -1 130.560 149.806 3.444 0.034 o
-1 -3 -11 9.226 9.087 0.273 6.647 o
-1 -3 -10 11.767 11.537 0.300 4.143 o
-1 -3 -9 1.232 1.334 0.124 239.730 o
-1 -3 -8 22.870 21.734 0.548 1.107 o
-1 -3 -7 62.923 62.564 1.471 0.147 o
-1 -3 -6 11.308 10.579 0.253 4.551 o
-1 -3 -5 167.403 157.138 3.686 0.021 o
-1 -3 -4 19.900 19.553 0.455 1.463 o
-1 -3 -3 77.984 87.352 2.002 0.095 o
-1 -3 -2 167.614 177.420 4.149 0.021 o
-1 -3 -1 960.209 998.456 25.235 0.001 o
-1 -2 -11 18.289 17.797 0.530 1.698 o
-1 -2 -10 1.143 1.061 0.068 376.693 o
-1 -2 -9 29.894 29.540 0.719 0.645 o
-1 -2 -8 14.940 14.610 0.358 2.584 o
-1 -2 -7 49.732 46.734 1.080 0.237 o
-1 -2 -6 7.325 6.234 0.169 10.918 o
-1 -2 -5 398.398 412.335 10.199 0.004 o
-1 -2 -4 25.774 25.325 0.591 0.873 o
-1 -2 -3 188.632 213.085 4.984 0.017 o
-1 -2 -2 529.078 567.604 16.483 0.002 o
-1 -2 -1 87.857 110.909 2.583 0.074 o
-1 -1 -11 5.922 5.778 0.184 16.059 o
-1 -1 -10 16.341 15.148 0.369 2.180 o
-1 -1 -9 2.255 2.125 0.139 95.155 o
-1 -1 -8 22.538 21.861 0.541 1.137 o
-1 -1 -7 21.974 21.828 0.552 1.190 o
-1 -1 -6 0.549 0.641 0.057 1172.200 o
-1 -1 -5 100.800 101.781 2.350 0.058 o
-1 -1 -4 233.317 231.964 5.415 0.011 o
-1 -1 -3 257.036 283.021 6.771 0.009 o
-1 -1 -2 53.170 58.674 1.462 0.203 o
-1 -1 -1 127.096 135.693 3.192 0.038 o
0 0 4 185.547 188.723 4.484 0.017 o
0 0 8 19.824 19.122 0.501 1.465 o
0 0 10 2.309 2.173 0.097 101.247 o
0 1 2 517.036 499.830 12.044 0.003 o
0 1 3 74.793 86.237 1.985 0.102 o
0 1 4 30.490 31.605 0.728 0.620 o
0 1 5 224.648 215.854 5.007 0.012 o
0 1 6 75.221 73.038 1.705 0.103 o
0 1 7 51.018 52.754 1.261 0.221 o
0 1 8 1.846 2.169 0.097 146.800 o
0 1 9 4.218 3.623 0.136 31.889 o
0 1 10 0.191 0.008 0.048 3379.550 o
0 1 11 0.511 0.456 0.072 1028.770 o
0 2 0 181.225 192.370 5.573 0.020 o
0 2 1 165.243 118.099 2.753 0.024 o
0 2 2 148.607 177.535 4.289 0.026 o
0 2 3 141.238 148.489 3.431 0.030 o
0 2 4 80.831 85.691 1.991 0.089 o
0 2 5 121.823 115.006 2.673 0.040 o
0 2 6 15.127 13.807 0.329 2.555 o
0 2 7 418.205 416.700 10.351 0.003 o
0 2 8 7.866 7.745 0.204 9.251 o
0 2 9 31.640 30.761 0.734 0.579 o
0 2 10 12.106 11.658 0.280 3.949 o
0 2 11 0.768 0.767 0.084 580.680 o
0 3 1 611.893 662.705 15.166 0.002 o
0 3 2 60.029 54.898 1.260 0.165 o
0 3 3 194.301 200.637 4.624 0.016 o
0 3 4 7.720 6.766 0.166 9.850 o
0 3 5 41.114 41.809 0.996 0.341 o
0 3 6 1.206 1.456 0.079 318.474 o
0 3 7 0.018 0.122 0.102 921.072 o
0 3 8 13.186 13.378 0.336 3.289 o
0 3 9 38.302 36.999 0.860 0.396 o
0 3 10 32.409 30.362 0.704 0.556 o
0 3 11 4.724 4.124 0.214 23.962 o
0 4 0 5064.890 4454.820 128.052 0.000 o
0 4 1 81.225 88.812 2.038 0.089 o
0 4 2 162.603 169.552 3.881 0.023 o
0 4 3 620.343 666.577 15.808 0.002 o
0 4 4 202.142 205.639 4.734 0.015 o
0 4 5 347.504 333.642 8.016 0.005 o
0 4 6 12.981 14.586 0.348 3.342 o
0 4 7 13.174 12.371 0.318 3.335 o
0 4 8 1.324 1.338 0.091 262.157 o
0 4 9 12.032 12.047 0.304 3.957 o
0 4 10 16.727 16.524 0.390 2.063 o
0 4 11 0.454 0.595 0.103 684.580 o
0 5 1 0.202 0.147 0.040 4303.580 o
0 5 2 498.821 529.913 12.344 0.003 o
0 5 3 63.297 71.277 1.622 0.143 o
0 5 4 1.189 1.128 0.051 379.616 o
0 5 5 166.462 161.478 3.707 0.021 o
0 5 6 64.662 63.560 1.479 0.139 o
0 5 7 21.098 21.723 0.516 1.288 o
0 5 8 0.009 -0.013 0.357 75.746 o
0 5 9 1.483 1.435 0.083 227.124 o
0 5 10 17.442 18.119 0.438 1.877 o
0 5 11 1.230 1.140 0.097 286.145 o
0 6 0 83.814 92.911 2.167 0.082 o
0 6 1 388.363 444.054 10.407 0.004 o
0 6 2 88.173 85.666 1.954 0.076 o
0 6 3 235.683 253.244 5.812 0.011 o
0 6 4 54.715 54.699 1.253 0.194 o
0 6 5 0.891 1.365 0.062 553.045 o
0 6 6 11.186 10.567 0.254 4.641 o
0 6 7 30.864 31.283 0.732 0.605 o
0 6 8 7.558 7.828 0.212 9.902 o
0 6 9 0.712 1.123 0.130 375.398 o
0 6 10 19.287 19.777 0.475 1.540 o
0 6 11 4.857 4.980 0.229 22.133 o
0 7 1 27.786 30.863 0.718 0.736 o
0 7 2 5.108 5.189 0.130 21.909 o
0 7 3 18.241 19.792 0.455 1.712 o
0 7 4 21.922 22.672 0.551 1.191 o
0 7 5 7.697 6.741 0.170 9.887 o
0 7 6 107.572 102.788 2.421 0.051 o
0 7 7 34.757 33.898 0.784 0.481 o
0 7 8 43.756 42.315 0.986 0.304 o
0 7 9 27.590 27.119 0.710 0.754 o
0 7 10 28.949 28.697 0.681 0.689 o
0 7 11 1.445 1.366 0.121 199.520 o
0 8 0 48.935 37.721 0.872 0.253 o
0 8 1 47.499 47.027 1.075 0.258 o
0 8 2 91.612 92.732 2.105 0.070 o
0 8 3 40.413 44.014 1.004 0.350 o
0 8 4 50.826 52.697 1.213 0.223 o
0 8 5 123.545 117.025 2.761 0.039 o
0 8 6 22.960 22.435 0.527 1.099 o
0 8 7 2.979 2.478 0.111 62.842 o
0 8 8 59.684 57.269 1.343 0.164 o
0 8 9 46.237 45.234 1.052 0.272 o
0 8 10 37.690 37.608 0.887 0.406 o
0 9 1 29.603 24.396 0.559 0.681 o
0 9 2 19.413 19.968 0.460 1.526 o
0 9 3 117.666 117.842 2.717 0.042 o
0 9 4 6.639 6.923 0.175 12.896 o
0 9 5 64.331 62.135 1.445 0.141 o
0 9 6 10.396 9.641 0.240 5.376 o
0 9 7 2.595 2.450 0.110 79.932 o
0 9 8 8.875 8.519 0.239 7.265 o
0 9 9 13.986 13.984 0.343 2.936 o
0 9 10 4.075 4.173 0.157 32.739 o
0 10 1 100.003 108.147 2.455 0.058 o
0 10 2 32.344 36.256 0.829 0.542 o
0 10 3 33.325 34.705 0.791 0.518 o
0 10 4 74.964 72.763 1.669 0.104 o
0 10 5 7.479 7.230 0.204 10.213 o
0 10 6 10.586 10.548 0.278 5.100 o
0 10 7 4.494 4.220 0.139 28.004 o
0 10 8 3.477 3.869 0.155 43.376 o
0 10 9 5.173 5.430 0.170 20.741 o
0 10 10 2.069 2.162 0.164 99.883 o
0 11 1 56.010 57.906 1.316 0.184 o
0 11 2 70.502 70.725 1.621 0.117 o
0 11 3 54.612 53.218 1.217 0.196 o
0 11 4 68.894 67.200 1.537 0.123 o
0 11 5 19.510 17.824 0.422 1.537 o
0 11 6 74.855 70.222 1.617 0.105 o
0 11 7 22.300 21.336 0.519 1.166 o
0 11 8 28.016 27.127 0.702 0.734 o
0 11 9 0.965 0.904 0.079 454.076 o
0 11 10 7.270 7.589 0.220 10.608 o
0 12 0 172.662 173.546 4.058 0.020 o
0 12 1 57.990 59.285 1.346 0.172 o
0 12 2 19.126 19.407 0.455 1.573 o
0 12 3 94.247 93.225 2.116 0.066 o
0 12 4 31.911 31.523 0.731 0.569 o
0 12 5 0.483 0.692 0.082 897.287 o
0 12 6 5.309 5.845 0.172 19.622 o
0 12 7 5.628 5.633 0.183 17.637 o
0 12 8 23.709 23.360 0.551 1.028 o
0 12 9 18.231 18.932 0.454 1.720 o
0 12 10 8.821 8.908 0.267 7.234 o
0 13 1 15.021 13.469 0.319 2.599 o
0 13 2 14.228 16.392 0.382 2.773 o
0 13 3 106.392 103.615 2.358 0.052 o
0 13 4 7.671 7.327 0.188 9.801 o
0 13 5 57.007 56.404 1.299 0.179 o
0 13 6 1.633 1.672 0.098 182.299 o
0 13 7 8.863 8.882 0.254 7.211 o
0 13 8 20.618 20.420 0.480 1.358 o
0 13 9 18.711 18.978 0.463 1.638 o
0 14 0 44.508 51.016 1.180 0.285 o
0 14 1 27.796 27.251 0.625 0.751 o
0 14 2 12.637 13.352 0.320 3.566 o
0 14 3 15.956 15.734 0.376 2.267 o
0 14 4 92.431 90.745 2.075 0.068 o
0 14 5 1.110 1.277 0.108 300.798 o
0 14 6 5.107 4.654 0.168 21.596 o
0 14 7 0.082 0.112 0.136 520.529 o
0 14 8 6.146 6.418 0.179 14.905 o
0 14 9 1.421 1.369 0.094 233.132 o
0 15 1 62.683 62.803 1.427 0.148 o
0 15 2 133.633 128.612 2.977 0.033 o
0 15 3 57.531 55.532 1.275 0.176 o
0 15 4 29.677 29.206 0.680 0.658 o
0 15 5 11.296 11.219 0.295 4.481 o
0 15 6 0.024 0.282 0.092 1134.620 o
0 15 7 0.428 0.502 0.065 1322.220 o
0 15 8 0.100 0.142 0.064 2278.730 o
0 15 9 21.264 20.904 0.541 1.270 o
0 16 0 16.766 18.601 0.463 2.002 o
0 16 1 1.094 0.796 0.081 380.780 o
0 16 2 2.462 2.487 0.101 88.891 o
0 16 3 100.310 97.644 2.235 0.058 o
0 16 4 60.044 58.016 1.332 0.162 o
0 16 5 8.002 7.847 0.231 8.861 o
0 16 6 23.905 23.618 0.596 1.006 o
0 16 7 48.590 48.857 1.136 0.245 o
0 16 8 0.030 0.165 0.084 1367.920 o
0 17 1 0.805 0.765 0.085 544.567 o
0 17 2 44.745 45.265 1.043 0.289 o
0 17 3 32.202 32.662 0.763 0.555 o
0 17 4 1.806 1.667 0.113 147.838 o
0 17 5 41.696 42.346 1.002 0.331 o
0 17 6 13.164 12.979 0.319 3.321 o
0 17 7 0.729 0.833 0.072 690.665 o
0 17 8 4.001 3.987 0.192 32.542 o
0 18 0 125.903 123.652 2.950 0.037 o
0 18 1 27.935 29.621 0.702 0.731 o
0 18 2 9.997 10.205 0.271 5.687 o
0 18 3 12.607 13.008 0.331 3.582 o
0 18 4 4.959 5.165 0.176 22.357 o
0 18 5 0.889 0.788 0.058 600.492 o
0 18 6 4.699 4.593 0.141 25.597 o
0 18 7 0.547 0.490 0.085 806.841 o
0 19 1 8.485 8.346 0.243 7.882 o
0 19 2 70.092 70.683 1.642 0.118 o
0 19 3 0.730 0.968 0.131 370.854 o
0 19 4 2.939 2.884 0.107 63.804 o
0 19 5 10.889 11.039 0.276 4.823 o
0 19 6 19.141 19.812 0.478 1.560 o
0 19 7 2.008 2.197 0.148 109.690 o
0 20 0 0.268 0.340 0.183 279.431 o
0 20 1 17.226 15.821 0.437 1.948 o
0 20 2 0.332 0.208 0.132 505.155 o
0 20 3 26.176 26.523 0.628 0.839 o
0 20 4 0.996 0.802 0.064 485.178 o
0 20 5 0.547 0.630 0.074 928.407 o
0 20 6 0.207 0.476 0.088 1119.770 o
0 21 1 0.565 0.468 0.068 990.613 o
0 21 2 32.256 32.574 0.774 0.553 o
0 21 3 1.021 1.116 0.068 444.513 o
0 21 4 0.000 -0.011 0.347 80.284 o
0 21 5 9.719 9.731 0.272 6.011 o
0 22 0 52.912 52.716 1.270 0.206 o
0 22 1 0.230 0.046 0.063 2031.620 o
0 22 2 12.689 12.655 0.315 3.564 o
0 22 3 0.007 0.015 0.075 1700.020 o
0 22 4 1.019 0.980 0.101 358.300 o
0 22 5 1.507 1.130 0.121 191.708 o
0 23 1 0.590 0.563 0.070 915.145 o
0 23 2 7.637 7.775 0.230 9.644 o
0 23 3 12.836 13.056 0.342 3.457 o
0 23 4 0.072 0.040 0.098 991.675 o
0 24 0 0.023 -0.025 0.424 53.725 o
0 24 1 0.101 0.060 0.088 1211.650 o
0 24 2 0.486 0.511 0.093 773.959 o
1 0 1 50.713 69.765 1.658 0.215 o
1 0 2 3022.590 2931.810 84.250 0.000 o
1 0 3 28.461 32.456 0.809 0.694 o
1 0 4 291.773 305.285 7.099 0.007 o
1 0 5 260.888 250.966 5.869 0.009 o
1 0 6 0.647 0.714 0.056 963.492 o
1 0 7 197.539 195.870 4.737 0.015 o
1 0 8 7.075 6.628 0.196 11.429 o
1 0 9 0.181 0.270 0.087 1193.400 o
1 0 10 0.993 0.844 0.065 485.019 o
1 0 11 0.639 0.631 0.066 884.499 o
1 1 0 266.826 269.277 6.294 0.010 o
1 1 1 126.992 136.638 3.189 0.038 o
1 1 2 53.137 58.953 1.382 0.204 o
1 1 3 256.776 284.435 6.826 0.009 o
1 1 4 232.969 231.467 5.366 0.011 o
1 1 5 100.915 101.018 2.436 0.057 o
1 1 6 0.550 0.588 0.057 1183.870 o
1 1 7 21.975 22.089 0.545 1.189 o
1 1 8 22.385 21.307 0.548 1.154 o
1 1 9 2.272 2.242 0.116 99.502 o
1 1 10 16.317 15.231 0.371 2.184 o
1 1 11 5.911 5.993 0.178 16.108 o
1 2 0 5323.470 3912.420 112.478 0.000 o
1 2 1 88.034 111.849 2.594 0.074 o
1 2 2 529.082 572.564 13.428 0.002 o
1 2 3 189.104 213.509 4.968 0.016 o
1 2 4 25.774 25.311 0.605 0.872 o
1 2 5 398.653 401.694 9.753 0.004 o
1 2 6 7.307 6.245 0.164 10.985 o
1 2 7 49.769 47.626 1.144 0.235 o
1 2 8 14.913 14.532 0.364 2.591 o
1 2 9 29.780 29.502 0.700 0.651 o
1 2 10 1.132 1.084 0.062 392.666 o
1 2 11 18.228 17.947 0.445 1.733 o
1 3 0 91.802 75.666 1.751 0.073 o
1 3 1 959.631 998.560 23.406 0.001 o
1 3 2 167.469 177.650 4.200 0.021 o
1 3 3 78.252 88.421 2.034 0.094 o
1 3 4 19.921 19.714 0.455 1.459 o
1 3 5 167.199 158.926 3.729 0.021 o
1 3 6 11.326 10.590 0.258 4.532 o
1 3 7 63.112 63.515 1.497 0.145 o
1 3 8 22.834 21.947 0.521 1.113 o
1 3 9 1.207 1.187 0.091 303.454 o
1 3 10 11.794 11.479 0.279 4.150 o
1 3 11 9.274 9.328 0.282 6.544 o
1 4 0 1539.090 1519.560 35.655 0.000 o
1 4 1 130.522 150.648 3.478 0.034 o
1 4 2 947.451 990.482 23.759 0.001 o
1 4 3 83.150 91.586 2.174 0.083 o
1 4 4 95.484 100.596 2.307 0.064 o
1 4 5 86.744 83.242 2.004 0.078 o
1 4 6 16.560 14.475 0.346 2.146 o
1 4 7 105.575 100.519 2.376 0.053 o
1 4 8 26.396 25.781 0.602 0.832 o
1 4 9 2.555 2.336 0.112 82.194 o
1 4 10 13.621 13.515 0.327 3.102 o
1 4 11 5.890 5.787 0.170 16.344 o
1 5 0 277.441 303.637 7.001 0.008 o
1 5 1 392.499 417.429 9.819 0.004 o
1 5 2 16.784 16.334 0.379 2.062 o
1 5 3 22.433 23.096 0.533 1.144 o
1 5 4 71.411 72.529 1.647 0.114 o
1 5 5 7.563 7.110 0.172 10.153 o
1 5 6 8.657 8.853 0.220 7.623 o
1 5 7 23.997 24.508 0.574 0.998 o
1 5 8 69.015 66.992 1.547 0.122 o
1 5 9 18.240 18.426 0.458 1.722 o
1 5 10 19.565 18.530 0.435 1.519 o
1 5 11 2.598 2.505 0.114 79.106 o
1 6 0 43.111 54.216 1.240 0.300 o
1 6 1 17.789 19.667 0.453 1.795 o
1 6 2 181.101 196.764 4.500 0.018 o
1 6 3 111.659 120.239 2.789 0.047 o
1 6 4 112.659 115.717 2.699 0.046 o
1 6 5 194.059 191.594 4.412 0.016 o
1 6 6 18.478 17.808 0.417 1.700 o
1 6 7 49.957 46.592 1.072 0.235 o
1 6 8 10.512 10.496 0.269 5.180 o
1 6 9 5.996 5.879 0.212 15.395 o
1 6 10 24.554 24.769 0.581 0.955 o
1 6 11 1.983 1.895 0.115 125.855 o
1 7 0 20.781 19.259 0.444 1.357 o
1 7 1 280.842 304.445 6.987 0.008 o
1 7 2 137.989 141.390 3.228 0.031 o
1 7 3 4.546 4.059 0.110 28.133 o
1 7 4 68.729 66.106 1.548 0.124 o
1 7 5 67.358 63.553 1.461 0.129 o
1 7 6 5.302 5.126 0.146 20.294 o
1 7 7 7.211 7.345 0.196 10.924 o
1 7 8 60.661 59.229 1.375 0.158 o
1 7 9 10.581 10.267 0.329 5.035 o
1 7 10 20.495 20.858 0.494 1.367 o
1 7 11 3.272 3.065 0.129 51.036 o
1 8 0 312.720 349.489 8.039 0.006 o
1 8 1 186.246 200.913 4.600 0.017 o
1 8 2 8.467 7.610 0.185 8.162 o
1 8 3 219.784 226.548 5.201 0.012 o
1 8 4 45.955 43.362 0.996 0.277 o
1 8 5 49.251 49.610 1.135 0.239 o
1 8 6 8.084 7.777 0.199 8.817 o
1 8 7 37.508 36.532 0.846 0.413 o
1 8 8 2.667 2.607 0.137 72.150 o
1 8 9 4.990 4.979 0.138 22.820 o
1 8 10 12.446 12.699 0.311 3.694 o
1 9 0 2.686 3.408 0.094 74.611 o
1 9 1 205.855 205.333 4.699 0.014 o
1 9 2 52.435 52.542 1.200 0.211 o
1 9 3 23.839 23.450 0.545 1.020 o
1 9 4 1.875 1.820 0.072 155.689 o
1 9 5 70.323 68.324 1.569 0.118 o
1 9 6 8.254 7.913 0.206 8.453 o
1 9 7 51.352 51.504 1.189 0.220 o
1 9 8 35.779 35.218 0.840 0.452 o
1 9 9 11.062 11.023 0.273 4.692 o
1 9 10 4.017 4.267 0.139 34.127 o
1 10 0 36.539 34.892 0.794 0.438 o
1 10 1 105.760 109.328 2.486 0.052 o
1 10 2 45.359 46.638 1.093 0.280 o
1 10 3 67.248 67.414 1.542 0.129 o
1 10 4 14.039 14.864 0.357 2.890 o
1 10 5 6.141 5.293 0.151 15.441 o
1 10 6 1.331 0.936 0.072 292.960 o
1 10 7 12.285 11.883 0.303 3.817 o
1 10 8 24.484 23.843 0.588 0.963 o
1 10 9 18.944 18.997 0.449 1.604 o
1 10 10 33.638 34.302 0.822 0.508 o
1 11 0 77.636 73.316 1.682 0.098 o
1 11 1 11.983 13.025 0.306 3.953 o
1 11 2 88.781 84.795 1.939 0.075 o
1 11 3 13.614 13.480 0.316 3.115 o
1 11 4 45.440 44.271 1.009 0.282 o
1 11 5 29.602 28.595 0.663 0.663 o
1 11 6 6.906 6.802 0.185 11.972 o
1 11 7 13.414 13.224 0.336 3.191 o
1 11 8 55.221 53.011 1.304 0.190 o
1 11 9 27.660 27.335 0.639 0.756 o
1 11 10 9.218 9.423 0.254 6.675 o
1 12 0 22.096 27.223 0.622 1.137 o
1 12 1 2.583 2.321 0.079 85.277 o
1 12 2 83.155 80.875 1.841 0.085 o
1 12 3 24.817 25.207 0.584 0.935 o
1 12 4 111.381 104.770 2.463 0.048 o
1 12 5 20.281 20.059 0.496 1.400 o
1 12 6 18.861 18.290 0.441 1.626 o
1 12 7 2.062 2.167 0.135 110.061 o
1 12 8 6.219 6.400 0.177 14.614 o
1 12 9 6.275 5.987 0.188 14.396 o
1 12 10 24.225 24.756 0.608 0.976 o
1 13 0 41.980 45.330 1.029 0.325 o
1 13 1 99.269 96.044 2.177 0.060 o
1 13 2 92.378 90.140 2.054 0.069 o
1 13 3 28.844 28.399 0.653 0.697 o
1 13 4 19.082 18.072 0.432 1.596 o
1 13 5 30.879 29.772 0.710 0.609 o
1 13 6 4.134 4.353 0.145 32.174 o
1 13 7 27.119 26.848 0.648 0.784 o
1 13 8 13.209 13.633 0.331 3.275 o
1 13 9 8.454 8.368 0.226 7.988 o
1 14 0 1.720 1.883 0.072 179.574 o
1 14 1 17.007 17.834 0.417 1.977 o
1 14 2 39.937 40.383 0.922 0.362 o
1 14 3 81.337 79.849 1.819 0.088 o
1 14 4 31.420 30.777 0.712 0.587 o
1 14 5 20.690 20.281 0.486 1.350 o
1 14 6 18.358 18.214 0.453 1.706 o
1 14 7 15.512 15.184 0.388 2.389 o
1 14 8 1.027 0.881 0.067 452.328 o
1 14 9 2.718 2.816 0.128 70.614 o
1 15 0 60.509 59.434 1.351 0.159 o
1 15 1 53.795 51.116 1.168 0.202 o
1 15 2 20.473 20.610 0.484 1.374 o
1 15 3 25.398 24.839 0.580 0.898 o
1 15 4 1.581 1.620 0.089 198.701 o
1 15 5 20.470 20.388 0.497 1.373 o
1 15 6 5.825 5.567 0.188 16.563 o
1 15 7 20.043 20.446 0.484 1.429 o
1 15 8 23.167 23.198 0.551 1.073 o
1 15 9 12.113 12.148 0.363 3.845 o
1 16 0 18.692 20.359 0.479 1.624 o
1 16 1 40.673 40.727 0.951 0.349 o
1 16 2 16.739 16.825 0.417 2.047 o
1 16 3 5.164 5.029 0.154 21.218 o
1 16 4 11.910 12.072 0.304 4.030 o
1 16 5 43.979 43.272 1.043 0.299 o
1 16 6 2.894 2.746 0.099 66.650 o
1 16 7 11.294 11.724 0.296 4.460 o
1 16 8 2.299 2.492 0.118 96.054 o
1 17 0 21.721 23.189 0.549 1.207 o
1 17 1 16.153 16.112 0.386 2.207 o
1 17 2 54.953 54.310 1.249 0.192 o
1 17 3 14.560 14.883 0.373 2.695 o
1 17 4 15.877 15.234 0.410 2.280 o
1 17 5 7.593 7.130 0.221 9.875 o
1 17 6 11.973 12.195 0.299 3.992 o
1 17 7 10.331 10.435 0.284 5.324 o
1 17 8 10.149 10.484 0.279 5.503 o
1 18 0 0.087 0.110 0.090 1160.450 o
1 18 1 16.053 15.836 0.387 2.235 o
1 18 2 59.826 60.241 1.391 0.162 o
1 18 3 17.726 18.321 0.452 1.817 o
1 18 4 29.431 29.102 0.700 0.666 o
1 18 5 3.332 3.344 0.122 49.464 o
1 18 6 5.767 6.090 0.179 16.793 o
1 18 7 23.828 23.982 0.584 1.012 o
1 19 0 21.460 20.876 0.515 1.254 o
1 19 1 6.441 6.435 0.203 13.514 o
1 19 2 26.236 26.211 0.629 0.837 o
1 19 3 16.075 15.868 0.446 2.204 o
1 19 4 18.046 18.173 0.443 1.763 o
1 19 5 8.738 8.976 0.242 7.424 o
1 19 6 5.497 5.506 0.175 18.525 o
1 19 7 4.452 4.470 0.170 27.534 o
1 20 0 20.253 19.059 0.527 1.404 o
1 20 1 2.840 2.786 0.171 60.336 o
1 20 2 4.170 4.147 0.118 32.634 o
1 20 3 3.479 3.495 0.105 46.543 o
1 20 4 4.105 4.209 0.131 33.143 o
1 20 5 28.899 29.249 0.707 0.688 o
1 20 6 15.627 16.091 0.401 2.337 o
1 21 0 2.267 2.123 0.083 107.586 o
1 21 1 0.336 0.320 0.062 1711.900 o
1 21 2 11.032 11.402 0.284 4.683 o
1 21 3 11.882 12.254 0.300 4.045 o
1 21 4 5.208 5.234 0.155 20.795 o
1 21 5 12.159 12.442 0.348 3.825 o
1 22 0 2.098 1.849 0.100 119.789 o
1 22 1 14.584 14.843 0.377 2.684 o
1 22 2 16.560 17.027 0.411 2.087 o
1 22 3 4.691 4.597 0.156 25.367 o
1 22 4 7.884 7.921 0.226 9.110 o
1 22 5 0.121 -0.105 0.391 63.024 o
1 23 0 3.506 3.166 0.134 44.848 o
1 23 1 4.057 4.332 0.136 33.548 o
1 23 2 24.190 25.037 0.593 0.979 o
1 23 3 1.547 1.380 0.093 205.255 o
1 24 0 3.139 2.913 0.126 55.282 o
1 24 1 9.597 9.655 0.301 6.089 o
1 24 2 2.175 2.151 0.114 107.691 o
2 0 0 40.377 40.562 0.980 0.358 o
2 0 1 0.933 0.868 0.034 636.818 o
2 0 2 2.603 2.623 0.077 83.321 o
2 0 3 98.551 125.359 2.900 0.058 o
2 0 4 46.131 47.867 1.137 0.271 o
2 0 5 121.916 132.226 3.193 0.039 o
2 0 6 68.748 62.830 1.508 0.125 o
2 0 7 3.279 2.997 0.103 52.649 o
2 0 8 46.498 45.343 1.075 0.268 o
2 0 9 43.748 42.884 1.088 0.301 o
2 0 10 29.308 29.230 0.683 0.672 o
2 0 11 6.787 6.687 0.206 12.242 o
2 1 0 48.365 39.581 0.916 0.259 o
2 1 1 64.560 65.662 1.510 0.141 o
2 1 2 262.255 296.296 7.156 0.009 o
2 1 3 113.234 127.337 2.972 0.045 o
2 1 4 91.761 93.965 2.217 0.069 o
2 1 5 31.697 29.918 0.742 0.579 o
2 1 6 73.559 67.653 1.576 0.109 o
2 1 7 35.078 34.776 0.814 0.470 o
2 1 8 43.511 40.613 0.949 0.309 o
2 1 9 9.695 9.261 0.263 6.088 o
2 1 10 39.232 38.876 0.902 0.376 o
2 1 11 5.994 6.193 0.196 15.488 o
2 2 0 1545.150 1556.130 36.533 0.000 o
2 2 1 274.616 276.968 6.473 0.008 o
2 2 2 945.986 1011.000 23.987 0.001 o
2 2 3 332.777 358.413 8.607 0.006 o
2 2 4 107.935 120.341 2.755 0.049 o
2 2 5 153.958 145.438 3.355 0.025 o
2 2 6 2.870 2.491 0.086 69.366 o
2 2 7 8.481 9.015 0.233 7.856 o
2 2 8 20.028 19.600 0.477 1.439 o
2 2 9 71.048 67.932 1.612 0.116 o
2 2 10 2.096 2.086 0.077 125.043 o
2 2 11 2.926 2.707 0.123 63.124 o
2 3 0 650.011 684.647 15.876 0.002 o
2 3 1 440.021 490.842 11.318 0.003 o
2 3 2 91.381 107.315 2.462 0.069 o
2 3 3 379.447 406.227 9.492 0.004 o
2 3 4 125.098 127.404 2.920 0.038 o
2 3 5 20.529 24.531 0.589 1.320 o
2 3 6 1.421 2.116 0.083 233.065 o
2 3 7 12.883 12.951 0.339 3.441 o
2 3 8 20.107 19.611 0.472 1.430 o
2 3 9 2.183 2.372 0.108 107.539 o
2 3 10 3.984 3.796 0.110 35.976 o
2 3 11 3.113 3.265 0.123 55.676 o
2 4 0 43.747 46.110 1.081 0.302 o
2 4 1 143.559 158.275 3.609 0.029 o
2 4 2 77.550 85.259 1.952 0.096 o
2 4 3 51.304 56.785 1.332 0.217 o
2 4 4 9.826 9.268 0.222 6.019 o
2 4 5 124.745 131.526 3.042 0.037 o
2 4 6 17.377 16.579 0.398 1.922 o
2 4 7 97.517 93.389 2.160 0.062 o
2 4 8 13.359 13.469 0.333 3.212 o
2 4 9 27.872 27.544 0.658 0.743 o
2 4 10 2.164 2.294 0.083 115.687 o
2 4 11 1.635 1.501 0.091 188.524 o
2 5 0 89.402 101.683 2.321 0.072 o
2 5 1 354.934 394.015 9.159 0.005 o
2 5 2 5.930 6.390 0.155 16.118 o
2 5 3 230.296 230.821 5.283 0.011 o
2 5 4 49.844 48.316 1.115 0.235 o
2 5 5 50.913 46.441 1.086 0.227 o
2 5 6 73.004 67.995 1.579 0.110 o
2 5 7 49.310 49.066 1.131 0.238 o
2 5 8 41.617 40.444 0.938 0.336 o
2 5 9 6.416 5.924 0.194 13.799 o
2 5 10 29.801 29.923 0.694 0.650 o
2 5 11 0.869 0.965 0.090 471.403 o
2 6 0 1753.070 1809.640 42.742 0.000 o
2 6 1 14.824 17.394 0.401 2.551 o
2 6 2 232.223 255.635 5.869 0.011 o
2 6 3 74.762 77.210 1.774 0.104 o
2 6 4 99.396 96.424 2.193 0.060 o
2 6 5 10.309 11.422 0.273 5.311 o
2 6 6 0.431 0.245 0.069 1267.510 o
2 6 7 20.721 22.007 0.528 1.326 o
2 6 8 37.836 36.828 0.858 0.406 o
2 6 9 35.268 34.379 0.828 0.465 o
2 6 10 10.222 9.943 0.245 5.519 o
2 6 11 8.359 8.383 0.245 8.088 o
2 7 0 217.211 220.876 5.051 0.013 o
2 7 1 87.722 94.664 2.160 0.075 o
2 7 2 107.082 110.211 2.511 0.051 o
2 7 3 97.827 98.268 2.236 0.061 o
2 7 4 85.264 83.181 1.901 0.081 o
2 7 5 12.120 11.880 0.282 3.933 o
2 7 6 53.220 52.138 1.205 0.205 o
2 7 7 67.838 67.012 1.540 0.126 o
2 7 8 29.010 29.029 0.691 0.685 o
2 7 9 7.541 7.572 0.195 10.046 o
2 7 10 14.054 14.474 0.349 2.895 o
2 8 0 2.055 1.675 0.059 136.579 o
2 8 1 3.199 3.596 0.098 54.268 o
2 8 2 127.143 130.508 2.977 0.036 o
2 8 3 93.321 96.261 2.259 0.067 o
2 8 4 94.277 88.735 2.059 0.066 o
2 8 5 45.901 47.127 1.074 0.274 o
2 8 6 0.057 -0.007 0.376 68.113 o
2 8 7 48.581 46.607 1.075 0.247 o
2 8 8 0.196 0.207 0.089 1118.500 o
2 8 9 0.956 0.973 0.066 500.734 o
2 8 10 16.791 17.565 0.420 2.024 o
2 9 0 205.698 211.240 4.838 0.014 o
2 9 1 218.027 232.607 5.335 0.012 o
2 9 2 108.023 104.265 2.400 0.051 o
2 9 3 241.426 235.920 5.464 0.010 o
2 9 4 37.022 34.361 0.785 0.428 o
2 9 5 18.901 18.569 0.435 1.619 o
2 9 6 2.549 2.844 0.105 81.895 o
2 9 7 1.858 2.037 0.108 141.421 o
2 9 8 8.214 7.818 0.230 8.460 o
2 9 9 21.048 20.706 0.489 1.304 o
2 9 10 9.203 9.392 0.250 6.707 o
2 10 0 175.036 200.143 4.602 0.019 o
2 10 1 8.151 7.780 0.204 8.672 o
2 10 2 2.058 2.704 0.088 122.472 o
2 10 3 185.484 188.625 4.341 0.017 o
2 10 4 117.829 112.356 2.571 0.043 o
2 10 5 106.381 102.578 2.368 0.052 o
2 10 6 7.865 7.930 0.207 9.220 o
2 10 7 4.609 5.046 0.165 25.704 o
2 10 8 1.353 1.218 0.125 214.971 o
2 10 9 8.052 8.062 0.210 8.810 o
2 10 10 15.470 15.725 0.384 2.393 o
2 11 0 1.834 2.861 0.089 146.450 o
2 11 1 5.834 6.547 0.164 16.465 o
2 11 2 50.529 50.790 1.156 0.227 o
2 11 3 12.745 12.764 0.305 3.542 o
2 11 4 34.313 33.419 0.773 0.493 o
2 11 5 38.013 38.340 0.887 0.400 o
2 11 6 67.489 66.630 1.537 0.128 o
2 11 7 66.447 64.979 1.517 0.132 o
2 11 8 5.666 5.635 0.187 17.386 o
2 11 9 8.389 8.235 0.217 8.139 o
2 11 10 20.707 22.001 0.543 1.324 o
2 12 0 29.006 28.495 0.655 0.690 o
2 12 1 26.459 27.170 0.622 0.822 o
2 12 2 50.239 49.570 1.128 0.230 o
2 12 3 60.898 60.190 1.374 0.157 o
2 12 4 6.963 6.772 0.175 11.850 o
2 12 5 11.203 11.831 0.292 4.527 o
2 12 6 6.647 6.902 0.190 12.774 o
2 12 7 0.641 0.656 0.092 640.101 o
2 12 8 0.064 0.028 0.057 2934.180 o
2 12 9 10.477 10.717 0.271 5.196 o
2 13 0 135.172 130.875 2.999 0.032 o
2 13 1 59.390 55.945 1.285 0.166 o
2 13 2 55.486 52.585 1.198 0.190 o
2 13 3 30.160 29.329 0.676 0.639 o
2 13 4 1.043 1.142 0.071 421.528 o
2 13 5 0.554 0.696 0.082 810.013 o
2 13 6 33.777 33.635 0.794 0.506 o
2 13 7 28.215 27.623 0.683 0.725 o
2 13 8 20.318 19.892 0.468 1.401 o
2 13 9 16.594 16.759 0.415 2.081 o
2 14 0 7.351 6.904 0.178 10.704 o
2 14 1 40.740 38.724 0.885 0.352 o
2 14 2 22.078 21.850 0.507 1.186 o
2 14 3 29.999 30.043 0.693 0.642 o
2 14 4 8.871 8.346 0.213 7.351 o
2 14 5 66.663 65.863 1.520 0.131 o
2 14 6 5.693 5.589 0.174 17.399 o
2 14 7 18.877 19.191 0.450 1.613 o
2 14 8 3.057 3.086 0.115 58.488 o
2 14 9 34.760 35.128 0.831 0.477 o
2 15 0 42.697 44.628 1.023 0.315 o
2 15 1 13.358 12.466 0.300 3.261 o
2 15 2 23.564 23.585 0.552 1.039 o
2 15 3 11.580 11.197 0.278 4.304 o
2 15 4 6.211 6.450 0.182 14.593 o
2 15 5 6.676 6.615 0.194 12.707 o
2 15 6 35.212 35.159 0.859 0.464 o
2 15 7 20.169 19.971 0.530 1.407 o
2 15 8 3.053 2.861 0.119 58.719 o
2 16 0 18.506 18.120 0.433 1.687 o
2 16 1 4.941 4.530 0.139 23.440 o
2 16 2 50.199 50.247 1.156 0.230 o
2 16 3 1.960 1.968 0.099 133.602 o
2 16 4 16.624 16.417 0.405 2.083 o
2 16 5 0.978 0.746 0.110 355.585 o
2 16 6 8.500 8.615 0.217 7.909 o
2 16 7 1.197 1.208 0.072 338.666 o
2 16 8 1.482 1.618 0.088 220.847 o
2 17 0 27.805 26.715 0.636 0.751 o
2 17 1 6.883 6.439 0.180 12.137 o
2 17 2 0.239 0.167 0.090 1076.180 o
2 17 3 7.331 7.264 0.207 10.564 o
2 17 4 21.065 21.547 0.514 1.293 o
2 17 5 2.508 2.532 0.118 83.091 o
2 17 6 18.587 18.726 0.442 1.665 o
2 17 7 25.639 25.806 0.606 0.876 o
2 17 8 11.053 11.015 0.296 4.669 o
2 18 0 22.401 22.693 0.542 1.145 o
2 18 1 6.817 6.433 0.189 12.301 o
2 18 2 5.251 5.264 0.175 20.196 o
2 18 3 1.667 1.604 0.104 173.047 o
2 18 4 14.669 14.896 0.397 2.645 o
2 18 5 27.610 27.738 0.650 0.756 o
2 18 6 28.541 28.721 0.670 0.708 o
2 18 7 3.690 3.727 0.125 40.764 o
2 19 0 21.666 21.235 0.549 1.224 o
2 19 1 12.683 13.113 0.335 3.537 o
2 19 2 1.164 1.163 0.113 277.383 o
2 19 3 17.685 17.327 0.431 1.842 o
2 19 4 4.666 4.420 0.131 26.213 o
2 19 5 4.262 4.097 0.122 31.312 o
2 19 6 1.743 1.539 0.086 172.089 o
2 19 7 4.114 3.950 0.146 32.752 o
2 20 0 1.390 1.346 0.142 187.306 o
2 20 1 36.939 37.107 0.880 0.423 o
2 20 2 16.061 16.068 0.384 2.231 o
2 20 3 2.314 2.371 0.093 100.802 o
2 20 4 10.787 11.063 0.280 4.900 o
2 20 5 0.549 0.364 0.071 988.105 o
2 20 6 2.084 2.085 0.117 114.581 o
2 21 0 4.748 4.491 0.155 24.910 o
2 21 1 11.666 12.343 0.307 4.170 o
2 21 2 15.404 15.971 0.380 2.410 o
2 21 3 18.820 19.388 0.455 1.619 o
2 21 4 7.811 8.015 0.223 9.262 o
2 21 5 0.853 0.580 0.097 463.766 o
2 22 0 7.328 7.851 0.209 10.477 o
2 22 1 12.682 12.648 0.315 3.568 o
2 22 2 2.008 1.947 0.089 132.038 o
2 22 3 3.969 3.844 0.151 34.776 o
2 22 4 7.343 7.578 0.222 10.415 o
2 23 0 7.586 7.877 0.225 9.770 o
2 23 1 1.422 1.388 0.084 242.634 o
2 23 2 0.650 0.430 0.073 811.432 o
2 23 3 1.445 1.406 0.104 216.237 o
2 24 0 9.476 9.290 0.268 6.330 o
2 24 1 13.844 14.066 0.364 2.975 o
3 0 1 183.914 199.187 4.546 0.018 o
3 0 2 0.430 0.395 0.058 1517.000 o
3 0 3 171.767 196.773 4.527 0.020 o
3 0 4 12.576 12.537 0.298 3.644 o
3 0 5 55.964 51.637 1.266 0.187 o
3 0 6 0.138 1.075 0.101 895.508 o
3 0 7 2.577 3.271 0.149 72.483 o
3 0 8 2.778 3.200 0.143 65.296 o
3 0 9 48.874 48.032 1.278 0.241 o
3 0 10 0.185 0.477 0.083 1285.060 o
3 0 11 2.244 2.198 0.121 100.423 o
3 1 0 23.884 26.331 0.608 0.998 o
3 1 1 294.590 315.516 7.225 0.007 o
3 1 2 159.715 181.437 4.166 0.023 o
3 1 3 207.819 214.371 4.946 0.014 o
3 1 4 108.075 100.547 2.360 0.051 o
3 1 5 28.282 33.066 0.791 0.700 o
3 1 6 2.396 1.862 0.093 96.972 o
3 1 7 0.577 0.733 0.078 823.217 o
3 1 8 72.687 68.229 1.599 0.111 o
3 1 9 7.089 7.601 0.253 10.902 o
3 1 10 30.871 30.958 0.731 0.605 o
3 1 11 5.890 6.002 0.194 16.040 o
3 2 0 0.544 0.564 0.038 1549.280 o
3 2 1 42.511 48.499 1.115 0.314 o
3 2 2 225.741 240.149 5.510 0.012 o
3 2 3 12.312 13.971 0.332 3.711 o
3 2 4 22.438 22.902 0.537 1.143 o
3 2 5 28.620 28.194 0.664 0.707 o
3 2 6 36.586 34.832 0.838 0.435 o
3 2 7 104.954 104.139 2.486 0.053 o
3 2 8 48.780 47.593 1.115 0.244 o
3 2 9 13.876 13.255 0.344 2.995 o
3 2 10 17.922 18.713 0.445 1.779 o
3 2 11 7.227 7.619 0.241 10.606 o
3 3 0 49.056 50.846 1.157 0.241 o
3 3 1 357.793 393.479 9.056 0.005 o
3 3 2 211.738 227.308 5.227 0.013 o
3 3 3 162.873 160.018 3.672 0.022 o
3 3 4 70.505 65.732 1.512 0.119 o
3 3 5 55.363 54.873 1.260 0.190 o
3 3 6 3.826 3.937 0.119 38.250 o
3 3 7 24.604 24.541 0.586 0.952 o
3 3 8 30.645 29.376 0.694 0.619 o
3 3 9 8.166 8.551 0.239 8.437 o
3 3 10 46.353 47.209 1.102 0.268 o
3 3 11 14.609 14.782 0.394 2.668 o
3 4 0 377.957 424.682 9.729 0.004 o
3 4 1 73.479 80.932 1.839 0.107 o
3 4 2 60.603 64.536 1.507 0.157 o
3 4 3 9.933 12.667 0.296 5.563 o
3 4 4 19.546 21.328 0.498 1.487 o
3 4 5 54.714 51.504 1.178 0.196 o
3 4 6 7.392 7.687 0.206 10.354 o
3 4 7 7.228 8.089 0.219 10.652 o
3 4 8 29.522 28.549 0.673 0.666 o
3 4 9 63.548 61.814 1.457 0.144 o
3 4 10 8.542 8.609 0.220 7.831 o
3 4 11 8.858 9.475 0.273 7.113 o
3 5 0 159.497 168.894 3.856 0.023 o
3 5 1 22.237 22.956 0.529 1.164 o
3 5 2 253.362 261.448 6.055 0.009 o
3 5 3 173.646 179.891 4.119 0.020 o
3 5 4 236.583 227.834 5.244 0.011 o
3 5 5 49.835 52.746 1.210 0.231 o
3 5 6 17.677 17.800 0.423 1.841 o
3 5 7 25.261 24.302 0.581 0.909 o
3 5 8 23.608 22.819 0.546 1.039 o
3 5 9 0.159 0.209 0.050 3331.300 o
3 5 10 3.749 4.074 0.131 39.028 o
3 6 0 36.860 41.666 0.949 0.418 o
3 6 1 45.517 52.699 1.209 0.273 o
3 6 2 536.595 535.548 12.475 0.002 o
3 6 3 2.560 2.916 0.092 82.885 o
3 6 4 68.695 64.941 1.494 0.124 o
3 6 5 33.745 33.678 0.772 0.508 o
3 6 6 13.948 14.153 0.346 2.946 o
3 6 7 8.167 7.905 0.213 8.593 o
3 6 8 17.907 17.776 0.465 1.785 o
3 6 9 5.780 5.491 0.151 17.183 o
3 6 10 11.771 12.110 0.295 4.125 o
3 7 0 198.530 212.218 4.857 0.015 o
3 7 1 134.879 143.725 3.276 0.032 o
3 7 2 9.053 8.300 0.200 7.119 o
3 7 3 231.025 226.374 5.207 0.011 o
3 7 4 49.824 46.788 1.069 0.236 o
3 7 5 89.573 88.954 2.025 0.073 o
3 7 6 27.635 29.652 0.691 0.747 o
3 7 7 22.140 22.112 0.538 1.174 o
3 7 8 16.286 16.886 0.412 2.152 o
3 7 9 3.897 3.999 0.115 37.072 o
3 7 10 7.540 7.538 0.204 10.016 o
3 8 0 51.812 65.497 1.491 0.207 o
3 8 1 38.222 36.913 0.844 0.399 o
3 8 2 65.897 70.880 1.641 0.132 o
3 8 3 34.600 35.023 0.804 0.483 o
3 8 4 43.736 43.807 1.002 0.303 o
3 8 5 143.289 139.884 3.225 0.029 o
3 8 6 13.162 13.344 0.332 3.304 o
3 8 7 9.638 9.363 0.248 6.176 o
3 8 8 21.673 21.008 0.513 1.231 o
3 8 9 25.133 25.065 0.582 0.914 o
3 8 10 5.084 4.913 0.161 21.760 o
3 9 0 82.500 76.403 1.767 0.087 o
3 9 1 306.680 305.109 7.082 0.006 o
3 9 2 47.691 44.406 1.013 0.258 o
3 9 3 23.422 25.343 0.584 1.039 o
3 9 4 56.563 52.933 1.210 0.183 o
3 9 5 0.758 1.103 0.074 631.836 o
3 9 6 23.641 24.340 0.568 1.027 o
3 9 7 69.779 68.228 1.572 0.120 o
3 9 8 11.720 10.995 0.309 4.185 o
3 9 9 4.098 4.244 0.128 33.303 o
3 9 10 17.836 18.115 0.440 1.802 o
3 10 0 21.083 24.767 0.568 1.261 o
3 10 1 27.242 28.050 0.646 0.775 o
3 10 2 199.366 196.861 4.516 0.015 o
3 10 3 9.166 8.946 0.218 6.865 o
3 10 4 14.331 12.990 0.326 2.840 o
3 10 5 86.392 86.810 1.989 0.078 o
3 10 6 16.557 17.166 0.415 2.084 o
3 10 7 28.375 29.005 0.709 0.712 o
3 10 8 3.119 3.151 0.112 56.566 o
3 10 9 18.473 18.422 0.458 1.683 o
3 10 10 3.724 4.015 0.150 38.681 o
3 11 0 186.243 190.944 4.372 0.017 o
3 11 1 42.460 40.680 0.925 0.324 o
3 11 2 33.064 31.601 0.721 0.534 o
3 11 3 63.888 59.441 1.352 0.144 o
3 11 4 24.799 24.261 0.569 0.942 o
3 11 5 7.636 7.888 0.211 9.716 o
3 11 6 44.418 44.088 1.025 0.294 o
3 11 7 5.246 5.388 0.177 20.152 o
3 11 8 53.033 53.767 1.245 0.205 o
3 11 9 2.081 2.093 0.095 121.633 o
3 12 0 11.918 11.221 0.266 4.095 o
3 12 1 47.605 44.330 1.008 0.259 o
3 12 2 74.148 74.759 1.698 0.106 o
3 12 3 23.434 24.366 0.574 1.043 o
3 12 4 19.954 19.579 0.460 1.453 o
3 12 5 84.782 82.743 1.904 0.081 o
3 12 6 1.652 2.112 0.112 165.595 o
3 12 7 1.427 1.596 0.127 194.282 o
3 12 8 8.537 8.414 0.239 7.803 o
3 12 9 3.484 3.454 0.134 44.944 o
3 13 0 1.257 1.530 0.071 308.977 o
3 13 1 62.743 62.595 1.423 0.148 o
3 13 2 13.121 13.605 0.324 3.322 o
3 13 3 8.586 9.058 0.227 7.697 o
3 13 4 60.837 59.537 1.364 0.157 o
3 13 5 4.333 4.640 0.141 29.528 o
3 13 6 38.083 37.048 0.868 0.400 o
3 13 7 21.623 21.887 0.506 1.232 o
3 13 8 2.426 2.388 0.111 89.706 o
3 13 9 0.532 0.509 0.080 879.840 o
3 14 0 1.785 2.355 0.091 155.872 o
3 14 1 21.071 20.611 0.483 1.304 o
3 14 2 6.535 6.500 0.177 13.340 o
3 14 3 6.233 5.931 0.165 14.766 o
3 14 4 10.167 10.628 0.268 5.497 o
3 14 5 37.496 37.806 0.879 0.410 o
3 14 6 15.716 15.937 0.402 2.315 o
3 14 7 26.679 26.873 0.626 0.810 o
3 14 8 2.181 2.257 0.097 111.127 o
3 14 9 14.031 14.101 0.408 2.873 o
3 15 0 19.415 18.792 0.442 1.538 o
3 15 1 0.672 0.506 0.074 768.368 o
3 15 2 7.485 7.742 0.211 10.094 o
3 15 3 4.834 4.999 0.150 23.951 o
3 15 4 24.722 25.144 0.595 0.940 o
3 15 5 22.888 23.359 0.558 1.095 o
3 15 6 3.700 3.591 0.118 41.031 o
3 15 7 21.785 22.062 0.519 1.212 o
3 15 8 10.482 10.825 0.292 5.154 o
3 16 0 33.372 31.026 0.721 0.525 o
3 16 1 24.546 23.835 0.568 0.961 o
3 16 2 21.326 21.354 0.508 1.266 o
3 16 3 0.612 0.528 0.083 744.815 o
3 16 4 8.257 8.369 0.233 8.310 o
3 16 5 7.668 7.406 0.243 9.568 o
3 16 6 25.175 25.328 0.587 0.910 o
3 16 7 0.864 0.855 0.074 549.921 o
3 16 8 7.433 7.613 0.259 9.994 o
3 17 0 21.349 21.548 0.511 1.262 o
3 17 1 14.183 14.012 0.345 2.860 o
3 17 2 11.840 11.546 0.291 4.106 o
3 17 3 4.905 4.934 0.159 23.224 o
3 17 4 13.712 13.699 0.350 3.046 o
3 17 5 1.288 1.105 0.073 303.568 o
3 17 6 15.045 15.335 0.384 2.524 o
3 17 7 1.268 1.072 0.087 291.164 o
3 18 0 1.791 1.956 0.102 153.354 o
3 18 1 39.933 38.957 0.929 0.363 o
3 18 2 3.125 3.043 0.125 55.588 o
3 18 3 0.277 0.100 0.112 705.765 o
3 18 4 14.318 14.377 0.340 2.807 o
3 18 5 3.256 3.107 0.107 52.896 o
3 18 6 4.225 4.398 0.131 31.324 o
3 18 7 3.256 3.161 0.135 50.874 o
3 19 0 0.480 0.337 0.110 612.365 o
3 19 1 7.258 6.922 0.231 10.687 o
3 19 2 3.349 2.973 0.154 47.478 o
3 19 3 6.178 5.943 0.164 14.999 o
3 19 4 9.161 9.510 0.238 6.783 o
3 19 5 5.704 5.844 0.160 17.403 o
3 19 6 9.272 9.427 0.247 6.621 o
3 20 0 15.340 15.327 0.386 2.437 o
3 20 1 2.892 2.777 0.114 65.126 o
3 20 2 7.268 7.197 0.193 10.808 o
3 20 3 2.746 2.629 0.091 74.167 o
3 20 4 9.792 9.969 0.251 5.955 o
3 20 5 0.128 0.001 0.084 1330.110 o
3 20 6 30.211 31.133 0.757 0.627 o
3 21 0 15.450 16.066 0.388 2.392 o
3 21 1 23.849 25.389 0.604 1.001 o
3 21 2 0.185 0.076 0.068 1857.400 o
3 21 3 0.549 0.660 0.063 1071.440 o
3 21 4 10.973 10.705 0.299 4.740 o
3 21 5 1.768 1.642 0.112 153.777 o
3 22 0 1.820 1.428 0.082 162.984 o
3 22 1 33.490 34.466 0.826 0.511 o
3 22 2 0.655 0.684 0.072 789.207 o
3 22 3 2.615 2.471 0.113 78.407 o
3 22 4 2.762 2.668 0.126 69.301 o
3 23 0 0.007 0.003 0.103 908.841 o
3 23 1 3.827 4.210 0.140 37.128 o
3 23 2 5.134 5.237 0.197 20.660 o
4 0 0 372.168 381.142 8.894 0.004 o
4 0 1 3.345 3.478 0.091 50.637 o
4 0 2 18.249 16.189 0.373 1.769 o
4 0 3 8.381 8.993 0.214 8.087 o
4 0 4 64.776 57.568 1.336 0.141 o
4 0 5 21.989 26.476 0.609 1.153 o
4 0 6 0.230 0.089 0.082 1286.800 o
4 0 7 99.324 100.909 2.371 0.059 o
4 0 8 33.169 32.164 0.795 0.526 o
4 0 9 14.302 14.149 0.386 2.790 o
4 0 10 1.020 1.337 0.090 377.906 o
4 1 0 301.253 310.994 7.107 0.007 o
4 1 1 117.648 131.563 3.000 0.042 o
4 1 2 214.998 221.554 5.076 0.013 o
4 1 3 203.219 197.618 4.526 0.015 o
4 1 4 105.673 96.793 2.267 0.053 o
4 1 5 15.408 16.739 0.394 2.391 o
4 1 6 62.469 59.468 1.369 0.150 o
4 1 7 7.705 8.108 0.213 9.521 o
4 1 8 10.618 10.794 0.306 5.015 o
4 1 9 8.012 7.925 0.220 8.871 o
4 1 10 43.868 44.965 1.061 0.299 o
4 2 0 26.282 22.646 0.524 0.858 o
4 2 1 24.598 29.334 0.672 0.925 o
4 2 2 5.019 4.746 0.119 22.981 o
4 2 3 23.944 22.415 0.521 1.019 o
4 2 4 39.783 43.538 1.001 0.360 o
4 2 5 2.464 2.902 0.097 87.808 o
4 2 6 15.268 16.861 0.398 2.426 o
4 2 7 8.397 7.846 0.224 8.147 o
4 2 8 11.079 10.617 0.283 4.685 o
4 2 9 6.697 6.508 0.176 12.767 o
4 2 10 10.233 10.703 0.279 5.410 o
4 3 0 0.313 0.430 0.037 3175.080 o
4 3 1 126.826 127.742 2.914 0.037 o
4 3 2 71.579 73.029 1.678 0.114 o
4 3 3 375.343 368.246 8.702 0.004 o
4 3 4 85.341 77.808 1.794 0.081 o
4 3 5 120.989 126.302 2.928 0.040 o
4 3 6 21.501 21.593 0.512 1.246 o
4 3 7 6.735 7.041 0.198 12.399 o
4 3 8 7.081 6.562 0.195 11.431 o
4 3 9 14.850 15.059 0.363 2.601 o
4 3 10 2.518 2.763 0.109 83.400 o
4 4 0 34.112 32.316 0.736 0.503 o
4 4 1 14.957 15.998 0.369 2.550 o
4 4 2 162.860 166.842 3.836 0.022 o
4 4 3 92.380 91.107 2.101 0.069 o
4 4 4 35.110 31.900 0.734 0.477 o
4 4 5 28.804 27.396 0.632 0.703 o
4 4 6 6.989 6.487 0.181 11.792 o
4 4 7 40.572 41.108 0.958 0.350 o
4 4 8 19.512 18.530 0.450 1.524 o
4 4 9 30.808 30.450 0.708 0.610 o
4 4 10 16.628 17.725 0.426 2.057 o
4 5 0 14.918 13.412 0.313 2.638 o
4 5 1 43.604 44.802 1.022 0.304 o
4 5 2 123.013 122.773 2.796 0.039 o
4 5 3 83.766 79.942 1.835 0.084 o
4 5 4 66.761 62.895 1.438 0.132 o
4 5 5 60.041 60.867 1.395 0.161 o
4 5 6 96.092 92.745 2.125 0.063 o
4 5 7 13.105 13.403 0.336 3.325 o
4 5 8 3.819 4.030 0.148 37.130 o
4 5 9 7.919 8.267 0.209 9.058 o
4 5 10 29.675 30.672 0.728 0.651 o
4 6 0 101.572 93.432 2.138 0.058 o
4 6 1 26.911 31.198 0.712 0.778 o
4 6 2 20.985 21.781 0.502 1.304 o
4 6 3 4.931 4.593 0.132 23.624 o
4 6 4 44.365 46.522 1.063 0.292 o
4 6 5 11.684 11.855 0.289 4.198 o
4 6 6 32.089 32.900 0.770 0.558 o
4 6 7 12.313 12.256 0.311 3.782 o
4 6 8 7.826 7.657 0.222 9.282 o
4 6 9 19.381 19.575 0.460 1.532 o
4 6 10 15.640 16.634 0.416 2.318 o
4 7 0 79.302 72.593 1.688 0.094 o
4 7 1 232.779 221.815 5.155 0.011 o
4 7 2 148.525 145.948 3.369 0.027 o
4 7 3 43.870 41.350 0.939 0.304 o
4 7 4 33.613 30.207 0.692 0.521 o
4 7 5 26.483 27.268 0.639 0.819 o
4 7 6 27.162 27.391 0.639 0.781 o
4 7 7 17.122 16.925 0.419 1.963 o
4 7 8 20.485 19.676 0.491 1.378 o
4 7 9 3.402 3.817 0.116 47.345 o
4 7 10 6.969 7.030 0.194 11.683 o
4 8 0 101.662 115.618 2.663 0.055 o
4 8 1 34.579 34.569 0.792 0.484 o
4 8 2 125.152 123.987 2.830 0.038 o
4 8 3 69.612 67.415 1.538 0.121 o
4 8 4 3.028 4.276 0.122 56.603 o
4 8 5 34.041 34.377 0.791 0.498 o
4 8 6 32.746 32.892 0.764 0.538 o
4 8 7 32.409 32.330 0.771 0.549 o
4 8 8 2.357 2.499 0.095 96.764 o
4 8 9 45.572 45.385 1.054 0.279 o
4 8 10 7.404 7.950 0.237 10.134 o
4 9 0 77.353 81.660 1.890 0.096 o
4 9 1 3.343 3.053 0.096 51.159 o
4 9 2 7.311 6.483 0.164 10.936 o
4 9 3 17.829 18.789 0.437 1.798 o
4 9 4 2.438 2.285 0.089 93.086 o
4 9 5 30.820 31.222 0.724 0.607 o
4 9 6 93.789 92.651 2.131 0.066 o
4 9 7 3.994 4.220 0.152 34.031 o
4 9 8 56.840 57.681 1.335 0.179 o
4 9 9 6.230 6.764 0.188 14.391 o
4 9 10 0.981 1.135 0.125 305.600 o
4 10 0 61.633 56.798 1.289 0.155 o
4 10 1 24.614 25.112 0.576 0.951 o
4 10 2 32.639 32.339 0.741 0.544 o
4 10 3 9.507 9.961 0.246 6.294 o
4 10 4 21.934 22.131 0.530 1.195 o
4 10 5 16.337 16.055 0.386 2.163 o
4 10 6 15.337 15.406 0.381 2.438 o
4 10 7 24.211 24.687 0.599 0.978 o
4 10 8 9.816 9.742 0.247 5.950 o
4 10 9 6.563 6.736 0.236 12.758 o
4 11 0 10.580 9.556 0.230 5.225 o
4 11 1 209.805 202.739 4.693 0.014 o
4 11 2 13.893 14.112 0.336 2.975 o
4 11 3 21.613 22.597 0.530 1.225 o
4 11 4 15.029 16.009 0.395 2.512 o
4 11 5 4.162 4.087 0.138 32.248 o
4 11 6 19.975 20.318 0.508 1.434 o
4 11 7 25.500 25.029 0.693 0.879 o
4 11 8 4.452 4.486 0.143 28.197 o
4 11 9 0.401 0.390 0.100 767.163 o
4 12 0 155.039 160.903 3.711 0.024 o
4 12 1 38.380 38.838 0.889 0.392 o
4 12 2 27.842 27.561 0.638 0.747 o
4 12 3 26.813 26.288 0.611 0.806 o
4 12 4 49.758 52.182 1.213 0.232 o
4 12 5 12.250 12.317 0.310 3.816 o
4 12 6 38.968 39.571 0.949 0.379 o
4 12 7 23.091 23.453 0.544 1.079 o
4 12 8 0.421 0.495 0.068 1279.360 o
4 12 9 13.177 13.150 0.339 3.296 o
4 13 0 32.047 33.793 0.776 0.558 o
4 13 1 28.898 28.796 0.666 0.692 o
4 13 2 0.544 0.392 0.073 964.437 o
4 13 3 6.961 7.139 0.190 11.711 o
4 13 4 16.299 16.013 0.406 2.165 o
4 13 5 3.835 3.572 0.148 37.294 o
4 13 6 25.652 25.716 0.657 0.871 o
4 13 7 8.089 8.192 0.209 8.725 o
4 13 8 28.172 28.468 0.671 0.725 o
4 13 9 3.375 3.215 0.144 47.207 o
4 14 0 4.739 4.451 0.145 25.217 o
4 14 1 33.662 32.996 0.764 0.512 o
4 14 2 9.822 9.632 0.243 5.961 o
4 14 3 15.701 15.500 0.384 2.334 o
4 14 4 3.824 3.631 0.133 38.081 o
4 14 5 4.353 4.493 0.155 29.028 o
4 14 6 7.345 7.284 0.197 10.573 o
4 14 7 12.656 13.068 0.320 3.565 o
4 14 8 15.327 15.123 0.409 2.432 o
4 15 0 7.830 8.256 0.215 9.226 o
4 15 1 26.046 27.509 0.640 0.843 o
4 15 2 7.296 7.276 0.200 10.688 o
4 15 3 40.874 41.281 0.956 0.346 o
4 15 4 19.782 20.318 0.491 1.463 o
4 15 5 1.284 1.190 0.134 216.318 o
4 15 6 31.229 31.695 0.736 0.591 o
4 15 7 0.900 0.931 0.080 494.693 o
4 15 8 1.013 0.955 0.093 384.258 o
4 16 0 47.866 50.766 1.166 0.250 o
4 16 1 34.491 34.324 0.802 0.486 o
4 16 2 8.350 8.401 0.235 8.134 o
4 16 3 11.525 11.847 0.304 4.286 o
4 16 4 39.873 40.073 0.942 0.363 o
4 16 5 10.460 10.244 0.250 5.267 o
4 16 6 11.552 12.491 0.311 4.234 o
4 16 7 1.723 1.566 0.093 171.199 o
4 17 0 0.273 0.203 0.091 1012.240 o
4 17 1 9.484 10.120 0.277 6.246 o
4 17 2 10.944 10.535 0.275 4.804 o
4 17 3 0.001 0.044 0.088 1255.540 o
4 17 4 28.182 28.549 0.675 0.724 o
4 17 5 3.272 3.151 0.102 52.644 o
4 17 6 17.084 17.737 0.432 1.956 o
4 17 7 6.149 6.073 0.177 14.997 o
4 18 0 0.202 0.162 0.083 1274.560 o
4 18 1 18.847 18.848 0.466 1.617 o
4 18 2 4.720 4.721 0.199 24.073 o
4 18 3 13.666 13.282 0.321 3.093 o
4 18 4 0.578 0.588 0.060 1066.340 o
4 18 5 0.633 0.589 0.074 805.395 o
4 18 6 15.442 15.687 0.392 2.399 o
4 19 0 6.525 6.256 0.187 13.360 o
4 19 1 16.876 17.272 0.404 2.015 o
4 19 2 6.276 6.527 0.168 14.406 o
4 19 3 12.572 12.920 0.311 3.620 o
4 19 4 5.624 5.248 0.142 18.229 o
4 19 5 1.863 1.690 0.118 138.469 o
4 19 6 17.115 17.773 0.460 1.939 o
4 20 0 0.389 0.382 0.060 1610.030 o
4 20 1 22.073 22.556 0.530 1.179 o
4 20 2 3.176 3.071 0.101 55.713 o
4 20 3 4.482 4.791 0.147 27.576 o
4 20 4 14.188 14.433 0.355 2.843 o
4 20 5 14.024 14.394 0.399 2.876 o
4 21 0 1.571 1.390 0.083 207.914 o
4 21 1 2.487 2.626 0.102 86.578 o
4 21 2 2.663 2.565 0.111 75.990 o
4 21 3 14.360 14.617 0.361 2.775 o
4 21 4 6.217 6.562 0.211 14.296 o
4 22 0 0.247 0.060 0.079 1360.780 o
4 22 1 10.241 10.268 0.269 5.443 o
4 22 2 4.591 4.292 0.145 26.778 o
4 22 3 13.578 13.902 0.358 3.090 o
4 23 0 3.719 3.281 0.143 39.918 o
4 23 1 0.869 0.752 0.095 456.452 o
5 0 1 12.008 10.355 0.243 4.092 o
5 0 2 259.531 252.653 5.818 0.009 o
5 0 3 17.169 17.071 0.404 1.957 o
5 0 4 0.079 0.106 0.047 4174.580 o
5 0 5 1.633 2.157 0.100 176.380 o
5 0 6 38.905 38.234 0.890 0.383 o
5 0 7 1.332 1.325 0.088 264.171 o
5 0 8 21.474 21.337 0.558 1.242 o
5 0 9 0.447 0.673 0.069 1171.500 o
5 0 10 40.373 40.980 0.987 0.353 o
5 1 0 29.950 30.139 0.685 0.645 o
5 1 1 107.840 107.169 2.447 0.051 o
5 1 2 136.163 136.264 3.111 0.032 o
5 1 3 159.767 160.647 3.673 0.023 o
5 1 4 57.635 52.185 1.186 0.178 o
5 1 5 136.654 137.053 3.196 0.031 o
5 1 6 31.620 31.527 0.744 0.578 o
5 1 7 18.975 18.930 0.455 1.599 o
5 1 8 26.541 26.245 0.654 0.817 o
5 1 9 17.133 17.654 0.430 1.947 o
5 1 10 2.222 2.627 0.149 92.939 o
5 2 0 52.525 54.764 1.256 0.209 o
5 2 1 70.945 74.132 1.712 0.115 o
5 2 2 4.256 4.017 0.112 31.691 o
5 2 3 24.833 25.303 0.579 0.935 o
5 2 4 28.276 26.364 0.606 0.732 o
5 2 5 23.061 21.331 0.502 1.099 o
5 2 6 12.552 13.783 0.346 3.574 o
5 2 7 10.602 10.953 0.285 5.053 o
5 2 8 1.533 1.386 0.137 171.143 o
5 2 9 20.278 21.146 0.510 1.389 o
5 2 10 2.183 2.485 0.130 101.220 o
5 3 0 189.996 186.770 4.274 0.017 o
5 3 1 301.633 301.066 6.957 0.007 o
5 3 2 203.510 199.271 4.570 0.014 o
5 3 3 8.294 7.119 0.186 8.526 o
5 3 4 28.401 25.336 0.582 0.730 o
5 3 5 10.964 10.883 0.268 4.782 o
5 3 6 37.754 37.777 0.878 0.406 o
5 3 7 5.028 5.010 0.158 22.194 o
5 3 8 1.003 1.047 0.101 363.977 o
5 3 9 3.651 3.968 0.120 41.465 o
5 3 10 23.829 25.311 0.607 1.003 o
5 4 0 47.080 40.470 0.925 0.268 o
5 4 1 6.330 5.519 0.136 14.644 o
5 4 2 70.893 63.575 1.445 0.118 o
5 4 3 0.902 0.787 0.061 577.236 o
5 4 4 13.335 14.420 0.348 3.188 o
5 4 5 47.033 47.377 1.085 0.262 o
5 4 6 38.843 39.385 0.932 0.382 o
5 4 7 63.671 63.500 1.513 0.143 o
5 4 8 9.671 9.438 0.278 6.073 o
5 4 9 3.081 3.104 0.119 57.342 o
5 4 10 14.414 15.513 0.388 2.722 o
5 5 0 63.696 57.819 1.319 0.146 o
5 5 1 38.753 33.017 0.751 0.396 o
5 5 2 38.684 36.933 0.845 0.390 o
5 5 3 49.192 49.897 1.146 0.239 o
5 5 4 5.053 4.976 0.139 22.310 o
5 5 5 42.515 43.438 1.004 0.319 o
5 5 6 57.599 58.006 1.342 0.174 o
5 5 7 5.327 5.574 0.176 19.558 o
5 5 8 79.871 78.629 1.875 0.091 o
5 5 9 8.816 8.913 0.252 7.284 o
5 5 10 14.689 15.198 0.379 2.642 o
5 6 0 0.207 0.429 0.050 2977.750 o
5 6 1 57.236 54.068 1.232 0.179 o
5 6 2 5.059 4.488 0.121 22.732 o
5 6 3 32.512 33.366 0.764 0.545 o
5 6 4 19.613 19.657 0.458 1.499 o
5 6 5 18.582 18.290 0.430 1.674 o
5 6 6 8.733 9.133 0.236 7.433 o
5 6 7 9.153 9.342 0.258 6.760 o
5 6 8 0.078 0.219 0.051 3500.190 o
5 6 9 15.898 16.185 0.411 2.259 o
5 6 10 3.891 4.394 0.156 35.282 o
5 7 0 10.556 9.281 0.224 5.271 o
5 7 1 120.976 112.524 2.564 0.041 o
5 7 2 12.636 11.687 0.278 3.653 o
5 7 3 43.578 44.955 1.024 0.304 o
5 7 4 16.205 17.420 0.410 2.166 o
5 7 5 19.805 20.318 0.478 1.463 o
5 7 6 70.590 70.359 1.614 0.117 o
5 7 7 5.752 6.050 0.196 16.700 o
5 7 8 4.966 5.228 0.152 22.687 o
5 7 9 3.766 4.202 0.135 38.389 o
5 8 0 14.400 12.035 0.284 2.857 o
5 8 1 0.223 0.535 0.048 3010.800 o
5 8 2 15.520 18.564 0.435 2.312 o
5 8 3 9.898 10.462 0.274 5.770 o
5 8 4 56.598 57.953 1.321 0.180 o
5 8 5 31.610 32.271 0.747 0.576 o
5 8 6 16.725 17.313 0.420 2.042 o
5 8 7 57.428 56.883 1.358 0.176 o
5 8 8 1.162 1.253 0.067 363.742 o
5 8 9 0.416 0.583 0.065 1347.630 o
5 9 0 20.707 18.721 0.438 1.368 o
5 9 1 53.455 49.470 1.127 0.206 o
5 9 2 22.006 22.124 0.515 1.191 o
5 9 3 7.852 8.197 0.222 9.160 o
5 9 4 3.163 3.680 0.129 53.020 o
5 9 5 6.841 6.827 0.187 12.162 o
5 9 6 16.428 17.432 0.430 2.105 o
5 9 7 7.296 7.481 0.252 10.385 o
5 9 8 13.165 13.818 0.334 3.287 o
5 9 9 0.796 0.842 0.079 582.941 o
5 10 0 33.530 36.312 0.834 0.507 o
5 10 1 11.440 10.554 0.259 4.448 o
5 10 2 0.408 0.560 0.064 1399.280 o
5 10 3 29.128 28.790 0.671 0.682 o
5 10 4 75.426 75.146 1.723 0.102 o
5 10 5 10.436 10.210 0.266 5.269 o
5 10 6 40.770 39.857 0.950 0.349 o
5 10 7 1.086 1.257 0.075 383.866 o
5 10 8 0.968 1.021 0.070 478.221 o
5 10 9 9.982 9.854 0.262 5.739 o
5 11 0 16.806 17.708 0.423 2.019 o
5 11 1 45.370 44.246 1.011 0.283 o
5 11 2 6.901 7.256 0.193 11.861 o
5 11 3 21.264 21.656 0.513 1.270 o
5 11 4 18.017 18.402 0.447 1.765 o
5 11 5 9.824 9.692 0.296 5.850 o
5 11 6 47.230 47.236 1.113 0.259 o
5 11 7 2.819 2.581 0.100 70.117 o
5 11 8 8.280 8.126 0.219 8.340 o
5 11 9 5.811 5.592 0.194 16.550 o
5 12 0 0.509 0.671 0.071 1028.370 o
5 12 1 15.457 16.731 0.398 2.375 o
5 12 2 74.106 74.699 1.708 0.106 o
5 12 3 17.657 17.867 0.430 1.842 o
5 12 4 46.244 46.139 1.067 0.271 o
5 12 5 0.093 0.012 0.095 1051.830 o
5 12 6 0.087 0.129 0.132 553.143 o
5 12 7 7.787 7.671 0.200 9.448 o
5 12 8 4.206 4.125 0.153 31.167 o
5 13 0 6.510 7.453 0.201 13.064 o
5 13 1 14.273 14.054 0.344 2.828 o
5 13 2 0.147 0.155 0.074 1662.050 o
5 13 3 14.281 14.757 0.362 2.800 o
5 13 4 4.066 3.920 0.150 33.328 o
5 13 5 8.780 8.947 0.254 7.327 o
5 13 6 36.765 37.470 0.869 0.426 o
5 13 7 6.254 6.454 0.182 14.413 o
5 13 8 13.619 13.756 0.348 3.084 o
5 14 0 30.254 30.424 0.713 0.630 o
5 14 1 7.117 7.433 0.200 11.152 o
5 14 2 3.735 3.795 0.137 39.308 o
5 14 3 24.500 24.256 0.581 0.961 o
5 14 4 52.478 52.573 1.224 0.210 o
5 14 5 18.647 18.297 0.494 1.646 o
5 14 6 32.222 32.560 0.756 0.555 o
5 14 7 1.911 1.907 0.087 144.277 o
5 14 8 3.420 3.493 0.157 44.923 o
5 15 0 6.840 7.571 0.225 11.797 o
5 15 1 117.159 115.820 2.666 0.043 o
5 15 2 2.545 2.349 0.118 81.675 o
5 15 3 3.676 3.749 0.177 38.451 o
5 15 4 11.237 10.896 0.302 4.529 o
5 15 5 1.244 1.240 0.075 314.251 o
5 15 6 5.924 6.125 0.165 16.126 o
5 15 7 8.664 8.453 0.256 7.545 o
5 16 0 3.171 2.727 0.127 54.569 o
5 16 1 36.679 37.284 0.877 0.428 o
5 16 2 34.805 35.673 0.844 0.474 o
5 16 3 30.616 29.925 0.728 0.617 o
5 16 4 9.312 9.711 0.245 6.555 o
5 16 5 7.546 7.931 0.209 9.926 o
5 16 6 3.394 3.677 0.125 47.268 o
5 16 7 1.805 1.673 0.123 142.627 o
5 17 0 7.281 7.278 0.220 10.629 o
5 17 1 1.357 1.347 0.126 211.149 o
5 17 2 9.914 10.066 0.286 5.753 o
5 17 3 9.996 9.836 0.251 5.745 o
5 17 4 6.338 6.656 0.174 14.080 o
5 17 5 0.790 0.716 0.067 662.839 o
5 17 6 24.088 24.872 0.595 0.987 o
5 18 0 2.083 2.050 0.079 126.117 o
5 18 1 3.602 4.044 0.123 42.223 o
5 18 2 4.529 4.865 0.136 27.273 o
5 18 3 8.184 8.484 0.216 8.488 o
5 18 4 15.973 16.278 0.389 2.248 o
5 18 5 12.074 12.151 0.325 3.908 o
5 18 6 5.266 5.063 0.191 19.923 o
5 19 0 0.174 0.058 0.062 2263.310 o
5 19 1 24.316 25.782 0.598 0.966 o
5 19 2 11.955 12.013 0.300 4.009 o
5 19 3 2.991 3.011 0.115 60.899 o
5 19 4 30.067 30.846 0.722 0.635 o
5 19 5 1.763 1.623 0.105 157.958 o
5 20 0 0.102 0.027 0.071 1842.510 o
5 20 1 26.916 28.168 0.655 0.790 o
5 20 2 1.438 1.645 0.085 233.527 o
5 20 3 29.960 30.956 0.727 0.639 o
5 20 4 0.163 0.356 0.087 1188.790 o
5 21 0 0.002 -0.041 0.395 61.855 o
5 21 1 2.557 2.323 0.104 83.341 o
5 21 2 16.026 16.439 0.411 2.223 o
5 21 3 3.545 3.819 0.165 41.473 o
5 22 0 3.704 3.294 0.148 39.919 o
5 22 1 0.582 0.320 0.096 669.965 o
6 0 0 72.988 67.739 1.583 0.111 o
6 0 1 23.230 24.220 0.568 1.062 o
6 0 2 3.875 4.394 0.118 36.966 o
6 0 3 4.734 4.515 0.131 25.483 o
6 0 4 0.008 0.217 0.071 1908.890 o
6 0 5 11.602 11.682 0.299 4.247 o
6 0 6 37.556 39.275 0.956 0.405 o
6 0 7 8.274 7.769 0.237 8.329 o
6 0 8 14.840 14.912 0.377 2.600 o
6 0 9 16.843 17.528 0.438 2.007 o
6 1 0 57.897 54.957 1.250 0.175 o
6 1 1 98.242 91.524 2.083 0.061 o
6 1 2 91.233 86.495 1.959 0.071 o
6 1 3 60.016 60.378 1.372 0.161 o
6 1 4 66.787 66.241 1.516 0.130 o
6 1 5 43.382 43.181 0.997 0.308 o
6 1 6 59.938 59.891 1.413 0.161 o
6 1 7 2.701 2.702 0.134 70.781 o
6 1 8 0.257 0.239 0.066 1770.620 o
6 1 9 0.785 0.804 0.104 462.065 o
6 2 0 4.898 5.664 0.148 23.099 o
6 2 1 77.038 73.037 1.655 0.099 o
6 2 2 139.023 133.191 3.065 0.031 o
6 2 3 15.318 16.000 0.379 2.436 o
6 2 4 10.726 11.195 0.295 4.923 o
6 2 5 16.179 16.689 0.443 2.169 o
6 2 6 40.495 39.589 0.940 0.353 o
6 2 7 27.520 27.608 0.701 0.757 o
6 2 8 6.201 6.331 0.205 14.463 o
6 2 9 3.903 3.965 0.129 36.509 o
6 3 0 18.786 18.246 0.421 1.644 o
6 3 1 53.711 52.033 1.183 0.202 o
6 3 2 3.628 3.372 0.102 43.431 o
6 3 3 132.681 134.258 3.077 0.033 o
6 3 4 37.533 38.559 0.913 0.408 o
6 3 5 69.565 69.648 1.599 0.120 o
6 3 6 38.310 39.045 0.927 0.392 o
6 3 7 6.505 6.762 0.214 13.134 o
6 3 8 27.248 28.168 0.682 0.771 o
6 3 9 5.422 5.662 0.169 19.002 o
6 4 0 6.810 5.777 0.148 12.682 o
6 4 1 55.943 55.569 1.267 0.186 o
6 4 2 1.762 1.545 0.067 178.244 o
6 4 3 31.477 30.929 0.711 0.585 o
6 4 4 2.217 2.003 0.091 110.745 o
6 4 5 8.356 8.919 0.232 8.080 o
6 4 6 16.111 17.203 0.422 2.186 o
6 4 7 4.611 4.299 0.156 26.339 o
6 4 8 5.999 6.597 0.173 15.570 o
6 4 9 3.687 3.872 0.133 40.306 o
6 5 0 51.112 47.542 1.084 0.225 o
6 5 1 87.581 82.310 1.871 0.077 o
6 5 2 30.534 29.166 0.668 0.625 o
6 5 3 6.166 6.711 0.178 14.755 o
6 5 4 26.671 27.388 0.639 0.808 o
6 5 5 3.522 3.466 0.120 44.844 o
6 5 6 46.014 45.527 1.089 0.273 o
6 5 7 12.138 12.019 0.320 3.879 o
6 5 8 2.045 2.166 0.087 127.332 o
6 5 9 0.639 0.588 0.073 812.856 o
6 6 0 53.337 57.961 1.317 0.201 o
6 6 1 10.873 10.079 0.253 4.915 o
6 6 2 9.026 8.301 0.207 7.140 o
6 6 3 12.865 13.619 0.326 3.441 o
6 6 4 41.425 42.467 0.974 0.336 o
6 6 5 26.542 27.796 0.656 0.812 o
6 6 6 44.426 45.192 1.092 0.291 o
6 6 7 57.219 57.121 1.387 0.176 o
6 6 8 4.734 5.130 0.170 24.387 o
6 6 9 7.210 7.306 0.223 10.795 o
6 7 0 53.608 50.372 1.148 0.204 o
6 7 1 40.728 39.473 0.905 0.351 o
6 7 2 10.509 10.693 0.260 5.186 o
6 7 3 40.327 41.483 0.957 0.354 o
6 7 4 4.931 5.444 0.160 22.731 o
6 7 5 4.902 4.899 0.156 23.310 o
6 7 6 2.787 2.827 0.124 68.207 o
6 7 7 0.345 0.451 0.073 1327.440 o
6 7 8 24.620 25.910 0.624 0.941 o
6 7 9 1.715 1.899 0.101 164.860 o
6 8 0 24.583 24.931 0.578 0.953 o
6 8 1 43.551 41.945 0.961 0.307 o
6 8 2 25.065 25.341 0.591 0.917 o
6 8 3 13.492 13.364 0.341 3.151 o
6 8 4 13.344 13.464 0.334 3.218 o
6 8 5 0.292 0.227 0.095 932.534 o
6 8 6 11.451 11.159 0.295 4.374 o
6 8 7 9.322 9.196 0.238 6.596 o
6 8 8 0.481 0.513 0.059 1327.030 o
6 8 9 10.669 10.786 0.302 4.978 o
6 9 0 1.350 2.046 0.088 247.094 o
6 9 1 0.804 0.996 0.066 635.026 o
6 9 2 6.081 6.322 0.170 15.289 o
6 9 3 16.645 18.165 0.430 2.046 o
6 9 4 24.762 24.878 0.594 0.939 o
6 9 5 20.416 20.588 0.505 1.377 o
6 9 6 43.438 43.206 1.029 0.306 o
6 9 7 3.364 3.552 0.114 48.814 o
6 9 8 1.886 1.679 0.086 150.088 o
6 9 9 2.950 3.157 0.135 60.160 o
6 10 0 54.178 55.172 1.262 0.197 o
6 10 1 0.767 0.820 0.074 639.938 o
6 10 2 64.632 66.001 1.509 0.138 o
6 10 3 0.355 0.321 0.075 1272.390 o
6 10 4 30.707 31.590 0.750 0.609 o
6 10 5 0.468 0.494 0.102 688.383 o
6 10 6 12.422 12.540 0.357 3.669 o
6 10 7 27.253 27.524 0.660 0.774 o
6 10 8 3.504 3.632 0.125 44.740 o
6 11 0 0.036 0.066 0.065 2304.590 o
6 11 1 12.999 12.941 0.333 3.389 o
6 11 2 3.118 3.224 0.114 56.352 o
6 11 3 2.270 2.113 0.097 104.465 o
6 11 4 3.100 3.081 0.122 56.525 o
6 11 5 10.877 11.090 0.313 4.778 o
6 11 6 16.091 16.686 0.393 2.210 o
6 11 7 5.068 5.319 0.173 21.505 o
6 11 8 8.500 8.564 0.235 7.860 o
6 12 0 29.611 30.127 0.702 0.657 o
6 12 1 12.842 12.869 0.316 3.481 o
6 12 2 18.132 17.744 0.430 1.756 o
6 12 3 13.281 13.409 0.343 3.240 o
6 12 4 15.706 16.027 0.408 2.313 o
6 12 5 9.727 8.924 0.305 5.984 o
6 12 6 23.293 23.306 0.571 1.059 o
6 12 7 6.771 6.883 0.186 12.381 o
6 12 8 0.655 0.636 0.102 556.751 o
6 13 0 17.264 16.872 0.408 1.938 o
6 13 1 77.723 75.084 1.728 0.097 o
6 13 2 6.667 7.327 0.208 12.499 o
6 13 3 2.736 2.659 0.136 69.202 o
6 13 4 2.884 2.758 0.141 62.609 o
6 13 5 4.967 4.865 0.137 23.096 o
6 13 6 17.125 17.534 0.421 1.953 o
6 13 7 7.781 8.102 0.221 9.325 o
6 14 0 4.942 5.165 0.168 22.646 o
6 14 1 18.265 18.704 0.452 1.717 o
6 14 2 52.733 52.559 1.221 0.208 o
6 14 3 21.870 22.273 0.539 1.199 o
6 14 4 22.942 23.205 0.546 1.093 o
6 14 5 12.133 12.136 0.297 3.901 o
6 14 6 6.709 7.221 0.196 12.460 o
6 14 7 5.837 6.326 0.177 16.381 o
6 15 0 10.474 10.712 0.294 5.163 o
6 15 1 9.949 10.114 0.285 5.715 o
6 15 2 1.901 2.055 0.114 133.798 o
6 15 3 15.461 15.792 0.411 2.382 o
6 15 4 4.219 4.000 0.128 31.789 o
6 15 5 0.411 0.388 0.065 1392.870 o
6 15 6 17.672 18.013 0.437 1.835 o
6 15 7 1.159 1.146 0.108 289.494 o
6 16 0 4.043 4.358 0.209 31.014 o
6 16 1 7.742 7.608 0.255 9.328 o
6 16 2 5.443 5.165 0.146 19.331 o
6 16 3 16.019 16.385 0.388 2.235 o
6 16 4 11.801 12.494 0.310 4.075 o
6 16 5 5.798 5.626 0.160 16.961 o
6 16 6 9.229 9.321 0.250 6.679 o
6 17 0 5.463 5.351 0.148 19.112 o
6 17 1 34.114 34.503 0.806 0.495 o
6 17 2 7.479 7.736 0.207 10.121 o
6 17 3 7.124 7.497 0.199 11.127 o
6 17 4 40.955 41.797 0.972 0.343 o
6 17 5 0.757 0.594 0.084 598.674 o
6 18 0 8.025 9.139 0.233 8.658 o
6 18 1 25.860 26.954 0.627 0.857 o
6 18 2 3.800 3.666 0.123 38.849 o
6 18 3 29.603 31.586 0.739 0.651 o
6 18 4 8.004 8.912 0.236 8.714 o
6 18 5 8.454 8.375 0.248 7.918 o
6 19 0 1.820 1.746 0.110 147.166 o
6 19 1 10.518 11.140 0.282 5.120 o
6 19 2 3.502 3.463 0.120 45.289 o
6 19 3 21.466 22.511 0.541 1.238 o
6 19 4 14.188 14.689 0.416 2.799 o
6 20 0 0.024 0.044 0.090 1191.360 o
6 20 1 5.577 5.390 0.199 17.803 o
6 20 2 0.515 0.446 0.076 961.794 o
6 20 3 1.848 2.104 0.119 137.225 o
6 21 0 1.281 1.678 0.126 222.584 o
6 21 1 3.510 3.571 0.151 43.285 o
7 0 1 131.807 125.471 2.869 0.034 o
7 0 2 11.584 11.848 0.290 4.264 o
7 0 3 6.055 6.901 0.182 15.160 o
7 0 4 0.029 0.252 0.095 1068.040 o
7 0 5 4.459 4.356 0.158 27.829 o
7 0 6 6.009 6.472 0.228 15.022 o
7 0 7 13.518 13.909 0.352 3.119 o
7 0 8 0.461 0.695 0.077 1001.730 o
7 0 9 1.770 1.789 0.139 137.592 o
7 1 0 0.258 0.204 0.055 2367.240 o
7 1 1 40.781 39.569 0.907 0.350 o
7 1 2 2.184 2.174 0.083 114.646 o
7 1 3 80.599 79.606 1.819 0.090 o
7 1 4 38.744 39.675 0.926 0.383 o
7 1 5 14.645 14.809 0.400 2.652 o
7 1 6 38.879 39.529 0.975 0.380 o
7 1 7 0.348 0.352 0.065 1551.290 o
7 1 8 15.395 16.127 0.405 2.398 o
7 1 9 2.231 2.375 0.123 100.071 o
7 2 0 47.276 44.155 1.008 0.262 o
7 2 1 13.858 13.240 0.323 3.016 o
7 2 2 22.836 23.971 0.578 1.095 o
7 2 3 18.470 18.893 0.451 1.681 o
7 2 4 7.205 7.045 0.195 11.000 o
7 2 5 8.770 8.950 0.258 7.333 o
7 2 6 42.004 41.548 1.004 0.327 o
7 2 7 32.766 32.448 0.781 0.538 o
7 2 8 28.264 29.306 0.749 0.713 o
7 2 9 5.281 5.744 0.204 19.361 o
7 3 0 10.799 10.025 0.247 4.986 o
7 3 1 22.707 22.467 0.523 1.121 o
7 3 2 15.764 14.867 0.363 2.336 o
7 3 3 9.322 9.027 0.232 6.622 o
7 3 4 18.886 19.035 0.464 1.610 o
7 3 5 5.177 5.278 0.186 20.518 o
7 3 6 34.250 34.987 0.845 0.489 o
7 3 7 5.484 5.512 0.196 18.340 o
7 3 8 9.991 10.810 0.332 5.537 o
7 3 9 2.622 2.743 0.130 74.761 o
7 4 0 8.623 8.717 0.224 7.678 o
7 4 1 46.563 44.267 1.013 0.270 o
7 4 2 7.335 7.288 0.186 10.650 o
7 4 3 17.983 18.777 0.443 1.768 o
7 4 4 27.142 26.686 0.652 0.783 o
7 4 5 17.563 17.464 0.433 1.863 o
7 4 6 31.012 31.442 0.811 0.594 o
7 4 7 3.063 3.204 0.103 59.006 o
7 4 8 3.297 3.085 0.108 51.656 o
7 4 9 10.314 9.915 0.345 5.256 o
7 5 0 36.223 35.098 0.805 0.443 o
7 5 1 39.839 39.431 0.908 0.365 o
7 5 2 30.352 31.082 0.718 0.625 o
7 5 3 68.405 69.640 1.613 0.124 o
7 5 4 30.228 30.574 0.718 0.630 o
7 5 5 18.176 18.570 0.466 1.730 o
7 5 6 4.954 5.011 0.179 22.417 o
7 5 7 3.542 3.299 0.106 45.250 o
7 5 8 3.696 3.456 0.115 41.377 o
7 5 9 4.694 4.860 0.194 24.356 o
7 6 0 9.161 9.696 0.244 6.756 o
7 6 1 34.317 33.955 0.783 0.492 o
7 6 2 126.076 124.941 2.886 0.037 o
7 6 3 21.999 21.904 0.522 1.191 o
7 6 4 26.335 26.443 0.624 0.831 o
7 6 5 11.030 11.496 0.302 4.658 o
7 6 6 10.205 10.092 0.299 5.437 o
7 6 7 1.359 1.282 0.075 272.503 o
7 6 8 2.177 2.297 0.099 110.593 o
7 7 0 3.302 3.869 0.127 49.130 o
7 7 1 13.226 14.010 0.346 3.247 o
7 7 2 1.342 1.380 0.101 244.275 o
7 7 3 8.040 8.409 0.220 8.759 o
7 7 4 2.982 2.567 0.108 62.834 o
7 7 5 27.418 28.396 0.672 0.762 o
7 7 6 16.187 16.387 0.416 2.182 o
7 7 7 10.490 10.603 0.278 5.180 o
7 7 8 2.703 2.713 0.119 72.668 o
7 8 0 25.628 25.172 0.588 0.881 o
7 8 1 0.186 0.068 0.071 1754.590 o
7 8 2 14.292 14.047 0.344 2.821 o
7 8 3 21.221 21.292 0.507 1.278 o
7 8 4 4.246 4.441 0.176 29.701 o
7 8 5 30.160 30.960 0.742 0.631 o
7 8 6 20.593 21.570 0.515 1.347 o
7 8 7 13.886 14.077 0.362 2.960 o
7 8 8 2.414 2.503 0.118 88.671 o
7 9 0 23.096 23.548 0.554 1.077 o
7 9 1 52.048 51.998 1.193 0.214 o
7 9 2 10.578 10.841 0.273 5.098 o
7 9 3 4.555 4.563 0.169 26.425 o
7 9 4 10.724 10.432 0.284 4.977 o
7 9 5 2.992 3.051 0.170 55.348 o
7 9 6 4.130 4.233 0.123 32.980 o
7 9 7 12.627 12.837 0.326 3.582 o
7 9 8 12.397 12.658 0.352 3.683 o
7 10 0 48.794 49.806 1.146 0.242 o
7 10 1 17.601 17.970 0.429 1.852 o
7 10 2 88.164 88.211 2.024 0.075 o
7 10 3 3.050 3.240 0.131 57.051 o
7 10 4 7.592 7.593 0.226 9.791 o
7 10 5 20.847 20.850 0.485 1.327 o
7 10 6 6.002 5.832 0.198 15.527 o
7 10 7 13.364 13.031 0.339 3.216 o
7 10 8 0.235 0.324 0.103 843.614 o
7 11 0 27.520 27.743 0.653 0.761 o
7 11 1 15.854 16.108 0.392 2.281 o
7 11 2 7.967 8.057 0.226 8.926 o
7 11 3 3.094 3.067 0.142 55.098 o
7 11 4 7.036 7.054 0.241 11.206 o
7 11 5 4.816 5.203 0.154 23.931 o
7 11 6 12.259 12.373 0.311 3.807 o
7 11 7 4.830 5.054 0.171 23.559 o
7 12 0 7.959 7.884 0.218 8.991 o
7 12 1 0.158 0.095 0.094 1054.180 o
7 12 2 28.585 28.699 0.682 0.705 o
7 12 3 8.154 7.596 0.221 8.628 o
7 12 4 14.822 14.445 0.366 2.620 o
7 12 5 17.770 18.209 0.434 1.815 o
7 12 6 4.980 5.348 0.155 22.472 o
7 12 7 8.535 8.877 0.251 7.726 o
7 13 0 0.013 -0.029 0.697 19.869 o
7 13 1 15.557 16.179 0.401 2.355 o
7 13 2 2.762 2.712 0.126 69.294 o
7 13 3 10.733 10.098 0.276 4.997 o
7 13 4 22.060 22.420 0.527 1.181 o
7 13 5 1.897 1.824 0.103 140.158 o
7 13 6 5.922 5.732 0.168 16.221 o
7 13 7 4.578 4.389 0.185 25.890 o
7 14 0 9.299 8.994 0.257 6.597 o
7 14 1 14.128 13.758 0.416 2.841 o
7 14 2 6.498 6.352 0.176 13.521 o
7 14 3 22.607 23.431 0.547 1.121 o
7 14 4 1.962 2.051 0.101 132.203 o
7 14 5 19.788 20.509 0.489 1.461 o
7 14 6 3.386 3.055 0.135 47.721 o
7 15 0 11.921 11.838 0.309 4.026 o
7 15 1 8.657 8.626 0.216 7.653 o
7 15 2 7.426 7.775 0.205 10.257 o
7 15 3 9.628 9.984 0.258 6.126 o
7 15 4 23.642 24.530 0.578 1.024 o
7 15 5 0.907 0.926 0.091 444.206 o
7 15 6 10.394 10.196 0.291 5.267 o
7 16 0 3.385 2.868 0.103 49.931 o
7 16 1 6.568 6.396 0.183 13.204 o
7 16 2 6.621 6.933 0.182 12.908 o
7 16 3 8.716 9.462 0.245 7.405 o
7 16 4 16.923 17.486 0.425 1.995 o
7 16 5 5.882 5.993 0.178 16.251 o
7 17 0 3.619 3.317 0.124 42.715 o
7 17 1 18.115 18.177 0.431 1.754 o
7 17 2 2.094 2.004 0.091 121.868 o
7 17 3 16.365 16.909 0.412 2.133 o
7 17 4 9.995 10.286 0.275 5.677 o
7 18 0 0.451 0.397 0.082 971.822 o
7 18 1 13.858 13.964 0.345 2.985 o
7 18 2 2.848 2.833 0.110 67.186 o
7 18 3 5.177 5.357 0.188 20.459 o
7 19 0 1.971 1.964 0.106 130.145 o
7 19 1 13.810 14.086 0.372 2.983 o
7 19 2 0.307 0.411 0.109 720.182 o
8 0 0 1.955 1.416 0.116 130.936 o
8 0 1 20.484 19.837 0.475 1.380 o
8 0 2 0.190 0.002 0.093 1055.220 o
8 0 3 44.659 44.496 1.046 0.290 o
8 0 4 2.551 2.507 0.151 75.266 o
8 0 5 0.568 0.685 0.094 677.004 o
8 0 6 39.428 40.056 0.985 0.369 o
8 0 7 29.754 30.319 0.734 0.648 o
8 0 8 14.935 16.478 0.441 2.507 o
8 1 0 1.052 1.005 0.086 381.520 o
8 1 1 24.155 23.490 0.557 0.993 o
8 1 2 2.348 2.052 0.115 95.111 o
8 1 3 3.009 3.264 0.145 56.983 o
8 1 4 6.605 6.345 0.208 12.912 o
8 1 5 9.856 10.077 0.305 5.773 o
8 1 6 0.437 0.565 0.072 1148.610 o
8 1 7 2.224 2.469 0.108 103.851 o
8 1 8 21.962 23.414 0.592 1.174 o
8 2 0 21.347 21.108 0.502 1.267 o
8 2 1 52.450 51.153 1.175 0.212 o
8 2 2 15.633 15.552 0.383 2.352 o
8 2 3 5.551 4.969 0.180 18.330 o
8 2 4 8.690 8.050 0.240 7.588 o
8 2 5 6.951 6.585 0.238 11.550 o
8 2 6 4.169 4.089 0.128 32.418 o
8 2 7 0.787 0.914 0.076 600.663 o
8 2 8 4.613 5.047 0.175 25.434 o
8 3 0 1.728 1.889 0.101 163.380 o
8 3 1 0.455 0.399 0.079 1002.800 o
8 3 2 13.245 13.403 0.333 3.263 o
8 3 3 22.919 22.853 0.570 1.094 o
8 3 4 23.074 23.269 0.577 1.077 o
8 3 5 9.535 9.375 0.283 6.222 o
8 3 6 6.172 6.262 0.172 14.886 o
8 3 7 5.277 5.309 0.156 20.265 o
8 3 8 15.264 15.546 0.398 2.449 o
8 4 0 0.594 0.570 0.081 786.624 o
8 4 1 21.437 20.695 0.492 1.261 o
8 4 2 79.034 76.819 1.764 0.093 o
8 4 3 24.095 24.370 0.585 0.990 o
8 4 4 18.410 18.594 0.521 1.674 o
8 4 5 6.192 6.091 0.228 14.344 o
8 4 6 16.065 16.367 0.412 2.214 o
8 4 7 24.502 25.135 0.612 0.954 o
8 4 8 3.822 4.046 0.146 37.138 o
8 5 0 3.595 3.450 0.122 43.170 o
8 5 1 36.972 37.365 0.865 0.422 o
8 5 2 0.866 0.903 0.097 446.668 o
8 5 3 7.697 7.174 0.212 9.671 o
8 5 4 3.934 3.867 0.171 34.470 o
8 5 5 21.821 22.826 0.712 1.169 o
8 5 6 8.675 8.805 0.225 7.581 o
8 5 7 2.338 2.604 0.106 95.458 o
8 5 8 6.225 6.571 0.244 13.944 o
8 6 0 60.779 60.669 1.405 0.157 o
8 6 1 1.880 1.717 0.099 145.185 o
8 6 2 22.734 22.476 0.539 1.116 o
8 6 3 22.324 22.172 0.537 1.156 o
8 6 4 4.094 3.916 0.163 32.494 o
8 6 5 22.068 22.026 0.547 1.180 o
8 6 6 8.465 8.863 0.233 7.898 o
8 6 7 0.568 0.586 0.079 833.867 o
8 6 8 3.664 3.757 0.181 38.453 o
8 7 0 17.540 17.464 0.428 1.869 o
8 7 1 13.864 14.241 0.351 2.973 o
8 7 2 13.169 14.181 0.366 3.251 o
8 7 3 13.275 13.137 0.335 3.256 o
8 7 4 16.866 17.058 0.462 1.999 o
8 7 5 3.867 3.770 0.143 36.782 o
8 7 6 13.248 13.251 0.346 3.256 o
8 7 7 15.899 15.876 0.429 2.256 o
8 8 0 1.285 1.733 0.119 229.372 o
8 8 1 3.607 3.875 0.166 40.143 o
8 8 2 96.297 95.030 2.200 0.063 o
8 8 3 13.000 13.486 0.348 3.362 o
8 8 4 38.907 38.697 1.057 0.378 o
8 8 5 20.070 20.224 0.487 1.427 o
8 8 6 3.821 4.187 0.134 37.513 o
8 8 7 15.557 16.361 0.425 2.340 o
8 9 0 30.622 30.541 0.731 0.615 o
8 9 1 33.264 33.523 0.809 0.520 o
8 9 2 1.738 1.627 0.113 157.263 o
8 9 3 23.484 23.343 0.570 1.044 o
8 9 4 7.553 8.171 0.209 9.876 o
8 9 5 7.379 8.348 0.215 10.245 o
8 9 6 3.383 3.631 0.120 47.885 o
8 9 7 3.178 3.460 0.136 52.492 o
8 10 0 13.095 13.366 0.358 3.313 o
8 10 1 3.029 2.850 0.136 57.974 o
8 10 2 11.645 10.948 0.302 4.243 o
8 10 3 35.508 35.254 0.847 0.458 o
8 10 4 16.363 16.747 0.398 2.141 o
8 10 5 19.979 20.439 0.484 1.437 o
8 10 6 0.509 0.510 0.073 1009.580 o
8 10 7 0.088 0.035 0.105 864.771 o
8 11 0 9.874 9.790 0.269 5.844 o
8 11 1 2.574 2.459 0.135 77.048 o
8 11 2 4.635 4.860 0.187 25.055 o
8 11 3 2.395 2.955 0.096 92.158 o
8 11 4 28.988 29.601 0.689 0.684 o
8 11 5 0.603 0.581 0.070 892.990 o
8 11 6 12.201 12.509 0.323 3.824 o
8 12 0 5.222 5.289 0.219 19.658 o
8 12 1 7.692 7.788 0.223 9.551 o
8 12 2 12.887 13.300 0.317 3.445 o
8 12 3 29.629 31.160 0.722 0.652 o
8 12 4 10.599 11.409 0.313 4.990 o
8 12 5 23.941 24.524 0.579 1.001 o
8 12 6 0.064 -0.011 0.335 86.185 o
8 13 0 23.349 24.602 0.585 1.047 o
8 13 1 14.807 15.521 0.371 2.602 o
8 13 2 1.974 1.872 0.078 140.056 o
8 13 3 16.231 17.524 0.424 2.152 o
8 13 4 10.707 11.750 0.294 4.912 o
8 13 5 0.199 0.070 0.075 1544.240 o
8 14 0 0.309 0.311 0.062 1802.180 o
8 14 1 2.439 2.046 0.085 94.561 o
8 14 2 8.192 8.373 0.217 8.481 o
8 14 3 7.397 7.565 0.202 10.373 o
8 14 4 13.196 13.735 0.347 3.266 o
8 14 5 2.856 2.856 0.136 63.968 o
8 15 0 0.090 0.046 0.067 2090.810 o
8 15 1 12.393 11.931 0.298 3.759 o
8 15 2 3.440 3.063 0.107 47.998 o
8 15 3 0.203 0.118 0.089 1126.160 o
8 15 4 15.643 16.818 0.422 2.311 o
8 16 0 12.912 13.807 0.344 3.397 o
8 16 1 2.830 2.925 0.109 67.826 o
8 16 2 6.420 6.455 0.213 13.515 o
8 16 3 5.865 6.094 0.180 16.289 o
8 16 4 1.144 1.020 0.135 245.509 o
8 17 0 6.458 7.015 0.212 13.257 o
8 17 1 9.664 9.675 0.289 6.041 o
8 17 2 1.576 1.279 0.096 197.918 o
8 17 3 2.427 2.354 0.150 82.019 o
8 18 0 0.319 0.284 0.109 710.568 o
8 18 1 1.214 1.154 0.113 263.536 o
9 0 1 5.712 5.622 0.195 17.042 o
9 0 2 55.523 54.919 1.335 0.188 o
9 0 3 6.431 6.578 0.251 13.125 o
9 0 4 32.429 31.602 0.828 0.547 o
9 0 5 27.460 27.370 0.653 0.765 o
9 0 6 0.006 -0.093 0.300 106.950 o
9 0 7 9.811 9.441 0.275 5.922 o
9 1 0 0.513 0.461 0.111 585.325 o
9 1 1 4.428 4.183 0.179 27.710 o
9 1 2 3.045 2.828 0.131 57.972 o
9 1 3 15.256 15.368 0.405 2.451 o
9 1 4 0.093 0.043 0.177 305.651 o
9 1 5 12.031 12.948 0.339 3.890 o
9 1 6 1.151 1.121 0.092 321.951 o
9 1 7 1.524 1.500 0.107 196.387 o
9 2 0 10.050 9.062 0.253 5.733 o
9 2 1 12.899 12.138 0.351 3.445 o
9 2 2 1.704 1.365 0.120 159.458 o
9 2 3 36.407 35.773 0.923 0.434 o
9 2 4 0.939 0.666 0.098 411.570 o
9 2 5 15.174 15.503 0.382 2.484 o
9 2 6 7.354 7.703 0.263 10.152 o
9 2 7 8.707 8.418 0.246 7.510 o
9 3 0 0.629 0.713 0.118 470.133 o
9 3 1 5.744 5.575 0.181 17.050 o
9 3 2 0.739 0.643 0.093 552.724 o
9 3 3 0.770 1.224 0.146 305.069 o
9 3 4 8.102 7.857 0.239 8.633 o
9 3 5 22.325 22.902 0.548 1.150 o
9 3 6 13.501 14.284 0.360 3.111 o
9 3 7 1.931 2.052 0.115 130.265 o
9 4 0 89.347 85.965 2.004 0.073 o
9 4 1 3.573 3.294 0.153 42.229 o
9 4 2 46.285 45.941 1.128 0.269 o
9 4 3 5.776 5.563 0.213 16.517 o
9 4 4 19.645 19.069 0.486 1.493 o
9 4 5 5.833 6.153 0.176 16.460 o
9 4 6 3.020 3.088 0.126 58.734 o
9 4 7 9.955 10.045 0.354 5.568 o
9 5 0 1.296 1.807 0.128 214.907 o
9 5 1 3.312 3.095 0.143 48.993 o
9 5 2 19.249 18.614 0.477 1.555 o
9 5 3 11.415 11.393 0.375 4.286 o
9 5 4 5.816 5.766 0.205 16.358 o
9 5 5 1.587 1.587 0.110 182.316 o
9 5 6 4.852 4.718 0.153 23.885 o
9 5 7 4.852 5.032 0.260 21.408 o
9 6 0 5.274 4.955 0.195 19.858 o
9 6 1 6.421 6.240 0.226 13.447 o
9 6 2 5.357 5.277 0.186 19.332 o
9 6 3 14.993 14.774 0.374 2.556 o
9 6 4 15.086 14.831 0.365 2.531 o
9 6 5 6.948 7.223 0.204 11.660 o
9 6 6 2.713 3.219 0.141 68.021 o
9 6 7 24.610 25.305 0.647 0.941 o
9 7 0 1.869 2.359 0.131 127.776 o
9 7 1 17.652 17.648 0.455 1.837 o
9 7 2 6.265 6.180 0.237 13.952 o
9 7 3 6.304 6.236 0.181 14.267 o
9 7 4 7.934 8.604 0.224 8.933 o
9 7 5 17.380 18.080 0.440 1.889 o
9 7 6 7.124 7.476 0.219 11.026 o
9 8 0 65.092 64.593 1.614 0.136 o
9 8 1 9.810 9.877 0.326 5.788 o
9 8 2 4.389 4.603 0.147 28.731 o
9 8 3 40.440 40.970 0.948 0.353 o
9 8 4 12.821 13.539 0.339 3.452 o
9 8 5 6.287 6.369 0.179 14.323 o
9 8 6 1.218 1.438 0.128 235.573 o
9 9 0 4.978 5.035 0.144 22.805 o
9 9 1 11.121 11.329 0.284 4.619 o
9 9 2 27.869 28.499 0.716 0.736 o
9 9 3 0.990 1.795 0.127 289.008 o
9 9 4 11.014 11.624 0.294 4.674 o
9 9 5 0.777 0.756 0.088 550.931 o
9 9 6 9.429 9.941 0.293 6.284 o
9 10 0 13.768 13.220 0.320 3.054 o
9 10 1 2.963 2.710 0.093 64.474 o
9 10 2 1.941 1.950 0.086 140.878 o
9 10 3 22.411 23.186 0.548 1.140 o
9 10 4 19.453 19.781 0.474 1.516 o
9 10 5 1.301 1.191 0.103 255.169 o
9 11 0 8.466 8.979 0.234 7.882 o
9 11 1 15.789 16.108 0.391 2.298 o
9 11 2 6.997 7.080 0.188 11.626 o
9 11 3 6.316 6.336 0.202 14.031 o
9 11 4 0.101 0.184 0.077 1560.870 o
9 11 5 7.874 7.928 0.241 9.070 o
9 12 0 5.260 5.990 0.164 19.991 o
9 12 1 2.275 2.643 0.104 100.241 o
9 12 2 7.477 7.659 0.206 10.146 o
9 12 3 18.279 18.974 0.458 1.710 o
9 12 4 12.235 12.929 0.333 3.782 o
9 12 5 2.608 2.713 0.137 74.388 o
9 13 0 1.968 1.974 0.101 131.938 o
9 13 1 26.279 27.589 0.650 0.828 o
9 13 2 11.898 12.777 0.319 3.996 o
9 13 3 1.630 1.587 0.116 170.983 o
9 13 4 2.219 2.297 0.113 103.772 o
9 14 0 18.415 18.493 0.450 1.694 o
9 14 1 5.284 5.133 0.176 20.011 o
9 14 2 4.312 3.927 0.139 30.369 o
9 14 3 11.319 12.374 0.331 4.371 o
9 15 0 10.111 10.355 0.275 5.554 o
9 15 1 1.588 1.612 0.098 190.964 o
9 15 2 3.050 3.217 0.158 54.543 o
9 16 0 0.259 0.252 0.099 887.517 o
10 0 0 112.041 108.211 2.820 0.046 o
10 0 1 1.511 1.319 0.075 228.791 o
10 0 2 19.992 19.456 0.474 1.445 o
10 0 3 5.722 5.553 0.169 17.302 o
10 0 4 1.549 1.249 0.083 214.852 o
10 0 5 4.078 4.343 0.159 32.489 o
10 0 6 0.168 -0.031 0.364 72.719 o
10 1 0 3.105 3.741 0.164 51.603 o
10 1 1 20.047 19.941 0.489 1.431 o
10 1 2 2.803 2.739 0.163 62.778 o
10 1 3 0.073 -0.011 0.299 107.891 o
10 1 4 2.930 2.685 0.117 63.636 o
10 1 5 17.060 17.315 0.447 1.961 o
10 1 6 2.635 2.586 0.143 72.716 o
10 2 0 4.876 4.159 0.145 24.111 o
10 2 1 4.296 4.043 0.168 29.644 o
10 2 2 21.696 21.500 0.533 1.222 o
10 2 3 6.969 6.708 0.199 11.713 o
10 2 4 9.184 9.012 0.305 6.620 o
10 2 5 12.257 12.727 0.369 3.739 o
10 2 6 3.343 3.295 0.169 46.075 o
10 3 0 0.004 -0.009 0.255 148.024 o
10 3 1 8.207 8.375 0.229 8.415 o
10 3 2 8.645 8.345 0.224 7.676 o
10 3 3 1.191 0.889 0.077 340.240 o
10 3 4 5.483 5.409 0.168 18.736 o
10 3 5 3.018 3.415 0.150 55.992 o
10 3 6 0.118 -0.141 0.386 64.662 o
10 4 0 52.020 51.387 1.233 0.214 o
10 4 1 5.595 5.481 0.161 18.125 o
10 4 2 6.502 6.188 0.172 13.568 o
10 4 3 5.901 5.750 0.180 16.208 o
10 4 4 6.606 6.825 0.242 12.552 o
10 4 5 6.059 6.647 0.251 14.516 o
10 5 0 10.025 9.854 0.255 5.707 o
10 5 1 3.970 4.048 0.149 34.687 o
10 5 2 2.751 2.690 0.119 70.655 o
10 5 3 1.555 1.600 0.102 194.273 o
10 5 4 16.522 16.708 0.444 2.087 o
10 5 5 20.916 21.815 0.535 1.304 o
10 6 0 10.371 10.022 0.266 5.338 o
10 6 1 17.163 17.169 0.430 1.947 o
10 6 2 1.439 1.503 0.114 206.199 o
10 6 3 23.454 24.199 0.576 1.041 o
10 6 4 1.390 1.877 0.109 216.717 o
10 6 5 10.086 10.762 0.295 5.520 o
10 7 0 0.905 0.797 0.085 474.891 o
10 7 1 3.535 3.168 0.113 45.267 o
10 7 2 15.574 15.760 0.421 2.347 o
10 7 3 1.568 1.730 0.104 188.797 o
10 7 4 14.664 15.768 0.412 2.620 o
10 7 5 0.324 0.266 0.101 817.949 o
10 8 0 3.805 3.519 0.133 38.521 o
10 8 1 0.697 0.578 0.094 581.964 o
10 8 2 2.450 2.269 0.109 88.967 o
10 8 3 0.119 0.016 0.095 1045.370 o
10 8 4 8.903 9.312 0.256 7.112 o
10 8 5 4.075 4.110 0.195 31.388 o
10 9 0 6.442 6.214 0.202 13.572 o
10 9 1 4.022 3.769 0.139 34.487 o
10 9 2 1.467 1.525 0.119 196.252 o
10 9 3 3.553 3.419 0.168 41.546 o
10 9 4 8.017 8.717 0.249 8.661 o
10 10 0 1.743 1.407 0.108 161.146 o
10 10 1 5.453 5.879 0.182 18.566 o
10 10 2 15.876 15.359 0.399 2.283 o
10 10 3 9.093 9.608 0.287 6.743 o
10 10 4 7.066 6.949 0.383 10.107 o
10 11 0 1.568 1.464 0.103 192.559 o
10 11 1 16.555 16.962 0.432 2.081 o
10 11 2 14.070 14.499 0.374 2.874 o
10 11 3 0.298 0.400 0.102 805.397 o
10 12 0 0.008 -0.233 0.375 68.543 o
10 12 1 4.566 4.280 0.161 26.685 o
10 12 2 0.037 0.113 0.099 983.788 o
10 13 0 0.001 -0.074 0.373 69.409 o
10 13 1 6.585 6.246 0.286 12.362 o
11 0 1 0.009 -0.057 0.320 94.395 o
11 0 2 3.188 3.253 0.130 52.972 o
11 0 3 5.850 5.398 0.219 16.131 o
11 0 4 1.099 0.925 0.119 288.235 o
11 1 0 2.854 3.501 0.240 50.014 o
11 1 1 12.081 11.866 0.319 3.919 o
11 1 2 2.111 1.885 0.107 116.299 o
11 1 3 7.577 7.256 0.232 9.846 o
11 1 4 5.391 5.381 0.215 18.645 o
11 2 0 69.580 70.307 1.809 0.119 o
11 2 1 1.725 1.815 0.120 153.438 o
11 2 2 7.708 7.866 0.249 9.395 o
11 2 3 3.251 2.793 0.263 40.552 o
11 2 4 7.343 8.006 0.317 9.811 o
11 3 0 12.286 12.965 0.368 3.717 o
11 3 1 2.249 2.112 0.127 98.910 o
11 3 2 5.196 4.911 0.179 20.657 o
11 3 3 0.099 0.131 0.099 976.924 o
11 3 4 14.287 14.322 0.401 2.782 o
11 4 0 0.049 -0.014 0.447 48.391 o
11 4 1 3.559 3.327 0.136 43.377 o
11 4 2 4.841 4.563 0.270 21.409 o
11 4 3 10.101 10.763 0.305 5.486 o
11 4 4 2.083 2.267 0.114 114.855 o
11 5 0 0.183 0.110 0.119 656.448 o
11 5 1 10.345 10.181 0.318 5.265 o
11 5 2 0.390 0.235 0.102 759.844 o
11 5 3 7.013 7.528 0.239 11.209 o
11 6 0 5.375 5.668 0.212 18.687 o
11 6 1 0.322 0.433 0.114 656.719 o
11 6 2 0.768 0.688 0.113 435.619 o
11 6 3 6.138 6.235 0.235 14.463 o
11 7 0 24.352 23.963 0.593 0.972 o
11 7 1 8.616 8.772 0.253 7.600 o
11 7 2 5.016 4.966 0.185 21.839 o
11 8 0 0.016 0.201 0.105 866.488 o
11 8 1 5.094 5.190 0.200 20.898 o
11 8 2 6.461 6.272 0.233 13.239 o
11 9 0 1.015 1.129 0.123 300.943 o
11 9 1 1.360 1.096 0.126 213.848 o
