# Supplementary material for: Advancing dynamic quantum crystallography: enhanced models for accurate structures and thermodynamic properties
Source: IUCrJ. 2025 Jan 1;12(Pt 1):123–36. doi: 10.1107/S2052252524011862 (PMC11707699; doi:10.1107/S2052252524011862)
Supplement: Supplementary file 1 [file m-12-00123-sup1.zip › cify_rev2/hkl-fcf/beta_gly.fcf]

data_beta_gly
_computing_structure_refinement   'olex2.refine 1.5 (Bourhis et al., 2015)'
_shelx_refln_list_code            4
loop_
  _space_group_symop_id
  _space_group_symop_operation_xyz
  1  x,y,z
  2  -x,y+1/2,-z

_space_group_crystal_system       monoclinic
_space_group_IT_number            4
_space_group_name_H-M_alt         'P 1 21 1'
_space_group_name_Hall            ' P 2yb'
_symmetry_space_group_name_H-M    'P 1 21 1'
_symmetry_space_group_name_Hall   ' P 2yb'
_symmetry_Int_Tables_number       4
_cell_length_a                    5.0755(2)
_cell_length_b                    6.1735(2)
_cell_length_c                    5.3879(2)
_cell_angle_alpha                 90
_cell_angle_beta                  113.423(4)
_cell_angle_gamma                 90
_cell_volume                      154.911(11)
loop_
  _refln_index_h
  _refln_index_k
  _refln_index_l
  _refln_F_squared_calc
  _refln_F_squared_meas
  _refln_F_squared_sigma
  _refln_F_squared_weight
  _refln_observed_status
-7 0 1 0.683 0.613 0.069 507.002 o
-7 0 2 25.396 27.496 0.416 8.353 o
-7 0 3 6.861 7.375 0.203 42.855 o
-7 0 4 1.092 0.682 0.102 324.177 o
-7 1 1 2.812 2.605 0.184 105.965 o
-7 1 2 21.904 22.482 0.483 9.902 o
-7 1 3 1.314 1.017 0.105 262.031 o
-7 1 4 45.829 49.617 0.811 3.328 o
-7 1 5 26.482 28.088 0.700 6.918 o
-7 2 1 2.194 2.160 0.302 88.168 o
-7 2 2 14.836 15.720 0.445 15.448 o
-7 2 3 5.393 6.144 0.250 49.949 o
-7 2 4 9.057 9.313 0.297 29.697 o
-7 3 2 12.917 11.304 0.952 10.403 o
-7 3 3 5.206 4.827 0.733 21.192 o
-6 -4 0 14.034 15.099 0.764 11.760 o
-6 -3 -1 3.201 4.216 0.419 49.003 o
-6 -3 0 9.776 11.589 0.356 24.584 o
-6 -2 -1 18.544 19.185 0.435 12.316 o
-6 -2 0 11.448 11.926 0.343 22.248 o
-6 -1 -1 12.271 13.593 0.389 19.413 o
-6 -1 0 2.884 2.590 0.117 120.061 o
-6 0 1 1.095 0.982 0.063 336.896 o
-6 0 2 0.002 0.079 0.044 5312.040 o
-6 0 3 5.129 4.284 0.139 67.323 o
-6 0 4 1.438 1.391 0.080 244.566 o
-6 0 5 3.091 2.904 0.114 111.247 o
-6 0 6 6.286 5.874 0.171 50.898 o
-6 0 7 1.944 2.119 0.133 157.363 o
-6 1 1 1.976 1.776 0.089 181.676 o
-6 1 2 8.966 9.490 0.212 32.216 o
-6 1 3 2.965 2.772 0.112 116.414 o
-6 1 4 11.927 11.346 0.276 23.287 o
-6 1 5 1.357 1.682 0.110 219.346 o
-6 1 6 20.489 21.299 0.420 11.050 o
-6 2 1 4.834 4.724 0.201 62.534 o
-6 2 2 2.243 2.518 0.129 138.446 o
-6 2 3 12.721 11.732 0.320 21.192 o
-6 2 4 4.899 4.538 0.190 63.843 o
-6 2 5 14.569 14.930 0.344 17.267 o
-6 2 6 7.906 7.419 0.249 36.967 o
-6 3 1 3.046 2.851 0.165 102.949 o
-6 3 2 23.160 23.554 0.492 9.256 o
-6 3 3 13.083 12.015 0.332 20.384 o
-6 3 4 7.896 7.951 0.291 34.419 o
-6 3 5 6.713 6.989 0.249 41.977 o
-6 3 6 7.096 7.118 0.856 15.208 o
-6 4 1 12.437 12.317 0.394 19.829 o
-6 4 2 4.505 4.366 0.228 63.910 o
-6 4 3 23.026 22.365 0.849 7.431 o
-6 4 4 11.357 11.384 0.366 22.222 o
-6 4 5 17.199 16.973 0.862 9.338 o
-6 5 1 7.264 6.707 0.823 16.058 o
-6 5 2 15.219 14.505 0.851 10.402 o
-6 5 3 9.537 7.042 0.831 14.536 o
-5 -6 0 21.606 24.583 0.547 9.286 o
-5 -5 -1 4.772 5.334 0.241 56.876 o
-5 -5 0 2.308 2.642 0.151 127.577 o
-5 -4 -1 1.347 1.360 0.123 225.905 o
-5 -4 0 25.593 27.941 0.651 7.319 o
-5 -3 -2 16.604 18.491 0.464 13.260 o
-5 -3 -1 3.558 3.902 0.191 81.200 o
-5 -3 0 23.801 23.868 0.539 8.778 o
-5 -2 -2 0.612 0.394 0.080 566.923 o
-5 -2 -1 5.462 5.784 0.227 52.340 o
-5 -2 0 19.131 19.943 0.448 11.751 o
-5 -1 -3 42.350 45.826 0.803 3.704 o
-5 -1 -2 4.134 4.042 0.154 77.966 o
-5 -1 -1 0.560 0.639 0.057 589.754 o
-5 -1 0 78.382 77.426 0.942 1.560 o
-5 0 1 9.157 8.763 0.175 33.617 o
-5 0 2 45.376 43.453 0.416 3.981 o
-5 0 3 21.978 19.153 0.268 11.688 o
-5 0 4 2.173 2.483 0.093 152.084 o
-5 0 5 5.530 5.038 0.140 60.560 o
-5 0 6 0.076 0.023 0.032 4799.000 o
-5 0 7 1.292 1.149 0.098 262.954 o
-5 1 1 36.923 36.174 0.419 5.291 o
-5 1 2 46.339 43.230 0.421 3.904 o
-5 1 3 83.077 75.687 0.642 1.552 o
-5 1 4 6.032 5.776 0.144 54.149 o
-5 1 5 1.639 1.606 0.080 214.999 o
-5 1 6 11.564 11.585 0.250 24.135 o
-5 1 7 10.902 11.834 0.274 24.514 o
-5 2 1 36.158 36.312 0.540 5.188 o
-5 2 2 32.193 31.137 0.444 6.370 o
-5 2 3 8.189 7.298 0.212 37.672 o
-5 2 4 4.737 4.773 0.176 65.543 o
-5 2 5 0.789 0.588 0.062 480.915 o
-5 2 6 14.500 14.533 0.337 17.588 o
-5 2 7 9.243 9.446 0.305 28.889 o
-5 3 1 31.929 31.289 0.531 6.198 o
-5 3 2 6.009 4.491 0.168 57.194 o
-5 3 3 68.082 67.623 0.849 1.959 o
-5 3 4 27.613 26.664 0.471 7.702 o
-5 3 5 5.343 5.225 0.183 58.279 o
-5 3 6 5.376 5.516 0.209 55.052 o
-5 4 1 43.660 43.542 0.786 3.715 o
-5 4 2 9.579 9.242 0.303 28.478 o
-5 4 3 0.169 0.215 0.054 1552.070 o
-5 4 4 9.124 9.446 0.271 30.196 o
-5 4 5 6.661 7.118 0.235 42.640 o
-5 4 6 24.595 25.519 0.645 7.833 o
-5 5 1 22.989 22.942 0.524 9.236 o
-5 5 2 1.965 2.222 0.153 145.931 o
-5 5 3 34.674 35.326 0.670 5.180 o
-5 5 4 18.035 18.349 0.573 11.539 o
-5 5 5 7.752 7.561 0.264 36.567 o
-5 5 6 0.523 0.382 0.197 279.714 o
-5 6 1 17.042 17.453 0.470 13.242 o
-5 6 2 1.931 1.812 0.148 158.450 o
-5 6 3 5.020 5.146 0.248 55.239 o
-5 6 4 8.333 8.542 0.323 31.267 o
-4 -7 -1 6.583 5.622 0.343 39.325 o
-4 -7 0 0.680 0.515 0.106 439.355 o
-4 -6 -2 1.381 1.769 0.169 175.829 o
-4 -6 -1 5.163 5.206 0.232 55.526 o
-4 -6 0 18.983 19.323 0.421 12.172 o
-4 -5 -2 5.301 5.778 0.248 51.615 o
-4 -5 -1 20.117 21.059 0.468 10.937 o
-4 -5 0 9.837 9.702 0.285 28.020 o
-4 -4 -3 11.447 12.248 0.375 21.378 o
-4 -4 -2 7.686 7.463 0.272 36.602 o
-4 -4 -1 9.528 10.373 0.302 27.507 o
-4 -4 0 45.825 48.274 0.697 3.493 o
-4 -3 -3 5.627 6.446 0.260 47.252 o
-4 -3 -2 11.811 10.443 0.308 23.498 o
-4 -3 -1 34.737 35.088 0.575 5.389 o
-4 -3 0 19.925 19.871 0.774 8.939 o
-4 -2 -4 10.387 10.616 0.319 25.319 o
-4 -2 -3 8.237 8.067 0.243 35.191 o
-4 -2 -2 42.482 41.257 0.565 4.191 o
-4 -2 -1 6.265 6.246 0.195 48.654 o
-4 -2 0 173.131 173.636 1.844 0.389 o
-4 -1 -4 1.174 1.499 0.108 247.473 o
-4 -1 -3 16.979 16.004 0.361 14.804 o
-4 -1 -2 41.227 37.818 0.536 4.520 o
-4 -1 -1 21.175 20.791 0.282 11.618 o
-4 -1 0 10.593 10.684 0.175 27.950 o
-4 0 1 166.462 162.870 1.109 0.446 o
-4 0 2 14.826 14.613 0.171 18.945 o
-4 0 3 0.201 0.348 0.030 1456.870 o
-4 0 4 123.224 122.389 0.845 0.757 o
-4 0 5 3.809 3.583 0.110 90.881 o
-4 0 6 126.450 129.091 1.029 0.702 o
-4 0 7 53.207 55.532 0.668 2.860 o
-4 1 1 4.990 5.215 0.118 65.752 o
-4 1 2 6.616 4.764 0.106 55.402 o
-4 1 3 54.597 50.912 0.451 3.039 o
-4 1 4 69.789 69.169 0.560 1.983 o
-4 1 5 23.709 22.310 0.319 10.080 o
-4 1 6 7.300 6.922 0.184 42.785 o
-4 1 7 4.124 4.354 0.168 74.690 o
-4 2 1 98.272 96.101 0.732 1.126 o
-4 2 2 33.064 31.547 0.320 6.411 o
-4 2 3 6.570 5.621 0.138 51.617 o
-4 2 4 68.002 66.260 0.567 2.082 o
-4 2 5 4.076 3.586 0.117 85.898 o
-4 2 6 72.712 74.901 0.737 1.775 o
-4 2 7 47.855 49.977 0.788 3.215 o
-4 3 1 2.623 2.415 0.114 131.189 o
-4 3 2 7.342 5.955 0.175 45.095 o
-4 3 3 10.209 8.842 0.204 30.184 o
-4 3 4 47.742 47.253 0.607 3.484 o
-4 3 5 49.954 49.344 0.627 3.251 o
-4 3 6 4.634 4.807 0.191 64.866 o
-4 3 7 1.741 1.883 0.138 170.735 o
-4 4 1 37.224 38.074 0.704 4.660 o
-4 4 2 34.579 33.617 0.512 5.643 o
-4 4 3 6.225 5.642 0.186 51.075 o
-4 4 4 12.653 11.891 0.251 22.315 o
-4 4 5 3.134 3.047 0.131 105.690 o
-4 4 6 12.401 12.673 0.308 21.214 o
-4 4 7 33.933 28.990 1.679 3.127 o
-4 5 1 16.743 17.467 0.415 13.963 o
-4 5 2 4.068 3.746 0.196 75.308 o
-4 5 3 25.209 25.571 0.448 8.549 o
-4 5 4 33.439 34.514 0.553 5.657 o
-4 5 5 36.071 35.913 0.566 5.178 o
-4 5 6 2.240 2.371 0.138 138.402 o
-4 6 1 20.643 21.212 0.484 10.591 o
-4 6 2 7.974 7.781 0.335 32.574 o
-4 6 3 2.544 2.300 0.138 129.396 o
-4 6 4 1.545 1.684 0.128 193.780 o
-4 6 5 1.815 1.684 0.122 180.037 o
-4 7 1 24.910 25.583 0.561 8.143 o
-4 7 2 1.075 1.109 0.105 288.071 o
-4 7 3 43.415 43.491 0.717 3.825 o
-4 7 4 24.550 25.504 0.595 8.088 o
-3 -8 0 2.090 2.077 0.288 94.686 o
-3 -7 -2 4.270 4.505 0.459 40.048 o
-3 -7 -1 19.998 19.775 0.712 9.399 o
-3 -7 0 8.180 8.148 0.278 33.905 o
-3 -6 -3 0.904 0.940 0.114 318.562 o
-3 -6 -2 6.733 6.694 0.241 42.903 o
-3 -6 -1 16.711 16.382 0.372 14.754 o
-3 -6 0 20.727 23.095 0.439 10.477 o
-3 -5 -4 1.124 1.042 0.162 225.423 o
-3 -5 -3 31.848 32.911 0.625 5.843 o
-3 -5 -2 12.195 11.740 0.314 21.961 o
-3 -5 -1 24.800 25.363 0.455 8.664 o
-3 -5 0 17.535 18.069 0.379 13.638 o
-3 -4 -4 7.700 9.070 0.336 31.627 o
-3 -4 -3 0.115 0.063 0.052 2427.870 o
-3 -4 -2 29.674 31.353 0.517 6.630 o
-3 -4 -1 15.871 16.904 0.377 15.100 o
-3 -4 0 44.129 43.995 0.576 3.914 o
-3 -3 -5 18.866 17.235 0.657 10.656 o
-3 -3 -4 4.801 5.492 0.238 56.444 o
-3 -3 -3 33.451 34.144 0.552 5.686 o
-3 -3 -2 32.289 31.617 0.451 6.295 o
-3 -3 -1 7.172 8.068 0.178 41.213 o
-3 -3 0 34.511 38.157 0.369 5.561 o
-3 -2 -5 1.331 1.854 0.170 175.610 o
-3 -2 -4 9.107 9.174 0.272 30.515 o
-3 -2 -3 2.384 2.317 0.116 140.638 o
-3 -2 -2 33.809 33.930 0.456 5.843 o
-3 -2 -1 10.984 11.273 0.194 26.321 o
-3 -2 0 46.366 45.861 0.405 3.805 o
-3 -1 -5 6.487 6.240 0.240 44.983 o
-3 -1 -4 10.147 10.093 0.308 26.471 o
-3 -1 -3 13.361 11.817 0.281 20.994 o
-3 -1 -2 66.347 59.598 0.844 2.137 o
-3 -1 -1 6.450 5.404 0.122 53.737 o
-3 -1 0 41.461 40.981 0.374 4.512 o
-3 0 1 88.994 94.110 0.685 1.276 o
-3 0 2 245.753 268.481 1.454 0.205 o
-3 0 3 13.052 12.646 0.151 22.468 o
-3 0 4 16.868 16.966 0.199 15.835 o
-3 0 5 0.397 0.524 0.042 817.659 o
-3 0 6 1.626 2.503 0.110 172.840 o
-3 0 7 43.315 44.592 0.580 3.952 o
-3 0 8 36.664 38.303 1.820 2.604 o
-3 1 1 33.722 35.292 0.318 5.976 o
-3 1 2 121.088 123.264 0.862 0.768 o
-3 1 3 60.389 57.033 0.428 2.595 o
-3 1 4 322.669 309.910 1.943 0.133 o
-3 1 5 41.920 39.268 0.402 4.527 o
-3 1 6 23.499 23.820 0.370 9.677 o
-3 1 7 0.762 0.611 0.068 476.332 o
-3 2 1 37.161 40.074 0.337 5.105 o
-3 2 2 106.981 114.992 1.135 0.889 o
-3 2 3 24.740 25.215 0.250 9.428 o
-3 2 4 25.636 25.292 0.299 8.985 o
-3 2 5 4.494 4.490 0.131 73.465 o
-3 2 6 12.985 13.010 0.268 20.908 o
-3 2 7 24.445 25.267 0.425 8.910 o
-3 3 1 52.534 50.729 0.500 3.139 o
-3 3 2 27.814 24.877 0.280 8.451 o
-3 3 3 77.828 76.273 0.683 1.651 o
-3 3 4 128.165 124.251 1.131 0.700 o
-3 3 5 9.709 8.652 0.183 32.120 o
-3 3 6 18.458 21.468 0.412 11.978 o
-3 3 7 1.897 2.220 0.137 155.573 o
-3 4 1 22.378 23.112 0.325 10.410 o
-3 4 2 7.692 8.443 0.182 38.448 o
-3 4 3 16.464 16.712 0.298 15.501 o
-3 4 4 13.334 12.625 0.245 21.029 o
-3 4 5 14.034 13.671 0.277 19.229 o
-3 4 6 18.319 18.646 0.497 12.036 o
-3 4 7 10.883 9.738 0.913 11.874 o
-3 5 1 20.230 19.470 0.357 11.977 o
-3 5 2 0.807 0.662 0.061 461.834 o
-3 5 3 52.532 52.026 0.594 3.041 o
-3 5 4 35.692 34.727 0.484 5.456 o
-3 5 5 8.808 8.342 0.313 30.779 o
-3 5 6 5.286 5.398 0.224 54.811 o
-3 6 1 34.148 33.979 0.555 5.590 o
-3 6 2 5.135 5.429 0.205 57.283 o
-3 6 3 3.702 4.437 0.174 78.362 o
-3 6 4 1.640 1.498 0.106 206.298 o
-3 6 5 17.431 17.452 0.426 13.450 o
-3 7 1 0.810 0.712 0.078 423.625 o
-3 7 2 0.902 0.948 0.085 357.264 o
-3 7 3 14.595 14.362 0.358 17.310 o
-3 7 4 22.975 22.099 0.445 9.805 o
-3 7 5 15.611 15.132 0.420 15.423 o
-3 8 1 27.555 30.370 1.420 4.057 o
-3 8 2 6.127 6.102 0.572 26.506 o
-2 -8 -1 0.316 0.921 0.203 261.974 o
-2 -8 0 0.139 0.147 0.094 1123.030 o
-2 -7 -3 1.227 1.063 0.170 208.725 o
-2 -7 -2 0.709 0.822 0.160 287.510 o
-2 -7 -1 1.610 1.358 0.156 182.806 o
-2 -7 0 12.437 12.961 0.564 16.334 o
-2 -6 -4 2.111 2.193 0.275 97.509 o
-2 -6 -3 44.727 42.017 1.538 2.649 o
-2 -6 -2 11.867 11.379 0.394 21.003 o
-2 -6 -1 30.817 30.785 0.479 6.572 o
-2 -6 0 1.859 1.791 0.100 183.967 o
-2 -5 -5 4.498 4.103 0.291 57.671 o
-2 -5 -4 28.982 28.399 0.724 6.354 o
-2 -5 -3 9.432 9.187 0.285 29.389 o
-2 -5 -2 9.918 9.743 0.264 28.390 o
-2 -5 -1 2.025 1.997 0.102 167.798 o
-2 -5 0 20.954 21.661 0.351 11.174 o
-2 -4 -5 5.661 5.448 0.254 50.051 o
-2 -4 -4 3.607 3.349 0.178 86.515 o
-2 -4 -3 55.518 57.744 0.674 2.689 o
-2 -4 -2 3.293 3.024 0.112 105.720 o
-2 -4 -1 116.860 117.757 1.201 0.792 o
-2 -4 0 11.341 11.144 0.223 25.328 o
-2 -3 -5 0.934 0.982 0.088 343.430 o
-2 -3 -4 35.997 37.117 0.592 5.062 o
-2 -3 -3 15.206 16.038 0.304 16.700 o
-2 -3 -2 39.220 40.171 0.442 4.730 o
-2 -3 -1 10.318 9.990 0.170 29.340 o
-2 -3 0 44.901 45.981 0.507 3.836 o
-2 -2 -6 4.802 5.131 0.379 44.164 o
-2 -2 -5 2.390 2.248 0.126 138.770 o
-2 -2 -4 16.252 16.337 0.338 15.420 o
-2 -2 -3 38.395 39.466 0.502 4.786 o
-2 -2 -2 11.374 12.422 0.195 24.652 o
-2 -2 -1 204.406 209.314 1.555 0.295 o
-2 -2 0 27.374 27.520 0.263 8.246 o
-2 -1 -6 3.695 3.789 0.404 49.550 o
-2 -1 -5 10.999 11.492 0.323 23.593 o
-2 -1 -4 9.059 9.475 0.244 31.113 o
-2 -1 -3 5.441 5.478 0.164 58.024 o
-2 -1 -2 86.841 91.111 0.871 1.303 o
-2 -1 -1 12.646 14.809 0.206 21.004 o
-2 -1 0 229.111 237.986 1.699 0.237 o
-2 0 1 65.949 79.779 0.481 1.959 o
-2 0 2 71.354 78.353 0.472 1.829 o
-2 0 3 6.769 5.361 0.087 53.131 o
-2 0 4 2.943 1.927 0.062 138.771 o
-2 0 5 3.737 4.375 0.121 84.658 o
-2 0 6 1.750 1.518 0.084 207.893 o
-2 0 7 20.418 20.720 0.380 11.456 o
-2 1 1 7.001 8.718 0.106 42.771 o
-2 1 2 137.175 140.839 0.921 0.614 o
-2 1 3 1.313 1.188 0.048 290.909 o
-2 1 4 29.182 29.606 0.302 7.445 o
-2 1 5 14.822 10.842 0.185 20.992 o
-2 1 6 32.816 29.347 0.415 6.482 o
-2 1 7 2.116 1.730 0.111 166.886 o
-2 2 1 168.113 176.139 1.179 0.419 o
-2 2 2 53.802 55.531 0.466 2.947 o
-2 2 3 34.445 34.510 0.324 5.913 o
-2 2 4 10.349 9.204 0.149 30.538 o
-2 2 5 22.991 23.734 0.350 9.957 o
-2 2 6 1.556 1.244 0.080 239.709 o
-2 2 7 35.690 37.675 0.561 5.122 o
-2 3 1 11.293 10.465 0.174 26.822 o
-2 3 2 124.185 125.908 1.011 0.728 o
-2 3 3 1.886 1.993 0.064 188.408 o
-2 3 4 54.182 51.533 0.522 3.007 o
-2 3 5 12.642 11.568 0.212 23.112 o
-2 3 6 8.696 7.962 0.195 35.562 o
-2 3 7 1.267 1.296 0.093 260.785 o
-2 4 1 107.436 105.598 0.826 0.960 o
-2 4 2 11.030 11.217 0.185 26.436 o
-2 4 3 70.555 68.652 0.632 1.948 o
-2 4 4 11.327 10.498 0.215 26.048 o
-2 4 5 24.112 23.511 0.369 9.526 o
-2 4 6 0.535 0.325 0.059 719.219 o
-2 4 7 42.415 40.547 1.220 3.250 o
-2 5 1 9.989 10.184 0.215 28.959 o
-2 5 2 44.696 44.107 0.523 3.915 o
-2 5 3 3.337 3.162 0.131 100.354 o
-2 5 4 33.982 32.149 0.483 5.903 o
-2 5 5 12.999 11.925 0.293 21.176 o
-2 5 6 3.365 3.031 0.165 95.221 o
-2 6 1 40.438 39.801 0.568 4.456 o
-2 6 2 2.683 2.819 0.124 120.938 o
-2 6 3 64.313 64.661 0.761 2.158 o
-2 6 4 10.278 9.801 0.348 25.413 o
-2 6 5 7.572 7.460 0.267 37.183 o
-2 6 6 0.653 0.405 0.083 535.064 o
-2 7 1 9.372 8.992 0.505 22.605 o
-2 7 2 6.944 6.325 0.422 32.612 o
-2 7 3 2.007 1.577 0.219 127.816 o
-2 7 4 6.540 6.177 0.448 32.240 o
-2 7 5 10.977 10.126 1.039 9.995 o
-2 8 1 5.122 4.911 0.502 33.679 o
-2 8 2 1.878 2.071 0.324 86.763 o
-2 8 3 22.872 21.596 0.952 6.947 o
-1 -8 -3 15.421 16.520 1.320 6.177 o
-1 -8 -2 0.514 0.304 0.161 368.443 o
-1 -8 -1 43.577 45.420 1.563 2.597 o
-1 -8 0 13.543 14.669 0.850 10.936 o
-1 -7 -3 16.718 15.916 0.558 12.880 o
-1 -7 -2 1.899 1.786 0.183 144.304 o
-1 -7 -1 4.765 5.084 0.391 43.340 o
-1 -7 0 6.537 5.880 0.476 31.003 o
-1 -6 -4 1.858 1.440 0.429 63.584 o
-1 -6 -3 11.392 11.633 0.484 19.402 o
-1 -6 -2 0.478 0.408 0.089 612.110 o
-1 -6 -1 58.215 57.135 1.255 2.193 o
-1 -6 0 54.643 55.493 1.191 2.393 o
-1 -5 -5 3.709 3.341 0.192 82.806 o
-1 -5 -4 18.433 15.855 0.753 10.154 o
-1 -5 -3 60.127 57.030 1.781 1.768 o
-1 -5 -2 19.483 19.536 0.340 12.441 o
-1 -5 -1 9.107 8.609 0.208 33.097 o
-1 -5 0 14.965 17.193 0.278 16.677 o
-1 -4 -6 13.611 13.782 0.545 15.534 o
-1 -4 -5 26.012 26.397 0.631 7.480 o
-1 -4 -4 7.960 7.506 0.184 39.086 o
-1 -4 -3 4.286 3.898 0.118 80.718 o
-1 -4 -2 5.382 5.765 0.132 59.379 o
-1 -4 -1 29.680 30.291 0.353 7.149 o
-1 -4 0 157.142 158.890 1.270 0.479 o
-1 -3 -6 16.656 18.438 0.393 13.929 o
-1 -3 -5 1.410 1.444 0.096 234.794 o
-1 -3 -4 76.463 78.112 0.758 1.643 o
-1 -3 -3 122.450 122.355 1.008 0.752 o
-1 -3 -2 47.497 47.962 0.495 3.569 o
-1 -3 -1 11.364 10.522 0.185 26.458 o
-1 -3 0 111.476 116.296 0.821 0.873 o
-1 -2 -6 13.219 14.015 0.332 19.152 o
-1 -2 -5 18.297 18.709 0.355 13.201 o
-1 -2 -4 24.776 25.563 0.349 9.051 o
-1 -2 -3 3.786 4.089 0.115 86.733 o
-1 -2 -2 65.546 70.075 0.976 1.942 o
-1 -2 -1 83.415 89.628 0.759 1.392 o
-1 -2 0 274.608 272.700 2.387 0.171 o
-1 -1 -6 43.659 45.783 0.753 3.674 o
-1 -1 -5 0.520 0.416 0.052 716.479 o
-1 -1 -4 222.112 223.589 2.368 0.245 o
-1 -1 -3 178.477 177.680 1.406 0.384 o
-1 -1 -2 39.149 43.207 0.481 4.526 o
-1 -1 -1 13.753 15.344 0.173 19.696 o
-1 -1 0 570.271 531.375 4.406 0.044 o
-1 0 1 26.271 32.572 0.207 7.971 o
-1 0 2 207.512 193.556 1.119 0.310 o
-1 0 3 4.583 5.588 0.083 69.852 o
-1 0 4 61.769 64.851 0.497 2.350 o
-1 0 5 6.907 9.125 0.204 39.243 o
-1 0 6 4.686 3.870 0.145 73.480 o
-1 0 7 0.635 0.491 0.079 534.120 o
-1 1 1 17.382 15.843 0.140 16.182 o
-1 1 2 637.970 646.639 3.579 0.035 o
-1 1 3 211.428 214.805 1.350 0.282 o
-1 1 4 17.665 16.897 0.192 15.296 o
-1 1 5 14.445 12.708 0.215 20.021 o
-1 1 6 5.843 6.519 0.190 50.521 o
-1 1 7 6.869 7.564 0.240 40.682 o
-1 2 1 155.315 159.305 1.080 0.491 o
-1 2 2 145.602 142.238 1.310 0.554 o
-1 2 3 14.228 13.790 0.206 19.739 o
-1 2 4 27.403 26.905 0.286 8.268 o
-1 2 5 0.560 0.866 0.062 520.374 o
-1 2 6 18.969 18.459 0.347 12.954 o
-1 2 7 1.517 1.489 0.105 217.178 o
-1 3 1 45.094 46.585 0.399 3.884 o
-1 3 2 100.446 98.801 0.850 1.070 o
-1 3 3 181.778 181.384 1.190 0.376 o
-1 3 4 11.407 10.794 0.184 26.161 o
-1 3 5 32.245 31.121 0.394 6.467 o
-1 3 6 7.144 7.143 0.196 42.489 o
-1 3 7 22.058 24.109 0.433 9.836 o
-1 4 1 82.307 85.041 0.703 1.464 o
-1 4 2 39.935 39.902 0.346 4.768 o
-1 4 3 7.581 7.229 0.137 42.650 o
-1 4 4 7.296 6.650 0.156 44.493 o
-1 4 5 4.931 4.582 0.142 67.542 o
-1 4 6 25.129 25.152 0.404 8.803 o
-1 4 7 2.111 1.830 0.303 91.681 o
-1 5 1 63.466 63.189 0.627 2.269 o
-1 5 2 11.407 10.367 0.204 26.212 o
-1 5 3 81.120 80.819 0.841 1.498 o
-1 5 4 5.453 5.159 0.171 58.597 o
-1 5 5 19.835 19.579 0.502 11.117 o
-1 5 6 4.848 4.774 0.222 60.219 o
-1 6 1 27.557 28.397 0.388 7.766 o
-1 6 2 5.807 5.374 0.160 56.106 o
-1 6 3 0.494 0.359 0.046 787.410 o
-1 6 4 10.076 9.945 0.264 27.876 o
-1 6 5 12.414 12.251 0.338 20.925 o
-1 7 1 33.573 32.220 1.228 4.075 o
-1 7 2 13.088 11.986 0.585 15.826 o
-1 7 3 14.556 13.787 0.657 13.272 o
-1 7 4 0.860 0.672 0.151 291.408 o
-1 8 1 6.371 6.507 0.556 26.584 o
-1 8 2 3.885 3.674 0.436 45.239 o
-1 8 3 6.803 6.266 0.467 30.561 o
-1 9 1 7.428 7.060 0.844 15.329 o
0 -8 -3 0.149 0.133 0.089 1177.040 o
0 -8 -2 0.798 0.621 0.208 221.217 o
0 -8 -1 8.992 8.829 0.793 15.180 o
0 -8 0 39.250 41.840 2.110 2.104 o
0 -7 -4 11.941 12.548 0.611 15.942 o
0 -7 -3 64.973 67.552 1.827 1.546 o
0 -7 -2 9.412 9.181 0.500 22.604 o
0 -7 -1 21.320 21.075 0.742 8.636 o
0 -6 -5 5.424 5.267 0.314 46.832 o
0 -6 -4 1.651 1.415 0.168 171.423 o
0 -6 -3 0.543 2.673 0.318 106.456 o
0 -6 -2 1.898 2.448 0.278 97.957 o
0 -6 -1 28.727 29.872 0.844 5.853 o
0 -6 0 46.158 56.425 2.860 1.281 o
0 -5 -6 3.647 3.675 0.235 74.557 o
0 -5 -5 22.056 21.711 0.767 8.208 o
0 -5 -4 32.261 33.023 0.826 5.234 o
0 -5 -3 45.441 39.654 1.437 2.804 o
0 -5 -2 18.444 16.958 0.243 14.424 o
0 -5 -1 47.258 46.377 0.394 3.720 o
0 -4 -6 19.583 19.587 0.497 11.260 o
0 -4 -5 1.244 1.246 0.078 277.830 o
0 -4 -4 21.083 20.330 0.502 10.475 o
0 -4 -3 5.092 4.362 0.140 67.259 o
0 -4 -2 39.576 39.932 0.406 4.744 o
0 -4 -1 99.495 104.139 0.705 1.065 o
0 -4 0 205.133 218.245 1.776 0.283 o
0 -3 -6 6.720 7.640 0.234 41.394 o
0 -3 -5 18.482 18.716 0.310 13.417 o
0 -3 -4 49.955 50.608 0.535 3.280 o
0 -3 -3 29.222 28.534 0.305 7.556 o
0 -3 -2 65.201 63.646 0.537 2.231 o
0 -3 -1 134.097 132.962 0.814 0.657 o
0 -2 -7 21.174 21.768 0.577 9.683 o
0 -2 -6 74.692 79.879 0.897 1.625 o
0 -2 -5 4.207 4.597 0.133 75.896 o
0 -2 -4 49.271 48.884 0.480 3.421 o
0 -2 -3 4.958 4.934 0.131 66.502 o
0 -2 -2 144.113 147.779 1.638 0.531 o
0 -2 -1 268.728 280.676 1.586 0.178 o
0 -2 0 1908.470 1834.360 15.023 0.004 o
0 -1 -7 0.837 1.041 0.111 324.513 o
0 -1 -6 2.490 2.488 0.133 129.467 o
0 -1 -5 5.023 4.755 0.145 65.676 o
0 -1 -4 38.529 36.249 0.387 5.117 o
0 -1 -3 141.648 142.048 0.928 0.589 o
0 -1 -2 238.980 236.362 1.719 0.227 o
0 -1 -1 43.566 44.900 0.579 3.919 o
0 0 1 408.482 403.127 3.332 0.081 o
0 0 2 380.512 386.747 2.503 0.093 o
0 0 3 1.291 4.637 0.146 129.664 o
0 0 4 74.337 73.749 0.708 1.757 o
0 0 5 11.392 12.318 0.223 24.285 o
0 0 6 121.767 132.183 1.304 0.702 o
0 0 7 13.388 15.881 0.414 16.923 o
0 1 1 43.822 45.173 0.326 4.110 o
0 1 2 238.954 233.865 1.395 0.231 o
0 1 3 141.615 138.079 0.939 0.598 o
0 1 4 38.495 34.939 0.409 5.178 o
0 1 5 5.039 4.659 0.136 66.655 o
0 1 6 2.496 2.240 0.116 138.031 o
0 1 7 0.865 0.849 0.115 332.185 o
0 2 0 1908.210 1903.520 14.208 0.004 o
0 2 1 268.727 278.347 1.484 0.180 o
0 2 2 144.093 147.166 1.018 0.562 o
0 2 3 4.964 4.662 0.090 70.343 o
0 2 4 49.329 47.268 0.503 3.457 o
0 2 5 4.196 4.231 0.137 77.832 o
0 2 6 74.688 78.039 0.801 1.672 o
0 2 7 21.171 22.584 1.005 6.853 o
0 3 1 134.222 133.261 0.814 0.655 o
0 3 2 65.148 64.037 0.496 2.238 o
0 3 3 29.156 28.344 0.301 7.601 o
0 3 4 49.894 49.488 0.475 3.362 o
0 3 5 18.499 18.218 0.334 13.384 o
0 3 6 6.726 7.284 0.220 42.782 o
0 3 7 3.843 3.341 0.612 30.345 o
0 4 0 205.040 224.540 1.820 0.278 o
0 4 1 99.457 103.496 0.661 1.074 o
0 4 2 39.553 42.066 0.527 4.486 o
0 4 3 5.098 4.635 0.112 67.816 o
0 4 4 21.119 20.855 0.288 11.596 o
0 4 5 1.253 1.213 0.085 274.144 o
0 4 6 19.592 20.286 0.441 11.516 o
0 5 1 47.269 46.715 0.407 3.697 o
0 5 2 18.421 17.656 0.237 14.245 o
0 5 3 45.302 43.880 0.465 3.928 o
0 5 4 32.206 32.929 0.508 6.071 o
0 5 5 22.066 22.197 0.473 9.954 o
0 5 6 3.648 3.526 0.224 77.266 o
0 6 0 46.153 57.909 2.018 1.870 o
0 6 1 28.680 29.215 0.587 6.808 o
0 6 2 1.878 2.103 0.190 135.957 o
0 6 3 0.543 2.042 0.229 169.768 o
0 6 4 1.665 1.688 0.232 130.559 o
0 6 5 5.438 4.692 0.820 17.936 o
0 7 1 21.282 20.773 0.640 9.387 o
0 7 2 9.391 8.777 0.425 25.319 o
0 7 3 64.818 59.622 1.477 1.829 o
0 7 4 11.906 11.783 0.820 12.525 o
0 8 0 39.228 37.300 1.818 2.540 o
0 8 1 8.959 8.756 0.647 18.903 o
0 8 2 0.812 1.019 0.503 56.509 o
0 8 3 0.149 -0.027 0.189 411.199 o
0 9 1 9.476 8.895 0.958 11.803 o
1 -8 -3 6.802 6.547 0.579 24.869 o
1 -8 -2 3.872 3.477 0.554 34.497 o
1 -8 -1 6.365 6.083 0.530 28.282 o
1 -7 -5 3.199 3.538 0.511 40.105 o
1 -7 -4 0.867 0.770 0.135 307.836 o
1 -7 -3 14.536 14.848 1.314 6.417 o
1 -7 -2 13.080 13.034 0.596 15.283 o
1 -7 -1 33.450 34.303 1.242 3.973 o
1 -6 -5 12.376 12.617 0.525 17.230 o
1 -6 -4 10.041 9.475 0.305 27.302 o
1 -6 -3 0.507 0.377 0.068 684.957 o
1 -6 -2 5.813 5.197 0.186 54.927 o
1 -6 -1 27.557 28.771 0.657 6.819 o
1 -5 -6 4.815 5.332 0.273 53.636 o
1 -5 -5 19.802 19.784 0.455 11.434 o
1 -5 -4 5.472 5.033 0.210 55.918 o
1 -5 -3 81.088 82.270 1.344 1.350 o
1 -5 -2 11.414 10.408 0.259 25.142 o
1 -5 -1 63.281 64.098 0.709 2.226 o
1 -4 -7 2.106 2.101 0.273 98.906 o
1 -4 -6 25.202 27.222 0.590 7.745 o
1 -4 -5 4.902 4.289 0.160 67.728 o
1 -4 -4 7.354 6.198 0.213 42.800 o
1 -4 -3 7.533 7.042 0.208 40.602 o
1 -4 -2 39.954 38.392 0.447 4.742 o
1 -4 -1 82.276 87.007 0.752 1.437 o
1 -3 -7 21.994 23.194 0.413 10.124 o
1 -3 -6 7.103 7.319 0.199 42.161 o
1 -3 -5 32.182 30.565 0.490 6.317 o
1 -3 -4 11.436 10.687 0.204 25.878 o
1 -3 -3 181.740 180.196 2.468 0.341 o
1 -3 -2 100.478 98.534 0.702 1.087 o
1 -3 -1 44.980 47.094 0.449 3.834 o
1 -2 -7 1.515 1.416 0.108 218.444 o
1 -2 -6 19.027 19.475 0.350 12.626 o
1 -2 -5 0.560 0.768 0.049 570.943 o
1 -2 -4 27.543 27.664 0.298 8.099 o
1 -2 -3 14.146 14.207 0.184 19.803 o
1 -2 -2 145.657 142.401 1.208 0.558 o
1 -2 -1 155.278 160.574 1.796 0.460 o
1 -1 -7 6.867 7.731 0.262 39.312 o
1 -1 -6 5.818 6.465 0.190 50.796 o
1 -1 -5 14.408 13.601 0.209 19.614 o
1 -1 -4 17.672 16.778 0.191 15.339 o
1 -1 -3 211.378 214.450 1.342 0.283 o
1 -1 -2 638.049 650.091 3.798 0.035 o
1 -1 -1 17.390 15.627 0.131 16.304 o
1 0 0 53.405 56.425 0.415 2.968 o
1 0 1 428.490 421.333 2.624 0.076 o
1 0 2 138.399 146.481 1.192 0.582 o
1 0 3 5.290 5.338 0.138 61.419 o
1 0 4 36.546 35.837 0.476 5.277 o
1 0 5 4.714 4.065 0.157 70.949 o
1 0 6 11.077 11.341 0.402 21.789 o
1 1 0 570.423 532.568 2.880 0.046 o
1 1 1 13.798 15.478 0.165 19.638 o
1 1 2 39.131 42.516 0.396 4.661 o
1 1 3 178.528 170.629 1.591 0.388 o
1 1 4 222.104 214.226 1.686 0.262 o
1 1 5 0.516 0.448 0.052 704.925 o
1 1 6 43.671 43.229 0.692 3.847 o
1 2 0 274.460 274.446 1.509 0.177 o
1 2 1 83.361 90.548 0.625 1.407 o
1 2 2 65.469 69.562 0.533 2.121 o
1 2 3 3.820 3.969 0.102 88.441 o
1 2 4 24.759 22.844 0.306 9.656 o
1 2 5 18.341 17.439 0.338 13.673 o
1 2 6 13.191 13.352 0.344 19.343 o
1 3 0 111.580 118.593 0.728 0.869 o
1 3 1 11.382 10.646 0.137 26.989 o
1 3 2 47.421 47.366 0.392 3.670 o
1 3 3 122.445 119.397 0.905 0.769 o
1 3 4 76.476 73.863 0.676 1.712 o
1 3 5 1.407 1.442 0.091 238.574 o
1 3 6 16.674 17.000 0.396 14.333 o
1 4 0 156.969 157.827 0.916 0.492 o
1 4 1 29.642 30.245 0.303 7.265 o
1 4 2 5.371 5.745 0.124 60.013 o
1 4 3 4.273 3.999 0.122 79.801 o
1 4 4 7.958 7.670 0.202 38.189 o
1 4 5 26.014 25.523 0.458 8.296 o
1 4 6 13.566 13.257 0.387 18.329 o
1 5 0 15.017 16.904 0.275 16.786 o
1 5 1 9.114 8.578 0.201 33.326 o
1 5 2 19.420 20.426 0.372 12.037 o
1 5 3 60.116 59.219 0.974 2.286 o
1 5 4 18.441 17.269 0.495 12.324 o
1 5 5 3.709 3.321 0.259 71.916 o
1 6 0 54.510 55.341 0.621 2.828 o
1 6 1 58.160 57.011 0.986 2.390 o
1 6 2 0.488 0.348 0.101 574.710 o
1 6 3 11.338 10.506 0.545 18.612 o
1 6 4 1.859 1.583 0.225 129.720 o
1 7 0 6.581 6.066 0.466 31.293 o
1 7 1 4.751 4.814 0.299 52.909 o
1 7 2 1.874 1.842 0.232 122.126 o
1 7 3 16.708 15.748 0.724 11.073 o
1 8 0 13.486 12.565 0.759 12.608 o
1 8 1 43.503 44.547 1.258 3.032 o
1 8 2 0.518 0.200 0.308 146.325 o
1 8 3 15.391 13.661 1.139 7.672 o
2 -8 -3 22.772 24.768 1.089 6.012 o
2 -8 -2 1.869 1.996 0.292 97.837 o
2 -8 -1 5.113 5.586 0.549 29.951 o
2 -7 -5 10.990 11.405 0.960 10.869 o
2 -7 -4 6.574 5.923 0.486 30.338 o
2 -7 -3 2.003 2.327 0.302 89.710 o
2 -7 -2 6.948 6.888 0.430 31.507 o
2 -7 -1 9.321 9.512 0.621 18.963 o
2 -6 -6 0.658 0.404 0.116 439.229 o
2 -6 -5 7.571 7.843 0.302 35.009 o
2 -6 -4 10.203 9.552 0.331 26.209 o
2 -6 -3 64.086 66.516 0.919 2.064 o
2 -6 -2 2.674 2.759 0.152 115.517 o
2 -6 -1 40.367 42.050 0.589 4.323 o
2 -5 -6 3.366 3.351 0.216 83.248 o
2 -5 -5 13.008 12.295 0.362 19.800 o
2 -5 -4 34.074 33.762 0.597 5.525 o
2 -5 -3 3.334 3.552 0.193 86.402 o
2 -5 -2 44.745 46.617 0.635 3.698 o
2 -5 -1 9.930 10.124 0.226 28.896 o
2 -4 -7 42.383 46.295 2.206 1.892 o
2 -4 -6 0.540 0.486 0.080 580.501 o
2 -4 -5 24.066 24.792 0.471 8.894 o
2 -4 -4 11.247 11.077 0.249 25.052 o
2 -4 -3 70.390 70.954 0.913 1.827 o
2 -4 -2 11.033 11.695 0.269 24.523 o
2 -4 -1 107.342 107.026 1.125 0.923 o
2 -3 -7 1.243 1.148 0.084 280.799 o
2 -3 -6 8.787 7.685 0.207 35.343 o
2 -3 -5 12.652 11.060 0.298 22.084 o
2 -3 -4 54.295 49.739 0.873 2.796 o
2 -3 -3 1.887 1.934 0.059 191.518 o
2 -3 -2 124.204 121.570 1.556 0.698 o
2 -3 -1 11.210 10.061 0.185 27.192 o
2 -2 -7 35.654 37.815 0.647 4.958 o
2 -2 -6 1.558 1.315 0.076 237.904 o
2 -2 -5 22.910 24.170 0.290 10.140 o
2 -2 -4 10.289 9.127 0.146 30.816 o
2 -2 -3 34.402 34.121 0.314 5.966 o
2 -2 -2 53.844 55.356 0.387 2.985 o
2 -2 -1 167.925 173.056 1.571 0.413 o
2 -1 -7 2.098 2.087 0.129 152.621 o
2 -1 -6 32.896 30.446 0.402 6.394 o
2 -1 -5 14.821 11.091 0.183 20.851 o
2 -1 -4 29.258 29.478 0.266 7.513 o
2 -1 -3 1.313 1.247 0.042 289.253 o
2 -1 -2 137.234 140.046 0.976 0.614 o
2 -1 -1 6.964 8.704 0.103 43.047 o
2 0 0 17.497 17.538 0.181 15.242 o
2 0 1 141.890 153.384 1.021 0.558 o
2 0 2 37.318 43.940 0.633 4.468 o
2 0 3 20.690 18.167 0.311 12.348 o
2 0 4 23.521 23.019 0.398 9.682 o
2 0 5 0.049 -0.015 0.040 5611.470 o
2 0 6 0.042 0.012 0.054 3841.490 o
2 1 0 228.722 236.968 1.425 0.241 o
2 1 1 12.677 14.776 0.189 21.175 o
2 1 2 86.747 90.200 0.906 1.305 o
2 1 3 5.456 5.146 0.135 61.019 o
2 1 4 9.029 8.594 0.200 33.548 o
2 1 5 10.987 11.049 0.317 24.076 o
2 1 6 3.656 3.533 0.360 56.197 o
2 2 0 27.364 28.058 0.245 8.213 o
2 2 1 204.589 209.212 1.353 0.298 o
2 2 2 11.349 11.575 0.172 25.733 o
2 2 3 38.443 36.510 0.603 4.792 o
2 2 4 16.285 15.330 0.301 16.138 o
2 2 5 2.408 2.094 0.117 143.698 o
2 3 0 44.682 47.242 0.453 3.849 o
2 3 1 10.353 10.195 0.159 29.231 o
2 3 2 39.158 38.829 0.409 4.854 o
2 3 3 15.217 15.511 0.272 17.241 o
2 3 4 35.925 35.694 0.482 5.361 o
2 3 5 0.928 1.133 0.087 330.316 o
2 4 0 11.332 11.161 0.242 24.987 o
2 4 1 116.925 117.162 1.005 0.811 o
2 4 2 3.324 3.079 0.098 106.344 o
2 4 3 55.654 56.223 0.571 2.777 o
2 4 4 3.628 3.353 0.136 92.591 o
2 4 5 5.687 5.434 0.266 49.034 o
2 5 0 20.930 21.174 0.395 11.039 o
2 5 1 2.039 1.958 0.112 164.753 o
2 5 2 9.882 9.449 0.346 26.426 o
2 5 3 9.421 8.983 0.293 29.394 o
2 5 4 28.903 27.779 0.830 6.030 o
2 5 5 4.515 6.042 0.669 24.090 o
2 6 0 1.855 1.848 0.102 181.741 o
2 6 1 30.840 30.489 0.537 6.441 o
2 6 2 11.922 11.767 0.331 21.974 o
2 6 3 44.900 43.834 0.801 3.595 o
2 6 4 2.112 2.004 0.198 126.732 o
2 7 0 12.479 11.815 0.490 18.165 o
2 7 1 1.622 1.311 0.200 156.367 o
2 7 2 0.705 0.884 0.219 205.211 o
2 7 3 1.219 1.020 0.187 195.638 o
2 8 0 0.140 0.114 0.099 1070.700 o
2 8 1 0.316 0.433 0.153 428.294 o
2 8 2 8.131 8.246 0.995 11.751 o
3 -8 -3 5.032 3.987 0.552 31.512 o
3 -8 -2 6.135 6.480 0.534 28.091 o
3 -8 -1 27.626 28.033 1.085 5.240 o
3 -7 -5 15.640 16.158 0.692 11.771 o
3 -7 -4 22.980 23.454 0.550 9.021 o
3 -7 -3 14.579 14.329 0.412 16.612 o
3 -7 -2 0.901 0.953 0.096 342.151 o
3 -7 -1 0.818 0.635 0.074 440.772 o
3 -6 -5 17.438 19.014 0.520 12.151 o
3 -6 -4 1.642 1.551 0.132 189.838 o
3 -6 -3 3.736 4.605 0.220 70.983 o
3 -6 -2 5.117 5.552 0.192 58.000 o
3 -6 -1 34.237 35.055 0.526 5.559 o
3 -5 -6 5.288 5.326 0.280 50.258 o
3 -5 -5 8.821 9.246 0.314 29.708 o
3 -5 -4 35.678 35.209 0.639 5.128 o
3 -5 -3 52.519 53.111 0.745 2.904 o
3 -5 -2 0.814 0.690 0.068 441.645 o
3 -5 -1 20.219 20.065 0.350 11.880 o
3 -4 -7 10.948 12.585 1.080 9.217 o
3 -4 -6 18.356 19.163 0.495 11.912 o
3 -4 -5 14.027 14.225 0.351 17.972 o
3 -4 -4 13.320 12.773 0.290 20.341 o
3 -4 -3 16.450 17.003 0.345 14.975 o
3 -4 -2 7.705 8.571 0.202 37.517 o
3 -4 -1 22.453 23.199 0.357 10.222 o
3 -3 -7 1.888 2.127 0.158 148.951 o
3 -3 -6 18.423 21.540 0.454 11.663 o
3 -3 -5 9.740 8.719 0.236 30.620 o
3 -3 -4 128.154 124.776 1.212 0.693 o
3 -3 -3 77.828 75.384 0.846 1.620 o
3 -3 -2 27.845 25.329 0.348 8.198 o
3 -3 -1 52.464 51.959 0.868 2.836 o
3 -2 -7 24.485 24.320 0.582 8.317 o
3 -2 -6 13.003 13.151 0.254 20.995 o
3 -2 -5 4.475 4.435 0.110 75.672 o
3 -2 -4 25.609 25.331 0.287 9.023 o
3 -2 -3 24.670 24.810 0.261 9.490 o
3 -2 -2 107.086 112.935 0.700 0.938 o
3 -2 -1 37.220 39.693 0.355 5.101 o
3 -1 -7 0.754 0.824 0.075 429.299 o
3 -1 -6 23.467 23.548 0.326 9.914 o
3 -1 -5 41.961 39.474 0.387 4.527 o
3 -1 -4 322.656 310.354 1.952 0.133 o
3 -1 -3 60.360 55.847 0.466 2.610 o
3 -1 -2 121.095 124.479 0.844 0.764 o
3 -1 -1 33.621 35.283 0.311 6.002 o
3 0 0 8.385 9.144 0.160 35.688 o
3 0 1 3.269 3.672 0.090 102.202 o
3 0 2 12.448 11.543 0.262 22.651 o
3 0 3 3.092 5.715 0.189 76.120 o
3 0 4 11.781 10.737 0.273 24.014 o
3 0 5 0.647 1.022 0.119 352.604 o
3 1 0 41.528 41.162 0.365 4.504 o
3 1 1 6.421 5.133 0.114 55.123 o
3 1 2 66.369 59.232 0.821 2.154 o
3 1 3 13.365 11.688 0.306 20.671 o
3 1 4 10.149 10.176 0.298 26.656 o
3 1 5 6.522 6.117 0.237 45.323 o
3 2 0 46.255 45.578 0.396 3.831 o
3 2 1 10.991 11.276 0.168 26.718 o
3 2 2 33.831 31.878 0.407 6.097 o
3 2 3 2.382 2.338 0.110 142.040 o
3 2 4 9.021 8.381 0.257 32.151 o
3 2 5 1.327 1.471 0.132 215.621 o
3 3 0 34.605 38.380 0.380 5.515 o
3 3 1 7.196 8.025 0.166 41.627 o
3 3 2 32.318 29.241 0.382 6.655 o
3 3 3 33.477 32.161 0.458 6.033 o
3 3 4 4.804 4.981 0.202 61.657 o
3 3 5 18.916 18.369 0.512 11.696 o
3 4 0 44.043 43.571 0.707 3.785 o
3 4 1 15.885 15.605 0.336 15.993 o
3 4 2 29.679 28.849 0.505 6.907 o
3 4 3 0.117 0.039 0.042 2982.210 o
3 4 4 7.659 7.767 0.336 33.339 o
3 5 0 17.622 17.351 0.387 13.726 o
3 5 1 24.895 23.956 0.482 8.723 o
3 5 2 12.213 11.008 0.513 18.305 o
3 5 3 31.909 31.517 0.643 5.891 o
3 5 4 1.127 1.279 0.147 229.452 o
3 6 0 20.694 22.194 0.438 10.673 o
3 6 1 16.726 16.877 0.416 14.144 o
3 6 2 6.728 7.028 0.393 33.833 o
3 6 3 0.906 1.047 0.114 307.922 o
3 7 0 8.253 8.062 0.280 33.748 o
3 7 1 20.057 19.422 0.459 11.375 o
3 7 2 4.279 4.101 0.463 40.355 o
3 8 0 2.082 1.332 0.425 63.156 o
4 -7 -4 24.623 26.143 0.822 6.905 o
4 -7 -3 43.515 43.765 0.841 3.643 o
4 -7 -2 1.078 1.051 0.101 295.615 o
4 -7 -1 24.948 25.221 0.505 8.429 o
4 -6 -5 1.798 1.865 0.177 149.327 o
4 -6 -4 1.533 1.549 0.137 193.847 o
4 -6 -3 2.558 2.438 0.157 121.389 o
4 -6 -2 8.028 8.079 0.291 33.882 o
4 -6 -1 20.679 21.733 0.447 10.712 o
4 -5 -6 2.245 2.576 0.199 115.247 o
4 -5 -5 36.085 37.599 0.713 4.792 o
4 -5 -4 33.522 34.968 0.615 5.476 o
4 -5 -3 25.290 26.552 0.548 7.985 o
4 -5 -2 4.074 3.710 0.184 76.983 o
4 -5 -1 16.767 17.410 0.347 14.608 o
4 -4 -7 33.938 34.779 1.896 2.631 o
4 -4 -6 12.411 13.347 0.388 19.423 o
4 -4 -5 3.111 2.732 0.155 104.885 o
4 -4 -4 12.630 12.111 0.313 21.195 o
4 -4 -3 6.235 5.292 0.191 51.723 o
4 -4 -2 34.640 34.390 0.476 5.645 o
4 -4 -1 37.246 37.067 0.543 5.000 o
4 -3 -7 1.713 1.752 0.139 175.397 o
4 -3 -6 4.642 5.022 0.184 64.515 o
4 -3 -5 49.920 50.705 0.686 3.163 o
4 -3 -4 47.813 47.118 0.608 3.482 o
4 -3 -3 10.247 8.742 0.232 29.546 o
4 -3 -2 7.348 6.284 0.165 44.736 o
4 -3 -1 2.620 2.456 0.104 132.917 o
4 -2 -7 47.857 50.191 1.128 2.846 o
4 -2 -6 72.747 71.095 1.156 1.675 o
4 -2 -5 4.057 3.662 0.100 87.362 o
4 -2 -4 67.969 64.522 0.683 2.072 o
4 -2 -3 6.574 5.368 0.108 53.617 o
4 -2 -2 33.082 31.547 0.325 6.400 o
4 -2 -1 98.292 96.671 0.725 1.123 o
4 -1 -7 4.099 4.180 0.155 77.416 o
4 -1 -6 7.299 6.808 0.159 44.008 o
4 -1 -5 23.672 22.856 0.278 10.144 o
4 -1 -4 69.835 67.851 0.534 2.008 o
4 -1 -3 54.607 50.792 0.410 3.062 o
4 -1 -2 6.610 4.997 0.090 55.258 o
4 -1 -1 4.982 5.333 0.100 66.349 o
4 0 0 311.410 301.310 2.154 0.140 o
4 0 1 0.831 0.695 0.050 462.351 o
4 0 2 77.185 73.799 1.354 1.484 o
4 0 3 0.012 0.006 0.040 8244.100 o
4 0 4 11.304 12.065 0.314 22.944 o
4 1 0 10.615 10.365 0.179 28.172 o
4 1 1 21.209 20.027 0.275 11.815 o
4 1 2 41.208 36.438 0.485 4.663 o
4 1 3 16.970 15.479 0.353 15.070 o
4 1 4 1.164 1.482 0.115 244.118 o
4 2 0 173.159 171.466 1.183 0.412 o
4 2 1 6.252 6.098 0.169 50.560 o
4 2 2 42.478 39.232 0.517 4.346 o
4 2 3 8.259 7.660 0.303 33.342 o
4 2 4 10.418 10.580 0.320 25.268 o
4 3 0 19.933 19.478 0.440 11.554 o
4 3 1 34.759 32.967 0.619 5.436 o
4 3 2 11.787 10.340 0.339 22.950 o
4 3 3 5.591 5.452 0.259 50.016 o
4 4 0 45.857 46.604 0.962 3.241 o
4 4 1 9.515 9.807 0.305 27.989 o
4 4 2 7.687 7.181 0.295 35.973 o
4 4 3 11.451 10.759 0.361 22.637 o
4 5 0 9.826 9.218 0.309 27.846 o
4 5 1 20.091 19.695 0.508 10.945 o
4 5 2 5.283 5.258 0.312 47.725 o
4 6 0 19.001 19.198 0.465 11.853 o
4 6 1 5.159 5.046 0.258 53.811 o
4 6 2 1.391 1.155 0.146 212.759 o
4 7 0 0.673 0.680 0.097 435.616 o
4 7 1 6.559 5.830 0.303 41.647 o
5 -6 -4 8.353 8.264 0.306 32.206 o
5 -6 -3 5.045 5.006 0.253 55.099 o
5 -6 -2 1.938 1.919 0.152 153.876 o
5 -6 -1 17.072 16.952 0.521 12.832 o
5 -5 -5 7.720 7.553 0.283 35.861 o
5 -5 -4 18.078 18.588 0.481 12.304 o
5 -5 -3 34.654 35.598 0.651 5.208 o
5 -5 -2 1.948 2.197 0.153 147.317 o
5 -5 -1 22.913 23.663 0.558 8.966 o
5 -4 -6 24.639 25.805 0.477 8.556 o
5 -4 -5 6.623 7.073 0.271 40.946 o
5 -4 -4 9.190 9.158 0.285 29.930 o
5 -4 -3 0.165 0.178 0.046 1800.330 o
5 -4 -2 9.603 9.122 0.309 28.362 o
5 -4 -1 43.664 44.998 0.955 3.436 o
5 -3 -7 20.587 22.035 0.934 7.435 o
5 -3 -6 5.364 5.746 0.198 55.254 o
5 -3 -5 5.316 5.505 0.188 57.077 o
5 -3 -4 27.642 26.791 0.494 7.599 o
5 -3 -3 68.040 66.466 0.825 1.987 o
5 -3 -2 6.037 4.968 0.217 52.048 o
5 -3 -1 31.866 32.913 0.559 6.008 o
5 -2 -7 9.231 10.031 0.319 27.896 o
5 -2 -6 14.518 15.592 0.317 17.338 o
5 -2 -5 0.805 0.728 0.064 444.865 o
5 -2 -4 4.814 5.199 0.170 63.585 o
5 -2 -3 8.168 7.520 0.216 37.218 o
5 -2 -2 32.228 30.862 0.558 6.117 o
5 -2 -1 36.124 36.833 0.629 4.994 o
5 -1 -7 10.891 10.892 0.258 25.635 o
5 -1 -6 11.553 11.752 0.217 24.573 o
5 -1 -5 1.633 1.654 0.073 216.555 o
5 -1 -4 6.028 5.544 0.126 55.861 o
5 -1 -3 83.056 77.924 0.770 1.504 o
5 -1 -2 46.368 43.099 0.406 3.919 o
5 -1 -1 36.898 36.631 0.394 5.297 o
5 0 0 13.068 12.417 0.221 21.819 o
5 0 1 18.816 19.462 0.370 12.605 o
5 0 2 0.208 0.063 0.039 2023.290 o
5 0 3 17.507 17.771 0.417 13.397 o
5 1 0 78.385 76.437 0.682 1.636 o
5 1 1 0.560 0.491 0.056 641.202 o
5 1 2 4.140 4.046 0.167 76.307 o
5 1 3 42.355 45.329 0.836 3.678 o
5 2 0 19.080 18.954 0.302 13.057 o
5 2 1 5.457 5.310 0.178 57.523 o
5 2 2 0.597 0.535 0.086 520.233 o
5 3 0 23.809 22.267 0.526 9.078 o
5 3 1 3.552 3.654 0.212 79.575 o
5 3 2 16.584 17.001 0.492 13.389 o
5 4 0 25.513 26.654 0.664 7.413 o
5 4 1 1.350 1.441 0.144 206.477 o
5 5 0 2.311 2.504 0.166 124.974 o
5 5 1 4.763 4.768 0.262 56.795 o
5 6 0 21.537 22.744 0.639 9.021 o
6 -5 -4 5.141 5.999 0.720 21.238 o
6 -5 -3 9.539 8.199 0.880 13.282 o
6 -5 -2 15.229 16.735 1.322 6.175 o
6 -4 -5 17.159 17.726 0.489 12.911 o
6 -4 -4 11.290 12.329 0.419 20.569 o
6 -4 -3 22.961 22.856 0.549 9.123 o
6 -4 -2 4.494 4.774 0.248 60.221 o
6 -4 -1 12.383 12.351 0.410 19.555 o
6 -3 -6 7.152 7.807 0.323 35.283 o
6 -3 -5 6.740 7.369 0.235 41.800 o
6 -3 -4 7.962 8.400 0.285 33.893 o
6 -3 -3 13.074 12.601 0.333 20.043 o
6 -3 -2 23.149 23.462 0.545 8.997 o
6 -3 -1 3.070 2.981 0.167 100.674 o
6 -2 -6 7.891 7.847 0.276 35.201 o
6 -2 -5 14.493 15.307 0.344 17.170 o
6 -2 -4 4.880 4.819 0.211 60.914 o
6 -2 -3 12.703 11.903 0.318 21.147 o
6 -2 -2 2.239 2.454 0.143 135.447 o
6 -2 -1 4.816 4.931 0.187 63.183 o
6 -1 -7 0.595 0.555 0.249 190.424 o
6 -1 -6 20.532 23.661 0.518 9.964 o
6 -1 -5 1.370 1.565 0.122 215.614 o
6 -1 -4 11.974 11.985 0.334 21.703 o
6 -1 -3 2.952 3.073 0.156 104.504 o
6 -1 -2 8.955 9.144 0.202 32.948 o
6 -1 -1 2.003 1.704 0.082 184.514 o
6 0 0 2.363 2.417 0.116 139.747 o
6 0 1 13.615 13.734 0.310 19.196 o
6 1 0 2.837 2.504 0.124 121.173 o
6 1 1 12.265 13.340 0.308 20.971 o
6 2 0 11.476 11.084 0.379 21.983 o
6 2 1 18.584 19.318 0.644 10.497 o
6 3 0 9.699 10.957 0.395 24.117 o
6 4 0 14.042 14.954 1.221 7.139 o
7 -3 -3 5.206 4.936 0.722 21.614 o
7 -3 -2 12.908 10.646 1.077 9.039 o
7 -2 -4 9.019 9.267 0.349 28.088 o
7 -2 -3 5.402 5.838 0.241 51.445 o
7 -2 -2 14.853 15.752 0.408 15.890 o
7 -1 -5 26.491 29.302 0.808 6.374 o
7 -1 -4 45.806 51.728 0.834 3.239 o
7 -1 -3 1.325 1.406 0.118 229.553 o
7 -1 -2 21.897 22.773 0.494 9.790 o
7 -1 -1 2.778 2.707 0.202 101.182 o
7 0 0 4.964 3.523 0.250 61.111 o
