# Supplementary material for: Advancing dynamic quantum crystallography: enhanced models for accurate structures and thermodynamic properties
Source: IUCrJ. 2025 Jan 1;12(Pt 1):123–36. doi: 10.1107/S2052252524011862 (PMC11707699; doi:10.1107/S2052252524011862)
Supplement: Supplementary file 1 [file m-12-00123-sup1.zip › cify_rev2/hkl-fcf/alpha_gly.hkl]

  -7   0   1   22.23 3.37007   1
  -7   0   2   1.115 3.11839   1
  -7   0   3   15.03 2.60065   1
  -7   0   4   -0.55  1.2097   1
  -7   0   5   28.36 5.81692   1
  -7   1   1 29.6012 2.51148   1
  -7   1   2 91.9785 5.31226   1
  -7   1   3 2.93979 1.39524   1
  -7   1   4 5.76276 1.24385   1
  -7   1   5   67.04 8.34078   1
  -7   2   1 0.54357 0.68198   1
  -7   2   2 202.474 7.72248   1
  -7   2   3-1.40013 2.31218   1
  -7   2   4 384.503 13.2138   1
  -7   2   5 5.86888 1.58458   1
  -7   3   1 2.78702 1.34115   1
  -7   3   2 4.44319 1.16864   1
  -7   3   3 0.94897 1.23424   1
  -7   3   4 32.3465 4.77675   1
  -7   3   5  53.985 5.50951   1
  -7   4   1  19.515 2.87161   1
  -7   4   2 0.18216 0.61691   1
  -7   4   3 8.12833 1.63041   1
  -7   4   4 13.3198 2.32223   1
  -7   4   5   19.77 5.17378   1
  -7   5   1   49.43 6.28945   1
  -7   5   2   99.61 6.58341   1
  -7   5   3 6.00705 1.37938   1
  -7   5   4 29.3451 3.76903   1
  -7   6   2  33.535 7.06977   1
  -7   6   3    4.72 2.34048   1
  -7   6   4  129.35 12.0894   1
  -7   7   3   10.51 3.23171   1
  -6   0   1   1.255  0.8405   1
  -6   0   2    2.38 1.01599   1
  -6   0   3  -0.808 1.19946   1
  -6   0   4 46.0491 3.31442   1
  -6   0   5   -0.73    2.30   1
  -6   0   6  152.83 25.5421   1
  -6   1   1 0.44493 0.62812   1
  -6   1   2 0.04206 0.60112   1
  -6   1   3  12.052 1.17852   1
  -6   1   4 6.03553 1.05962   1
  -6   1   5 9.89762  1.5594   1
  -6   1   6 21.0078 2.41943   1
  -6   2   1  0.9554 1.16515   1
  -6   2   2 15.2772 1.57605   1
  -6   2   3 0.06838 0.46256   1
  -6   2   4 12.0225 1.38819   1
  -6   2   5 5.20559 1.51018   1
  -6   2   6-1.33362 2.47269   1
  -6   3   1 2.48929  1.0913   1
  -6   3   2 131.994 6.07814   1
  -6   3   3 44.1404 2.70377   1
  -6   3   4 64.7165 4.70733   1
  -6   3   5 67.9733 4.06627   1
  -6   3   6 93.1817 7.84706   1
  -6   4   1 0.34985 0.83665   1
  -6   4   2 1.53598 0.63544   1
  -6   4   3  23.218 2.11797   1
  -6   4   4   30.36 2.52504   1
  -6   4   5 3.49919 0.98965   1
  -6   4   6 75.5508 5.57872   1
  -6   5   1 3.03088 0.81808   1
  -6   5   2 125.847 5.45086   1
  -6   5   3   1.993 0.88471   1
  -6   5   4 44.4171 3.72801   1
  -6   5   5 4.14851   1.081   1
  -6   5   6 8.91087 2.18992   1
  -6   6   1-0.19301  1.3121   1
  -6   6   2 73.1077 7.02079   1
  -6   6   3 1.21268 0.75201   1
  -6   6   4 61.9033 3.37196   1
  -6   6   5  9.0334 2.28503   1
  -6   6   6   -1.44    3.30   1
  -6   7   1 2.94582 0.93057   1
  -6   7   2 155.665 5.73042   1
  -6   7   3 53.4975 3.64098   1
  -6   7   4 17.2237 3.67389   1
  -6   7   5  80.204 4.45998   1
  -6   7   6   58.68 6.92491   1
  -6   8   1 2.40564 0.74215   1
  -6   8   2   0.735 1.60517   1
  -6   8   3 45.4595 3.39381   1
  -6   8   4 4.35772 1.24851   1
  -6   8   5   8.355 2.03762   1
  -6   9   1 6.74458 1.10488   1
  -6   9   2 209.722 10.6307   1
  -6   9   3-0.15403  1.0284   1
  -6   9   4  137.37 6.35782   1
  -6   9   5   29.07 5.44776   1
  -6  10   1    4.47 2.12047   1
  -6  10   3    5.67 3.05053   1
  -5   0   1   16.39 3.31939   1
  -5   0   2 0.23747 0.54544   1
  -5   0   3 464.055  13.693   1
  -5   0   4   -0.32    3.34   1
  -5   0   5   11.21 3.37049   1
  -5   0   6   -2.06 2.05891   1
  -5   0   7   2.875 1.60912   1
  -5   1   1 106.595 3.98589   1
  -5   1   2 482.634 11.6846   1
  -5   1   3 12.4192 1.39625   1
  -5   1   4 19.9763 2.79938   1
  -5   1   5 1.47353 0.76754   1
  -5   1   6 56.7926 3.70713   1
  -5   1   7 34.8451 2.67498   1
  -5   2   1 0.07022  0.5302   1
  -5   2   2 8.80674 0.98264   1
  -5   2   3 7.42438 1.16392   1
  -5   2   4 16.1727  1.2969   1
  -5   2   5 1.22126 0.83062   1
  -5   2   6 8.74482 1.58125   1
  -5   2   7 5.99186 1.44117   1
  -5   3   1 67.1471 3.01166   1
  -5   3   2 112.398 3.91347   1
  -5   3   3 0.16483 0.49089   1
  -5   3   4 67.9242 4.10773   1
  -5   3   5-1.30622 2.39373   1
  -5   3   6 25.3438 2.47477   1
  -5   3   7 6.37825 1.83981   1
  -5   4   1 6.54117 0.95296   1
  -5   4   2 21.9468 1.51449   1
  -5   4   3 288.291  7.7986   1
  -5   4   4 3.87833 1.08757   1
  -5   4   5 1.31688  0.9462   1
  -5   4   6 50.9172 3.58354   1
  -5   4   7 3.56135 1.24003   1
  -5   5   1 123.647 6.18058   1
  -5   5   2 301.436 8.99438   1
  -5   5   3 28.2687 1.89218   1
  -5   5   4 68.4543 3.48058   1
  -5   5   5 0.63114 1.15622   1
  -5   5   6 178.327 9.45798   1
  -5   5   7   58.04 7.08382   1
  -5   6   1 0.32743 0.48147   1
  -5   6   2 15.3229 1.38543   1
  -5   6   3 46.7749 2.72262   1
  -5   6   4 2.55522  0.9803   1
  -5   6   5 6.87708 1.24533   1
  -5   6   6 15.3824 1.93123   1
  -5   7   1 35.6099 3.65824   1
  -5   7   2 4.17615 0.83383   1
  -5   7   3 4.94392 1.03031   1
  -5   7   4  343.45 10.2267   1
  -5   7   5  1.8876 1.42394   1
  -5   7   6 188.449 7.75956   1
  -5   8   1 0.69647 0.50517   1
  -5   8   2 46.7299 2.99549   1
  -5   8   3 107.359  4.8651   1
  -5   8   4 5.10293 1.20983   1
  -5   8   5 3.66717 1.08765   1
  -5   8   6   81.71 11.9354   1
  -5   9   1 82.7046 3.60277   1
  -5   9   2 22.2413 1.97118   1
  -5   9   3  10.207 1.36983   1
  -5   9   4  12.244 2.26178   1
  -5   9   5 0.92363 1.19733   1
  -5   9   6 112.625 9.62027   1
  -5  10   1 0.31753  0.4952   1
  -5  10   2 18.0981  2.2962   1
  -5  10   3  65.705 8.48548   1
  -5  10   4    3.63 4.03092   1
  -5  10   5 12.7505 1.97168   1
  -5  11   1 17.6513 2.43414   1
  -5  11   2 32.0154 3.00384   1
  -5  11   3 13.0507  1.9828   1
  -5  11   4 323.205 13.1206   1
  -5  11   5    9.21 2.44174   1
  -5  12   1 3.30071  1.2177   1
  -5  12   2 38.3991 5.42364   1
  -5  12   3    4.12 1.64178   1
  -5  13   2   35.01 6.63924   1
  -4   0   1 0.60533 0.51073   1
  -4   0   2   7.595 1.29859   1
  -4   0   3   -1.80    3.14   1
  -4   0   4  747.56 16.8756   1
  -4   0   5-0.70699 1.96707   1
  -4   0   6 1.21048 0.99301   1
  -4   0   7-1.42016 1.64382   1
  -4   1   1 10.0119 0.95769   1
  -4   1   2 16.9286 1.16325   1
  -4   1   3  190.81 7.71033   1
  -4   1   4 158.763 4.46767   1
  -4   1   5 48.4583  2.0999   1
  -4   1   6  364.58 9.63865   1
  -4   1   7 2.63735  0.8191   1
  -4   2   1 612.611 14.0068   1
  -4   2   2 4.83577 0.78288   1
  -4   2   3 1.75202 0.48364   1
  -4   2   4 8.48913 0.90866   1
  -4   2   5-0.14208 1.60147   1
  -4   2   6 3.25044 1.17307   1
  -4   2   7 345.979 10.8125   1
  -4   3   1 28.8486 2.56819   1
  -4   3   2 181.264 5.42716   1
  -4   3   3 331.696 9.88808   1
  -4   3   4 351.797 8.59344   1
  -4   3   5 62.5019 3.08919   1
  -4   3   6 478.784 14.0883   1
  -4   3   7 11.4039 1.36937   1
  -4   4   1 25.6657 2.05238   1
  -4   4   2 24.2064 1.41085   1
  -4   4   3 0.08011 0.48519   1
  -4   4   4 486.253 12.1796   1
  -4   4   5 2.38994 0.72853   1
  -4   4   6-0.82765 1.66553   1
  -4   4   7 9.84918 1.69505   1
  -4   5   1 11.8857 1.07776   1
  -4   5   2 203.165 9.11466   1
  -4   5   3 14.9853  1.1657   1
  -4   5   4 12.7885 1.39307   1
  -4   5   5 42.2765 2.76259   1
  -4   5   6 50.3183 2.98783   1
  -4   5   7 0.59898 1.54224   1
  -4   6   1 293.224 8.17832   1
  -4   6   2 7.49132 0.85431   1
  -4   6   3 7.63438 1.27683   1
  -4   6   4 82.4069 3.65664   1
  -4   6   5 6.43883 1.20091   1
  -4   6   6 29.8423 2.57754   1
  -4   6   7 170.731 8.40165   1
  -4   7   1 31.5081 1.82373   1
  -4   7   2  47.327 2.90706   1
  -4   7   3 295.664 8.49399   1
  -4   7   4 125.998 4.80199   1
  -4   7   5  59.602 2.90178   1
  -4   7   6 163.119 7.13572   1
  -4   7   7   13.77 4.58207   1
  -4   8   1 59.6779 2.31359   1
  -4   8   2 42.2401 1.98296   1
  -4   8   3 0.10915 0.40841   1
  -4   8   4 189.267 10.9672   1
  -4   8   5 1.05762 0.69134   1
  -4   8   6  -1.775    2.89   1
  -4   9   1 36.1541  1.8417   1
  -4   9   2 371.754 10.3586   1
  -4   9   3 3.00673 0.82615   1
  -4   9   4 125.713 5.24719   1
  -4   9   5 30.6265 4.13414   1
  -4   9   6   2.185 1.22303   1
  -4  10   1 91.3108 3.33068   1
  -4  10   2 3.29843 0.77239   1
  -4  10   3   17.77 2.22233   1
  -4  10   4 111.546 5.01568   1
  -4  10   5  15.128 1.91084   1
  -4  10   6  36.775 3.98922   1
  -4  11   1 23.1566 3.39375   1
  -4  11   2 16.0194 2.75613   1
  -4  11   3 182.194 7.42168   1
  -4  11   4    2.76 1.18874   1
  -4  11   5 27.1598 3.62921   1
  -4  11   6   -0.08    1.49   1
  -4  12   1 58.2124 3.61586   1
  -4  12   2 40.3455 2.70345   1
  -4  12   3  -0.035    1.67   1
  -4  12   4   37.47 3.56713   1
  -4  12   5   -0.57 0.99002   1
  -4  13   1 54.3035 3.26789   1
  -4  13   2 206.961 7.55834   1
  -4  13   3   18.79 2.56002   1
  -4  13   4   88.55 5.75893   1
  -4  14   1 15.8892 1.62248   1
  -4  14   2  1.4322 0.94074   1
  -4  14   3   24.76 4.31711   1
  -3   0   1  440.96 17.4743   1
  -3   0   2 0.43929 0.50043   1
  -3   0   3 299.867 7.21473   1
  -3   0   4 0.30934  0.3918   1
  -3   0   5  349.63 9.23566   1
  -3   0   6 0.24414 0.72502   1
  -3   0   7 8.55177 1.56788   1
  -3   0   8   0.545 1.42131   1
  -3   1   1  328.75  8.2621   1
  -3   1   2 1011.33 21.9817   1
  -3   1   3  51.153 1.61469   1
  -3   1   4 1400.54 31.1243   1
  -3   1   5 2.17406 0.63693   1
  -3   1   6 136.917 4.36159   1
  -3   1   7 179.319 5.80546   1
  -3   1   8 88.1643 5.62234   1
  -3   2   1 82.5142 2.55311   1
  -3   2   2 833.838 18.2716   1
  -3   2   3 18.5635 0.85093   1
  -3   2   4 0.19653 0.33199   1
  -3   2   5-0.14804 1.00811   1
  -3   2   6 42.5256 2.07763   1
  -3   2   7 1.33934 0.62728   1
  -3   2   8  198.21 8.14542   1
  -3   3   1 93.0097 2.80178   1
  -3   3   2 177.541 4.48839   1
  -3   3   3 49.2841   1.666   1
  -3   3   4 663.707 15.0328   1
  -3   3   5 6.33475 0.65917   1
  -3   3   6 0.21526 0.72036   1
  -3   3   7 69.8689 3.29531   1
  -3   3   8 3.59893 1.89916   1
  -3   4   1 226.696 5.69194   1
  -3   4   2 66.0367 2.15281   1
  -3   4   3 242.235 6.10289   1
  -3   4   4 110.438 3.31162   1
  -3   4   5 231.565 6.60672   1
  -3   4   6 13.0357  1.2512   1
  -3   4   7 3.09227 0.80391   1
  -3   5   1 280.896 6.80712   1
  -3   5   2 366.734 8.52904   1
  -3   5   3 34.5421 1.65846   1
  -3   5   4  730.06 16.5373   1
  -3   5   5 7.37011 0.78202   1
  -3   5   6 139.543 5.38695   1
  -3   5   7 208.009 6.98305   1
  -3   6   1  132.27 3.72595   1
  -3   6   2  192.94 5.91533   1
  -3   6   3 13.6029 1.26233   1
  -3   6   4 2.06658 0.53011   1
  -3   6   5 13.1628 1.05847   1
  -3   6   6 68.1471 3.38894   1
  -3   6   7 1.01342 1.05747   1
  -3   7   1 1.28534 0.33135   1
  -3   7   2 27.5592 1.26843   1
  -3   7   3 21.0304 1.41207   1
  -3   7   4 81.4211 2.93177   1
  -3   7   5  40.587 2.38014   1
  -3   7   6 106.081 6.90644   1
  -3   7   7 6.16745 1.60047   1
  -3   8   1 28.2568 1.43857   1
  -3   8   2 20.5156 1.09885   1
  -3   8   3 141.343 4.49775   1
  -3   8   4 123.248 6.81559   1
  -3   8   5   80.50 7.12904   1
  -3   8   6 17.7413 3.19268   1
  -3   8   7   -2.38    2.10   1
  -3   9   1 181.827  5.9454   1
  -3   9   2 0.68933 0.38775   1
  -3   9   3 4.10431 0.73025   1
  -3   9   4 60.1184 3.22555   1
  -3   9   5    1.75 1.26012   1
  -3   9   6    9.97 1.77285   1
  -3  10   1 133.726 4.03236   1
  -3  10   2 2.16067 1.13786   1
  -3  10   3 18.8881 1.51762   1
  -3  10   4 8.11815 1.38724   1
  -3  10   5  24.225 4.01347   1
  -3  10   6   68.38 6.49698   1
  -3  11   1 2.23388 0.67594   1
  -3  11   2 100.483 4.01911   1
  -3  11   3 7.41598 1.80815   1
  -3  11   4 3.14666 0.91712   1
  -3  11   5 71.5775 4.18958   1
  -3  11   6 142.365 7.29453   1
  -3  12   1 2.59238 0.73767   1
  -3  12   2 1.30609 0.71561   1
  -3  12   3 65.0117 3.22875   1
  -3  12   4 46.5363 3.16673   1
  -3  12   5  13.805 3.71872   1
  -3  13   1 85.5458 3.49331   1
  -3  13   2 167.611 6.85264   1
  -3  13   3 0.09673 0.43732   1
  -3  13   4 37.9142  3.7275   1
  -3  14   1 58.4499 2.95181   1
  -3  14   2 2.20102 0.78495   1
  -3  14   3 3.87272 0.89022   1
  -3  14   4  -0.015 1.14627   1
  -3  15   1 7.67756 1.31605   1
  -3  15   2 47.0161 3.01396   1
  -3  15   3    4.59 2.03052   1
  -2   0   1-0.05337 0.43592   1
  -2   0   2 11.5275 0.65028   1
  -2   0   3-0.01745 0.58039   1
  -2   0   4 6.32992 1.36423   1
  -2   0   5-0.43203 2.64703   1
  -2   0   6  98.056 5.08909   1
  -2   0   7   3.065 2.68037   1
  -2   1   1 75.1231 2.26565   1
  -2   1   2  329.38 7.62617   1
  -2   1   3 13.1292 0.62507   1
  -2   1   4 20.0021 0.97909   1
  -2   1   5 13.3934 1.19219   1
  -2   1   6 59.3077 2.62484   1
  -2   1   7-0.80073  1.7519   1
  -2   1   8  280.58 16.7861   1
  -2   2   1 212.294 4.91716   1
  -2   2   2 618.353 13.8957   1
  -2   2   3 16.7273 0.88562   1
  -2   2   4 106.456 3.20146   1
  -2   2   5 47.2034  1.9538   1
  -2   2   6 13.0801 1.20212   1
  -2   2   7 105.604 4.12434   1
  -2   3   1 324.958 7.30039   1
  -2   3   2 1088.12 23.4827   1
  -2   3   3  1.9511 0.39802   1
  -2   3   4  337.04 9.03289   1
  -2   3   5 49.2047 2.59121   1
  -2   3   6 126.045 4.11713   1
  -2   3   7 0.41458 0.79533   1
  -2   4   1 3.16875 0.30328   1
  -2   4   2 3.98243 0.39397   1
  -2   4   3 2.93219 0.42466   1
  -2   4   4 7.30537 0.93124   1
  -2   4   5 83.6638  2.9516   1
  -2   4   6 43.6268 2.27657   1
  -2   4   7 19.4027 1.69008   1
  -2   5   1 8.97694 0.52292   1
  -2   5   2 20.0595 0.86098   1
  -2   5   3 65.9464 2.45152   1
  -2   5   4 117.777 3.30538   1
  -2   5   5 0.37561 0.36655   1
  -2   5   6 4.91466 0.79669   1
  -2   5   7 1.21488 0.69964   1
  -2   6   1 87.9057 2.45432   1
  -2   6   2 1229.62 27.2969   1
  -2   6   3 13.4943 0.85618   1
  -2   6   4 268.696 6.85112   1
  -2   6   5 15.4281 1.13657   1
  -2   6   6 35.2358 3.10309   1
  -2   6   7 97.5874 6.08562   1
  -2   7   1 92.4456 2.59092   1
  -2   7   2 265.019 6.19754   1
  -2   7   3 10.3529 1.17457   1
  -2   7   4 213.598 5.82736   1
  -2   7   5 75.5211 3.05084   1
  -2   7   6 13.6266 1.36926   1
  -2   7   7-0.37131 1.62619   1
  -2   8   1 1.30715 0.28353   1
  -2   8   2 30.0772 1.12736   1
  -2   8   3 0.36747 0.28363   1
  -2   8   4 87.8878  3.2979   1
  -2   8   5 130.502 5.31454   1
  -2   8   6 0.52762 0.73902   1
  -2   8   7   25.30 4.54704   1
  -2   9   1 50.9409 1.75216   1
  -2   9   2 154.431  4.9568   1
  -2   9   3 90.3553 3.05231   1
  -2   9   4 232.781 6.34499   1
  -2   9   5 4.76954 1.33098   1
  -2   9   6 82.7302 4.15175   1
  -2  10   1 27.6781 2.17306   1
  -2  10   2 690.661 16.1614   1
  -2  10   3 8.15849 0.76843   1
  -2  10   4 179.301 5.50566   1
  -2  10   5-0.23694 0.90782   1
  -2  10   6 18.2788 2.11639   1
  -2  11   1 13.3086 0.93201   1
  -2  11   2 5.55724  0.6661   1
  -2  11   3 1.49127 0.48093   1
  -2  11   4 33.6379 1.96308   1
  -2  11   5 52.1978 3.49514   1
  -2  11   6 41.6396 2.88576   1
  -2  12   1-0.75068 1.15003   1
  -2  12   2 14.8856 1.36865   1
  -2  12   3-0.18695 2.14038   1
  -2  12   4  121.80  4.3594   1
  -2  12   5 84.9663 4.06689   1
  -2  12   6   12.46 3.08252   1
  -2  13   1 79.8484   3.244   1
  -2  13   2  70.365 3.30769   1
  -2  13   3  62.862 3.19052   1
  -2  13   4 89.1373 5.38457   1
  -2  13   5 10.3578 2.06831   1
  -2  14   1  4.7805 0.81427   1
  -2  14   2 152.537 5.49644   1
  -2  14   3 0.73334 0.55771   1
  -2  14   4 27.3869 4.26239   1
  -2  15   1 0.76099 0.65617   1
  -2  15   2 16.8198 2.50248   1
  -2  15   3 1.66536 1.25568   1
  -2  15   4   -0.30    1.12   1
  -2  16   1-0.04143  2.0077   1
  -2  16   2 2.33338 1.35763   1
  -2  16   3    0.24    0.87   1
  -1   0   1 245.657 5.46039   1
  -1   0   2 0.17886  0.2025   1
  -1   0   3 222.083 5.25617   1
  -1   0   4 0.65618 0.50963   1
  -1   0   5 0.92256 0.43809   1
  -1   0   6 0.51415 1.28777   1
  -1   0   7   17.50 3.53225   1
  -1   1   1 12.1789 0.46793   1
  -1   1   2 42.8089 1.42391   1
  -1   1   3 644.484 15.1132   1
  -1   1   4 152.031 3.72465   1
  -1   1   5  87.712 2.92856   1
  -1   1   6 32.3317 2.58697   1
  -1   1   7 3.83362 1.50035   1
  -1   2   1 0.16351 0.10742   1
  -1   2   2 4471.35 95.0245   1
  -1   2   3 39.2193 1.33273   1
  -1   2   4 222.292 5.36493   1
  -1   2   5 1.31441 0.48089   1
  -1   2   6 16.1566 1.38216   1
  -1   2   7 0.63029 0.73378   1
  -1   3   1 39.3713 1.09976   1
  -1   3   2 346.822  8.2786   1
  -1   3   3 260.571 6.41537   1
  -1   3   4 9.07749 0.62087   1
  -1   3   5 11.4718 0.82244   1
  -1   3   6 4.19901 0.93295   1
  -1   3   7 12.2628 1.47149   1
  -1   4   1 423.031 9.26393   1
  -1   4   2 458.787 10.3564   1
  -1   4   3 191.299 4.72135   1
  -1   4   4 222.144 5.40078   1
  -1   4   5 1.07834 0.33217   1
  -1   4   6 209.133 6.52123   1
  -1   4   7  21.668 1.95162   1
  -1   5   1 72.6463 1.92549   1
  -1   5   2 411.149 9.85463   1
  -1   5   3 309.114 7.26125   1
  -1   5   4 132.926 4.06624   1
  -1   5   5 67.9857 2.42427   1
  -1   5   6 59.9609 3.23873   1
  -1   5   7 1.50527 0.94301   1
  -1   6   1 21.6505 0.85346   1
  -1   6   2 535.927  12.597   1
  -1   6   3 82.3137 2.25644   1
  -1   6   4 0.29825 0.30502   1
  -1   6   5 1.54009 0.60485   1
  -1   6   6-0.10493 1.17553   1
  -1   6   7 2.39958 0.89589   1
  -1   7   1 1.73844 0.25315   1
  -1   7   2 440.757 10.0162   1
  -1   7   3  54.642 1.89615   1
  -1   7   4 36.6328 1.48944   1
  -1   7   5 6.34234 0.71977   1
  -1   7   6 88.3038 4.16662   1
  -1   7   7   17.58 3.83403   1
  -1   8   1 115.579 3.07647   1
  -1   8   2 220.675 5.66616   1
  -1   8   3 13.2111 0.87016   1
  -1   8   4 202.398  5.7927   1
  -1   8   5 0.35041 0.40897   1
  -1   8   6 339.192 9.69527   1
  -1   9   1 16.5531  1.0048   1
  -1   9   2 191.505 4.96783   1
  -1   9   3 130.645 3.79785   1
  -1   9   4 5.37543 0.75385   1
  -1   9   5  28.734 1.89623   1
  -1   9   6 4.49602 1.31476   1
  -1  10   1 13.1035 0.87528   1
  -1  10   2  1.5895 0.36735   1
  -1  10   3 66.4043 2.45119   1
  -1  10   4 122.529 4.12966   1
  -1  10   5 1.76569 0.98407   1
  -1  10   6 9.80725 2.54547   1
  -1  11   1-0.20677 0.77784   1
  -1  11   2 201.373  5.9366   1
  -1  11   3 0.97488  0.3856   1
  -1  11   4  70.247 3.00168   1
  -1  11   5 55.7512 3.16243   1
  -1  11   6  100.26 6.27191   1
  -1  12   1 62.0095 2.78146   1
  -1  12   2 9.71062 1.37128   1
  -1  12   3 3.33203 0.56798   1
  -1  12   4  37.038 3.07068   1
  -1  12   5-0.82758 1.39735   1
  -1  13   1 6.41188 1.43237   1
  -1  13   2 86.6596 3.66293   1
  -1  13   3 35.8427 1.91878   1
  -1  13   4 10.3051 1.19692   1
  -1  13   5-0.07218 1.87408   1
  -1  14   1 11.1365  1.2413   1
  -1  14   2 58.1617 3.21478   1
  -1  14   3 23.1581 1.59578   1
  -1  14   4 163.023 5.62525   1
  -1  15   1 0.44722 0.51933   1
  -1  15   2 17.9999 2.00022   1
  -1  15   3 4.44494 1.01215   1
  -1  15   4   12.13 2.24978   1
  -1  16   1 29.1604 2.93649   1
  -1  16   2 26.8617 2.23472   1
  -1  16   3   34.78 4.91233   1
  -1  17   1    7.32 2.45109   1
   0   0   1 0.26287 0.12009   1
   0   0   2 2789.20 57.9242   1
   0   0   3 0.26737 0.27022   1
   0   0   4 288.585 7.87627   1
   0   0   5 1.36734 0.55073   1
   0   0   6 670.614 16.2955   1
   0   0   7   0.435 3.09006   1
   0   1   0    0.00 0.03378   1
   0   1   1 1318.64 28.5022   1
   0   1   2  814.17 17.7622   1
   0   1   3 94.6667 2.51376   1
   0   1   4 171.451 4.17959   1
   0   1   5 6.05976 0.65068   1
   0   1   6 10.3673 1.10032   1
   0   1   7 81.4118 4.69984   1
   0   2   0 248.066 5.31447   1
   0   2   1 52.7373 1.26519   1
   0   2   2 289.906 6.48734   1
   0   2   3 989.491 22.2353   1
   0   2   4 103.362 2.79161   1
   0   2   5 5.61775 0.63371   1
   0   2   6 18.3444  2.0133   1
   0   2   7 19.2012 1.86884   1
   0   3   0 0.00006 0.10415   1
   0   3   1 1551.75 33.9849   1
   0   3   2  597.72 13.7764   1
   0   3   3 111.341 2.83116   1
   0   3   4  20.202 0.97836   1
   0   3   5 16.6028 1.06733   1
   0   3   6 16.5267   1.474   1
   0   3   7 90.1158 4.22504   1
   0   4   0 9914.67 196.325   1
   0   4   1 7.46874 0.41051   1
   0   4   2 430.184 9.70378   1
   0   4   3 147.199  4.3824   1
   0   4   4 35.2114 1.46072   1
   0   4   5  3.3039  0.8824   1
   0   4   6 350.724 9.40666   1
   0   4   7 8.73849  1.4544   1
   0   5   0  0.5583 0.18849   1
   0   5   1 200.325 4.60142   1
   0   5   2 345.677 7.87516   1
   0   5   3 3.12309 0.60647   1
   0   5   4 330.554 8.93389   1
   0   5   5 5.38954 0.91922   1
   0   5   6 97.3923 4.94989   1
   0   5   7   25.43 10.7132   1
   0   6   0  319.84 7.32142   1
   0   6   1 110.898 2.83809   1
   0   6   2 646.562 15.0462   1
   0   6   3 357.073 8.34905   1
   0   6   4 384.137 11.7503   1
   0   6   5 21.6837 1.44816   1
   0   6   6 63.4119 3.15878   1
   0   6   7   13.79   3.173   1
   0   7   0 0.67936 0.27179   1
   0   7   1 631.969 13.9891   1
   0   7   2 103.045 2.82772   1
   0   7   3 55.8945 1.86371   1
   0   7   4 0.15145 0.54432   1
   0   7   5 18.5961 1.61043   1
   0   7   6  49.047 2.79385   1
   0   8   0 779.245 18.7407   1
   0   8   1 9.12968 0.52212   1
   0   8   2 28.7259 1.20027   1
   0   8   3 219.771 5.52385   1
   0   8   4 28.8671 2.40858   1
   0   8   5 13.3411 1.56213   1
   0   8   6 39.3436 3.47548   1
   0   9   0 1.02856 0.41096   1
   0   9   1 11.6922 0.68917   1
   0   9   2   74.84 2.37599   1
   0   9   3 10.5819 0.88979   1
   0   9   4 301.504 8.20561   1
   0   9   5 4.58873 0.88956   1
   0   9   6 129.083 5.11278   1
   0  10   0  5.5364 0.85139   1
   0  10   1 17.4492 1.04232   1
   0  10   2  148.21 4.49173   1
   0  10   3 113.574 3.98515   1
   0  10   4 178.772 7.80509   1
   0  10   5  28.932 2.12874   1
   0  10   6   18.68 3.93444   1
   0  11   0 5.31343 1.72687   1
   0  11   1 176.191 5.40874   1
   0  11   2 3.56521 0.60586   1
   0  11   3 13.2748 1.08628   1
   0  11   4 0.27245 0.76092   1
   0  11   5 16.7698 2.47079   1
   0  12   0   15.42 1.84016   1
   0  12   1 14.4274 1.04883   1
   0  12   2 281.097 7.84315   1
   0  12   3  185.97  5.7247   1
   0  12   4 134.263 7.16222   1
   0  12   5 28.0722 2.86732   1
   0  13   0    5.88 1.75609   1
   0  13   1-0.84814 1.00238   1
   0  13   2 24.9393 3.39729   1
   0  13   3 31.6951 2.26018   1
   0  13   4 137.441  8.7264   1
   0  14   0   90.49   7.088   1
   0  14   1   17.17 2.13057   1
   0  14   2    0.95  1.2446   1
   0  14   3 17.6294 1.76163   1
   0  14   4  9.5515 2.72693   1
   0  15   0    1.95 1.33014   1
   0  15   1   52.48 5.96314   1
   0  15   2  -0.275    2.87   1
   0  15   3-0.02264 1.01626   1
   0  16   0   53.65 6.01398   1
   0  16   1   12.74 3.10262   1
   0  16   2  213.26 11.3996   1
   0  16   3   91.02 8.30006   1
   0  17   0    2.40 1.62018   1
   0  17   1   -2.51  1.6002   1
   1   0   0  -0.015 0.22747   1
   1   0   1 2350.54 52.4589   1
   1   0   2 0.38494 0.32467   1
   1   0   3 7.53369 0.82461   1
   1   0   4-0.07457 1.55501   1
   1   0   5 25.6066 1.81456   1
   1   0   6    0.30 1.17359   1
   1   1   0 554.281  12.119   1
   1   1   1 201.605 4.61517   1
   1   1   2 275.409 6.23103   1
   1   1   3 452.554 10.1317   1
   1   1   4  10.644  0.7879   1
   1   1   5 50.6473 2.06316   1
   1   1   6 83.5723  3.7731   1
   1   2   0 2054.00 43.7868   1
   1   2   1 80.0165 2.20029   1
   1   2   2  490.68 10.8899   1
   1   2   3 1.32261  0.2488   1
   1   2   4 1879.07 40.3146   1
   1   2   5 0.49644 0.48679   1
   1   2   6  281.49 8.03655   1
   1   3   0 2019.90 43.1442   1
   1   3   1 0.27603 0.18215   1
   1   3   2 158.378 3.77126   1
   1   3   3 155.901 4.20506   1
   1   3   4 2.54064 0.63486   1
   1   3   5 36.1944 2.17092   1
   1   3   6 82.0015 3.77079   1
   1   3   7   10.90 3.32179   1
   1   4   0 1913.87 40.8405   1
   1   4   1 830.134 17.9957   1
   1   4   2 505.398 11.2207   1
   1   4   3  18.392  0.8406   1
   1   4   4 40.7192 2.01066   1
   1   4   5 41.1306 2.05092   1
   1   4   6 57.4011 4.18015   1
   1   5   0  0.4705 0.18989   1
   1   5   1 78.4543 2.88197   1
   1   5   2 97.2617 2.48466   1
   1   5   3 428.388 10.0886   1
   1   5   4 10.4348  0.9783   1
   1   5   5 50.6722 2.39192   1
   1   5   6 46.8639 3.62232   1
   1   6   0 23.0931 0.89363   1
   1   6   1 349.419 8.60766   1
   1   6   2 10.6306 0.94222   1
   1   6   3 12.0527 0.82045   1
   1   6   4 514.885 12.6533   1
   1   6   5 3.08224 0.66651   1
   1   6   6 37.7327  2.4756   1
   1   7   0 1110.35 24.1287   1
   1   7   1 20.9882 1.05069   1
   1   7   2   61.34 2.18506   1
   1   7   3 31.4606 1.66692   1
   1   7   4 3.14376 1.01225   1
   1   7   5 6.36711 0.92614   1
   1   7   6 44.5579 3.57815   1
   1   8   0 1106.46 24.0761   1
   1   8   1 226.785 6.49655   1
   1   8   2 331.788  7.9265   1
   1   8   3 2.10062 0.49972   1
   1   8   4 13.2145 1.37455   1
   1   8   5 37.2015 2.29837   1
   1   8   6 56.2637 7.61999   1
   1   9   0 2.03659 0.45901   1
   1   9   1 18.4586 1.04868   1
   1   9   2 8.61137 0.75405   1
   1   9   3 245.143 6.60628   1
   1   9   4 12.7979 1.31912   1
   1   9   5 29.2088 2.18065   1
   1  10   0 84.8037 2.89829   1
   1  10   1 253.492 6.60574   1
   1  10   2 275.652 7.23254   1
   1  10   3 16.6917 1.26797   1
   1  10   4 11.0554 1.59122   1
   1  10   5 9.09074 1.37851   1
   1  11   0 465.713 10.8959   1
   1  11   1 61.3382 2.33024   1
   1  11   2 5.91389 0.92275   1
   1  11   3 0.40636 0.44094   1
   1  11   4 0.60044  1.1275   1
   1  11   5 0.27041 0.66121   1
   1  12   0 172.982 5.79712   1
   1  12   1 29.9931 1.68398   1
   1  12   2 31.9738 2.15906   1
   1  12   3 0.20426 0.62673   1
   1  12   4 18.5935 2.37449   1
   1  13   0 2.05815 0.65142   1
   1  13   1 1.46153 0.51047   1
   1  13   2-0.14809 1.07047   1
   1  13   3 99.9903  4.5624   1
   1  13   4  9.3549 1.57157   1
   1  14   0 103.396 4.26799   1
   1  14   1 145.068 5.89094   1
   1  14   2 324.407 9.33761   1
   1  14   3 16.7068 1.85319   1
   1  15   0 110.206 4.49094   1
   1  15   1   65.49 4.76425   1
   1  15   2    3.24 1.32294   1
   1  15   3   -1.49 1.47008   1
   1  16   0-1.91094 1.64904   1
   1  16   1   5.415 2.22903   1
   1  17   0   -2.37    2.48   1
   2   0   0 731.778 15.3167   1
   2   0   1 0.37062 0.27855   1
   2   0   2 1338.74 32.6392   1
   2   0   3 0.09144 1.09079   1
   2   0   4 274.452 7.76822   1
   2   0   5 0.15618 0.99652   1
   2   0   6  48.265  4.5056   1
   2   1   0 333.347 7.60462   1
   2   1   1  253.96 6.78181   1
   2   1   2 3.38955 0.42986   1
   2   1   3 2.39212 0.51891   1
   2   1   4 110.638 3.94877   1
   2   1   5 0.95864 0.55008   1
   2   1   6 1.89583 0.87962   1
   2   2   0 424.206  9.6319   1
   2   2   1 305.156 6.95378   1
   2   2   2  98.382  2.8381   1
   2   2   3 120.558 3.41024   1
   2   2   4 70.5043 3.22428   1
   2   2   5 76.1439 3.30719   1
   2   2   6 23.5643 2.30551   1
   2   3   0 764.257 18.1759   1
   2   3   1  407.13  9.5594   1
   2   3   2 143.447  3.5626   1
   2   3   3 1.61346 0.63216   1
   2   3   4 5.11591 0.68667   1
   2   3   5 9.04287 1.70747   1
   2   3   6 2.82693 1.02537   1
   2   4   0 93.7866 2.49051   1
   2   4   1 112.893  2.9113   1
   2   4   2 495.937 11.1743   1
   2   4   3-0.22165 0.83082   1
   2   4   4 113.848 3.95143   1
   2   4   5 16.1643 1.47716   1
   2   4   6 5.88653 2.03829   1
   2   5   0 0.54447  0.2296   1
   2   5   1 53.8901   1.794   1
   2   5   2 128.562 4.34523   1
   2   5   3 7.18388 0.78172   1
   2   5   4 250.305 6.98969   1
   2   5   5 9.47925 1.51009   1
   2   5   6  0.7025 0.94365   1
   2   6   0 634.684 14.4243   1
   2   6   1 64.0287 1.94357   1
   2   6   2 195.477 5.37196   1
   2   6   3 92.1881 2.88927   1
   2   6   4 277.995 7.64693   1
   2   6   5 34.9835 2.59705   1
   2   7   0   79.20 2.31984   1
   2   7   1 139.136 4.18232   1
   2   7   2 164.466 4.93817   1
   2   7   3-0.02032 0.88124   1
   2   7   4 1.68555 1.11476   1
   2   7   5 4.89134 0.96312   1
   2   8   0 80.1566 3.47047   1
   2   8   1 94.6667 3.33076   1
   2   8   2 0.90365 0.45244   1
   2   8   3 0.38956 0.62268   1
   2   8   4 0.25482 0.61982   1
   2   8   5 42.0117 2.69551   1
   2   9   0 95.3264 3.36221   1
   2   9   1 0.54903  0.3718   1
   2   9   2 140.779 7.04476   1
   2   9   3 8.36701 1.01692   1
   2   9   4 235.145 7.25663   1
   2   9   5 25.6487 2.16548   1
   2  10   0 232.878 6.67707   1
   2  10   1 1.02961 0.59408   1
   2  10   2 60.5224 3.78829   1
   2  10   3 55.2323 2.70818   1
   2  10   4 175.888 7.34516   1
   2  10   5    0.99 1.60003   1
   2  11   0 10.7058 1.38205   1
   2  11   1 49.3472 2.24557   1
   2  11   2 109.809 4.41368   1
   2  11   3-0.02313 0.96595   1
   2  11   4 9.26927 1.32862   1
   2  12   0 201.269 5.96633   1
   2  12   1 64.7613 2.65501   1
   2  12   2 80.6112 4.52278   1
   2  12   3 0.90333 0.52408   1
   2  12   4   26.52 5.08692   1
   2  13   0 66.3657 2.58003   1
   2  13   1 6.97211 0.86533   1
   2  13   2  38.467 2.64026   1
   2  13   3 2.66897 1.15809   1
   2  14   0 10.4222  1.1626   1
   2  14   1  28.405 2.27167   1
   2  14   2 0.52872 0.66372   1
   2  14   3 22.8854 2.55376   1
   2  15   0 60.1973 3.00536   1
   2  15   1 4.93979 1.63045   1
   2  15   2 42.6396 3.33647   1
   2  16   0 90.9881 3.97307   1
   2  16   1   26.83 5.23688   1
   3   0   0-0.08653 0.53002   1
   3   0   1 0.71808 0.57116   1
   3   0   2-0.03421 0.67704   1
   3   0   3 64.0368 3.10169   1
   3   0   4 0.36008 1.11552   1
   3   0   5 25.6362 2.48055   1
   3   1   0 249.292 5.88437   1
   3   1   1-0.30009  0.7556   1
   3   1   2 216.436 5.59195   1
   3   1   3 25.5028 1.39952   1
   3   1   4 35.9725 2.36511   1
   3   1   5 16.7243 2.48015   1
   3   2   0 3.42517 0.33558   1
   3   2   1 6.61566  0.4901   1
   3   2   2 2.47379   0.479   1
   3   2   3 0.67528 0.37751   1
   3   2   4 30.8344 2.74152   1
   3   2   5 3.51605 1.37302   1
   3   3   0 33.3213 1.38937   1
   3   3   1 27.2047 1.12982   1
   3   3   2 14.9011 0.90956   1
   3   3   3 5.96305 0.80962   1
   3   3   4 1.59401 0.61393   1
   3   3   5 2.86146  0.8565   1
   3   4   0  300.68 7.61053   1
   3   4   1-0.23815 0.96071   1
   3   4   2 370.996 8.92802   1
   3   4   3 49.0905 3.01263   1
   3   4   4  106.62 4.86938   1
   3   4   5 12.6128 1.60974   1
   3   5   0 305.713 7.39459   1
   3   5   1 11.3245 0.70964   1
   3   5   2 194.146 5.26391   1
   3   5   3 28.3251 1.76463   1
   3   5   4 24.9055 2.09295   1
   3   5   5 22.0482 2.20953   1
   3   6   0 59.5508 2.20697   1
   3   6   1 1.60089 0.37045   1
   3   6   2 5.45954 0.90076   1
   3   6   3 1.62464 0.56945   1
   3   6   4 1.11214 0.63326   1
   3   6   5 25.8729 2.41354   1
   3   7   0 281.329 6.86846   1
   3   7   1 81.3959 2.74851   1
   3   7   2  21.132 1.27503   1
   3   7   3 1.70927 0.65242   1
   3   7   4 22.3918 3.55121   1
   3   7   5   -3.80 2.17033   1
   3   8   0 233.039 6.72905   1
   3   8   1-0.00939 0.79256   1
   3   8   2 485.694 12.0247   1
   3   8   3 39.2431 2.55905   1
   3   8   4 156.133 6.04922   1
   3   9   0 70.9069 3.29484   1
   3   9   1 10.6154 1.04234   1
   3   9   2 45.5716 3.77807   1
   3   9   3 9.61666 1.56105   1
   3   9   4 1.40027 1.33306   1
   3  10   0 162.231 4.97297   1
   3  10   1 0.52145 0.62991   1
   3  10   2 23.3152 3.14131   1
   3  10   3 0.33017 0.68196   1
   3  11   0 218.304 6.30646   1
   3  11   1 85.2595 3.41737   1
   3  11   2 41.9282 2.62312   1
   3  11   3 8.63141 2.69123   1
   3  12   0 67.7607 2.77086   1
   3  12   1 0.81476 0.57856   1
   3  12   2 211.094 9.61758   1
   3  12   3 14.0774 2.65931   1
   3  13   0-0.06489 1.27046   1
   3  13   1 3.09091  0.7454   1
   3  13   2-0.52866  1.6917   1
   3  14   0  111.87 4.16526   1
   3  14   1-0.20153  2.1431   1
   3  14   2-0.61434   2.162   1
   3  15   0 47.8611 2.79121   1
   3  15   1  67.145 9.82269   1
   3  16   0   -0.34 1.24001   1
   4   0   0 5.61471 0.86737   1
   4   0   1-0.00315 2.01347   1
   4   0   2  328.11 10.4243   1
   4   0   3    0.52 2.14962   1
   4   0   4    1.03  1.7537   1
   4   1   0 955.607 21.3921   1
   4   1   1 37.7826 1.88375   1
   4   1   2 210.611 7.46722   1
   4   1   3 56.8083 3.06816   1
   4   1   4 11.1073 1.70961   1
   4   2   0 26.9205 1.42041   1
   4   2   1 45.6736 2.30588   1
   4   2   2 5.87913 0.75905   1
   4   2   3 72.8315 3.57402   1
   4   2   4 13.4323 3.19972   1
   4   3   0 977.383  21.314   1
   4   3   1 35.6139 1.63778   1
   4   3   2 251.163 7.30341   1
   4   3   3 93.6502 5.04488   1
   4   3   4 62.4965 5.42929   1
   4   4   0 17.5913  1.5878   1
   4   4   1  5.4529 0.87805   1
   4   4   2 198.495 6.27163   1
   4   4   3  20.366 2.75976   1
   4   4   4 2.67172 1.43823   1
   4   5   0  206.89  6.9559   1
   4   5   1 43.5355 2.32094   1
   4   5   2 15.0592 1.79665   1
   4   5   3 10.2607 1.35261   1
   4   5   4 22.8101 2.52226   1
   4   6   0 85.2286 3.21392   1
   4   6   1 48.2965 2.17079   1
   4   6   2 18.1542 1.44877   1
   4   6   3 36.3764 3.02127   1
   4   6   4  72.015 14.1668   1
   4   7   0 253.975 6.65481   1
   4   7   1 18.4059 1.39999   1
   4   7   2 42.3031 3.39879   1
   4   7   3 92.6906  4.9641   1
   4   7   4   29.84 4.63961   1
   4   8   0 39.5456 1.94473   1
   4   8   1 4.35348 0.76342   1
   4   8   2 38.3368 2.25546   1
   4   8   3 49.9538 3.71156   1
   4   9   0 12.0428 1.28294   1
   4   9   1 27.5662  1.6918   1
   4   9   2 13.2961 1.80617   1
   4   9   3-0.96304 3.33691   1
   4  10   0 53.1651 2.65031   1
   4  10   1 35.4871 1.99357   1
   4  10   2 3.56343 0.89589   1
   4  11   0 0.53282 0.50935   1
   4  11   1 5.97556 0.93582   1
   4  11   2 24.3117 2.21421   1
   4  12   0 29.7555  2.0548   1
   4  12   1-0.47337 2.25047   1
   4  13   0 0.01599 0.53069   1
   4  13   1 18.3635 2.41007   1
   4  14   0 3.67743 1.37934   1
   5   0   0    3.01  2.3905   1
   5   0   1  1.6689 0.82098   1
   5   0   2   -0.75 1.21293   1
   5   0   3  216.10 12.9023   1
   5   1   0 304.752 8.34535   1
   5   1   1 94.0929 4.10249   1
   5   1   2 27.5795 2.58464   1
   5   1   3   27.29 3.27245   1
   5   2   0  430.22 10.9696   1
   5   2   1 -1.0876 1.41971   1
   5   2   2 6.64293  1.4558   1
   5   2   3 3.30038 1.08717   1
   5   3   0  29.298 1.87874   1
   5   3   1 27.2201 2.24622   1
   5   3   2 17.2731 2.10193   1
   5   3   3 6.09492 1.97583   1
   5   4   0 39.5563 2.22029   1
   5   4   1 6.78121 1.11935   1
   5   4   2   0.794 0.71559   1
   5   4   3  159.84 7.05934   1
   5   5   0 269.122 7.60066   1
   5   5   1 108.292 4.23958   1
   5   5   2 40.8771 3.29434   1
   5   5   3  33.705 3.87468   1
   5   6   0 217.904 6.59033   1
   5   6   1 -0.0886 1.00779   1
   5   6   2  -2.055    2.87   1
   5   7   0 33.6767 2.18065   1
   5   7   1-0.42244 1.14255   1
   5   7   2  154.59 6.00467   1
   5   8   0 89.7524  3.7976   1
   5   8   1 18.4426 2.63722   1
   5   8   2-0.80645 1.08166   1
   5   9   0 47.7629 2.69601   1
   5   9   1 85.6046 4.28346   1
   5   9   2    1.44 1.18009   1
   5  10   0 61.8915 3.62352   1
   5  10   1 1.14923 0.69409   1
   5  11   0 74.6283 4.04047   1
   5  11   1   12.16 2.18299   1
   5  12   0  102.27 9.09766   1
   6   0   0 3.86547 1.12762   1
   6   0   1-0.33521 2.82702   1
   6   1   0 2.10899 0.65888   1
   6   1   1 0.30001 0.74099   1
   6   2   0 1.31968 0.62036   1
   6   2   1 133.363 5.18563   1
   6   2   2    4.28 2.47037   1
   6   3   0 45.7786 3.53734   1
   6   3   1  7.6475 1.20492   1
   6   3   2  117.02 11.7484   1
   6   4   0 0.65768 0.80953   1
   6   4   1  9.2721 1.29812   1
   6   5   0  152.64 5.75807   1
   6   5   1   5.505 1.53275   1
   6   6   0  5.3743 1.74263   1
   6   6   1   66.47 7.17087   1
   6   7   0 38.3156  2.6073   1
   6   8   0 3.53224 0.90508   1
   6   9   0  270.45 14.7206   1
   7   0   0   -1.14 2.29003   1
   7   1   0   17.36 4.75317   1
   0   0   0    0.00    0.00   1
