# Supplementary material for: Advancing dynamic quantum crystallography: enhanced models for accurate structures and thermodynamic properties
Source: IUCrJ. 2025 Jan 1;12(Pt 1):123–36. doi: 10.1107/S2052252524011862 (PMC11707699; doi:10.1107/S2052252524011862)
Supplement: Supplementary file 1 [file m-12-00123-sup1.zip › cify_rev2/b-gly_compilation.cif]

#######################################################################
#
#                 Cambridge Crystallographic Data Centre
#                                CCDC 
#
#######################################################################
#
# If this CIF has been generated from an entry in the Cambridge 
# Structural Database, then it will include bibliographic, chemical, 
# crystal, experimental, refinement or atomic coordinate data resulting 
# from the CCDC's data processing and validation procedures.
#
#######################################################################
#Original data: DOI 10.1039/D1CC02608A

data_b-gly_IAM
_symmetry_cell_setting           monoclinic
_symmetry_space_group_name_H-M   'P 21'
_symmetry_Int_Tables_number      4
_space_group_name_Hall           'P 2yb'
loop_
_symmetry_equiv_pos_site_id
_symmetry_equiv_pos_as_xyz
1 x,y,z
2 -x,1/2+y,-z
_cell_length_a                   5.0755(2)
_cell_length_b                   6.1735(2)
_cell_length_c                   5.3879(2)
_cell_angle_alpha                90
_cell_angle_beta                 113.423(4)
_cell_angle_gamma                90
_cell_volume                     154.911
_diffrn_radiation_wavelength      0.71073
_diffrn_radiation_type            MoK\a
_diffrn_reflns_number             9851
_reflns_number_total              1046
_reflns_number_gt                 1031
_refine_ls_number_reflns          1046
_refine_ls_number_parameters      66
_refine_ls_number_restraints      1
_refine_ls_R_factor_all           0.0253
_refine_ls_R_factor_gt            0.0249
_refine_ls_wR_factor_ref          0.0679
_refine_ls_wR_factor_gt           0.0675
_refine_ls_goodness_of_fit_ref    1.115
_refine_ls_restrained_S_all       1.115
loop_
_atom_site_label
_atom_site_type_symbol
_atom_site_fract_x
_atom_site_fract_y
_atom_site_fract_z
_atom_site_U_iso_or_equiv
_atom_site_thermal_displace_type
C1 C 0.6365(2) 0.5370(2) 0.5602(2) 0.0091(2) Uani  
C2 C 0.6130(2) 0.5493(2) 0.2686(2) 0.0101(2) Uani 
O1 O 0.8828(2) 0.50774(18) 0.74205(18) 0.0127(2) Uani 
O2 O 0.40967(19) 0.56453(18) 0.59726(18) 0.0114(2) Uani 
N1 N 0.8533(2) 0.4351(2) 0.2351(2) 0.0098(2) Uani 
H1A H 1.023(5) 0.479(4) 0.347(5) 0.019(5) Uiso 
H1B H 0.854(5) 0.452(4) 0.069(4) 0.015(5) Uiso 
H1C H 0.842(5) 0.300(5) 0.265(5) 0.023(6) Uiso 
H2A H 0.439(5) 0.489(4) 0.144(4) 0.017(5) Uiso 
H2B H 0.625(5) 0.703(4) 0.226(4) 0.014(5) Uiso 
loop_
_atom_site_aniso_label
_atom_site_aniso_U_11
_atom_site_aniso_U_22
_atom_site_aniso_U_33
_atom_site_aniso_U_23
_atom_site_aniso_U_13
_atom_site_aniso_U_12
C1 0.0111(5) 0.0087(6) 0.0085(4) -0.0006(4) 0.0050(4) -0.0011(5)
C2 0.0099(5) 0.0133(6) 0.0077(4) 0.0002(4) 0.0041(4) 0.0022(5)
O1 0.0097(4) 0.0200(6) 0.0081(4) -0.0001(3) 0.0034(3) -0.0012(3)
O2 0.0106(4) 0.0139(5) 0.0117(4) -0.0012(3) 0.0065(3) 0.0002(3)
N1 0.0095(4) 0.0122(6) 0.0081(5) -0.0001(4) 0.0042(4) 0.0007(4)

#END

data_b-gly_IAM_08
_symmetry_cell_setting           monoclinic
_symmetry_space_group_name_H-M   'P 21'
_symmetry_Int_Tables_number      4
_space_group_name_Hall           'P 2yb'
loop_
_symmetry_equiv_pos_site_id
_symmetry_equiv_pos_as_xyz
1 x,y,z
2 -x,1/2+y,-z
_cell_length_a                   5.0755(2)
_cell_length_b                   6.1735(2)
_cell_length_c                   5.3879(2)
_cell_angle_alpha                90
_cell_angle_beta                 113.423(4)
_cell_angle_gamma                90
_cell_volume                     154.911
_diffrn_radiation_wavelength      0.71073
_diffrn_radiation_type            MoK\a
_diffrn_reflns_number             7050
_refine_ls_number_reflns          630
_refine_ls_number_parameters      66
_refine_ls_number_restraints      1
_refine_ls_R_factor_all           0.0213
_refine_ls_R_factor_gt            0.0211
_refine_ls_wR_factor_ref          0.0537
_refine_ls_wR_factor_gt           0.0536
_refine_ls_goodness_of_fit_ref    1.2167
_refine_ls_restrained_S_all       1.2166
loop_
_atom_site_label
_atom_site_type_symbol
_atom_site_fract_x
_atom_site_fract_y
_atom_site_fract_z
_atom_site_U_iso_or_equiv
_atom_site_thermal_displace_type
C1 C 0.6365(4) 0.5370(3) 0.5604(4) 0.0100(4) Uani 
C2 C 0.6129(4) 0.5491(4) 0.2689(4) 0.0111(4) Uani 
O1 O 0.8826(3) 0.5078(2) 0.7421(3) 0.0131(4) Uani 
O2 O 0.4098(3) 0.5645(2) 0.5972(3) 0.0122(3) Uani 
N1 N 0.8534(4) 0.4352(3) 0.2351(3) 0.0104(4) Uani 
H1A H 1.024(6) 0.482(4) 0.350(5) 0.021(7) Uiso 
H1B H 0.856(5) 0.454(4) 0.067(5) 0.019(6) Uiso 
H1C H 0.841(6) 0.298(6) 0.264(6) 0.022(7) Uiso 
H2A H 0.436(5) 0.486(4) 0.145(5) 0.015(6) Uiso 
H2B H 0.624(5) 0.704(4) 0.227(5) 0.012(6) Uiso 
loop_
_atom_site_aniso_label
_atom_site_aniso_U_11
_atom_site_aniso_U_22
_atom_site_aniso_U_33
_atom_site_aniso_U_23
_atom_site_aniso_U_13
_atom_site_aniso_U_12
C1 0.0132(6) 0.0071(7) 0.0108(5) -0.0010(5) 0.0058(4) -0.0014(6)
C2 0.0105(6) 0.0132(8) 0.0099(6) 0.0001(6) 0.0045(5) 0.0016(7)
O1 0.0105(4) 0.0198(6) 0.0091(4) -0.0001(4) 0.0038(3) -0.0015(4)
O2 0.0115(5) 0.0145(5) 0.0127(4) -0.0015(4) 0.0069(4) 0.0003(4)
N1 0.0103(6) 0.0130(7) 0.0082(6) -0.0001(5) 0.0038(5) 0.0002(5)

#END

data_b-gly_nomore
_symmetry_cell_setting           monoclinic
_symmetry_space_group_name_H-M   'P 21'
_symmetry_Int_Tables_number      4
_space_group_name_Hall           'P 2yb'
loop_
_symmetry_equiv_pos_site_id
_symmetry_equiv_pos_as_xyz
1 x,y,z
2 -x,1/2+y,-z
_cell_length_a                   5.0755(2)
_cell_length_b                   6.1735(2)
_cell_length_c                   5.3879(2)
_cell_angle_alpha                90
_cell_angle_beta                 113.423(4)
_cell_angle_gamma                90
_cell_volume                     154.911
_diffrn_radiation_wavelength            0.71073
_diffrn_radiation_type                  MoK\a
_refine_ls_R_factor_all                 0.0302
_refine_ls_R_factor_gt                  0.0298
_refine_ls_wR_factor_ref                0.0781
_refine_ls_wR_factor_gt                 0.0779
_refine_ls_goodness_of_fit_ref          1.240
_refine_ls_restrained_S_all             1.240
loop_
_atom_site_label
_atom_site_type_symbol
_atom_site_fract_x
_atom_site_fract_y
_atom_site_fract_z
_atom_site_U_iso_or_equiv
_atom_site_thermal_displace_type
C1 C 0.6364 0.5370 0.5602 0.0095 Uani
C2 C 0.6130 0.5493 0.2686 0.0112 Uani
O1 O 0.8828 0.5077 0.7421 0.0122 Uani
O2 O 0.4097 0.5645 0.5973 0.0118 Uani
N1 N 0.8533 0.4351 0.2351 0.0103 Uani
H1A H 1.0230 0.4790 0.3475 0.0228 Uani
H1B H 0.8545 0.4523 0.0689 0.0214 Uani
H1C H 0.8418 0.2995 0.2652 0.0243 Uani
H2A H 0.4387 0.4886 0.1440 0.0286 Uani
H2B H 0.6251 0.7031 0.2259 0.0278 Uani
loop_
_atom_site_aniso_label
_atom_site_aniso_U_11
_atom_site_aniso_U_22
_atom_site_aniso_U_33
_atom_site_aniso_U_23
_atom_site_aniso_U_13
_atom_site_aniso_U_12
C1   0.010(2)  0.0109(3)  0.009(2)  -0.000010(4) 0.004(1) -0.00017(3)        
C2   0.011(2)  0.0143(3)  0.009(2)  0.001250(9)  0.005(1) 0.00224(4)         
O1   0.010(2)  0.0174(4)  0.009(2)  -0.00068(1)  0.004(1) -0.0010(1)         
O2   0.011(2)  0.0150(3)  0.011(2)  0.000340(5)  0.006(1) 0.00110(9)         
N1   0.010(2)  0.0122(3)  0.009(2)  -0.00018(1)  0.004(1) 0.00087(6)         
H1A  0.017(2)  0.0280(3)  0.020(2)  -0.00397(3)  0.004(1) -0.0005(1)         
H1B  0.023(2)  0.0273(3)  0.016(2)  0.001550(7)  0.010(1) 0.00224(3)         
H1C  0.031(2)  0.0164(3)  0.024(2)  0.00120(1)   0.010(1) 0.00106(5)         
H2A  0.017(2)  0.0459(4)  0.020(2)  -0.00597(2)  0.004(1) -0.00082(6)        
H2B  0.040(2)  0.0204(3)  0.030(2)  0.00746(2)   0.021(1) 0.00777(7)

#END

data_b-gly_nomore_08
_symmetry_cell_setting           monoclinic
_symmetry_space_group_name_H-M   'P 21'
_symmetry_Int_Tables_number      4
_space_group_name_Hall           'P 2yb'
loop_
_symmetry_equiv_pos_site_id
_symmetry_equiv_pos_as_xyz
1 x,y,z
2 -x,1/2+y,-z
_cell_length_a                   5.0755(2)
_cell_length_b                   6.1735(2)
_cell_length_c                   5.3879(2)
_cell_angle_alpha                90
_cell_angle_beta                 113.423(4)
_cell_angle_gamma                90
_cell_volume                     154.911
_diffrn_radiation_wavelength            0.71073
_diffrn_radiation_type                  MoK\a
_refine_ls_R_factor_all                 0.0257
_refine_ls_R_factor_gt                  0.0255
_refine_ls_wR_factor_ref                0.0612
_refine_ls_wR_factor_gt                 0.0611
_refine_ls_goodness_of_fit_ref          1.284
_refine_ls_restrained_S_all             1.284
loop_
_atom_site_label
_atom_site_type_symbol
_atom_site_fract_x
_atom_site_fract_y
_atom_site_fract_z
_atom_site_U_iso_or_equiv
_atom_site_thermal_displace_type
C1 C 0.6365 0.5370 0.5604 0.0107 Uani
C2 C 0.6129 0.5491 0.2689 0.0124 Uani
O1 O 0.8826 0.5078 0.7421 0.0133 Uani
O2 O 0.4098 0.5645 0.5972 0.0129 Uani
N1 N 0.8534 0.4352 0.2351 0.0115 Uani
H1A H 1.0235 0.4822 0.3499 0.0239 Uani
H1B H 0.8565 0.4544 0.0666 0.0226 Uani
H1C H 0.8408 0.2982 0.2640 0.0256 Uani
H2A H 0.4362 0.4861 0.1452 0.0297 Uani
H2B H 0.6238 0.7044 0.2267 0.0289 Uani
loop_
_atom_site_aniso_label
_atom_site_aniso_U_11
_atom_site_aniso_U_22
_atom_site_aniso_U_33
_atom_site_aniso_U_23
_atom_site_aniso_U_13
_atom_site_aniso_U_12
C1  0.011(2)  0.0115(5) 0.010(2)  -0.000010(5) 0.005(1) -0.00017(5)        
C2  0.012(2)  0.0150(5) 0.010(1)  0.00117(1)   0.005(1) 0.00216(9)         
O1  0.012(2)  0.0180(6) 0.010(2)  -0.00056(3)  0.004(1) -0.0009(3)         
O2  0.012(2)  0.0157(5) 0.012(2)  0.00026(1)   0.006(1) 0.0011(1)          
N1  0.012(2)  0.0128(5) 0.010(1)  -0.00020(2)  0.005(1) 0.0008(1)          
H1A 0.018(2)  0.0286(5) 0.022(2)  -0.00388(6)  0.005(1) -0.0005(1)         
H1B 0.024(2)  0.0279(4) 0.017(1)  0.001500(9)  0.010(1) 0.00220(5)         
H1C 0.033(2)  0.0170(5) 0.026(1)  0.00120(1)   0.010(1) 0.0010(1)          
H2A 0.018(2)  0.0465(6) 0.021(2)  -0.00612(3)  0.005(1) -0.0010(1)         
H2B 0.041(2)  0.0211(5) 0.031(2)  0.00738(3)   0.021(1) 0.0077(1)

#END

data_b-gly_HAR
_symmetry_cell_setting           monoclinic
_symmetry_space_group_name_H-M   'P 21'
_symmetry_Int_Tables_number      4
_space_group_name_Hall           'P 2yb'
loop_
_symmetry_equiv_pos_site_id
_symmetry_equiv_pos_as_xyz
1 x,y,z
2 -x,1/2+y,-z
_cell_length_a                   5.0755(2)
_cell_length_b                   6.1735(2)
_cell_length_c                   5.3879(2)
_cell_angle_alpha                90
_cell_angle_beta                 113.423(4)
_cell_angle_gamma                90
_cell_volume                     154.911
_diffrn_radiation_type             'Mo K\a'
_diffrn_radiation_wavelength       0.71073
_diffrn_reflns_number              9851
_refine_ls_number_constraints      0
_refine_ls_number_parameters       91
_refine_ls_number_reflns           1046
_refine_ls_number_restraints       1
_refine_ls_R_factor_all            0.0169
_refine_ls_R_factor_gt             0.0166
_refine_ls_wR_factor_gt            0.0444
_refine_ls_wR_factor_ref           0.0445
_refine_ls_restrained_S_all        1.2309
_refine_ls_goodness_of_fit_ref     1.2309
loop_
_atom_site_label
_atom_site_type_symbol
_atom_site_fract_x
_atom_site_fract_y
_atom_site_fract_z
_atom_site_U_iso_or_equiv
_atom_site_thermal_displace_type
C1 C 0.63634(11) 0.53702(10) 0.56002(11) 0.00783(11) Uani
C2 C 0.61358(12) 0.54914(11) 0.26872(10) 0.00922(12) Uani
O1 O 0.88240(9) 0.50781(8) 0.74163(8)    0.01133(11) Uani
O2 O 0.41016(9) 0.56446(8) 0.59714(8)    0.01011(10) Uani
N1 N 0.85338(11) 0.43523(9) 0.23513(10)  0.00930(11) Uani
H1a H 1.048(3) 0.483(3) 0.372(2) 0.039(5) Uani
H1b H 0.849(3) 0.460(2) 0.042(2) 0.031(4) Uani
H1c H 0.841(3) 0.271(2) 0.271(3) 0.040(4) Uani
H2a H 0.412(2) 0.481(2) 0.128(2) 0.036(4) Uani
H2b H 0.631(3) 0.725(2) 0.227(3) 0.035(4) Uani
loop_
_atom_site_aniso_label
_atom_site_aniso_U_11
_atom_site_aniso_U_22
_atom_site_aniso_U_33
_atom_site_aniso_U_23
_atom_site_aniso_U_13
_atom_site_aniso_U_12
C1 0.0074(2) 0.0093(3) 0.0074(2) -0.0004(2) 0.00373(17) -0.0007(2)
C2 0.0099(2) 0.0120(3) 0.0059(2) 0.0003(2) 0.00324(17) 0.0013(2)
O1 0.00818(18) 0.0196(3) 0.00619(18) 0.00035(15) 0.00291(14) -0.00095(16)
O2 0.00884(18) 0.0138(2) 0.00936(17) -0.00100(17) 0.00542(14) 0.00066(17)
N1 0.0093(2) 0.0116(3) 0.0077(2) -0.00015(17) 0.00415(18) 0.00091(19)
H1a 0.031(7) 0.063(13) 0.006(5) -0.019(7) -0.011(5) 0.002(8)
H1b 0.037(7) 0.050(10) 0.008(5) 0.004(6) 0.009(5) 0.027(7)
H1c 0.073(12) 0.008(7) 0.034(8) -0.001(6) 0.016(8) -0.007(7)
H2a 0.019(6) 0.046(10) 0.046(8) -0.011(7) 0.018(6) -0.008(6)
H2b 0.050(9) 0.004(6) 0.069(10) 0.008(6) 0.044(8) 0.004(5)

#END

data_b-gly_HAR_08
_symmetry_cell_setting           monoclinic
_symmetry_space_group_name_H-M   'P 21'
_symmetry_Int_Tables_number      4
_space_group_name_Hall           'P 2yb'
loop_
_symmetry_equiv_pos_site_id
_symmetry_equiv_pos_as_xyz
1 x,y,z
2 -x,1/2+y,-z
_cell_length_a                   5.0755(2)
_cell_length_b                   6.1735(2)
_cell_length_c                   5.3879(2)
_cell_angle_alpha                90
_cell_angle_beta                 113.423(4)
_cell_angle_gamma                90
_cell_volume                     154.911
_reflns_number_gt                  625
_reflns_number_total               630
_refine_ls_number_constraints      0
_refine_ls_number_parameters       91
_refine_ls_number_reflns           630
_refine_ls_number_restraints       1
_refine_ls_R_factor_all            0.0132
_refine_ls_R_factor_gt             0.0130
_refine_ls_wR_factor_gt            0.0393
_refine_ls_wR_factor_ref           0.0394
_refine_ls_restrained_S_all        1.1918
_refine_ls_goodness_of_fit_ref     1.1918
loop_
_atom_site_label
_atom_site_type_symbol
_atom_site_fract_x
_atom_site_fract_y
_atom_site_fract_z
_atom_site_U_iso_or_equiv
_atom_site_thermal_displace_type
C1 C 0.6366(4) 0.5369(3) 0.5608(4) 0.00783(18) Uani
C2 C 0.6131(4) 0.5493(4) 0.2688(4) 0.0094(2)   Uani
O1 O 0.8826(3) 0.5078(2) 0.7418(2) 0.01102(18) Uani
O2 O 0.4099(3) 0.5646(3) 0.5972(2) 0.00997(16) Uani
N1 N 0.8533(4) 0.4350(4) 0.2352(4) 0.00953(19) Uani
H1A H 1.024(8) 0.481(5) 0.349(6) 0.039(5) Uani
H1B H 0.853(5) 0.455(5) 0.066(6) 0.034(4) Uani
H1C H 0.842(7) 0.297(6) 0.268(6) 0.040(4) Uani
H2A H 0.442(6) 0.488(5) 0.147(6) 0.037(4) Uani
H2B H 0.627(5) 0.702(5) 0.227(5) 0.036(4) Uani
loop_
_atom_site_aniso_label
_atom_site_aniso_U_11
_atom_site_aniso_U_22
_atom_site_aniso_U_33
_atom_site_aniso_U_12
_atom_site_aniso_U_13
_atom_site_aniso_U_23
C1 0.0077(4) 0.0084(5) 0.0081(3) -0.0008(4) 0.0039(3) -0.0008(3)
C2 0.0100(4) 0.0119(6) 0.0061(4) 0.0007(4) 0.0030(3) 0.0003(3)
O1 0.0080(3) 0.0194(4) 0.0057(3) -0.0011(2) 0.0028(2) 0.0005(2)
O2 0.0087(3) 0.0138(4) 0.0090(3) 0.0008(3) 0.0052(2) -0.0012(3)
N1 0.0092(4) 0.0117(5) 0.0078(4) 0.0007(3) 0.0034(3) -0.0003(3)
H1a 0.035(9) 0.065(16) 0.006(6) 0.004(10) -0.005(7) -0.014(8)
H1b 0.037(9) 0.058(13) 0.007(6) 0.028(8) 0.008(6) -0.001(7)
H1c 0.067(14) 0.019(11) 0.034(9) -0.003(8) 0.020(9) -0.003(8)
H2a 0.024(8) 0.048(12) 0.044(9) -0.006(7) 0.020(7) -0.015(9)
H2b 0.044(10) 0.009(8) 0.073(12) 0.001(6) 0.044(9) 0.008(7)

#END

data_b-gly_har_nomore(mo)
_symmetry_cell_setting           monoclinic
_symmetry_space_group_name_H-M   'P 21'
_symmetry_Int_Tables_number      4
_space_group_name_Hall           'P 2yb'
loop_
_symmetry_equiv_pos_site_id
_symmetry_equiv_pos_as_xyz
1 x,y,z
2 -x,1/2+y,-z
_cell_length_a                   5.0755(2)
_cell_length_b                   6.1735(2)
_cell_length_c                   5.3879(2)
_cell_angle_alpha                90
_cell_angle_beta                 113.423(4)
_cell_angle_gamma                90
_cell_volume                     154.911
_diffrn_radiation_type                  'Mo K\a'
_diffrn_radiation_wavelength            0.71073
_refine_ls_R_factor_all        	0.0209
_refine_ls_wR_factor_ref       	0.0418
loop_
_atom_site_label
_atom_site_type_symbol
_atom_site_fract_x
_atom_site_fract_y
_atom_site_fract_z
_atom_site_U_iso_or_equiv
_atom_site_thermal_displace_type
C1  C 0.63635   0.53702   0.56002   0.00783(11)   Uani       
C2  C 0.61358   0.54914   0.26872   0.00922(12)   Uani       
O1  O 0.8824    0.50781   0.74163   0.01133(11)   Uani       
O2  O 0.41016   0.56446   0.59714   0.01011(10)   Uani       
N1  N 0.85338   0.43523   0.23513   0.00930(11)   Uani       
H1a H 1.04817   0.48297   0.37246   0.039(5)      Uani        
H1b H 0.84884   0.46012   0.04212   0.031(4)      Uani        
H1c H 0.84148   0.27076   0.27143   0.040(4)      Uani        
H2a H 0.41186   0.48089   0.128     0.036(4)      Uani        
H2b H 0.63062   0.72466   0.22712   0.035(4)      Uani
loop_
_atom_site_aniso_label
_atom_site_aniso_U_11
_atom_site_aniso_U_22
_atom_site_aniso_U_33
_atom_site_aniso_U_12
_atom_site_aniso_U_13
_atom_site_aniso_U_23
C1   0.008(6)  0.0108(3) 0.01(1)   -0.00013(6) 0.004(6) -0.00002(1)        
C2   0.010(6)  0.0142(3) 0.01(1)   0.00214(8)  0.004(6) 0.00116(1)         
O1   0.009(6)  0.0171(4) 0.01(1)   -0.0007(3)  0.003(6) -0.00053(2)        
O2   0.009(6)  0.0149(3) 0.01(1)   0.0009(1)   0.005(6) 0.00023(1)         
N1   0.009(6)  0.0121(3) 0.01(1)   0.0008(1)   0.003(6) -0.00019(3)        
H1a  0.016(6)  0.0278(3) 0.02(1)   -0.0006(2)  0.004(6) -0.00383(8)        
H1b  0.021(6)  0.0272(2) 0.01(1)   0.00217(6)  0.009(6) 0.00148(1)         
H1c  0.030(6)  0.0163(3) 0.02(1)   0.0010(1)   0.009(6) 0.00120(2)         
H2a  0.015(6)  0.0456(4) 0.02(1)   -0.0010(1)  0.004(6) -0.00611(2)        
H2b  0.038(6)  0.0202(3) 0.03(1)   0.0076(1)   0.020(6) 0.00734(5)

#END

data_b-gly_har_nomore(mo)_08
_symmetry_cell_setting           monoclinic
_symmetry_space_group_name_H-M   'P 21'
_symmetry_Int_Tables_number      4
_space_group_name_Hall           'P 2yb'
loop_
_symmetry_equiv_pos_site_id
_symmetry_equiv_pos_as_xyz
1 x,y,z
2 -x,1/2+y,-z
_cell_length_a                   5.0755(2)
_cell_length_b                   6.1735(2)
_cell_length_c                   5.3879(2)
_cell_angle_alpha                90
_cell_angle_beta                 113.423(4)
_cell_angle_gamma                90
_cell_volume                     154.911
_refine_ls_R_factor_all        	0.0212
_refine_ls_wR_factor_ref       	0.0421
loop_
_atom_site_label
_atom_site_type_symbol
_atom_site_fract_x
_atom_site_fract_y
_atom_site_fract_z
_atom_site_U_iso_or_equiv
_atom_site_thermal_displace_type
C1    C  0.63637   0.53705   0.56008   0.00783(18) Uani         
C2    C  0.61375   0.54899   0.26877   0.0094(2)   Uani         
O1    O  0.88243   0.5078    0.74161   0.01102(18) Uani         
O2    O  0.41023   0.56442   0.59711   0.00997(16) Uani         
N1    N  0.85339   0.43533   0.23506   0.00953(19) Uani         
H1a   H  1.04765   0.48313   0.37107   0.039(5)  Uani         
H1b   H  0.84776   0.4619    0.03981   0.034(4)  Uani         
H1c   H  0.83911   0.27124   0.26999   0.040(4)  Uani         
H2a   H  0.41208   0.48045   0.12993   0.037(4)  Uani         
H2b   H  0.62871   0.72514   0.22767   0.036(4)  Uani 
loop_
_atom_site_aniso_label
_atom_site_aniso_U_11
_atom_site_aniso_U_22
_atom_site_aniso_U_33
_atom_site_aniso_U_12
_atom_site_aniso_U_13
_atom_site_aniso_U_23
C1  0.008(3)  0.0107(2) 0.007(6)  -0.00013(3) 0.004(3) -0.000015(9)       
C2  0.010(3)  0.0142(2) 0.007(5)  0.00210(4)  0.004(3) 0.00112(1)         
O1  0.009(3)  0.0170(3) 0.007(6)  -0.0006(1)  0.003(3) -0.00046(1)        
O2  0.009(3)  0.0149(2) 0.009(6)  0.0009(1)   0.005(3) 0.000191(3)        
N1  0.009(3)  0.0120(2) 0.007(5)  0.00077(7)  0.003(3) -0.00019(1)        
H1a 0.016(3)  0.0278(2) 0.018(5)  -0.0006(1)  0.004(3) -0.00378(5)        
H1b 0.021(3)  0.0271(2) 0.014(5)  0.00215(3)  0.009(3) 0.00146(1)         
H1c 0.030(3)  0.0162(2) 0.023(5)  0.00097(6)  0.009(3) 0.00120(1)         
H2a 0.015(3)  0.0456(3) 0.018(6)  -0.00102(5) 0.003(3) -0.00617(2)        
H2b 0.038(3)  0.0202(2) 0.028(5)  0.00758(7)  0.020(3) 0.00729(3)

#END

data_b-gly_har_nomore(mA)
_symmetry_cell_setting           monoclinic
_symmetry_space_group_name_H-M   'P 21'
_symmetry_Int_Tables_number      4
_space_group_name_Hall           'P 2yb'
loop_
_symmetry_equiv_pos_site_id
_symmetry_equiv_pos_as_xyz
1 x,y,z
2 -x,1/2+y,-z
_cell_length_a                   5.0755(2)
_cell_length_b                   6.1735(2)
_cell_length_c                   5.3879(2)
_cell_angle_alpha                90
_cell_angle_beta                 113.423(4)
_cell_angle_gamma                90
_cell_volume                     154.911
_refine_ls_R_factor_all        	0.0204
_refine_ls_wR_factor_ref       	0.0391
loop_
_atom_site_label
_atom_site_type_symbol
_atom_site_fract_x
_atom_site_fract_y
_atom_site_fract_z
_atom_site_U_iso_or_equiv
_atom_site_thermal_displace_type
O1 O 0.88211(3) 0.585(3) 0.74160(3)  0.00783(11) Uani
O2 O 0.41030(3) 0.642(3) 0.59702(3)  0.00922(12) Uani
N1 N 0.85369(4) 0.512(3) 0.23506(4)  0.01133(11) Uani
C1 C 0.63640(4) 0.614(3) 0.55975(4)  0.01011(10) Uani
C2 C 0.61323(4) 0.626(3) 0.26855(4)  0.00930(11) Uani
H1A H 1.0464(9) 0.564(3) 0.3733(9)   0.039(5)    Uani
H1B H 0.8570(9) 0.537(3) 0.0422(8)   0.031(4)    Uani
H1C H 0.8430(10) 0.350(3) 0.2620(10) 0.040(4)    Uani
H2A H 0.4104(7) 0.556(3) 0.1278(7)   0.036(4)    Uani
H2B H 0.6294(8) 0.801(3) 0.2215(8)   0.035(4)    Uani
loop_
_atom_site_aniso_label
_atom_site_aniso_U_11
_atom_site_aniso_U_22
_atom_site_aniso_U_33
_atom_site_aniso_U_12
_atom_site_aniso_U_13
_atom_site_aniso_U_23
C1  0.01(1)   0.011(1)  0.01(2)   -0.0001(3) 0.00(1)   -0.00002(5)        
C2  0.01(1)   0.014(1)  0.01(2)   0.0021(9)  0.00(1)   0.0011(1)          
O1  0.01(1)   0.017(3)  0.01(2)   -0.001(1)  0.00(1)   -0.0004(2)         
O2  0.01(1)   0.015(1)  0.01(2)   0.001(1)   0.01(1)   0.00015(1)         
N1  0.01(1)   0.012(1)  0.01(2)   0.0007(9)  0.00(1)   -0.0002(1)         
H1a 0.02(1)   0.028(2)  0.02(2)   -0.001(1)  0.00(1)   -0.0037(6)         
H1b 0.02(1)   0.027(2)  0.01(2)   0.0021(7)  0.01(1)   0.0014(2)          
H1c 0.03(2)   0.016(1)  0.02(2)   0.001(1)   0.01(1)   0.00120(6)         
H2a 0.02(1)   0.046(5)  0.02(2)   -0.001(1)  0.00(1)   -0.0062(7)         
H2b 0.04(1)   0.020(2)  0.03(2)   0.008(1)   0.02(1)   0.0072(8) 

#END

data_b-gly_har_nomore(mA)_08
_symmetry_cell_setting           monoclinic
_symmetry_space_group_name_H-M   'P 21'
_symmetry_Int_Tables_number      4
_space_group_name_Hall           'P 2yb'
loop_
_symmetry_equiv_pos_site_id
_symmetry_equiv_pos_as_xyz
1 x,y,z
2 -x,1/2+y,-z
_cell_length_a                   5.0755(2)
_cell_length_b                   6.1735(2)
_cell_length_c                   5.3879(2)
_cell_angle_alpha                90
_cell_angle_beta                 113.423(4)
_cell_angle_gamma                90
_cell_volume                     154.911
_refine_ls_R_factor_all        	0.0203
_refine_ls_wR_factor_ref       	0.0394
loop_
_atom_site_label
_atom_site_type_symbol
_atom_site_fract_x
_atom_site_fract_y
_atom_site_fract_z
_atom_site_U_iso_or_equiv
_atom_site_thermal_displace_type
O1 O 0.88210(3) 0.583(3) 0.74160(3)  0.00783(18) Uani
O2 O 0.41029(3) 0.640(3) 0.59702(3)  0.0094(2)   Uani
N1 N 0.85369(4) 0.510(3) 0.23506(4)  0.01102(18) Uani
C1 C 0.63640(4) 0.612(3) 0.55974(4)  0.00997(16) Uani
C2 C 0.61324(4) 0.624(3) 0.26855(4)  0.00953(19) Uani
H1A H 1.0465(9) 0.562(3) 0.3733(9)   0.039(5)    Uani
H1B H 0.8575(9) 0.535(3) 0.0425(8)   0.034(4)    Uani
H1C H 0.8430(10) 0.348(3) 0.2620(10) 0.040(4)    Uani
H2A H 0.4103(7) 0.554(3) 0.1278(7)   0.037(4)    Uani
H2B H 0.6292(8) 0.799(3) 0.2214(8)   0.036(4)    Uani
loop_
_atom_site_aniso_label
_atom_site_aniso_U_11
_atom_site_aniso_U_22
_atom_site_aniso_U_33
_atom_site_aniso_U_12
_atom_site_aniso_U_13
_atom_site_aniso_U_23
C1  0.01(2)   0.011(1)  0.01(3)   -0.0001(4) 0.00(1)   -0.00002(7)        
C2  0.01(2)   0.014(2)  0.01(3)   0.002(1)  0.00(1)   0.0010(1)           
O1  0.01(2)   0.017(3)  0.01(3)   -0.000(2) 0.00(1)   -0.0004(2)         
O2  0.01(2)   0.015(1)  0.01(3)   0.001(1)  0.01(1)   0.00011(4)         
N1  0.01(2)   0.012(1)  0.01(3)   0.001(1)  0.00(1)   -0.0002(1)         
H1a 0.02(2)   0.028(2)  0.02(3)   -0.001(2) 0.00(2)   -0.0037(8)         
H1b 0.02(2)   0.027(2)  0.01(3)   0.0021(9) 0.01(1)   0.0014(2)          
H1c 0.03(2)   0.016(1)  0.02(3)   0.001(1)  0.01(1)   0.0012(1)           
H2a 0.02(2)   0.046(5)  0.02(3)   -0.001(2) 0.00(2)   -0.0063(7)         
H2b 0.04(2)   0.020(2)  0.03(3)   0.007(2)  0.02(1)   0.0072(9)

#END

data_b-gly_taam
_symmetry_cell_setting           monoclinic
_symmetry_space_group_name_H-M   'P 21'
_symmetry_Int_Tables_number      4
_space_group_name_Hall           'P 2yb'
loop_
_symmetry_equiv_pos_site_id
_symmetry_equiv_pos_as_xyz
1 x,y,z
2 -x,1/2+y,-z
_cell_length_a                   5.0755(2)
_cell_length_b                   6.1735(2)
_cell_length_c                   5.3879(2)
_cell_angle_alpha                90
_cell_angle_beta                 113.423(4)
_cell_angle_gamma                90
_cell_volume                     154.911
_diffrn_radiation_type             'Mo K\a'
_diffrn_radiation_wavelength       0.71073
_diffrn_reflns_number              9851
_reflns_number_gt                  1031
_reflns_number_total               1046
_refine_ls_number_constraints      0
_refine_ls_number_parameters       91
_refine_ls_number_reflns           1046
_refine_ls_number_restraints       1
_refine_ls_R_factor_all            0.0162
_refine_ls_R_factor_gt             0.0159
_refine_ls_wR_factor_gt            0.0425
_refine_ls_wR_factor_ref           0.0426
_refine_ls_restrained_S_all        1.2359
_refine_ls_goodness_of_fit_ref     1.2359
loop_
_atom_site_label
_atom_site_type_symbol
_atom_site_fract_x
_atom_site_fract_y
_atom_site_fract_z
_atom_site_U_iso_or_equiv
_atom_site_thermal_displace_type
 C1 C 0.63635(11) 0.53707(9) 0.55996(10) 0.00787(11) Uani
 C2 C 0.61344(12) 0.54919(11) 0.26869(10) 0.00922(11) Uani
 O1 O 0.88222(9) 0.50788(8) 0.74151(8) 0.01123(11) Uani 
 O2 O 0.41030(8) 0.56445(8) 0.59711(8) 0.01012(10) Uani 
 N1 N 0.85361(11) 0.43506(9) 0.23513(10) 0.00903(11) Uani
 H1a H 1.046(4) 0.481(2) 0.369(3) 0.033(4) Uani 
 H1b H 0.854(3) 0.461(2) 0.044(3) 0.027(3) Uani 
 H1c H 0.841(3) 0.271(3) 0.270(3) 0.032(4) Uani 
 H2a H 0.417(3) 0.484(2) 0.131(3) 0.035(4) Uani 
 H2b H 0.628(3) 0.725(2) 0.226(3) 0.032(3) Uani 
loop_
_atom_site_aniso_label
_atom_site_aniso_U_11
_atom_site_aniso_U_22
_atom_site_aniso_U_33
_atom_site_aniso_U_12
_atom_site_aniso_U_13
_atom_site_aniso_U_23
C1 0.0076(2) 0.0094(3) 0.00734(19) -0.0005(2) 0.00370(16) -0.0004(2)
C2 0.0096(2) 0.0123(3) 0.0061(2) 0.0016(2) 0.00335(17) 0.0003(2)
O1 0.00830(17) 0.0195(3) 0.00623(17) -0.00097(16) 0.00321(14) 0.00022(15)
O2 0.00904(17) 0.0137(2) 0.00931(17) 0.00057(17) 0.00540(13) -0.00087(16)
N1 0.0090(2) 0.0118(3) 0.0071(2) 0.00111(18) 0.00405(18) -0.00019(17)
H1a 0.042(9) 0.053(12) 0.003(5) 0.004(9) 0.008(6) -0.011(7)
H1b 0.017(6) 0.032(9) 0.030(8) 0.018(6) 0.006(6) -0.012(7)
H1c 0.056(11) 0.017(9) 0.021(7) -0.008(8) 0.013(7) -0.005(6)
H2a 0.036(8) 0.041(10) 0.041(8) 0.004(7) 0.030(7) -0.006(7)
H2b 0.045(8) 0.010(7) 0.058(9) -0.002(5) 0.038(7) 0.004(6)

#END

data_b-gly_taam_08
_symmetry_cell_setting           monoclinic
_symmetry_space_group_name_H-M   'P 21'
_symmetry_Int_Tables_number      4
_space_group_name_Hall           'P 2yb'
loop_
_symmetry_equiv_pos_site_id
_symmetry_equiv_pos_as_xyz
1 x,y,z
2 -x,1/2+y,-z
_cell_length_a                   5.0755(2)
_cell_length_b                   6.1735(2)
_cell_length_c                   5.3879(2)
_cell_angle_alpha                90
_cell_angle_beta                 113.423(4)
_cell_angle_gamma                90
_cell_volume                     154.911
_diffrn_reflns_number              9851
_diffrn_radiation_type             'Mo K\a'
_diffrn_radiation_wavelength       0.71073
_reflns_number_gt                  625
_reflns_number_total               630
_refine_ls_number_constraints      0
_refine_ls_number_parameters       91
_refine_ls_number_reflns           630
_refine_ls_number_restraints       1
_refine_ls_R_factor_all            0.0127
_refine_ls_R_factor_gt             0.0125
_refine_ls_wR_factor_gt            0.0378
_refine_ls_wR_factor_ref           0.0380
_refine_ls_restrained_S_all        1.2424
_refine_ls_goodness_of_fit_ref     1.2424
loop_
_atom_site_label
_atom_site_type_symbol
_atom_site_fract_x
_atom_site_fract_y
_atom_site_fract_z
_atom_site_U_iso_or_equiv
_atom_site_thermal_displace_type
C1 C 0.6366(4) 0.5369(3) 0.5608(4) 0.00795(18) Uani
C2 C 0.6131(4) 0.5493(4) 0.2688(4) 0.00927(19) Uani
O1 O 0.8826(3) 0.5078(2) 0.7418(2) 0.01100(17) Uani
O2 O 0.4099(3) 0.5646(3) 0.5972(2) 0.01009(16) Uani
N1 N 0.8533(4) 0.4349(4) 0.2352(4) 0.00903(17) Uani
H1A H 1.025(8) 0.481(5) 0.349(6)   0.033(5)    Uani
H1B H 0.853(5) 0.455(5) 0.066(6)   0.032(4)    Uani
H1C H 0.842(7) 0.297(6) 0.268(6)   0.032(4)    Uani
H2A H 0.441(6) 0.488(5) 0.147(5)   0.038(5)    Uani
H2B H 0.627(5) 0.702(5) 0.227(5)   0.033(4)    Uani
loop_
_atom_site_aniso_label
_atom_site_aniso_U_11
_atom_site_aniso_U_22
_atom_site_aniso_U_33
_atom_site_aniso_U_12
_atom_site_aniso_U_13
_atom_site_aniso_U_23
C1 0.0079(4) 0.0085(5) 0.0081(3) -0.0007(4) 0.0039(3) -0.0008(3)
C2 0.0092(4) 0.0122(5) 0.0065(4) 0.0011(4) 0.0032(3) 0.0002(3)
O1 0.0082(3) 0.0191(4) 0.0060(3) -0.0012(2) 0.0031(2) 0.0003(2)
O2 0.0092(3) 0.0137(3) 0.0091(3) 0.0007(3) 0.0054(2) -0.0010(3)
N1 0.0088(4) 0.0118(5) 0.0068(4) 0.0011(3) 0.0034(3) -0.0003(3)
H1a 0.039(10) 0.057(16) 0.001(7) -0.002(11) 0.008(8) -0.011(8)
H1b 0.017(8) 0.042(12) 0.029(10) 0.022(7) 0.002(7) -0.019(9)
H1c 0.052(13) 0.024(12) 0.022(9) -0.006(10) 0.016(8) -0.004(8)
H2a 0.039(10) 0.048(12) 0.043(9) 0.008(9) 0.035(9) -0.006(9)
H2b 0.042(10) 0.015(10) 0.060(11) -0.005(6) 0.037(8) 0.003(7)

#END

data_b-gly_taam_nomore(mo)
_symmetry_cell_setting           monoclinic
_symmetry_space_group_name_H-M   'P 21'
_symmetry_Int_Tables_number      4
_space_group_name_Hall           'P 2yb'
loop_
_symmetry_equiv_pos_site_id
_symmetry_equiv_pos_as_xyz
1 x,y,z
2 -x,1/2+y,-z
_cell_length_a                   5.0755(2)
_cell_length_b                   6.1735(2)
_cell_length_c                   5.3879(2)
_cell_angle_alpha                90
_cell_angle_beta                 113.423(4)
_cell_angle_gamma                90
_cell_volume                     154.911
_refine_ls_R_factor_all        	0.0206
_refine_ls_wR_factor_ref       	0.0406
loop_
_atom_site_label
_atom_site_type_symbol
_atom_site_fract_x
_atom_site_fract_y
_atom_site_fract_z
_atom_site_U_iso_or_equiv
_atom_site_thermal_displace_type
C1  C 0.63635   0.53707   0.55996   0.00787(11) Uani       
C2  C 0.61344   0.54919   0.26869   0.00922(11) Uani       
O1  O 0.88222   0.50788   0.74151   0.01123(11) Uani       
O2  O 0.4103    0.56445   0.59711   0.01012(10) Uani       
N1  N 0.85361   0.43506   0.23513   0.00903(11) Uani       
H1a H 1.04573   0.48068   0.36922   0.033(4)  Uani           
H1b H 0.85398   0.46068   0.044     0.027(3)  Uani           
H1c H 0.84097   0.27068   0.27002   0.032(4)  Uani           
H2a H 0.4168    0.48402   0.13082   0.035(4)  Uani           
H2b H 0.62831   0.7247    0.22637   0.032(3)  Uani   
loop_
_atom_site_aniso_label
_atom_site_aniso_U_11
_atom_site_aniso_U_22
_atom_site_aniso_U_33
  _atom_site_aniso_U_12
  _atom_site_aniso_U_13
  _atom_site_aniso_U_23
C1  0.008(4)  0.0106(2)  0.007(5)  -0.00011(6) 0.004(3) -0.00002(1)        
C2  0.009(4)  0.0140(3)  0.007(5)  0.00204(8)  0.004(3) 0.00107(1)         
O1  0.008(4)  0.0168(4)  0.007(5)  -0.0005(3)  0.003(3) -0.00038(3)        
O2  0.008835861236129035 0.014722234734933228  0.008890665477003514         0.0008296730185185198        0.004951442342305067         0.00014015316607682773       
N1  0.009(4)  0.0119(2)  0.007(5)  0.0007(1)   0.003(3) -0.00019(2)        
H1a 0.015(4)  0.0276(3)  0.018(5)  -0.0006(2)  0.004(3) -0.00371(6)        
H1b 0.021(4)  0.0270(2)  0.014(5)  0.00212(6)  0.009(3) 0.001431(7)        
H1c 0.029(4)  0.0161(2)  0.023(5)  0.0009(1)   0.009(3) 0.00120(2)         
H2a 0.015(4)  0.0454(3)  0.018(5)  -0.0011(1)  0.003(3) -0.00624(3)        
H2b 0.038(4)  0.0200(3)  0.027(5)  0.0075(1)   0.019(3) 0.00723(3)

#END

data_b-gly_taam_nomore(mo)_08
_symmetry_cell_setting           monoclinic
_symmetry_space_group_name_H-M   'P 21'
_symmetry_Int_Tables_number      4
_space_group_name_Hall           'P 2yb'
loop_
_symmetry_equiv_pos_site_id
_symmetry_equiv_pos_as_xyz
1 x,y,z
2 -x,1/2+y,-z
_cell_length_a                   5.0755(2)
_cell_length_b                   6.1735(2)
_cell_length_c                   5.3879(2)
_cell_angle_alpha                90
_cell_angle_beta                 113.423(4)
_cell_angle_gamma                90
_cell_volume                     154.911
_refine_ls_R_factor_all        	0.0240
_refine_ls_wR_factor_ref       	0.0535
loop_
_atom_site_label
_atom_site_type_symbol
_atom_site_fract_x
_atom_site_fract_y
_atom_site_fract_z
_atom_site_U_iso_or_equiv
_atom_site_thermal_displace_type
C1  C  0.63641   0.53707   0.5601    0.00795(18)         Uani        
C2  C  0.61358   0.54907   0.26878   0.00927(19)         Uani        
O1  O  0.88219   0.50789   0.74139   0.01100(17)         Uani        
O2  O  0.41039   0.5644    0.59706   0.01009(16)         Uani        
N1  N  0.85381   0.43512   0.23523   0.00903(17)         Uani        
H1a H  1.04527   0.4813    0.36828   0.033(5)     Uani        
H1b H  0.85221   0.46183   0.04113   0.032(4)     Uani        
H1c H  0.83989   0.27216   0.26922   0.032(4)     Uani        
H2a H  0.41796   0.48421   0.13246   0.038(5)     Uani        
H2b H  0.62824   0.72481   0.22704   0.033(4)     Uani
loop_
_atom_site_aniso_label
_atom_site_aniso_U_11
_atom_site_aniso_U_22
_atom_site_aniso_U_33
  _atom_site_aniso_U_12
  _atom_site_aniso_U_13
  _atom_site_aniso_U_23
C1  0.010(4)  0.0126(3) 0.008(5)  -0.00020(6) 0.004(3) -0.00002(1)        
C2  0.011(4)  0.0161(4) 0.008(5)  0.00223(9)  0.004(3) 0.00118(1)         
O1  0.010(4)  0.0192(5) 0.009(5)  -0.0010(3)  0.003(3) -0.00055(2)        
O2  0.011(4)  0.0168(4) 0.011(5)  0.0011(2)   0.006(3) 0.000254(7)        
N1  0.011(4)  0.0139(3) 0.008(5)  0.0009(1)   0.004(3) -0.00021(2)        
H1a 0.017(4)  0.0297(4) 0.020(5)  -0.0005(2)  0.004(3) -0.00391(7)        
H1b 0.023(4)  0.0290(3) 0.016(5)  0.00220(7)  0.010(3) 0.00149(1)         
H1c 0.031(4)  0.0181(3) 0.024(5)  0.0010(1)   0.010(3) 0.00119(2)         
H2a 0.017(4)  0.0477(4) 0.020(5)  -0.0009(1)  0.004(3) -0.00611(4)        
H2b 0.040(4)  0.0222(4) 0.029(5)  0.0078(1)   0.020(2) 0.00741(4)

#END

data_b-gly_taam_nomore(mA)
_symmetry_cell_setting           monoclinic
_symmetry_space_group_name_H-M   'P 21'
_symmetry_Int_Tables_number      4
_space_group_name_Hall           'P 2yb'
loop_
_symmetry_equiv_pos_site_id
_symmetry_equiv_pos_as_xyz
1 x,y,z
2 -x,1/2+y,-z
_cell_length_a                   5.0755(2)
_cell_length_b                   6.1735(2)
_cell_length_c                   5.3879(2)
_cell_angle_alpha                90
_cell_angle_beta                 113.423(4)
_cell_angle_gamma                90
_cell_volume                     154.911
_refine_ls_R_factor_all        	0.0201
_refine_ls_wR_factor_ref       	0.0391
loop_
_atom_site_label
_atom_site_type_symbol
_atom_site_fract_x
_atom_site_fract_y
_atom_site_fract_z
_atom_site_U_iso_or_equiv
_atom_site_thermal_displace_type
O1 O 0.88210(3) 0.42(9) 0.74159(3) 0.00787(11) Uani
O2 O 0.41030(3) 0.47(9) 0.59702(3) 0.00922(11) Uani
N1 N 0.85365(4) 0.34(8) 0.23501(4) 0.01123(11) Uani
C1 C 0.63640(4) 0.45(9) 0.55975(4) 0.01012(10) Uani
C2 C 0.61325(4) 0.46(9) 0.26857(4) 0.00903(11) Uani
H1A H 1.0456(8) 0.39(9) 0.3728(8) 0.033(4)   Uani
H1B H 0.8582(8) 0.37(8) 0.0425(7) 0.027(3)   Uani
H1C H 0.8413(8) 0.18(7) 0.2611(8) 0.032(4)   Uani
H2A H 0.4112(7) 0.39(8) 0.1279(6) 0.035(4)   Uani
H2B H 0.6284(7) 0.63(9) 0.2211(7) 0.032(3)   Uani
loop_
_atom_site_aniso_label
_atom_site_aniso_U_11
_atom_site_aniso_U_22
_atom_site_aniso_U_33
_atom_site_aniso_U_12
_atom_site_aniso_U_13
_atom_site_aniso_U_23
C1  0.01(2)   0.011(3)  0.01(3)   -0.0001(1) 0.00(1)   -0.0000(1)         
C2  0.01(2)   0.014(9)  0.01(3)   0.002(5)  0.00(1)   0.0010(9)           
O1  0.01(2)   0.02(2)   0.01(3)   -0.000(4) 0.00(2)   -0.000(2)          
O2  0.01(2)   0.015(8)  0.01(3)   0.001(1)  0.00(1)   0.000(1)  
N1  0.01(2)   0.012(8)  0.01(3)   0.001(4)  0.00(1)   -0.0002(2)         
H1a 0.02(3)   0.03(2)   0.02(4)   -0.001(6) 0.00(2)   -0.004(3)          
H1b 0.02(2)   0.03(2)   0.01(3)   0.002(9)  0.01(1)   0.001(4)  
H1c 0.03(6)   0.016(6)  0.02(4)   0.001(8)  0.01(2)   0.001(1)  
H2a 0.02(3)   0.05(6)   0.02(3)   -0.00(1)  0.00(2)   -0.01(1)  
H2b 0.04(7)   0.020(9)  0.03(5)   0.01(1)   0.02(3)   0.01(1) 

#END

data_b-gly_taam_nomore(mA)_08
_symmetry_cell_setting           monoclinic
_symmetry_space_group_name_H-M   'P 21'
_symmetry_Int_Tables_number      4
_space_group_name_Hall           'P 2yb'
loop_
_symmetry_equiv_pos_site_id
_symmetry_equiv_pos_as_xyz
1 x,y,z
2 -x,1/2+y,-z
_cell_length_a                   5.0755(2)
_cell_length_b                   6.1735(2)
_cell_length_c                   5.3879(2)
_cell_angle_alpha                90
_cell_angle_beta                 113.423(4)
_cell_angle_gamma                90
_cell_volume                     154.911
_refine_ls_R_factor_all        	0.0227
_refine_ls_wR_factor_ref       	0.0500
loop_
_atom_site_label
_atom_site_type_symbol
_atom_site_fract_x
_atom_site_fract_y
_atom_site_fract_z
_atom_site_U_iso_or_equiv
_atom_site_thermal_displace_type
O1 O 0.88200(3) 0.50(10) 0.74159(3) 0.00795(18) Uani
O2 O 0.41034(3) 0.50(10) 0.59704(3) 0.00927(19) Uani
N1 N 0.85399(5) 0.40(10) 0.23522(4) 0.01100(17) Uani
C1 C 0.63637(5) 0.50(10) 0.55987(5) 0.01009(16) Uani
C2 C 0.61318(5) 0.50(10) 0.26855(5) 0.00903(17) Uani
H1A H 1.0534(8) 0.40(10) 0.3815(8) 0.033(5)   Uani
H1B H 0.8551(8) 0.40(10) 0.0382(7) 0.032(4)   Uani
H1C H 0.8447(8) 0.20(10) 0.2652(8) 0.032(4)   Uani
H2A H 0.4069(6) 0.40(10) 0.1235(6) 0.038(5)   Uani
H2B H 0.6349(7) 0.70(10) 0.2236(7) 0.033(4)   Uani
loop_
_atom_site_aniso_label
_atom_site_aniso_U_11
_atom_site_aniso_U_22
_atom_site_aniso_U_33
_atom_site_aniso_U_12
_atom_site_aniso_U_13
_atom_site_aniso_U_23
C1  0.01(2)   0.013(4)  0.01(2)   -0.0002(2) 0.00(1)   -0.0000(1)         
C2  0.01(2)   0.02(1)   0.01(2)   0.002(7)  0.00(1)   0.001(1)  
O1  0.01(3)   0.02(2)   0.01(3)   -0.001(6)  0.00(1)   -0.001(3)          
O2  0.01(2)   0.02(1)   0.01(3)   0.001(1)  0.01(1)   0.000(1)  
N1  0.01(2)   0.01(1)   0.01(3)   0.001(5)  0.00(1)   -0.0002(3)         
H1a 0.02(3)   0.03(3)   0.02(4)   -0.000(8)  0.00(2)   -0.004(5)          
H1b 0.02(2)   0.03(3)   0.02(3)   0.00(1)   0.01(1)   0.001(5)  
H1c 0.03(7)   0.018(8)  0.02(5)   0.00(1)   0.01(3)   0.001(1)  
H2a 0.02(3)   0.05(8)   0.02(3)   -0.00(1)  0.00(2)   -0.01(1)  
H2b 0.04(9)   0.02(1)   0.03(5)   0.01(2)   0.02(4)   0.01(1) 

#END
