# Supplementary material for: Advancing dynamic quantum crystallography: enhanced models for accurate structures and thermodynamic properties
Source: IUCrJ. 2025 Jan 1;12(Pt 1):123–36. doi: 10.1107/S2052252524011862 (PMC11707699; doi:10.1107/S2052252524011862)
Supplement: Supplementary file 1 [file m-12-00123-sup1.zip › cify_rev2/xyl_compilation.cif]

#######################################################################
#
#                 Cambridge Crystallographic Data Centre
#                                CCDC 
#
#######################################################################
#
# If this CIF has been generated from an entry in the Cambridge 
# Structural Database, then it will include bibliographic, chemical, 
# crystal, experimental, refinement or atomic coordinate data resulting 
# from the CCDC's data processing and validation procedures.
#
#######################################################################
#Original data: DOI 10.1002/anie.200702423
 
data_xyl_IAM
_symmetry_cell_setting           orthorhombic
_symmetry_space_group_name_H-M   'P 21 21 21'
_symmetry_Int_Tables_number      19
_space_group_name_Hall           'P 2ac 2ab'
loop_
_symmetry_equiv_pos_site_id
_symmetry_equiv_pos_as_xyz
1 x,y,z
2 1/2+x,1/2-y,-z
3 -x,1/2+y,1/2-z
4 1/2-x,-y,1/2+z
_cell_length_a                   8.2625(2)
_cell_length_b                   8.8996(2)
_cell_length_c                   8.9228(2)
_cell_angle_alpha                90
_cell_angle_beta                 90
_cell_angle_gamma                90
_cell_volume                     656.12
_diffrn_radiation_type             'Mo K\a'
_diffrn_radiation_wavelength       0.71073
_diffrn_reflns_number              9942
_reflns_number_gt                  8762
_reflns_number_total               9942
_refine_ls_number_constraints      0
_refine_ls_number_parameters       139
_refine_ls_number_reflns           9942
_refine_ls_number_restraints       0
_refine_ls_R_factor_all            0.0298
_refine_ls_R_factor_gt             0.0239
_refine_ls_wR_factor_gt            0.0557
_refine_ls_wR_factor_ref           0.0570
_refine_ls_restrained_S_all        1.1081
_refine_ls_goodness_of_fit_ref     1.1081
loop_
_atom_site_label
_atom_site_type_symbol
_atom_site_fract_x
_atom_site_fract_y
_atom_site_fract_z
_atom_site_U_iso_or_equiv
_atom_site_thermal_displace_type
O1 O 0.67860(3) 0.22867(3) 0.42194(2) 0.01179(3) Uani 
O2 O 0.61483(2) 0.43634(3) 0.18270(2) 0.01201(3) Uani 
O3 O 0.31813(3) 0.43093(2) 0.03991(2) 0.01158(3) Uani 
O4 O 0.22903(3) 0.12960(2) 0.10817(2) 0.01138(3) Uani 
O5 O -0.08882(3) 0.20502(3) 0.21643(2) 0.01314(3) Uani
C1 C 0.52441(3) 0.29379(3) 0.39064(3) 0.01102(3) Uani 
C2 C 0.50067(3) 0.32283(3) 0.22441(3) 0.00917(3) Uani 
C3 C 0.32764(3) 0.37546(3) 0.19003(3) 0.00929(3) Uani 
C4 C 0.20081(3) 0.25178(3) 0.21016(3) 0.00933(3) Uani 
C5 C 0.03185(3) 0.31479(3) 0.18555(3) 0.01188(3) Uani 
H1a H 0.5116(8) 0.3891(7) 0.4480(7)   0.0154(14) Uiso 
H1b H 0.4455(8) 0.2233(7) 0.4330(7)   0.0145(13) Uiso 
H2a H 0.5246(7) 0.2335(7) 0.1663(7)   0.0144(13) Uiso 
H3a H 0.3000(7) 0.4566(6) 0.2611(7)   0.0108(12) Uiso 
H4a H 0.2040(8) 0.2148(7) 0.3086(7)   0.0167(14) Uiso 
H5a H 0.0224(8) 0.3503(7) 0.0845(7)   0.0148(13) Uiso 
H5b H 0.0088(8) 0.3978(7) 0.2578(8)   0.0184(14) Uiso 
H1 H 0.7394(10) 0.2378(10) 0.3469(9)  0.036(2)   Uiso 
H2 H 0.6502(9) 0.4156(8) 0.0914(8)    0.0306(19) Uiso 
H3 H 0.3322(10) 0.5288(10) 0.0446(10) 0.044(2)   Uiso 
H4 H 0.2712(10) 0.0620(8) 0.1610(9)   0.0314(19) Uiso 
H5 H -0.1199(10) 0.1660(9) 0.1346(9)  0.0310(19) Uiso 
loop_
_atom_site_aniso_label
_atom_site_aniso_U_11
_atom_site_aniso_U_22
_atom_site_aniso_U_33
_atom_site_aniso_U_23
_atom_site_aniso_U_13
_atom_site_aniso_U_12
O1 0.00901(6) 0.01647(7) 0.00986(6) 0.00082(5) -0.00072(5) 0.00104(5)
O2 0.01073(6) 0.01393(7) 0.01129(6) -0.00065(6) 0.00112(5) -0.00351(5)
O3 0.01377(7) 0.01201(6) 0.00886(5) 0.00069(5) -0.00057(5) 0.00062(6)
O4 0.01232(6) 0.01047(6) 0.01127(6) -0.00182(5) -0.00168(5) 0.00204(5)
O5 0.00915(6) 0.01750(8) 0.01273(7) -0.00179(6) 0.00146(5) -0.00216(6)
C1 0.00876(7) 0.01552(9) 0.00872(7) -0.00030(7) 0.00011(6) 0.00064(6)
C2 0.00803(6) 0.01101(7) 0.00839(6) -0.00085(6) -0.00009(5) -0.00053(6)
C3 0.00864(7) 0.01094(7) 0.00823(6) -0.00085(6) -0.00020(5) 0.00031(6)
C4 0.00823(6) 0.01134(7) 0.00837(6) -0.00078(6) -0.00024(5) 0.00030(6)
C5 0.00845(7) 0.01230(8) 0.01482(9) -0.00143(7) -0.00010(6) 0.00079(6)

#END

data_xyl_IAM_08
_symmetry_cell_setting           orthorhombic
_symmetry_space_group_name_H-M   'P 21 21 21'
_symmetry_Int_Tables_number      19
_space_group_name_Hall           'P 2ac 2ab'
loop_
_symmetry_equiv_pos_site_id
_symmetry_equiv_pos_as_xyz
1 x,y,z
2 1/2+x,1/2-y,-z
3 -x,1/2+y,1/2-z
4 1/2-x,-y,1/2+z
_cell_length_a                   8.2625(2)
_cell_length_b                   8.8996(2)
_cell_length_c                   8.9228(2)
_cell_angle_alpha                90
_cell_angle_beta                 90
_cell_angle_gamma                90
_cell_volume                     656.12
_diffrn_radiation_type             'Mo K\a'
_diffrn_radiation_wavelength       0.71073
_diffrn_reflns_number              9942
_refine_ls_number_constraints      0
_refine_ls_number_parameters       139
_refine_ls_number_reflns           1333
_refine_ls_number_restraints       0
_refine_ls_R_factor_all            0.0198
_refine_ls_R_factor_gt             0.0196
_refine_ls_wR_factor_gt            0.0516
_refine_ls_wR_factor_ref           0.0518
_refine_ls_restrained_S_all        1.0769
_refine_ls_goodness_of_fit_ref     1.0769
loop_
_atom_site_label
_atom_site_type_symbol
_atom_site_fract_x
_atom_site_fract_y
_atom_site_fract_z
_atom_site_U_iso_or_equiv
_atom_site_thermal_displace_type
O1 O 0.67872(9) 0.22859(8) 0.42213(9)    0.01333(17) Uani
O2 O 0.61474(8) 0.43651(9) 0.18298(9)    0.01345(17) Uani
O3 O 0.31811(9) 0.43060(8) 0.03982(8)    0.01287(18) Uani
O4 O 0.22889(9) 0.12983(9) 0.10788(8)    0.01284(17) Uani
O5 O -0.08881(9) 0.20503(9) 0.21669(9)   0.01458(18) Uani
C1 C 0.52402(12) 0.29370(12) 0.39080(12) 0.0129(2) Uani  
C2 C 0.50082(12) 0.32253(11) 0.22435(11) 0.0108(2) Uani  
C3 C 0.32753(11) 0.37541(11) 0.19054(11) 0.0111(2) Uani  
C4 C 0.20089(12) 0.25189(11) 0.21040(11) 0.0110(2) Uani  
C5 C 0.03193(12) 0.31502(11) 0.18546(13) 0.0131(2) Uani  
H1a H 0.5132(17) 0.3907(16) 0.4461(14)   0.013(3) Uiso   
H1b H 0.4440(17) 0.2237(15) 0.4303(15)   0.012(3) Uiso   
H2a H 0.5249(15) 0.2318(15) 0.1667(14)   0.007(3) Uiso   
H3a H 0.3008(15) 0.4575(14) 0.2619(15)   0.008(3) Uiso   
H4a H 0.2061(16) 0.2146(15) 0.3094(16)   0.010(3) Uiso   
H5a H 0.0226(16) 0.3519(15) 0.0858(15)   0.011(3) Uiso   
H5b H 0.0106(18) 0.3996(16) 0.2561(17)   0.017(3) Uiso   
H1 H 0.742(2) 0.240(2) 0.347(2)          0.033(4) Uiso   
H2 H 0.648(2) 0.4176(19) 0.096(2)        0.032(4) Uiso   
H3 H 0.329(2) 0.524(2) 0.0428(19)        0.033(4) Uiso   
H4 H 0.271(2) 0.0632(18) 0.1566(19)      0.023(4) Uiso   
H5 H -0.117(2) 0.1650(19) 0.136(2)       0.025(4) Uiso   
loop_
_atom_site_aniso_label
_atom_site_aniso_U_11
_atom_site_aniso_U_22
_atom_site_aniso_U_33
_atom_site_aniso_U_23
_atom_site_aniso_U_13
_atom_site_aniso_U_12
O1 0.0094(3) 0.0181(3) 0.0107(3) 0.0008(3) -0.0002(3) 0.0018(3)
O2 0.0120(3) 0.0147(4) 0.0120(3) -0.0010(3) 0.0015(3) -0.0039(3)
O3 0.0152(4) 0.0123(4) 0.0095(4) 0.0010(3) 0.0000(3) 0.0005(3)
O4 0.0140(4) 0.0099(4) 0.0129(3) -0.0016(3) -0.0018(3) 0.0031(3)
O5 0.0100(3) 0.0186(4) 0.0135(4) -0.0023(3) 0.0008(3) -0.0030(3)
C1 0.0088(5) 0.0167(5) 0.0116(5) -0.0002(4) -0.0004(4) 0.0009(4)
C2 0.0089(4) 0.0113(4) 0.0105(5) -0.0013(4) 0.0005(4) -0.0017(3)
C3 0.0107(5) 0.0123(4) 0.0085(4) -0.0011(4) -0.0003(4) 0.0003(4)
C4 0.0103(4) 0.0124(5) 0.0085(4) -0.0013(4) -0.0006(3) 0.0006(4)
C5 0.0098(4) 0.0126(4) 0.0151(5) -0.0012(4) -0.0000(4) 0.0007(4)

#END

data_xyl_nomore
_symmetry_cell_setting           orthorhombic
_symmetry_space_group_name_H-M   'P 21 21 21'
_symmetry_Int_Tables_number      19
_space_group_name_Hall           'P 2ac 2ab'
loop_
_symmetry_equiv_pos_site_id
_symmetry_equiv_pos_as_xyz
1 x,y,z
2 1/2-x,-y,1/2+z
3 -x,1/2+y,1/2-z
4 1/2+x,1/2-y,-z
_cell_length_a                   8.2625(2)
_cell_length_b                   8.8996(2)
_cell_length_c                   8.9228(2)
_cell_angle_alpha                90
_cell_angle_beta                 90
_cell_angle_gamma                90
_cell_volume                     656.12
_diffrn_radiation_wavelength            0.71073
_diffrn_radiation_type                  MoK\a
_reflns_number_total                    9942
_reflns_number_gt                       8759
_refine_ls_number_reflns                9942
_refine_ls_number_parameters            2
_refine_ls_number_restraints            0
_refine_ls_R_factor_all                 0.0401
_refine_ls_R_factor_gt                  0.0338
_refine_ls_wR_factor_ref                0.0830
_refine_ls_wR_factor_gt                 0.0815
_refine_ls_goodness_of_fit_ref          1.359
_refine_ls_restrained_S_all             1.359
loop_
_atom_site_label
_atom_site_type_symbol
_atom_site_fract_x
_atom_site_fract_y
_atom_site_fract_z
_atom_site_U_iso_or_equiv
_atom_site_thermal_displace_type
O1 O 0.6786 0.2287 0.4219 0.0115 Uani
O2 O 0.6148 0.4363 0.1827 0.0116 Uani
O3 O 0.3181 0.4309 0.0399 0.0110 Uani
O4 O 0.2290 0.1296 0.1082 0.0113 Uani
O5 O -0.0888 0.2050 0.2164 0.0124 Uani
C1 C 0.5244 0.2938 0.3906 0.0115 Uani
C2 C 0.5007 0.3228 0.2244 0.0096 Uani
C3 C 0.3276 0.3755 0.1900 0.0096 Uani
C4 C 0.2008 0.2518 0.2101 0.0098 Uani
C5 C 0.0318 0.3148 0.1856 0.0114 Uani
H1A H 0.5117 0.3884 0.4483 0.0277 Uani
H1B H 0.4455 0.2233 0.4334 0.0286 Uani
H2A H 0.5242 0.2339 0.1668 0.0211 Uani
H3A H 0.2999 0.4566 0.2612 0.0213 Uani
H4A H 0.2034 0.2149 0.3083 0.0220 Uani
H5A H 0.0219 0.3498 0.0839 0.0263 Uani
H5B H 0.0080 0.3970 0.2588 0.0279 Uani
H1 H 0.7385 0.2378 0.3476 0.0221 Uani
H2 H 0.6509 0.4151 0.0911 0.0226 Uani
H3 H 0.3338 0.5282 0.0442 0.0207 Uani
H4 H 0.2711 0.0622 0.1612 0.0229 Uani
H5 H -0.1198 0.1667 0.1349 0.0223 Uani
loop_
_atom_site_aniso_label
_atom_site_aniso_U_11
_atom_site_aniso_U_22
_atom_site_aniso_U_33
_atom_site_aniso_U_23
_atom_site_aniso_U_13
_atom_site_aniso_U_12
O1   0.0101(4) 0.0144(1)  0.0101(1)   0.00091(2)   -0.00061(2)  0.00044(4)         
O2   0.0107(4) 0.0138(1)  0.0104(1)   -0.00038(5)  -0.00006(2)  -0.00278(3)        
O3   0.0114(4) 0.0121(1)  0.0094(1)   0.00015(6)   -0.00000(1)  0.00067(2)         
O4   0.0114(4) 0.0115(1)  0.0111(1)   -0.00071(2)  -0.00166(4)  0.00151(2)         
O5   0.0100(4) 0.0156(1)  0.0117(1)   -0.00125(3)  0.00125(2)   -0.00210(2)        
C1   0.0097(4) 0.0155(2)  0.0093(1)   0.00061(1)   0.00023(1)   0.00064(2)         
C2   0.0084(4) 0.0116(1)  0.0088(1)   -0.00038(2)  -0.00030(2)  -0.00047(2)        
C3   0.0085(4) 0.0114(1)  0.0089(1)   -0.00065(4)  0.00002(1)   0.00014(1)         
C4   0.0085(4) 0.0120(1)  0.0088(1)   -0.00006(2)  -0.00012(2)  -0.000060(8)       
C5   0.0084(4) 0.0124(1)  0.0133(2)   -0.00074(5)  0.00044(1)   0.00022(1)         
H1A  0.0326(4) 0.0283(2)  0.0224(1)   -0.00761(3)  -0.00298(1)  0.00859(1)         
H1B  0.0182(4) 0.0402(3)  0.0275(2)   0.01175(8)   0.00151(3)   -0.00586(5)        
H2A  0.0213(4) 0.0194(1)  0.0225(1)   -0.00516(2)  0.00064(3)   0.00084(2)         
H3A  0.0234(4) 0.0210(2)  0.0197(1)   -0.00527(5)  0.00115(1)   0.00185(1)         
H4A  0.0237(4) 0.0278(2)  0.0147(1)   0.00305(2)   -0.00052(1)  -0.00169(4)        
H5A  0.0235(4) 0.03204(6) 0.0234(2)   0.00951(2)   -0.00240(3)  -0.000620(6)       
H5B  0.0219(4) 0.0238(1)  0.0380(3)   -0.0121(1)   0.00264(3)   0.00060(4)         
H1   0.0181(4) 0.0274(1)  0.0207(1)   0.00264(1)   0.00327(2)   -0.00045(5)        
H2   0.0236(4) 0.02699(8) 0.01729(9)  -0.00151(3)  0.00483(3)   -0.004420(4)       
H3   0.0239(3) 0.0174(1)  0.02083(9)  0.00127(5)   -0.00026(1)  -0.00060(3)        
H4   0.0253(3) 0.0196(1)  0.0239(1)   0.00310(6)   -0.00254(1)  0.005660(9)        
H5   0.0227(4) 0.02500(4) 0.0193(1)   -0.00389(1)  -0.000450(7) -0.005150(6)

#END

data_xyl_nomore_08
_symmetry_cell_setting           orthorhombic
_symmetry_space_group_name_H-M   'P 21 21 21'
_symmetry_Int_Tables_number      19
_space_group_name_Hall           'P 2ac 2ab'
loop_
_symmetry_equiv_pos_site_id
_symmetry_equiv_pos_as_xyz
1 x,y,z
2 1/2-x,-y,1/2+z
3 -x,1/2+y,1/2-z
4 1/2+x,1/2-y,-z
_cell_length_a                   8.2625(2)
_cell_length_b                   8.8996(2)
_cell_length_c                   8.9228(2)
_cell_angle_alpha                90
_cell_angle_beta                 90
_cell_angle_gamma                90
_cell_volume                     656.12
_diffrn_radiation_wavelength            0.71073
_diffrn_radiation_type                  MoK\a
_refine_ls_number_reflns                1333
_refine_ls_number_parameters            2
_refine_ls_number_restraints            0
_refine_ls_R_factor_all                 0.0236
_refine_ls_R_factor_gt                  0.0234
_refine_ls_wR_factor_ref                0.0658
_refine_ls_wR_factor_gt                 0.0656
_refine_ls_goodness_of_fit_ref          1.296
_refine_ls_restrained_S_all             1.296
loop_
_atom_site_label
_atom_site_type_symbol
_atom_site_fract_x
_atom_site_fract_y
_atom_site_fract_z
_atom_site_U_iso_or_equiv
_atom_site_thermal_displace_type
O1 O 0.6787 0.2286 0.4221 0.0132 Uani
O2 O 0.6147 0.4365 0.1830 0.0134 Uani
O3 O 0.3181 0.4306 0.0398 0.0127 Uani
O4 O 0.2289 0.1299 0.1079 0.0131 Uani
O5 O -0.0888 0.2050 0.2167 0.0141 Uani
C1 C 0.5241 0.2937 0.3908 0.0132 Uani
C2 C 0.5008 0.3226 0.2243 0.0113 Uani
C3 C 0.3276 0.3753 0.1905 0.0113 Uani
C4 C 0.2009 0.2519 0.2104 0.0115 Uani
C5 C 0.0319 0.3150 0.1854 0.0130 Uani
H1A H 0.5137 0.3906 0.4455 0.0297 Uani
H1B H 0.4436 0.2239 0.4295 0.0303 Uani
H2A H 0.5248 0.2328 0.1670 0.0227 Uani
H3A H 0.3010 0.4569 0.2615 0.0231 Uani
H4A H 0.2067 0.2147 0.3086 0.0238 Uani
H5A H 0.0223 0.3518 0.0858 0.0279 Uani
H5B H 0.0115 0.3995 0.2543 0.0296 Uani
H1 H 0.7416 0.2396 0.3470 0.0237 Uani
H2 H 0.6466 0.4178 0.0961 0.0239 Uani
H3 H 0.3293 0.5230 0.0429 0.0226 Uani
H4 H 0.2708 0.0631 0.1564 0.0248 Uani
H5 H -0.1156 0.1655 0.1368 0.0236 Uani
loop_
_atom_site_aniso_label
_atom_site_aniso_U_11
_atom_site_aniso_U_22
_atom_site_aniso_U_33
_atom_site_aniso_U_23
_atom_site_aniso_U_13
_atom_site_aniso_U_12
O1   0.012(1)  0.0161(7) 0.0117(5)  0.00082(9)   -0.0007(1)    -0.0001(1)         
O2   0.013(1)  0.0154(6) 0.0120(4)  -0.0005(2)   -0.0001(1)    -0.0031(1)         
O3   0.013(1)  0.0137(6) 0.0111(5)  0.0001(2)     0.0003(1)     0.00108(7)         
O4   0.014(1)  0.0128(4) 0.0129(4)  -0.00071(9)  -0.0023(1)    0.0017(1)          
O5   0.012(1)  0.0170(5) 0.0133(6)  -0.0013(1)   0.00107(6)    -0.00234(5)        
C1   0.012(1)  0.0172(9) 0.0108(5)  0.00052(8)   0.00026(7)    0.00043(8)         
C2   0.010(1)  0.0132(7) 0.0104(5)  -0.0005(1)   -0.0003(1)    -0.00066(9)        
C3   0.010(1)  0.0130(7) 0.0105(5)  -0.0008(1)   0.0001(1)     0.00010(3)         
C4   0.010(1)  0.0136(7) 0.0103(5)  -0.0001(1)   -0.00035(9)   -0.00023(4)        
C5   0.010(1)  0.0138(4) 0.0149(9)  -0.0009(2)   0.00027(7)    0.00003(3)         
H1A  0.035(1)  0.030(1)  0.0239(4)  -0.0077(1)    -0.00295(4)   0.0085(1)          
H1B  0.020(1)  0.042(1)  0.0290(8)  0.0118(3)     0.0016(1)     -0.0059(1)         
H2A  0.023(1)  0.0209(6) 0.0241(7)  -0.0052(1)   0.0007(1)     0.00064(9)         
H3A  0.025(1)  0.0226(7) 0.0214(5)  -0.0055(2)   0.00155(9)    0.00154(4)         
H4A  0.025(1)  0.030(1)  0.0163(5)  0.0031(1)     -0.00082(3)   -0.0022(1)         
H5A  0.025(1)  0.0332(2) 0.025(1)  0.0094(1)     -0.0026(1)    -0.00077(4)        
H5B  0.024(1)  0.0253(7) 0.040(1)  -0.0124(5)    0.0026(1)     0.0003(1)          
H1   0.020(1)  0.0290(6) 0.0223(6)  0.00256(4)   0.00327(9)    -0.0009(1)         
H2   0.024(1)  0.0283(3) 0.0189(3)  -0.0016(1)   0.0047(1)     -0.00439(4)        
H3   0.026(1)  0.0191(5) 0.0226(3)  0.0013(2)     0.00025(3)    -0.0001(1)         
H4   0.027(1)  0.0210(6) 0.0259(4)  0.0033(2)     -0.00326(2)   0.00573(3)         
H5   0.024(1)  0.0262(1) 0.0209(6)  -0.00395(7)  -0.00058(6)   -0.00503(2)

#END

data_xyl_HAR
_symmetry_cell_setting           orthorhombic
_symmetry_space_group_name_H-M   'P 21 21 21'
_symmetry_Int_Tables_number      19
_space_group_name_Hall           'P 2ac 2ab'
loop_
_symmetry_equiv_pos_site_id
_symmetry_equiv_pos_as_xyz
1 x,y,z
2 1/2+x,1/2-y,-z
3 -x,1/2+y,1/2-z
4 1/2-x,-y,1/2+z
_cell_length_a                   8.2625(2)
_cell_length_b                   8.8996(2)
_cell_length_c                   8.9228(2)
_cell_angle_alpha                90
_cell_angle_beta                 90
_cell_angle_gamma                90
_cell_volume                     656.12
_diffrn_radiation_type             'Mo K\a'
_diffrn_radiation_wavelength       0.71073
_reflns_number_gt                  8762
_refine_ls_number_constraints      0
_refine_ls_number_parameters       200
_refine_ls_number_reflns           9942
_refine_ls_number_restraints       0
_refine_ls_R_factor_all            0.0219
_refine_ls_R_factor_gt             0.0160
_refine_ls_wR_factor_gt            0.0298
_refine_ls_wR_factor_ref           0.0319
_refine_ls_restrained_S_all        0.6356
_refine_ls_goodness_of_fit_ref     0.6356
loop_
_atom_site_label
_atom_site_type_symbol
_atom_site_fract_x
_atom_site_fract_y
_atom_site_fract_z
_atom_site_U_iso_or_equiv
_atom_site_thermal_displace_type
O1 O 0.678474(15) 0.228816(15) 0.421676(14)  0.011623(16)  Uani
O2 O 0.614776(14) 0.436026(15) 0.182507(14)  0.011860(17)  Uani
O3 O 0.318161(16) 0.431182(14) 0.040162(13)  0.011442(16)  Uani
O4 O 0.229088(15) 0.129613(14) 0.108467(14)  0.011223(16)  Uani
O5 O -0.088666(15) 0.205117(15) 0.216084(15)  0.012960(18) Uani
C1 C 0.524600(17) 0.293760(18) 0.390575(17)  0.010776(19)  Uani
C2 C 0.500669(17) 0.322900(17) 0.224420(15)  0.008962(16)  Uani
C3 C 0.327689(17) 0.375460(16) 0.189830(15)  0.009038(16)  Uani
C4 C 0.200808(16) 0.251743(16) 0.210069(16)  0.009109(17)  Uani
C5 C 0.031836(18) 0.314791(18) 0.185577(19)  0.01165(2)    Uani
H1a H 0.5130(6) 0.4017(5) 0.4511(5)  0.0338(11) Uani
H1b H 0.4341(5) 0.2172(5) 0.4338(5)  0.0317(10) Uani
H2a H 0.5266(5) 0.2191(4) 0.1610(4)  0.0224(8)  Uani
H3a H 0.2990(5) 0.4663(4) 0.2686(5)  0.0257(9)  Uani
H4a H 0.2073(5) 0.2095(5) 0.3240(4)  0.0283(9)  Uani
H5a H 0.0202(6) 0.3557(5) 0.0697(5)  0.0336(11) Uani
H5b H 0.0135(5) 0.4082(5) 0.2614(6)  0.0360(11) Uani
H1 H 0.7536(5) 0.2443(7) 0.3398(6)  0.0365(14)  Uani
H2 H 0.6493(7) 0.4173(6) 0.0818(6)  0.0340(12)  Uani
H3 H 0.3274(6) 0.5385(5) 0.0453(6)  0.0308(12)  Uani
H4 H 0.2801(7) 0.0505(5) 0.1662(6)  0.0353(13)  Uani
H5 H -0.1195(7) 0.1577(6) 0.1240(6)  0.0317(12) Uani
loop_
_atom_site_aniso_label
_atom_site_aniso_U_11
_atom_site_aniso_U_22
_atom_site_aniso_U_33
_atom_site_aniso_U_23
_atom_site_aniso_U_13
_atom_site_aniso_U_12
O1 0.00963(3) 0.01563(4) 0.00961(3) 0.00055(3) -0.00084(3) 0.00048(3)
O2 0.01051(4) 0.01374(4) 0.01133(4) -0.00061(3) 0.00056(3) -0.00283(3)
O3 0.01280(4) 0.01221(4) 0.00932(3) 0.00024(3) -0.00052(3) 0.00067(3)
O4 0.01153(4) 0.01097(3) 0.01116(4) -0.00146(3) -0.00162(3) 0.00150(3)
O5 0.00907(3) 0.01734(5) 0.01247(4) -0.00167(3) 0.00152(3) -0.00138(3)
C1 0.00901(4) 0.01501(5) 0.00831(4) -0.00045(4) 0.00024(3) 0.00033(4)
C2 0.00802(4) 0.01084(4) 0.00802(4) -0.00109(3) -0.00017(3) -0.00021(3)
C3 0.00832(4) 0.01047(4) 0.00832(4) -0.00103(3) -0.00020(3) 0.00025(3)
C4 0.00788(4) 0.01129(4) 0.00816(4) -0.00044(3) -0.00028(3) 0.00024(3)
C5 0.00834(4) 0.01225(5) 0.01435(5) -0.00151(4) -0.00009(4) 0.00097(4)
H1a 0.039(3) 0.030(2) 0.033(2) -0.014(2) -0.003(2) 0.008(2)
H1b 0.0185(19) 0.045(3) 0.032(2) 0.016(2) 0.0063(18) 0.001(2)
H2a 0.029(2) 0.0175(17) 0.0209(19) -0.0087(16) 0.0024(16) 0.0046(17)
H3a 0.034(2) 0.0225(19) 0.0202(19) -0.0102(17) 0.0027(19) 0.0051(18)
H4a 0.031(2) 0.040(2) 0.0142(17) 0.0027(18) 0.0019(17) -0.0019(18)
H5a 0.035(3) 0.040(3) 0.026(2) 0.021(2) 0.0005(19) -0.001(2)
H5b 0.023(2) 0.033(2) 0.052(3) -0.019(2) -0.002(2) 0.003(2)
H1 0.018(2) 0.061(4) 0.031(3) 0.013(3) 0.005(2) -0.000(2)
H2 0.040(3) 0.034(3) 0.027(3) -0.001(2) 0.011(2) -0.008(3)
H3 0.034(3) 0.028(2) 0.030(3) 0.007(2) 0.001(2) 0.006(2)
H4 0.045(3) 0.020(2) 0.041(3) 0.015(2) -0.005(3) 0.015(2)
H5 0.038(3) 0.032(3) 0.025(2) -0.006(2) 0.002(2) -0.002(2)

#END

data_xyl_HAR_08
_symmetry_cell_setting           orthorhombic
_symmetry_space_group_name_H-M   'P 21 21 21'
_symmetry_Int_Tables_number      19
_space_group_name_Hall           'P 2ac 2ab'
loop_
_symmetry_equiv_pos_site_id
_symmetry_equiv_pos_as_xyz
1 x,y,z
2 1/2+x,1/2-y,-z
3 -x,1/2+y,1/2-z
4 1/2-x,-y,1/2+z
_cell_length_a                   8.2625(2)
_cell_length_b                   8.8996(2)
_cell_length_c                   8.9228(2)
_cell_angle_alpha                90
_cell_angle_beta                 90
_cell_angle_gamma                90
_cell_volume                     656.12
_diffrn_radiation_type             'Mo K\a'
_diffrn_radiation_wavelength       0.71073
_refine_ls_number_constraints      0
_refine_ls_number_parameters       200
_refine_ls_number_reflns           1333
_refine_ls_number_restraints       0
_refine_ls_R_factor_all            0.0067
_refine_ls_R_factor_gt             0.0065
_refine_ls_wR_factor_gt            0.0169
_refine_ls_wR_factor_ref           0.0170
_refine_ls_restrained_S_all        0.6595
_refine_ls_goodness_of_fit_ref     0.6595
loop_
_atom_site_label
_atom_site_type_symbol
_atom_site_fract_x
_atom_site_fract_y
_atom_site_fract_z
_atom_site_U_iso_or_equiv
_atom_site_thermal_displace_type
O1 O 0.67839(3) 0.22883(3) 0.42171(3)  0.01129(6) Uani
O2 O 0.61465(3) 0.43605(3) 0.18268(3)  0.01152(6) Uani
O3 O 0.31817(3) 0.43100(3) 0.04019(3)  0.01102(6) Uani
O4 O 0.22901(3) 0.12981(3) 0.10836(3)  0.01082(6) Uani
O5 O -0.08853(3) 0.20529(3) 0.21618(3) 0.01257(6) Uani
C1 C 0.52465(4) 0.29372(4) 0.39048(4)  0.01060(8) Uani
C2 C 0.50062(4) 0.32298(4) 0.22442(4)  0.00889(7) Uani
C3 C 0.32773(4) 0.37536(4) 0.18983(3)  0.00876(7) Uani
C4 C 0.20080(4) 0.25188(4) 0.20996(4)  0.00901(7) Uani
C5 C 0.03190(4) 0.31473(4) 0.18569(4)  0.01155(8) Uani
H1a H 0.5131(7) 0.4019(6) 0.4508(6) 0.0345(13) Uani
H1b H 0.4337(6) 0.2174(6) 0.4336(6) 0.0321(13) Uani
H2a H 0.5267(6) 0.2182(5) 0.1613(5) 0.0238(11) Uani
H3a H 0.2981(6) 0.4660(5) 0.2680(6) 0.0266(11) Uani
H4a H 0.2069(6) 0.2102(6) 0.3248(5) 0.0280(11) Uani
H5a H 0.0206(6) 0.3567(7) 0.0704(6) 0.0350(13) Uani
H5b H 0.0132(7) 0.4084(6) 0.2619(7) 0.0364(13) Uani
H1 H 0.7533(7) 0.2442(8) 0.3410(8)  0.0348(16) Uani
H2 H 0.6498(8) 0.4185(7) 0.0839(8)  0.0398(16) Uani
H3 H 0.3280(8) 0.5373(8) 0.0452(7)  0.0368(16) Uani
H4 H 0.2789(8) 0.0519(7) 0.1650(8)  0.0363(16) Uani
H5 H -0.1189(8) 0.1589(8) 0.1265(8) 0.0361(16) Uani
loop_
_atom_site_aniso_label
_atom_site_aniso_U_11
_atom_site_aniso_U_22
_atom_site_aniso_U_33
_atom_site_aniso_U_23
_atom_site_aniso_U_13
_atom_site_aniso_U_12
O1 0.00986(12) 0.01491(11) 0.00911(12) 0.00037(10) -0.00079(9) 0.00029(9)
O2 0.01034(11) 0.01357(12) 0.01064(12) -0.00090(10) 0.00057(9) -0.00259(9)
O3 0.01232(12) 0.01121(12) 0.00953(12) 0.00014(9) -0.00042(9) 0.00062(10)
O4 0.01100(12) 0.01049(12) 0.01097(11) -0.00100(10) -0.00183(9) 0.00164(9)
O5 0.00887(11) 0.01707(13) 0.01178(13) -0.00184(10) 0.00125(10) -0.00100(10)
C1 0.00913(15) 0.01440(17) 0.00829(16) -0.00067(13) 0.00036(12) 0.00006(13)
C2 0.00814(13) 0.01059(14) 0.00794(16) -0.00152(12) -0.00004(12) -0.00010(11)
C3 0.00834(15) 0.00991(14) 0.00804(15) -0.00138(13) -0.00012(11) 0.00038(12)
C4 0.00801(14) 0.01110(15) 0.00794(16) -0.00022(12) -0.00040(11) 0.00047(12)
C5 0.00860(15) 0.01217(15) 0.01388(18) -0.00167(14) -0.00006(12) 0.00109(12)
H1a 0.040(3) 0.034(3) 0.030(3) -0.010(3) -0.006(2) 0.007(3)
H1b 0.021(3) 0.044(3) 0.032(3) 0.018(3) 0.007(2) -0.001(3)
H2a 0.027(3) 0.019(2) 0.025(3) -0.008(2) 0.002(2) 0.003(2)
H3a 0.036(3) 0.024(3) 0.020(3) -0.008(2) 0.001(2) 0.003(2)
H4a 0.033(3) 0.036(3) 0.016(3) 0.003(2) 0.005(2) -0.003(2)
H5a 0.037(3) 0.042(3) 0.026(3) 0.019(3) 0.000(2) -0.004(3)
H5b 0.026(3) 0.032(3) 0.050(3) -0.019(3) -0.002(3) 0.003(3)
H1 0.024(3) 0.050(5) 0.031(4) 0.010(3) -0.007(3) -0.002(3)
H2 0.048(4) 0.040(4) 0.032(4) 0.002(3) 0.010(4) -0.008(4)
H3 0.039(4) 0.043(4) 0.029(4) 0.008(3) -0.002(3) 0.006(4)
H4 0.039(4) 0.031(3) 0.040(4) 0.004(3) -0.006(3) 0.005(3)
H5 0.035(4) 0.039(4) 0.035(4) -0.000(3) 0.005(3) -0.004(3)

#END

data_xyl_har_nomore(mo)
_symmetry_cell_setting           orthorhombic
_symmetry_space_group_name_H-M   'P 21 21 21'
_symmetry_Int_Tables_number      19
_space_group_name_Hall           'P 2ac 2ab'
loop_
_symmetry_equiv_pos_site_id
_symmetry_equiv_pos_as_xyz
1 x,y,z
2 1/2+x,1/2-y,-z
3 -x,1/2+y,1/2-z
4 1/2-x,-y,1/2+z
_cell_length_a                   8.2625(2)
_cell_length_b                   8.8996(2)
_cell_length_c                   8.9228(2)
_cell_angle_alpha                90
_cell_angle_beta                 90
_cell_angle_gamma                90
_cell_volume                     656.12
_diffrn_radiation_type                  'Mo K\a'
_diffrn_radiation_wavelength            0.71073
_refine_ls_R_factor_all        	0.0316
_refine_ls_wR_factor_ref       	0.0500
loop_
_atom_site_label
_atom_site_type_symbol
_atom_site_fract_x
_atom_site_fract_y
_atom_site_fract_z
_atom_site_U_iso_or_equiv
_atom_site_thermal_displace_type
O1  O  0.67847   0.22882   0.42168   0.011623(16) Uani         
O2  O  0.61478   0.43603   0.18251   0.011860(17) Uani         
O3  O  0.31816   0.43118   0.04016   0.011442(16) Uani         
O4  O  0.22909   0.12961   0.10847   0.011223(16) Uani         
O5  O  -0.08867  0.20512   0.21608   0.012960(18) Uani         
C1  C  0.5246    0.29376   0.39057   0.010776(19) Uani         
C2  C  0.50067   0.3229    0.22442   0.008962(16) Uani         
C3  C  0.32769   0.37546   0.18983   0.009038(16) Uani         
C4  C  0.20081   0.25174   0.21007   0.009109(17) Uani         
C5  C  0.03184   0.31479   0.18558   0.01165(2)   Uani         
H1a H  0.51302   0.40171   0.45113   0.0338(11)   Uani         
H1b H  0.43406   0.21722   0.43375   0.0317(10)   Uani         
H2a H  0.52659   0.21915   0.16101   0.0224(8)    Uani         
H3a H  0.29895   0.46629   0.26856   0.0257(9)    Uani         
H4a H  0.20729   0.20946   0.32403   0.0283(9)    Uani         
H5a H  0.02024   0.35567   0.06965   0.0336(11)   Uani         
H5b H  0.01354   0.40818   0.26142   0.0360(11)   Uani         
H1  H  0.75362   0.24433   0.33985   0.0365(14)   Uani         
H2  H  0.64926   0.41735   0.08175   0.0340(12)   Uani         
H3  H  0.32743   0.53847   0.04528   0.0308(12)   Uani         
H4  H  0.28011   0.05055   0.16621   0.0353(13)   Uani         
H5  H  -0.11952  0.15766   0.12404   0.0317(12)   Uani 
loop_
_atom_site_aniso_label
_atom_site_aniso_U_11
_atom_site_aniso_U_22
_atom_site_aniso_U_33
_atom_site_aniso_U_12
_atom_site_aniso_U_13
_atom_site_aniso_U_23
O1   0.0097(5) 0.0143(1)  0.0100(1)   0.00048(4)    -0.00068(3)   0.00089(1)         
O2   0.0103(5) 0.0137(1)  0.01047(9)  -0.00268(3)   -0.00030(2)   -0.00037(4)        
O3   0.0111(5) 0.0119(1)  0.0093(1)   0.00052(3)    -0.00035(1)   0.00007(4)         
O4   0.0110(5) 0.01129(9) 0.0110(1)   0.00147(2)    -0.00137(6)   -0.00065(1)        
O5   0.0096(5) 0.01544(9) 0.0115(1)   -0.00195(2)   0.00128(3)    -0.00126(2)        
C1   0.0093(5) 0.0155(1)  0.0091(1)   0.00069(2)    0.00002(1)    0.00051(2)         
C2   0.0082(5) 0.0116(1)  0.0087(1)   -0.00042(2)   -0.00050(2)   -0.00041(2)        
C3   0.0083(5) 0.0114(1)  0.0088(1)   0.000188(7)   -0.00023(1)   -0.00073(3)        
C4   0.0081(5) 0.0120(1)  0.0087(1)   0.000068(9)   -0.00012(3)   -0.00010(2)        
C5   0.0081(5) 0.01232(9) 0.0131(2)   0.00033(1)    0.00041(2)    -0.00081(4)        
H1a  0.0321(5) 0.0283(2)  0.0224(1)   0.00865(1)    -0.00327(2)   -0.00776(2)        
H1b  0.0178(5) 0.0402(2)  0.0272(2)   -0.00581(5)   0.00131(3)    0.0116(1)          
H2a  0.0211(5) 0.0193(1)  0.0223(1)   0.00087(2)    0.00050(3)    -0.00510(2)        
H3a  0.0232(5) 0.0210(1)  0.0195(1)   0.00203(2)    0.00076(2)    -0.00536(4)        
H4a  0.0235(5) 0.0278(2)  0.0146(1)   -0.00136(4)   -0.00048(1)   0.00305(2)         
H5a  0.0231(5) 0.03181(5) 0.0231(2)   -0.000585(8)  -0.00243(4)   0.00934(3)         
H5b  0.0215(5) 0.0237(1)  0.0377(3)   0.00071(3)    0.00258(2)    -0.0121(1)         
H1   0.0178(5) 0.0273(1)  0.0205(1)   -0.00043(4)   0.00322(2)    0.002601(8)        
H2   0.0238(4) 0.02680(6) 0.01733(9)  -0.004536(4)  0.00474(3)    -0.00147(2)        
H3   0.0236(4) 0.0173(1)  0.02080(8)  -0.00065(3)   -0.00039(3)   0.00115(3)         
H4   0.0250(4) 0.0195(1)  0.0240(1)   0.005666(6)   -0.00237(3)   0.00315(4)         
H5   0.0230(4) 0.02473(4) 0.0192(1)   -0.00523(1)   -0.000406(4)  -0.00387(2)

#END

data_xyl_har_nomore(mo)_08
_symmetry_cell_setting           orthorhombic
_symmetry_space_group_name_H-M   'P 21 21 21'
_symmetry_Int_Tables_number      19
_space_group_name_Hall           'P 2ac 2ab'
loop_
_symmetry_equiv_pos_site_id
_symmetry_equiv_pos_as_xyz
1 x,y,z
2 1/2+x,1/2-y,-z
3 -x,1/2+y,1/2-z
4 1/2-x,-y,1/2+z
_cell_length_a                   8.2625(2)
_cell_length_b                   8.8996(2)
_cell_length_c                   8.9228(2)
_cell_angle_alpha                90
_cell_angle_beta                 90
_cell_angle_gamma                90
_cell_volume                     656.12
_diffrn_radiation_type                  'Mo K\a'
_diffrn_radiation_wavelength            0.71073
_refine_ls_R_factor_all        	0.0131
_refine_ls_wR_factor_ref       	0.0378
loop_
_atom_site_label
_atom_site_type_symbol
_atom_site_fract_x
_atom_site_fract_y
_atom_site_fract_z
_atom_site_U_iso_or_equiv
_atom_site_thermal_displace_type
O1   O  0.67839   0.22883   0.42171   0.01129(6)  Uani          
O2   O  0.61465   0.43605   0.18268   0.01152(6)  Uani          
O3   O  0.31817   0.431     0.04019   0.01102(6)  Uani          
O4   O  0.22901   0.12981   0.10836   0.01082(6)  Uani          
O5   O  -0.08853  0.20529   0.21618   0.01257(6)  Uani          
C1   C  0.52465   0.29372   0.39048   0.01060(8)  Uani          
C2   C  0.50062   0.32298   0.22442   0.00889(7)  Uani          
C3   C  0.32773   0.37536   0.18983   0.00876(7)  Uani          
C4   C  0.2008    0.25188   0.20996   0.00901(7)  Uani          
C5   C  0.0319    0.31473   0.18569   0.01155(8)  Uani          
H1a  H  0.51306   0.40192   0.45081   0.0345(13)  Uani          
H1b  H  0.43374   0.21742   0.43363   0.0321(13)  Uani          
H2a  H  0.52673   0.2182    0.1613    0.0238(11)  Uani          
H3a  H  0.29805   0.466     0.26805   0.0266(11)  Uani          
H4a  H  0.20691   0.21023   0.32481   0.0280(11)  Uani          
H5a  H  0.02062   0.35669   0.07042   0.0350(13)  Uani          
H5b  H  0.01316   0.40841   0.26193   0.0364(13)  Uani          
H1   H  0.75332   0.24417   0.341     0.0348(16)  Uani          
H2   H  0.64985   0.41849   0.08393   0.0398(16)  Uani          
H3   H  0.32804   0.53733   0.0452    0.0368(16)  Uani          
H4   H  0.27895   0.05187   0.16501   0.0363(16)  Uani          
H5   H  -0.11891  0.15888   0.12649   0.0361(16)  Uani  
loop_
_atom_site_aniso_label
_atom_site_aniso_U_11
_atom_site_aniso_U_22
_atom_site_aniso_U_33
_atom_site_aniso_U_12
_atom_site_aniso_U_13
_atom_site_aniso_U_23
O1  0.009(2)  0.0140(6) 0.0100(5)  0.0005(1)     -0.0008(1)   0.00090(7)         
O2  0.010(2)  0.0133(5) 0.0103(4)  -0.0024(1)   -0.00038(8)  -0.0003(1)         
O3  0.010(2)  0.0116(5) 0.0091(5)  0.00043(9)   -0.00057(4)  0.0000(2)          
O4  0.011(2)  0.0109(4) 0.0110(4)  0.0012(1)     -0.0013(2)   -0.00061(7)        
O5  0.009(2)  0.0151(4) 0.0115(7)  -0.00189(8)  0.00099(8)   -0.00123(9)        
C1  0.009(2)  0.0152(8) 0.0091(6)  0.00063(9)   -0.00015(3)  0.00055(7)         
C2  0.008(2)  0.0113(6) 0.0087(5)  -0.00038(9)  -0.00066(7)  -0.00037(9)        
C3  0.008(2)  0.0111(6) 0.0087(5)  0.00009(2)   -0.00042(5)  -0.0007(1)         
C4  0.008(2)  0.0117(6) 0.0087(5)  -0.00005(2)  -0.00029(8)  -0.00009(9)        
C5  0.008(2)  0.0120(4) 0.0130(9)  0.00023(3)   0.00005(6)   -0.0008(1)         
H1a 0.031(2)  0.0279(9) 0.0223(4)  0.00857(7)   -0.00339(9)  -0.00771(8)        
H1b 0.017(2)  0.040(1)  0.0271(9)  -0.0059(1)    0.0010(1)    0.0116(3)          
H2a 0.021(2)  0.0190(5) 0.0222(7)  0.00097(9)   0.0003(1)    -0.0051(1)         
H3a 0.022(2)  0.0206(6) 0.0193(5)  0.00191(5)   0.00054(5)   -0.0053(1)         
H4a 0.023(2)  0.0274(9) 0.0146(5)  -0.0013(1)   -0.00058(4)  0.0031(1)          
H5a 0.023(2)  0.0315(2) 0.023(1)  -0.00083(3)   -0.0028(1)   0.0093(1)          
H5b 0.021(2)  0.0234(6) 0.037(1)  0.0007(1)     0.0021(1)    -0.0121(4)         
H1  0.017(2)  0.0271(5) 0.0205(6) -0.0004(1)   0.00308(9)   0.00262(3)         
H2  0.024(1)  0.0265(3) 0.0173(4) -0.00447(1)  0.0048(1)    -0.0015(1)         
H3  0.024(1)  0.0170(5) 0.0206(3) -0.0006(1)   -0.00034(6)  0.0011(1)          
H4  0.025(1)  0.0192(5) 0.0239(4) 0.00566(2)   -0.00240(5)  0.0031(2)          
H5  0.023(2)  0.0245(1) 0.0192(6) -0.00530(2)  -0.00058(2)  -0.00392(6)

#END

data_xyl_har_nomore(mA)
_symmetry_cell_setting           orthorhombic
_symmetry_space_group_name_H-M   'P 21 21 21'
_symmetry_Int_Tables_number      19
_space_group_name_Hall           'P 2ac 2ab'
loop_
_symmetry_equiv_pos_site_id
_symmetry_equiv_pos_as_xyz
1 x,y,z
2 1/2-x,-y,1/2+z
3 1/2+x,1/2-y,-z
4 -x,1/2+y,1/2-z
_cell_length_a                   8.2625(2)
_cell_length_b                   8.8996(2)
_cell_length_c                   8.9228(2)
_cell_angle_alpha                90
_cell_angle_beta                 90
_cell_angle_gamma                90
_cell_volume                     656.12
_diffrn_radiation_type                  'Mo K\a'
_diffrn_radiation_wavelength            0.71073
_refine_ls_R_factor_all        	0.0311
_refine_ls_wR_factor_ref       	0.0483
loop_
_atom_site_label
_atom_site_type_symbol
_atom_site_fract_x
_atom_site_fract_y
_atom_site_fract_z
_atom_site_U_iso_or_equiv
_atom_site_thermal_displace_type
O1 O 0.67849(2) 0.22888(2) 0.42154(1) 0.011623(16) Uani
O2 O 0.61478(2) 0.43596(2) 0.18243(1) 0.011860(17) Uani
O3 O 0.31819(2) 0.43127(1) 0.04026(1) 0.011442(16) Uani
O4 O 0.22918(2) 0.12956(2) 0.10859(1) 0.011223(16) Uani
O5 O -0.08864 0.20511(2) 0.21591(2)   0.012960(18) Uani
C1 C 0.52460(2) 0.29372(2) 0.39059(2) 0.010776(19) Uani
C2 C 0.50065(2) 0.32281(2) 0.22443(2) 0.008962(16) Uani
C3 C 0.32770(2) 0.37547(2) 0.18991(2) 0.009038(16) Uani
C4 C 0.20080(2) 0.25179(2) 0.21008(2) 0.009109(17) Uani
C5 C 0.03188(2) 0.31477(2) 0.18557(2) 0.01165(2)   Uani
H1 H 0.7494(6) 0.2415(7) 0.3418(6)    0.0338(11)   Uani
H1A H 0.5124(7) 0.4031(6) 0.4508(6)   0.0317(10)   Uani
H1B H 0.4328(7) 0.2173(6) 0.4323(6)   0.0224(8)    Uani
H2 H 0.6499(7) 0.4144(6) 0.0867(6)    0.0257(9)    Uani
H2A H 0.5261(6) 0.2183(6) 0.1628(5)   0.0283(9)    Uani
H3 H 0.3272(7) 0.5354(6) 0.0458(6)    0.0336(11)   Uani
H3A H 0.2971(5) 0.4670(5) 0.2692(6)   0.0360(11)   Uani
H4 H 0.2761(7) 0.0571(7) 0.1640(7)    0.0365(14)   Uani
H4A H 0.2063(5) 0.2076(6) 0.3235(5)   0.0340(12)   Uani
H5 H -0.11790 0.1592(6) 0.1258(6)     0.0308(12)   Uani
H5A H 0.0220(7) 0.3579(7) 0.0726(6)   0.0353(13)   Uani
H5B H 0.0139(7) 0.4084(6) 0.2644(7)   0.0317(12)   Uani
loop_
_atom_site_aniso_label
_atom_site_aniso_U_11
_atom_site_aniso_U_22
_atom_site_aniso_U_33
_atom_site_aniso_U_12
_atom_site_aniso_U_13
_atom_site_aniso_U_23
O1   0.010(1)  0.0143(5) 0.0100(5)  0.0005(1)     -0.0007(1)    0.00089(8)         
O2   0.010(1)  0.0137(4) 0.0104(3)  -0.0027(1)   -0.00027(7)   -0.0004(1)         
O3   0.011(1)  0.0119(5) 0.0092(5)  0.0005(1)     -0.00035(4)   0.0000(1)          
O4   0.011(1)  0.0113(3) 0.0109(4)  0.0015(1)     -0.0014(2)    -0.00063(5)        
O5   0.010(1)  0.0154(3) 0.0116(7)  -0.0020(1)   0.00126(8)    -0.00127(8)        
C1   0.009(1)  0.0155(7) 0.0092(5)  0.0007(1)     0.00004(1)    0.00058(6)         
C2   0.008(1)  0.0116(5) 0.0087(5)  -0.0004(1)   -0.00050(7)   -0.00041(8)        
C3   0.008(1)  0.0114(4) 0.0088(5)  0.000179(8)  -0.00023(1)   -0.0007(1)         
C4   0.008(1)  0.0120(4) 0.0087(5)  0.00006(2)   -0.0001(1)    -0.00010(8)        
C5   0.008(1)  0.0123(3) 0.0132(9)  0.00033(3)   0.00040(6)    -0.0008(1)         
H1a  0.032(2)  0.0283(8) 0.0223(4)  0.00868(8)   -0.00318(9)   -0.00768(3)        
H1b  0.018(1)  0.040(1)  0.0273(9)  -0.0059(1)    0.00128(8)    0.0117(4)          
H2a  0.021(1)  0.0193(4) 0.0224(7)  0.00089(9)   0.0005(1)     -0.0051(1)         
H3a  0.023(1)  0.0209(5) 0.0195(5)  0.00203(8)   0.00075(9)    -0.0053(1)         
H4a  0.023(1)  0.0278(8) 0.0146(5)  -0.0014(2)   -0.00046(7)   0.00301(8)         
H5a  0.023(1)  0.0318(2) 0.023(1)  -0.00058(1)   -0.0025(1)    0.0095(1)          
H5b  0.022(1)  0.0237(5) 0.038(1)  0.0007(1)     0.00258(6)    -0.0122(4)         
H1   0.018(1)  0.0273(4) 0.0206(6) -0.0004(2)   0.00319(7)    0.00262(7)         
H2   0.024(1)  0.0268(2) 0.0172(3) -0.004509(9) 0.0048(1)     -0.0015(1)         
H3   0.024(1)  0.0173(4) 0.0206(3) -0.0007(1)   -0.0004(1)    0.0011(1)          
H4   0.025(1)  0.0195(4) 0.0238(4) 0.00566(2)   -0.0023(1)    0.0032(1)          
H5   0.023(1)  0.0247(1) 0.0192(7) -0.00523(5)  -0.00039(2)   -0.00390(8)

#END

data_xyl_har_nomore(mA)_08
_symmetry_cell_setting           orthorhombic
_symmetry_space_group_name_H-M   'P 21 21 21'
_symmetry_Int_Tables_number      19
_space_group_name_Hall           'P 2ac 2ab'
loop_
_symmetry_equiv_pos_site_id
_symmetry_equiv_pos_as_xyz
1 x,y,z
2 1/2-x,-y,1/2+z
3 1/2+x,1/2-y,-z
4 -x,1/2+y,1/2-z
_cell_length_a                   8.2625(2)
_cell_length_b                   8.8996(2)
_cell_length_c                   8.9228(2)
_cell_angle_alpha                90
_cell_angle_beta                 90
_cell_angle_gamma                90
_cell_volume                     656.12
_diffrn_radiation_type                  'Mo K\a'
_diffrn_radiation_wavelength            0.71073
_refine_ls_R_factor_all        	0.0108
_refine_ls_wR_factor_ref       	0.0303
loop_
_atom_site_label
_atom_site_type_symbol
_atom_site_fract_x
_atom_site_fract_y
_atom_site_fract_z
_atom_site_U_iso_or_equiv
_atom_site_thermal_displace_type
O1 O 0.67843(3) 0.22889(3) 0.42144(3) 0.01129(6) Uani
O2 O 0.61466(3) 0.43584(3) 0.18248(3) 0.01152(6) Uani
O3 O 0.31825(3) 0.43125(3) 0.04037(3) 0.01102(6) Uani
O4 O 0.22925(3) 0.12968(3) 0.10864(3) 0.01082(6) Uani
O5 O -0.08857 0.20522(3) 0.21584(3)   0.01257(6) Uani
C1 C 0.52459(4) 0.29373(4) 0.39057(4) 0.01060(8) Uani
C2 C 0.50055(4) 0.32268(4) 0.22447(4) 0.00889(7) Uani
C3 C 0.32769(4) 0.37545(4) 0.19000(4) 0.00876(7) Uani
C4 C 0.20078(4) 0.25191(4) 0.21019(4) 0.00901(7) Uani
C5 C 0.03201(4) 0.31494(4) 0.18564(4) 0.01155(8) Uani
H1 H 0.7500(7) 0.2423(7) 0.3423(7)    0.0345(13) Uani
H1A H 0.5130(8) 0.4031(7) 0.4509(6)   0.0321(13) Uani
H1B H 0.4340(7) 0.2163(7) 0.4332(6)   0.0238(11) Uani
H2 H 0.6486(7) 0.4166(7) 0.0882(7)    0.0266(11) Uani
H2A H 0.5260(6) 0.2184(6) 0.1623(5)   0.0280(11) Uani
H3 H 0.3282(7) 0.5355(7) 0.0450(7)    0.0350(13) Uani
H3A H 0.2970(5) 0.4672(6) 0.2696(6)   0.0364(13) Uani
H4 H 0.2746(8) 0.0577(7) 0.1637(7)    0.0348(16) Uani
H4A H 0.2066(5) 0.2074(6) 0.3231(6)   0.0398(16) Uani
H5 H -0.11800 0.1603(7) 0.1269(7)     0.0368(16) Uani
H5A H 0.0224(8) 0.3580(7) 0.0739(6)   0.0363(16) Uani
H5B H 0.0145(8) 0.4087(6) 0.2644(8)   0.0361(16) Uani
loop_
_atom_site_aniso_label
_atom_site_aniso_U_11
_atom_site_aniso_U_22
_atom_site_aniso_U_33
_atom_site_aniso_U_12
_atom_site_aniso_U_13
_atom_site_aniso_U_23
O1   0.009(5)  0.014(1)  0.010(1)  0.0005(5)   -0.0009(2)   0.0009(2)          
O2   0.010(6)  0.013(1)  0.010(1)  -0.0025(6)  -0.0004(1)   -0.0003(5)         
O3   0.010(5)  0.012(1)  0.009(1)  0.0005(4)   -0.0005(2)   0.0000(5)          
O4   0.011(5)  0.011(1)  0.011(1)  0.0012(5)   -0.0014(8)   -0.0006(1)         
O5   0.009(5)  0.015(1)  0.011(2)  -0.0019(3)  0.00100(9)   -0.0012(3)         
C1   0.009(5)  0.015(2)  0.009(1)  0.0007(2)   -0.00012(9)  0.0006(1)          
C2   0.008(5)  0.011(1)  0.009(1)  -0.0004(3)  -0.0007(1)   -0.0003(2)         
C3   0.008(5)  0.011(1)  0.009(1)  0.00012(2)  -0.00041(9)  -0.0007(4)         
C4   0.008(5)  0.012(1)  0.009(1)  -0.00002(2) -0.0003(2)   -0.0001(2)         
C5   0.008(5)  0.012(1)  0.013(2)  0.00026(7)  0.00006(6)   -0.0007(4)         
H1a  0.031(6)  0.028(2)  0.022(1)  0.0086(2)   -0.0033(3)   -0.00758(7)        
H1b  0.017(5)  0.040(3)  0.027(2)  -0.0059(5)  0.0010(1)     0.012(1) 
H2a  0.021(4)  0.019(1)  0.022(2)  0.0010(3)   0.0003(2)     -0.0051(3)         
H3a  0.022(5)  0.021(1)  0.019(1)  0.0019(1)   0.0006(3)     -0.0052(5)         
H4a  0.023(5)  0.027(2)  0.015(1)  -0.0013(6)  -0.0006(1)   0.0031(3)          
H5a  0.023(5)  0.0316(7) 0.023(3)  -0.0008(1)  -0.0028(1)   0.0094(3)          
H5b  0.021(5)  0.023(1)  0.038(4)  0.0008(4)   0.0021(4)     -0.012(1)          
H1   0.017(5)  0.027(1)  0.020(1)  -0.0004(6)  0.0031(1)     0.0027(1)          
H2   0.023(4)  0.0266(7) 0.017(1)  -0.00446(1) 0.0048(5)    -0.0015(3)         
H3   0.024(4)  0.017(1)  0.020(1)  -0.0007(4)  -0.0003(3)   0.0012(3)          
H4   0.025(3)  0.019(1)  0.024(1)  0.00565(8)  -0.0024(3)   0.0031(6)          
H5   0.022(4)  0.0246(4) 0.019(1)  -0.0053(1)  -0.0005(1)   -0.0039(2)

#END

data_xyl_TAAM
_symmetry_cell_setting           orthorhombic
_symmetry_space_group_name_H-M   'P 21 21 21'
_symmetry_Int_Tables_number      19
_space_group_name_Hall           'P 2ac 2ab'
loop_
_symmetry_equiv_pos_site_id
_symmetry_equiv_pos_as_xyz
1 x,y,z
2 1/2+x,1/2-y,-z
3 -x,1/2+y,1/2-z
4 1/2-x,-y,1/2+z
_cell_length_a                   8.2625(2)
_cell_length_b                   8.8996(2)
_cell_length_c                   8.9228(2)
_cell_angle_alpha                90
_cell_angle_beta                 90
_cell_angle_gamma                90
_cell_volume                     656.12
_diffrn_radiation_type             'Mo K\a'
_diffrn_radiation_wavelength       0.71073
_refine_ls_number_constraints      0
_refine_ls_number_parameters       200
_refine_ls_number_reflns           9942
_refine_ls_number_restraints       0
_refine_ls_R_factor_all            0.0220
_refine_ls_R_factor_gt             0.0161
_refine_ls_wR_factor_gt            0.0305
_refine_ls_wR_factor_ref           0.0326
_refine_ls_restrained_S_all        0.6395
_refine_ls_goodness_of_fit_ref     0.6395
loop_
_atom_site_label
_atom_site_type_symbol
_atom_site_fract_x
_atom_site_fract_y
_atom_site_fract_z
_atom_site_U_iso_or_equiv
_atom_site_thermal_displace_type
O1 O 0.678499(15) 0.228864(15) 0.421579(14)  0.011583(17)  Uani
O2 O 0.614750(15) 0.435956(15) 0.182472(14)  0.011842(17)  Uani
O3 O 0.318170(17) 0.431242(15) 0.040223(13)  0.011444(16)  Uani
O4 O 0.229140(15) 0.129546(14) 0.108609(14)  0.011217(16)  Uani
O5 O -0.088679(15) 0.205134(16) 0.215977(15) 0.012941(18)  Uani
C1 C 0.524602(18) 0.293742(19) 0.390594(17)  0.010922(19)  Uani
C2 C 0.500678(17) 0.322883(17) 0.224415(16)  0.009113(17)  Uani
C3 C 0.327696(17) 0.375459(17) 0.189846(16)  0.009202(17)  Uani
C4 C 0.200831(16) 0.251728(17) 0.210084(16)  0.009276(17)  Uani
C5 C 0.031848(18) 0.314803(18) 0.18556(2)    0.01180(2)    Uani
H1a H 0.5133(6) 0.4016(6) 0.4497(5)  0.0314(11) Uani
H1b H 0.4348(6) 0.2188(6) 0.4327(5)  0.0310(12) Uani
H2a H 0.5271(5) 0.2181(5) 0.1627(4)  0.0197(9)  Uani
H3a H 0.2972(5) 0.4666(5) 0.2687(5)  0.0207(9)  Uani
H4a H 0.2074(5) 0.2091(5) 0.3242(5)  0.0256(10) Uani
H5a H 0.0215(6) 0.3580(5) 0.0707(5)  0.0311(11) Uani
H5b H 0.0128(5) 0.4072(6) 0.2638(6)  0.0331(11) Uani
H1 H 0.7494(5) 0.2435(5) 0.3435(5)  0.0248(10)  Uani
H2 H 0.6499(6) 0.4161(5) 0.0850(6)  0.0297(11)  Uani
H3 H 0.3294(5) 0.5346(6) 0.0454(5)  0.0277(11)  Uani
H4 H 0.2765(5) 0.0547(5) 0.1646(5)  0.0208(9)  Uani
H5 H -0.1173(5) 0.1615(5) 0.1274(6)  0.0239(10) Uani
loop_
_atom_site_aniso_label
_atom_site_aniso_U_11
_atom_site_aniso_U_22
_atom_site_aniso_U_33
_atom_site_aniso_U_23
_atom_site_aniso_U_13
_atom_site_aniso_U_12
O1 0.00956(3) 0.01544(4) 0.00975(3) 0.00050(3) -0.00100(3) 0.00053(3)
O2 0.01045(4) 0.01366(4) 0.01141(4) -0.00052(3) 0.00046(3) -0.00277(3)
O3 0.01270(4) 0.01241(4) 0.00923(3) 0.00028(3) -0.00049(3) 0.00070(3)
O4 0.01144(4) 0.01105(4) 0.01116(4) -0.00164(3) -0.00153(3) 0.00138(3)
O5 0.00896(3) 0.01720(5) 0.01267(4) -0.00153(4) 0.00160(3) -0.00134(3)
C1 0.00909(4) 0.01531(5) 0.00837(4) -0.00039(4) 0.00016(3) 0.00042(4)
C2 0.00813(4) 0.01099(4) 0.00823(4) -0.00095(3) -0.00019(3) -0.00031(3)
C3 0.00849(4) 0.01071(4) 0.00841(4) -0.00097(3) -0.00022(3) 0.00023(3)
C4 0.00804(4) 0.01137(4) 0.00842(4) -0.00061(3) -0.00026(3) 0.00022(3)
C5 0.00839(4) 0.01233(5) 0.01467(5) -0.00146(4) -0.00009(4) 0.00092(4)
H1a 0.039(3) 0.028(3) 0.027(2) -0.004(2) -0.005(2) 0.006(2)
H1b 0.028(2) 0.044(3) 0.021(2) 0.012(2) -0.003(2) 0.009(2)
H2a 0.020(2) 0.020(2) 0.019(2) -0.0021(19) 0.0013(17) 0.0027(18)
H3a 0.025(2) 0.023(2) 0.014(2) -0.0047(18) 0.0020(18) 0.0017(19)
H4a 0.024(2) 0.028(2) 0.025(3) 0.001(2) 0.000(2) -0.0038(18)
H5a 0.032(3) 0.028(2) 0.034(3) 0.014(2) 0.001(2) -0.001(2)
H5b 0.0130(19) 0.039(3) 0.048(3) -0.013(3) -0.001(2) 0.006(2)
H1 0.018(2) 0.033(3) 0.023(2) 0.002(2) -0.0078(19) 0.008(2)
H2 0.027(2) 0.023(2) 0.040(3) 0.005(2) 0.003(2) -0.003(2)
H3 0.019(2) 0.045(3) 0.019(2) 0.004(2) -0.0009(17) 0.000(2)
H4 0.024(2) 0.021(2) 0.018(2) -0.0035(18) 0.0002(17) 0.0018(19)
H5 0.020(2) 0.024(2) 0.028(3) 0.008(2) 0.0053(19) -0.0023(18)

#END

data_xyl_TAAM_08
_symmetry_cell_setting           orthorhombic
_symmetry_space_group_name_H-M   'P 21 21 21'
_symmetry_Int_Tables_number      19
_space_group_name_Hall           'P 2ac 2ab'
loop_
_symmetry_equiv_pos_site_id
_symmetry_equiv_pos_as_xyz
1 x,y,z
2 1/2+x,1/2-y,-z
3 -x,1/2+y,1/2-z
4 1/2-x,-y,1/2+z
_cell_length_a                   8.2625(2)
_cell_length_b                   8.8996(2)
_cell_length_c                   8.9228(2)
_cell_angle_alpha                90
_cell_angle_beta                 90
_cell_angle_gamma                90
_cell_volume                     656.12
_diffrn_radiation_type             'Mo K\a'
_diffrn_radiation_wavelength       0.71073
_diffrn_reflns_number              9942
_refine_ls_number_constraints      0
_refine_ls_number_parameters       200
_refine_ls_number_reflns           1333
_refine_ls_number_restraints       0
_refine_ls_R_factor_all            0.0070
_refine_ls_R_factor_gt             0.0069
_refine_ls_wR_factor_gt            0.0179
_refine_ls_wR_factor_ref           0.0179
_refine_ls_restrained_S_all        0.7033
_refine_ls_goodness_of_fit_ref     0.7033
loop_
_atom_site_label
_atom_site_type_symbol
_atom_site_fract_x
_atom_site_fract_y
_atom_site_fract_z
_atom_site_U_iso_or_equiv
_atom_site_thermal_displace_type
O1 O 0.67842(3) 0.22890(3) 0.42150(3) 0.01148(7) Uani
O2 O 0.61463(3) 0.43589(3) 0.18249(3) 0.01170(7) Uani
O3 O 0.31820(3) 0.43127(3) 0.04032(3) 0.01124(7) Uani
O4 O 0.22917(3) 0.12959(3) 0.10868(3) 0.01094(7) Uani
O5 O -0.08852(3) 0.20527(3) 0.21590(3) 0.01274(7) Uani
C1 C 0.52460(4) 0.29370(4) 0.39056(4) 0.01086(8) Uani
C2 C 0.50064(4) 0.32283(4) 0.22438(4) 0.00902(8) Uani
C3 C 0.32774(4) 0.37545(4) 0.18993(4) 0.00907(8) Uani
C4 C 0.20083(4) 0.25183(4) 0.21019(4) 0.00924(8) Uani
C5 C 0.03189(4) 0.31486(4) 0.18560(5) 0.01180(8) Uani
H1a H 0.5131(7) 0.4015(7) 0.4498(6) 0.0322(14) Uani
H1b H 0.4342(7) 0.2179(7) 0.4332(6) 0.0305(15) Uani
H2a H 0.5268(6) 0.2185(6) 0.1622(5) 0.0194(12) Uani
H3a H 0.2972(6) 0.4663(6) 0.2684(6) 0.0219(12) Uani
H4a H 0.2067(6) 0.2093(6) 0.3244(7) 0.0246(13) Uani
H5a H 0.0217(7) 0.3579(7) 0.0719(7) 0.0311(15) Uani
H5b H 0.0129(7) 0.4070(7) 0.2637(8) 0.0323(14) Uani
H1 H 0.7501(7) 0.2440(7) 0.3423(8)  0.0254(15) Uani
H2 H 0.6499(7) 0.4168(6) 0.0868(9)  0.0283(14) Uani
H3 H 0.3291(7) 0.5357(9) 0.0458(6)  0.0294(15) Uani
H4 H 0.2775(7) 0.0552(7) 0.1642(7)  0.0217(13) Uani
H5 H -0.1170(7) 0.1619(7) 0.1279(8) 0.0250(15) Uani
loop_
_atom_site_aniso_label
_atom_site_aniso_U_11
_atom_site_aniso_U_22
_atom_site_aniso_U_33
_atom_site_aniso_U_23
_atom_site_aniso_U_13
_atom_site_aniso_U_12
O1 0.01005(13) 0.01462(12) 0.00978(13) 0.00024(11) -0.00120(10) 0.00029(10)
O2 0.01010(12) 0.01347(13) 0.01152(13) -0.00053(11) 0.00009(11) -0.00231(10)
O3 0.01165(13) 0.01260(13) 0.00948(13) -0.00006(11) -0.00034(10) 0.00076(12)
O4 0.01053(13) 0.01113(13) 0.01117(13) -0.00154(11) -0.00158(10) 0.00115(10)
O5 0.00857(12) 0.01688(15) 0.01278(14) -0.00137(11) 0.00148(11) -0.00063(11)
C1 0.00953(17) 0.01507(18) 0.00798(17) -0.00046(14) 0.00026(13) 0.00036(13)
C2 0.00806(14) 0.01086(15) 0.00814(17) -0.00101(12) -0.00040(13) -0.00012(12)
C3 0.00840(16) 0.01033(15) 0.00847(16) -0.00135(14) -0.00029(12) 0.00038(12)
C4 0.00792(15) 0.01116(16) 0.00863(16) -0.00056(13) -0.00023(11) 0.00021(13)
C5 0.00855(16) 0.01234(16) 0.01452(19) -0.00154(15) -0.00018(13) 0.00133(13)
H1a 0.040(3) 0.030(4) 0.027(3) -0.001(3) -0.007(3) 0.007(3)
H1b 0.025(3) 0.045(4) 0.022(3) 0.014(3) -0.000(3) 0.005(3)
H2a 0.019(3) 0.020(3) 0.018(3) -0.001(3) 0.001(2) 0.000(3)
H3a 0.027(3) 0.026(3) 0.013(3) -0.003(3) -0.001(3) -0.002(3)
H4a 0.024(3) 0.029(3) 0.021(4) 0.002(3) 0.002(3) -0.004(2)
H5a 0.030(3) 0.029(3) 0.035(4) 0.008(3) -0.000(3) 0.000(3)
H5b 0.016(3) 0.035(4) 0.045(4) -0.011(4) -0.003(3) 0.007(3)
H1 0.018(3) 0.034(4) 0.024(4) 0.003(3) -0.014(3) 0.006(3)
H2 0.028(3) 0.021(3) 0.037(4) 0.002(4) 0.004(4) -0.006(3)
H3 0.023(3) 0.051(5) 0.015(3) 0.003(3) 0.000(2) 0.002(4)
H4 0.021(3) 0.025(4) 0.019(3) -0.007(3) -0.004(3) 0.005(3)
H5 0.019(3) 0.022(3) 0.034(4) 0.007(3) 0.008(3) -0.007(3)

#END

data_xyl_taam_nomore(mo)
_symmetry_cell_setting           orthorhombic
_symmetry_space_group_name_H-M   'P 21 21 21'
_symmetry_Int_Tables_number      19
_space_group_name_Hall           'P 2ac 2ab'
loop_
_symmetry_equiv_pos_site_id
_symmetry_equiv_pos_as_xyz
1 x,y,z
2 1/2+x,1/2-y,-z
3 -x,1/2+y,1/2-z
4 1/2-x,-y,1/2+z
_cell_length_a                   8.2625(2)
_cell_length_b                   8.8996(2)
_cell_length_c                   8.9228(2)
_cell_angle_alpha                90
_cell_angle_beta                 90
_cell_angle_gamma                90
_cell_volume                     656.12
_diffrn_radiation_type                  'Mo K\a'
_diffrn_radiation_wavelength            0.71073
_refine_ls_R_factor_all        	0.0310
_refine_ls_wR_factor_ref       	0.0485
loop_
_atom_site_label
_atom_site_type_symbol
_atom_site_fract_x
_atom_site_fract_y
_atom_site_fract_z
_atom_site_U_iso_or_equiv
_atom_site_thermal_displace_type
O1 O 0.6785 0.22886 0.42158   0.011583(17) Uani
O2 O 0.61475 0.43596 0.18247  0.011842(17) Uani
O3 O 0.31817 0.43124 0.04022  0.011444(16) Uani
O4 O 0.22914 0.12955 0.10861  0.011217(16) Uani
O5 O -0.08868 0.20513 0.21598 0.012941(18) Uani
C1 C 0.5246 0.29374 0.39059   0.010922(19) Uani
C2 C 0.50068 0.32288 0.22442  0.009113(17) Uani
C3 C 0.3277 0.37546 0.18985   0.009202(17) Uani
C4 C 0.20083 0.25173 0.21008  0.009276(17) Uani
C5 C 0.03185 0.3148 0.18556   0.01180(2)   Uani
H1a H 0.51329 0.40164 0.44965 0.0314(11)   Uani
H1b H 0.43483 0.21879 0.43271 0.0310(12)   Uani
H2a H 0.52707 0.2181 0.16269  0.0197(9)    Uani
H3a H 0.29717 0.46664 0.26869 0.0207(9)    Uani
H4a H 0.20742 0.20914 0.32417 0.0256(10)   Uani
H5a H 0.02155 0.35799 0.07073 0.0311(11)   Uani
H5b H 0.01283 0.40721 0.26377 0.0331(11)   Uani
H1 H 0.74942 0.24348 0.34347  0.0248(10)   Uani
H2 H 0.64988 0.41608 0.08499  0.0297(11)   Uani
H3 H 0.32937 0.53456 0.04544  0.0277(11)   Uani
H4 H 0.27652 0.05474 0.16458  0.0208(9)    Uani
H5 H -0.11734 0.16155 0.12741 0.0239(10)   Uani
loop_
_atom_site_aniso_label
_atom_site_aniso_U_11
_atom_site_aniso_U_22
_atom_site_aniso_U_33
_atom_site_aniso_U_12
_atom_site_aniso_U_13
_atom_site_aniso_U_23
O1  0.0098(4) 0.0143(1)   0.0101(1)    0.00045(4)   -0.00072(2)   0.00089(1)         
O2  0.0104(5) 0.0137(1)   0.01035(8)   -0.00271(3)  -0.00024(1)   -0.00042(4)        
O3  0.0112(4) 0.0120(1)   0.0093(1)    0.00058(2)   -0.00028(1)   0.00002(4)         
O4  0.0111(4) 0.01130(9)  0.01095(9)   0.00148(2)   -0.00152(5)   -0.00064(1)        
O5  0.0097(4) 0.01545(9)  0.0116(1)    -0.00201(2)  0.00121(1)    -0.00129(2)        
C1  0.0093(4) 0.0156(1)   0.0092(1)    0.00065(2)   0.000064(8)   0.00060(1)         
C2  0.0082(4) 0.0116(1)   0.0088(1)    -0.00045(2)  -0.00048(1)   -0.00042(2)        
C3  0.0083(4) 0.0114(1)   0.0088(1)    0.000156(6)  -0.00019(1)   -0.00073(3)        
C4  0.0082(4) 0.0120(1)   0.0087(1)    0.000010(7)  -0.00017(2)   -0.00011(2)        
C5  0.0082(4) 0.01232(9)  0.0133(1)    0.000275(9)  0.00036(1)    -0.00082(4)        
H1a 0.0322(5) 0.0284(2)   0.02231(9)   0.00866(1)   -0.00314(1)   -0.00767(2)        
H1b 0.0179(4) 0.0404(2)   0.0274(1)    -0.00591(4)  0.00129(2)    0.01181(6)         
H2a 0.0211(4) 0.0193(1)   0.0225(1)    0.00086(2)   0.00047(2)    -0.00516(2)        
H3a 0.0232(5) 0.0210(1)   0.0195(1)    0.00194(1)   0.00085(1)    -0.00535(4)        
H4a 0.0235(4) 0.0278(2)   0.0146(1)    -0.00150(3)  -0.00051(1)   0.00301(2)         
H5a 0.0232(4) 0.03182(5)  0.0235(2)    -0.000629(5) -0.00252(2)   0.00947(2)         
H5b 0.0216(4) 0.0237(1)   0.0382(2)    0.00065(3)   0.00255(2)    -0.0123(1)         
H1  0.0178(4) 0.0273(1)   0.0206(1)    -0.00046(4)  0.00319(1)    0.002622(9)        
H2  0.0237(4) 0.02680(6)  0.01722(8)   -0.004481(3) 0.00474(3)    -0.00152(2)        
H3  0.0236(4) 0.0173(1)   0.02066(7)   -0.00063(3)  -0.00035(2)   0.00113(3)         
H4  0.0250(4) 0.0195(1)   0.02384(9)   0.005670(6)  -0.00240(2)   0.00319(4)         
H5  0.0228(4) 0.02473(3)  0.0193(1)    -0.005203(8) -0.000420(4)  -0.00391(1)

#END

data_xyl_taam_nomore(mo)_08
_symmetry_cell_setting           orthorhombic
_symmetry_space_group_name_H-M   'P 21 21 21'
_symmetry_Int_Tables_number      19
_space_group_name_Hall           'P 2ac 2ab'
loop_
_symmetry_equiv_pos_site_id
_symmetry_equiv_pos_as_xyz
1 x,y,z
2 1/2+x,1/2-y,-z
3 -x,1/2+y,1/2-z
4 1/2-x,-y,1/2+z
_cell_length_a                   8.2625(2)
_cell_length_b                   8.8996(2)
_cell_length_c                   8.9228(2)
_cell_angle_alpha                90
_cell_angle_beta                 90
_cell_angle_gamma                90
_cell_volume                     656.12
_diffrn_radiation_type                  'Mo K\a'
_diffrn_radiation_wavelength            0.71073
_refine_ls_R_factor_all        	0.0105
_refine_ls_wR_factor_ref       	0.0306
loop_
_atom_site_label
_atom_site_type_symbol
_atom_site_fract_x
_atom_site_fract_y
_atom_site_fract_z
_atom_site_U_iso_or_equiv
_atom_site_thermal_displace_type
O1 O 0.67842 0.2289 0.4215    0.01148(7) Uani
O2 O 0.61463 0.43589 0.18249  0.01170(7) Uani
O3 O 0.3182 0.43127 0.04032   0.01124(7) Uani
O4 O 0.22917 0.12959 0.10868  0.01094(7) Uani
O5 O -0.08852 0.20527 0.2159  0.01274(7) Uani
C1 C 0.5246 0.2937 0.39056    0.01086(8) Uani
C2 C 0.50064 0.32283 0.22438  0.00902(8) Uani
C3 C 0.32774 0.37545 0.18993  0.00907(8) Uani
C4 C 0.20083 0.25183 0.21019  0.00924(8) Uani
C5 C 0.03189 0.31486 0.1856   0.01180(8) Uani
H1a H 0.51309 0.40147 0.44978 0.0322(14) Uani
H1b H 0.43416 0.21785 0.43317 0.0305(15) Uani
H2a H 0.52676 0.21849 0.16222 0.0194(12) Uani
H3a H 0.2972 0.46634 0.26842  0.0219(12) Uani
H4a H 0.20673 0.20935 0.32441 0.0246(13) Uani
H5a H 0.02168 0.35787 0.07188 0.0311(15) Uani
H5b H 0.01286 0.407 0.26375   0.0323(14) Uani
H1 H 0.75011 0.244 0.34227    0.0254(15) Uani
H2 H 0.64991 0.41679 0.08676  0.0283(14) Uani
H3 H 0.32907 0.53565 0.04577  0.0294(15) Uani
H4 H 0.2775 0.05522 0.16417   0.0217(13) Uani
H5 H -0.11703 0.16195 0.12787 0.0250(15) Uani
loop_
_atom_site_aniso_label
_atom_site_aniso_U_11
_atom_site_aniso_U_22
_atom_site_aniso_U_33
_atom_site_aniso_U_12
_atom_site_aniso_U_13
_atom_site_aniso_U_23
O1  0.009(1)  0.0142(4)  0.0102(4)  0.0005(1)    -0.00087(8)  0.00089(5)         
O2  0.010(1)  0.0135(4)  0.0104(3)  -0.0024(1)  -0.00039(6)  -0.0004(1)         
O3  0.011(1)  0.0118(3)  0.0092(4)  0.0004(1)    -0.00062(4)  -0.0000(1)         
O4  0.011(1)  0.0111(3)  0.0111(3)  0.0012(1)    -0.0013(2)   -0.00059(5)        
O5  0.009(1)  0.0153(3)  0.0118(5)  -0.00188(7) 0.00098(5)   -0.00124(7)        
C1  0.009(1)  0.0154(6)  0.0093(4)  0.00064(7)  -0.00015(2)  0.00062(5)         
C2  0.008(1)  0.0115(4)  0.0088(4)  -0.00038(7) -0.00068(5)  -0.00038(6)        
C3  0.008(1)  0.0113(4)  0.0089(4)  0.00009(1)  -0.00046(3)  -0.0007(1)         
C4  0.008(1)  0.0119(4)  0.0089(4)  -0.00003(1) -0.00028(7)  -0.00010(6)        
C5  0.008(1)  0.0122(3)  0.0133(7)  0.00025(2)  0.00006(5)   -0.0008(1)         
H1a 0.032(1)  0.0282(7)  0.0224(3)  0.00861(5)  -0.00332(6)  -0.00763(6)        
H1b 0.018(1)  0.0402(8)  0.0275(6)  -0.0060(1)  0.00098(7)   0.0118(2)          
H2a 0.021(1)  0.0192(4)  0.0225(5)  0.00098(8)  0.00024(9)   -0.00511(7)        
H3a 0.023(1)  0.0208(4)  0.0195(4)  0.00194(5)  0.00048(6)   -0.0053(1)         
H4a 0.023(1)  0.0276(6)  0.0148(4)  -0.0013(1)  -0.00054(5)  0.00302(7)         
H5a 0.023(1)  0.0317(1)  0.0234(8)  -0.00081(1) -0.0029(1)   0.00940(9)         
H5b 0.021(1)  0.0236(4)  0.038(1)  0.0007(1)    0.00214(6)   -0.0121(3)         
H1  0.017(1)  0.0272(3)  0.0208(5)  -0.0004(1)  0.00304(5)   0.00264(2)         
H2  0.024(1)  0.0267(2)  0.0173(3)  -0.00446(1) 0.0048(1)    -0.00153(8)        
H3  0.0241(9) 0.0172(3)  0.0206(2)  -0.0007(1)  -0.00042(8)  0.0011(1)          
H4  0.0254(9) 0.0194(3)  0.0239(3)  0.00566(2)  -0.0023(1)   0.0032(1)          
H5  0.023(1)  0.0246(1)  0.0194(5)  -0.00532(3) -0.00056(2)  -0.00394(5)

#END

data_xyl_taam_nomore(mA)
_symmetry_cell_setting           orthorhombic
_symmetry_space_group_name_H-M   'P 21 21 21'
_symmetry_Int_Tables_number      19
_space_group_name_Hall           'P 2ac 2ab'
loop_
_symmetry_equiv_pos_site_id
_symmetry_equiv_pos_as_xyz
1 x,y,z
2 1/2-x,-y,1/2+z
3 1/2+x,1/2-y,-z
4 -x,1/2+y,1/2-z
_cell_length_a                   8.2625(2)
_cell_length_b                   8.8996(2)
_cell_length_c                   8.9228(2)
_cell_angle_alpha                90
_cell_angle_beta                 90
_cell_angle_gamma                90
_cell_volume                     656.12
_diffrn_radiation_type                  'Mo K\a'
_diffrn_radiation_wavelength            0.71073
_refine_ls_R_factor_all        	0.0311
_refine_ls_wR_factor_ref       	0.0481
loop_
_atom_site_label
_atom_site_type_symbol
_atom_site_fract_x
_atom_site_fract_y
_atom_site_fract_z
_atom_site_U_iso_or_equiv
_atom_site_thermal_displace_type
O1 O 0.67849(2) 0.22885(2) 0.42154(1) 0.011583(17) Uani
O2 O 0.61479(2) 0.43595(2) 0.18243(1) 0.011842(17) Uani
O3 O 0.31821(2) 0.43126(1) 0.04025(1) 0.011444(16) Uani
O4 O 0.22918(2) 0.12955(2) 0.10860(1) 0.011217(16) Uani
O5 O -0.08866 0.20511(2) 0.21590(2)   0.012941(18) Uani
C1 C 0.52460(2) 0.29372(2) 0.39060(2) 0.010922(19) Uani
C2 C 0.50066(2) 0.32282(2) 0.22443(2) 0.009113(17) Uani
C3 C 0.32770(2) 0.37547(2) 0.18991(2) 0.009202(17) Uani
C4 C 0.20080(2) 0.25179(2) 0.21008(2) 0.009276(17) Uani
C5 C 0.03188(2) 0.31478(2) 0.18557(2) 0.01180(2)   Uani
H1 H 0.7492(6) 0.2431(6) 0.3423(6)  0.0314(11)  Uani
H1A H 0.5122(7) 0.4027(6) 0.4510(5) 0.0310(12)  Uani
H1B H 0.4336(6) 0.2170(6) 0.4328(5) 0.0197(9)   Uani
H2 H 0.6476(6) 0.4160(5) 0.0855(6)  0.0207(9)   Uani
H2A H 0.5268(6) 0.2185(6) 0.1628(5) 0.0256(10)  Uani
H3 H 0.3295(6) 0.5352(6) 0.0457(5)  0.0311(11)  Uani
H3A H 0.2964(5) 0.4663(5) 0.2693(6) 0.0331(11)  Uani
H4 H 0.2756(6) 0.0571(6) 0.1643(6)  0.0248(10)  Uani
H4A H 0.2069(6) 0.2076(5) 0.3234(5) 0.0297(11)  Uani
H5 H -0.11810 0.1600(6) 0.1256(6)   0.0277(11)  Uani
H5A H 0.0224(6) 0.3578(6) 0.0724(6) 0.0208(9)   Uani
H5B H 0.0133(6) 0.4079(6) 0.2643(7) 0.0239(10)  Uani
loop_
_atom_site_aniso_label
_atom_site_aniso_U_11
_atom_site_aniso_U_22
_atom_site_aniso_U_33
  _atom_site_aniso_U_12
  _atom_site_aniso_U_13
  _atom_site_aniso_U_23
         O1        0.010(1)  0.0143(5) 0.0101(4)  0.0006(2)    -0.0006(1)   0.00089(7)         
         O2        0.010(2)  0.0137(4) 0.0104(3)  -0.0027(2)  -0.00025(4)  -0.0004(1)         
         O3        0.011(1)  0.0119(4) 0.0093(4)  0.0004(2)    -0.0004(1)   0.0000(1)          
         O4        0.011(2)  0.0113(3) 0.0109(4)  0.0015(1)    -0.0013(3)   -0.00063(4)        
         O5        0.010(1)  0.0155(3) 0.0116(6)  -0.0019(1)  0.00136(8)   -0.00129(7)        
         C1        0.009(1)  0.0156(6) 0.0092(4)  0.0007(1)    0.00008(1)   0.00057(5)         
         C2        0.008(1)  0.0116(4) 0.0088(4)  -0.0004(1)  -0.00047(4)  -0.00042(7)        
         C3        0.008(1)  0.0114(4) 0.0088(4)  0.000203(9) -0.00020(3)  -0.0007(1)         
         C4        0.008(1)  0.0121(4) 0.0087(4)  0.00011(4)  -0.0000(1)   -0.00010(7)        
         C5        0.008(1)  0.0123(3) 0.0132(8)  0.00037(6)  0.00053(6)   -0.0008(1)         
         H1a       0.032(2)  0.0283(8) 0.0224(3)  0.00872(6)  -0.0032(1)   -0.00770(3)        
         H1b       0.018(1)  0.040(1)  0.0273(8)  -0.0058(1)   0.00134(3)   0.0117(3)          
         H2a       0.021(1)  0.0193(4) 0.0224(6)  0.0009(1)    0.00051(9)   -0.0051(1)         
         H3a       0.023(1)  0.0210(5) 0.0195(5)  0.0021(1)    0.0007(1)    -0.0053(1)         
         H4a       0.024(1)  0.0278(7) 0.0146(4)  -0.0013(2)  -0.0004(1)   0.00300(6)         
         H5a       0.023(1)  0.0319(2) 0.0234(9)  -0.00050(1) -0.0023(1)   0.0095(1)          
         H5b       0.022(1)  0.0237(4) 0.038(1)  0.0007(1)    0.00274(6)   -0.0122(4)         
         H1        0.018(1)  0.0273(4) 0.0206(5)  -0.0004(2)  0.00323(6)   0.00262(7)         
         H2        0.024(1)  0.0268(2) 0.0172(3)  -0.00453(1) 0.0048(1)    -0.00149(9)        
         H3        0.023(1)  0.0173(4) 0.0207(3)  -0.0008(2)  -0.0006(2)   0.00111(8)         
         H4        0.025(1)  0.0195(4) 0.0238(4)  0.00566(2)  -0.0021(2)   0.0032(1)          
         H5        0.023(1)  0.0247(1) 0.0192(6)  -0.00524(7) -0.000336(7) -0.00388(7)

#END

data_xyl_taam_nomore(mA)_08
_symmetry_cell_setting           orthorhombic
_symmetry_space_group_name_H-M   'P 21 21 21'
_symmetry_Int_Tables_number      19
_space_group_name_Hall           'P 2ac 2ab'
loop_
_symmetry_equiv_pos_site_id
_symmetry_equiv_pos_as_xyz
1 x,y,z
2 1/2-x,-y,1/2+z
3 1/2+x,1/2-y,-z
4 -x,1/2+y,1/2-z
_cell_length_a                   8.2625(2)
_cell_length_b                   8.8996(2)
_cell_length_c                   8.9228(2)
_cell_angle_alpha                90
_cell_angle_beta                 90
_cell_angle_gamma                90
_cell_volume                     656.12
_diffrn_radiation_type                  'Mo K\a'
_diffrn_radiation_wavelength            0.71073
_refine_ls_R_factor_all        	0.0104
_refine_ls_wR_factor_ref       	0.0291
loop_
_atom_site_label
_atom_site_type_symbol
_atom_site_fract_x
_atom_site_fract_y
_atom_site_fract_z
_atom_site_U_iso_or_equiv
_atom_site_thermal_displace_type
O1 O 0.67843(3) 0.22887(3) 0.42143(3) 0.01148(7) Uani
O2 O 0.61467(3) 0.43582(3) 0.18248(3) 0.01170(7) Uani
O3 O 0.31825(3) 0.43124(3) 0.04036(2) 0.01124(7) Uani
O4 O 0.22926(3) 0.12967(3) 0.10865(3) 0.01094(7) Uani
O5 O -0.08859 0.20522(3) 0.21583(3)   0.01274(7) Uani
C1 C 0.52459(4) 0.29373(4) 0.39059(4) 0.01086(8) Uani
C2 C 0.50056(4) 0.32268(4) 0.22446(4) 0.00902(8) Uani
C3 C 0.32772(4) 0.37544(4) 0.18999(4) 0.00907(8) Uani
C4 C 0.20078(4) 0.25190(4) 0.21018(4) 0.00924(8) Uani
C5 C 0.03200(4) 0.31496(4) 0.18563(4) 0.01180(8) Uani
H1 H 0.7500(6) 0.2439(6) 0.3424(6)    0.0322(14) Uani
H1A H 0.5132(7) 0.4029(7) 0.4509(6)   0.0305(15) Uani
H1B H 0.4341(7) 0.2164(6) 0.4332(6)   0.0194(12) Uani
H2 H 0.6475(6) 0.4173(6) 0.0870(7)    0.0219(12) Uani
H2A H 0.5265(6) 0.2184(6) 0.1622(6)   0.0246(13) Uani
H3 H 0.3294(6) 0.5355(7) 0.0449(6)    0.0311(15) Uani
H3A H 0.2961(6) 0.4666(5) 0.2698(6)   0.0323(14) Uani
H4 H 0.2750(7) 0.0569(6) 0.1637(7)    0.0254(15) Uani
H4A H 0.2064(6) 0.2073(6) 0.3231(6)   0.0283(14) Uani
H5 H -0.11790 0.1604(6) 0.1263(7)     0.0294(15) Uani
H5A H 0.0226(6) 0.3583(6) 0.0736(6)   0.0217(13) Uani
H5B H 0.0141(7) 0.4086(6) 0.2643(7)   0.0250(15) Uani
loop_
_atom_site_aniso_label
_atom_site_aniso_U_11
_atom_site_aniso_U_22
_atom_site_aniso_U_33
_atom_site_aniso_U_12
_atom_site_aniso_U_13
_atom_site_aniso_U_23
O1  0.009(4)  0.014(1)  0.010(1)  0.0005(5)    -0.0008(2)   0.0009(2)          
O2  0.010(5)  0.014(1)  0.0105(9) -0.0025(5)   -0.0004(1)   -0.0004(5)         
O3  0.011(5)  0.012(1)  0.009(1)  0.0004(4)    -0.0005(1)   -0.0000(4)         
O4  0.011(5)  0.011(1)  0.011(1)  0.0013(4)    -0.0014(7)   -0.0006(1)         
O5  0.009(5)  0.015(1)  0.012(1)  -0.0019(2)   0.0011(1)     -0.0013(2)         
C1  0.009(4)  0.015(2)  0.009(1)  0.0006(2)    -0.00009(3)  0.0006(1)          
C2  0.008(4)  0.011(1)  0.009(1)  -0.0004(2)   -0.0006(1)   -0.0004(2)         
C3  0.008(4)  0.011(1)  0.009(1)  0.00011(2)   -0.00037(4)  -0.0007(3)         
C4  0.008(4)  0.012(1)  0.009(1)  -0.00001(2)  -0.0002(2)   -0.0001(2)         
C5  0.008(4)  0.012(1)  0.013(2)  0.00026(6)   0.00017(3)   -0.0008(4)         
H1a 0.032(5)  0.028(2)  0.022(1)  0.0086(2)    -0.0033(2)   -0.00768(8)        
H1b 0.017(4)  0.040(3)  0.027(2)  -0.0059(4)   0.0011(1)     0.0118(9)          
H2a 0.021(4)  0.019(1)  0.023(1)  0.0009(3)    0.0003(2)     -0.0051(2)         
H3a 0.023(5)  0.021(1)  0.020(1)  0.0019(1)    0.0006(2)     -0.0053(5)         
H4a 0.023(5)  0.028(2)  0.015(1)  -0.0013(5)   -0.0005(1)   0.0030(2)          
H5a 0.023(4)  0.0317(6) 0.023(2)  -0.00074(9)  -0.0027(2)   0.0094(2)          
H5b 0.021(4)  0.024(1)  0.038(3)  0.0007(3)    0.0023(3)     -0.012(1)          
H1  0.017(4)  0.027(1)  0.021(1)  -0.0004(5)   0.0031(1)     0.0026(1)          
H2  0.024(3)  0.0267(7) 0.0173(9) -0.00448(2) 0.0048(4)    -0.0015(2)         
H3  0.024(3)  0.017(1)  0.0207(9) -0.0007(4)   -0.0004(2)   0.0011(3)          
H4  0.025(3)  0.019(1)  0.024(1)  0.00567(7)   -0.0023(2)   0.0032(5)          
H5  0.023(4)  0.0246(4) 0.019(1)  -0.0053(1)   -0.0005(1)   -0.0039(1)

#END
