# Supplementary material for: Advancing dynamic quantum crystallography: enhanced models for accurate structures and thermodynamic properties
Source: IUCrJ. 2025 Jan 1;12(Pt 1):123–36. doi: 10.1107/S2052252524011862 (PMC11707699; doi:10.1107/S2052252524011862)
Supplement: Supplementary file 1 [file m-12-00123-sup1.zip › cify_rev2/naft_compilation.cif]

#######################################################################
#
#                 Cambridge Crystallographic Data Centre
#                                CCDC 
#
#######################################################################
#
# If this CIF has been generated from an entry in the Cambridge 
# Structural Database, then it will include bibliographic, chemical, 
# crystal, experimental, refinement or atomic coordinate data resulting 
# from the CCDC's data processing and validation procedures.
#
#######################################################################
#Original data: DOI 10.1021/jp036186g

data_naft_IAM
_symmetry_cell_setting           monoclinic
_symmetry_space_group_name_H-M   'P 21/c'
_symmetry_Int_Tables_number      14
_space_group_name_Hall           '-P 2ybc'
loop_
_symmetry_equiv_pos_site_id
_symmetry_equiv_pos_as_xyz
1 x,y,z
2 -x,1/2+y,1/2-z
3 -x,-y,-z
4 x,1/2-y,1/2+z
_cell_length_a                   7.8248(2)
_cell_length_b                   5.93490(10)
_cell_length_c                   8.0997(2)
_cell_angle_alpha                90
_cell_angle_beta                 114.441(2)
_cell_angle_gamma                90
_cell_volume                     342.438
_diffrn_radiation_type             MoK\a
_diffrn_radiation_wavelength       0.71073
_reflns_number_gt                  3806
_reflns_number_total               4368
_refine_ls_number_parameters       62
_refine_ls_number_reflns           4368
_refine_ls_number_restraints       0
_refine_ls_R_factor_all            0.0355
_refine_ls_R_factor_gt             0.0300
_refine_ls_wR_factor_gt            0.0974
_refine_ls_wR_factor_ref           0.1002
_refine_ls_restrained_S_all        1.155
_refine_ls_goodness_of_fit_ref     1.155
loop_
_atom_site_label
_atom_site_type_symbol
_atom_site_fract_x
_atom_site_fract_y
_atom_site_fract_z
_atom_site_U_iso_or_equiv
_atom_site_adp_type
 C1 C -0.32880(3) 0.01924(4) -0.24618(3) 0.01586(4) Uani 
 C2 C -0.22277(3) 0.16350(4) -0.10976(3) 0.01371(4) Uani 
 C3 C -0.03731(3) 0.10543(3) 0.01081(2) 0.01044(3) Uani 
 C4 C 0.07553(3) 0.25170(3) 0.15224(3) 0.01296(4) Uani  
 C5 C 0.25443(3) 0.19067(4) 0.26788(3) 0.01537(4) Uani  
 H1 H -0.4613(9) 0.0640(12) -0.3324(8) 0.0253(14) Uiso 
 H2 H -0.2712(11) 0.3101(12) -0.0900(10) 0.0294(16) Uiso 
 H4 H 0.0252(10) 0.3920(11) 0.1688(9) 0.0252(14) Uiso
 H5 H 0.3296(11) 0.2954(14) 0.3680(10) 0.0357(18) Uiso
loop_
_atom_site_aniso_label
_atom_site_aniso_U_11
_atom_site_aniso_U_22
_atom_site_aniso_U_33
_atom_site_aniso_U_23
_atom_site_aniso_U_13
_atom_site_aniso_U_12
C1 0.01222(7) 0.01838(8) 0.01468(7) 0.00034(6) 0.00326(5) 0.00003(5)
C2 0.01277(6) 0.01337(7) 0.01454(7) 0.00077(5) 0.00520(5) 0.00246(5)
C3 0.01188(6) 0.00935(5) 0.01062(6) -0.00008(4) 0.00519(4) 0.00040(4)
C4 0.01609(7) 0.01072(6) 0.01252(6) -0.00183(4) 0.00638(5) -0.00108(4)
C5 0.01549(7) 0.01601(7) 0.01304(7) -0.00237(5) 0.00432(5) -0.00335(5)

#END

data_naft_IAM_08
_symmetry_cell_setting           monoclinic
_symmetry_space_group_name_H-M   'P 21/c'
_symmetry_Int_Tables_number      14
_space_group_name_Hall           '-P 2ybc'
loop_
_symmetry_equiv_pos_site_id
_symmetry_equiv_pos_as_xyz
1 x,y,z
2 -x,1/2+y,1/2-z
3 -x,-y,-z
4 x,1/2-y,1/2+z
_cell_length_a                   7.8248(2)
_cell_length_b                   5.93490(10)
_cell_length_c                   8.0997(2)
_cell_angle_alpha                90
_cell_angle_beta                 114.441(2)
_cell_angle_gamma                90
_cell_volume                     342.438
_diffrn_radiation_type             MoK\a
_diffrn_radiation_wavelength       0.71073
_reflns_number_gt                  685
_reflns_number_total               700
_refine_ls_number_parameters       62
_refine_ls_number_reflns           700
_refine_ls_number_restraints       0
_refine_ls_R_factor_all            0.0336
_refine_ls_R_factor_gt             0.0331
_refine_ls_wR_factor_gt            0.0900
_refine_ls_wR_factor_ref           0.0906
_refine_ls_restrained_S_all        1.091
_refine_ls_goodness_of_fit_ref     1.091
loop_
_atom_site_label
_atom_site_type_symbol
_atom_site_fract_x
_atom_site_fract_y
_atom_site_fract_z
_atom_site_U_iso_or_equiv
_atom_site_adp_type
 C1 C -0.32837(13) 0.01909(17) -0.24575(12) 0.0190(3) Uani
 C2 C -0.22269(13) 0.16292(16) -0.10980(12) 0.0167(3) Uani
 C3 C -0.03735(12) 0.10557(14) 0.01075(11) 0.0136(3) Uani 
 C4 C 0.07587(13) 0.25132(15) 0.15242(12) 0.0159(3) Uani 
 C5 C 0.25409(13) 0.19037(16) 0.26742(12) 0.0183(3) Uani 
 H1 H -0.4576(17) 0.061(2) -0.3296(16) 0.021(3) Uiso
 H2 H -0.2735(17) 0.311(2) -0.0938(15) 0.020(3) Uiso
 H4 H 0.0233(16) 0.394(2) 0.1663(15) 0.020(3) Uiso
 H5 H 0.3308(18) 0.293(2) 0.3647(17) 0.027(3) Uiso
loop_
_atom_site_aniso_label
_atom_site_aniso_U_11
_atom_site_aniso_U_22
_atom_site_aniso_U_33
_atom_site_aniso_U_23
_atom_site_aniso_U_13
_atom_site_aniso_U_12
C1 0.0153(5) 0.0236(5) 0.0174(5) 0.0031(4) 0.0062(4) 0.0001(4)
C2 0.0182(5) 0.0160(5) 0.0185(5) 0.0027(3) 0.0100(4) 0.0028(3)
C3 0.0168(5) 0.0131(5) 0.0137(5) 0.0018(3) 0.0093(4) -0.0003(3)
C4 0.0217(5) 0.0131(5) 0.0163(5) -0.0003(3) 0.0111(4) -0.0011(4)
C5 0.0203(5) 0.0196(5) 0.0150(5) -0.0022(3) 0.0074(4) -0.0056(4)

#END

data_naft_nomore
_symmetry_cell_setting           monoclinic
_symmetry_space_group_name_H-M   'P 21/c'
_symmetry_Int_Tables_number      14
_space_group_name_Hall           '-P 2ybc'
loop_
_symmetry_equiv_pos_site_id
_symmetry_equiv_pos_as_xyz
1 x,y,z
2 -x,1/2+y,1/2-z
3 -x,-y,-z
4 x,1/2-y,1/2+z
_cell_length_a                   7.8248(2)
_cell_length_b                   5.93490(10)
_cell_length_c                   8.0997(2)
_cell_angle_alpha                90
_cell_angle_beta                 114.441(2)
_cell_angle_gamma                90
_cell_volume                     342.438
_diffrn_radiation_wavelength            0.71073
_diffrn_radiation_type                  MoK\a
_reflns_number_total                    4368
_reflns_number_gt                       3806
_refine_ls_number_reflns                4368
_refine_ls_number_parameters            1
_refine_ls_number_restraints            0
_refine_ls_R_factor_all                 0.0387
_refine_ls_R_factor_gt                  0.0331
_refine_ls_wR_factor_ref                0.1054
_refine_ls_wR_factor_gt                 0.1026
_refine_ls_goodness_of_fit_ref          1.199
_refine_ls_restrained_S_all             1.199
loop_
_atom_site_label
_atom_site_type_symbol
_atom_site_fract_x
_atom_site_fract_y
_atom_site_fract_z
_atom_site_U_iso_or_equiv
_atom_site_adp_type
C1 C  -0.3288   0.0192    -0.2462   0.016     Uani     
C2 C  -0.2228   0.1635    -0.1098   0.013     Uani     
C3 C  -0.0373   0.1054    0.0108    0.010     Uani     
C4 C  0.0755    0.2517    0.1522    0.013     Uani     
C5 C  0.2544    0.1907    0.2679    0.015     Uani     
H1 H  -0.4613   0.0640    -0.3324   0.034     Uani     
H2 H  -0.2712   0.3101    -0.0900   0.031     Uani     
H4 H  0.0252    0.3920    0.1688    0.029     Uani     
H5 H  0.3296    0.2954    0.3680    0.033     Uani
loop_
_atom_site_aniso_label
_atom_site_aniso_U_11
_atom_site_aniso_U_22
_atom_site_aniso_U_33
_atom_site_aniso_U_23
_atom_site_aniso_U_13
_atom_site_aniso_U_12
C1 0.0120(5) 0.0181(6) 0.0148(4) 0.0004(1)    0.0031(3)    -0.0003(1)         
C2 0.0124(3) 0.0130(4) 0.0146(4) 0.0009(1)    0.0052(2)    0.0024(1)          
C3 0.0119(2) 0.0095(2) 0.0105(2) -0.000360(9) 0.0051(1)    0.00063(2)         
C4 0.0162(5) 0.0107(3) 0.0123(2) -0.00198(5)  0.0065(2)    -0.00102(9)        
C5 0.0156(5) 0.0160(5) 0.0129(3) -0.00244(5)  0.0043(1)    -0.0036(2)         
H1 0.0194(9) 0.040(1)  0.0334(8) 0.0015(3)     -0.0001(7)   0.0034(3)          
H2 0.0296(5) 0.0231(5) 0.0385(8) -0.0010(2)   0.0120(4)    0.0096(2)          
H4 0.0362(9) 0.0188(2) 0.0315(4) -0.00551(7)  0.0146(4)    0.00327(8)         
H5 0.033(1)  0.0321(7) 0.0265(3) -0.01012(9)  0.0042(2)    -0.0092(5)

#END

data_naft_nomore_08
_symmetry_cell_setting           monoclinic
_symmetry_space_group_name_H-M   'P 21/c'
_symmetry_Int_Tables_number      14
_space_group_name_Hall           '-P 2ybc'
loop_
_symmetry_equiv_pos_site_id
_symmetry_equiv_pos_as_xyz
1 x,y,z
2 -x,1/2+y,1/2-z
3 -x,-y,-z
4 x,1/2-y,1/2+z
_cell_length_a                   7.8248(2)
_cell_length_b                   5.93490(10)
_cell_length_c                   8.0997(2)
_cell_angle_alpha                90
_cell_angle_beta                 114.441(2)
_cell_angle_gamma                90
_cell_volume                     342.438
_diffrn_radiation_wavelength            0.71073
_diffrn_radiation_type                  MoK\a
_refine_ls_number_reflns                700
_refine_ls_number_parameters            1
_refine_ls_number_restraints            0
_refine_ls_R_factor_all                 0.0405
_refine_ls_R_factor_gt                  0.0401
_refine_ls_wR_factor_ref                0.1065
_refine_ls_wR_factor_gt                 0.1061
_refine_ls_goodness_of_fit_ref          1.237
_refine_ls_restrained_S_all             1.237
loop_
_atom_site_label
_atom_site_type_symbol
_atom_site_fract_x
_atom_site_fract_y
_atom_site_fract_z
_atom_site_U_iso_or_equiv
_atom_site_adp_type
C1 C  -0.3284   0.0191    -0.2458   0.018     Uani
C2 C  -0.2227   0.1629    -0.1098   0.015     Uani
C3 C  -0.0374   0.1056    0.0107    0.012     Uani
C4 C  0.0759    0.2513    0.1524    0.015     Uani
C5 C  0.2541    0.1904    0.2674    0.017     Uani
H1 H  -0.4576   0.0615    -0.3296   0.037     Uani
H2 H  -0.2736   0.3107    -0.0938   0.034     Uani
H4 H  0.0233    0.3945    0.1663    0.031     Uani
H5 H  0.3308    0.2933    0.3647    0.036     Uani
loop_
_atom_site_aniso_label
_atom_site_aniso_U_11
_atom_site_aniso_U_22
_atom_site_aniso_U_33
_atom_site_aniso_U_23
_atom_site_aniso_U_13
_atom_site_aniso_U_12
C1 0.014(3)  0.022(3)  0.017(3)  0.0019(5)   0.006(2)  -0.0015(7)         
C2 0.015(2)  0.016(1)  0.017(3)  0.0021(3)   0.008(2)  0.0026(6)          
C3 0.015(1)  0.012(1)  0.011(2)  -0.00011(2) 0.008(1)  0.00097(8)         
C4 0.021(2)  0.013(1)  0.013(2)  -0.0020(2)  0.010(1)  -0.0015(3)         
C5 0.019(3)  0.020(2)  0.014(3)  -0.0021(4)  0.007(1)  -0.0055(9)         
H1 0.021(5)  0.045(4)  0.037(5)  0.004(1)  0.003(4)  0.001(1)  
H2 0.033(3)  0.026(2)  0.043(5)  0.0009(7)  0.017(2)  0.010(1) 
H4 0.043(4)  0.021(1)  0.033(3)  -0.0056(3) 0.019(2)  0.0028(3)          
H5 0.038(5)  0.037(3)  0.027(3)  -0.0098(8) 0.008(2)  -0.013(1)

#END

data_naft_HAR
_symmetry_cell_setting           monoclinic
_symmetry_space_group_name_H-M   'P 21/c'
_symmetry_Int_Tables_number      14
_space_group_name_Hall           '-P 2ybc'
loop_
_symmetry_equiv_pos_site_id
_symmetry_equiv_pos_as_xyz
1 x,y,z
2 -x,1/2+y,1/2-z
3 -x,-y,-z
4 x,1/2-y,1/2+z
_cell_length_a                   7.8248(2)
_cell_length_b                   5.9349(1)
_cell_length_c                   8.0997(2)
_cell_angle_alpha                90
_cell_angle_beta                 114.441(2)
_cell_angle_gamma                90
_cell_volume                     342.438
_diffrn_radiation_type             'Mo K\a'
_diffrn_radiation_wavelength       0.71073
_reflns_number_gt                  3806
_reflns_number_total               4368
_refine_ls_number_constraints      0
_refine_ls_number_parameters       82
_refine_ls_number_reflns           4368
_refine_ls_number_restraints       0
_refine_ls_R_factor_all            0.0196
_refine_ls_R_factor_gt             0.0140
_refine_ls_wR_factor_gt            0.0408
_refine_ls_wR_factor_ref           0.0454
_refine_ls_restrained_S_all        0.6021
_refine_ls_goodness_of_fit_ref     0.6021
loop_
_atom_site_label
_atom_site_type_symbol
_atom_site_fract_x
_atom_site_fract_y
_atom_site_fract_z
_atom_site_U_iso_or_equiv
_atom_site_adp_type
_atom_site_occupancy
_atom_site_refinement_flags_posn
C1 C -0.328835(16) 0.01925(2) -0.246220(16) 0.015585(19) Uani 1.000000 .
C2 C -0.222792(15) 0.163538(19) -0.109747(15) 0.013437(18) Uani 1.000000 .
C3 C -0.037287(14) 0.105395(16) 0.010819(13) 0.010188(15) Uani 1.000000 .
C4 C 0.075445(16) 0.251712(18) 0.152240(15) 0.012678(17) Uani 1.000000 .
C5 C 0.254447(17) 0.19060(2) 0.267952(16) 0.015087(19) Uani 1.000000 .
H1 H -0.4692(5) 0.0667(6) -0.3375(5) 0.0330(8) Uani 1.000000 .
H2 H -0.2786(5) 0.3239(6) -0.0924(5) 0.0292(8) Uani 1.000000 .
H4 H 0.0176(5) 0.4099(5) 0.1672(4) 0.0277(7) Uani 1.000000 .
H5 H 0.3379(5) 0.3023(6) 0.3762(5) 0.0330(8) Uani 1.000000 .
loop_
_atom_site_aniso_label
_atom_site_aniso_U_11
_atom_site_aniso_U_22
_atom_site_aniso_U_33
_atom_site_aniso_U_12
_atom_site_aniso_U_13
_atom_site_aniso_U_23
C1 0.01190(3) 0.01807(4) 0.01438(4) 0.00012(3) 0.00303(3) 0.00019(3)
C2 0.01244(3) 0.01306(3) 0.01427(3) 0.00246(2) 0.00498(3) 0.00062(3)
C3 0.01159(3) 0.00910(3) 0.01036(3) 0.00045(2) 0.00503(2) -0.00015(2)
C4 0.01572(4) 0.01045(3) 0.01225(3) -0.00102(2) 0.00617(3) -0.00188(2)
C5 0.01514(4) 0.01568(4) 0.01278(3) -0.00321(3) 0.00410(3) -0.00245(3)
H1 0.0188(16) 0.037(2) 0.0339(19) 0.0052(16) 0.0014(14) -0.0020(17)
H2 0.0265(19) 0.0227(17) 0.0344(19) 0.0083(15) 0.0088(16) -0.0036(15)
H4 0.0336(19) 0.0191(17) 0.0299(18) 0.0020(15) 0.0126(15) -0.0059(14)
H5 0.029(2) 0.031(2) 0.0290(18) -0.0042(16) 0.0025(16) -0.0108(16)

#END

data_naft_HAR_08
_symmetry_cell_setting           monoclinic
_symmetry_space_group_name_H-M   'P 21/c'
_symmetry_Int_Tables_number      14
_space_group_name_Hall           '-P 2ybc'
loop_
_symmetry_equiv_pos_site_id
_symmetry_equiv_pos_as_xyz
1 x,y,z
2 -x,1/2+y,1/2-z
3 -x,-y,-z
4 x,1/2-y,1/2+z
_cell_length_a                   7.8248(2)
_cell_length_b                   5.9349(1)
_cell_length_c                   8.0997(2)
_cell_angle_alpha                90
_cell_angle_beta                 114.441(2)
_cell_angle_gamma                90
_cell_volume                     342.438
_diffrn_radiation_type             'Mo K\a'
_diffrn_radiation_wavelength       0.71073
_diffrn_reflns_number              4368
_reflns_number_gt                  685
_reflns_number_total               700
_refine_ls_number_constraints      0
_refine_ls_number_parameters       82
_refine_ls_number_reflns           700
_refine_ls_number_restraints       0
_refine_ls_R_factor_all            0.0082
_refine_ls_R_factor_gt             0.0079
_refine_ls_wR_factor_gt            0.0202
_refine_ls_wR_factor_ref           0.0204
_refine_ls_restrained_S_all        1.0444
_refine_ls_goodness_of_fit_ref     1.0444
loop_
_atom_site_label
_atom_site_type_symbol
_atom_site_fract_x
_atom_site_fract_y
_atom_site_fract_z
_atom_site_U_iso_or_equiv
_atom_site_adp_type
_atom_site_occupancy
_atom_site_refinement_flags_posn
C1 C -0.32877(2) 0.01927(3) -0.24610(2) 0.01605(6) Uani 1.000000 .
C2 C -0.22273(2) 0.16348(3) -0.10969(2) 0.01383(6) Uani 1.000000 .
C3 C -0.03724(2) 0.10542(2) 0.010846(19) 0.01066(6) Uani 1.000000 .
C4 C 0.07554(2) 0.25166(2) 0.15226(2) 0.01308(6) Uani 1.000000 .
C5 C 0.25441(2) 0.19054(3) 0.26785(2) 0.01549(6) Uani 1.000000 .
H1 H -0.4690(3) 0.0666(4) -0.3371(3) 0.0331(6) Uani 1.000000 .
H2 H -0.2783(3) 0.3237(4) -0.0925(3) 0.0301(6) Uani 1.000000 .
H4 H 0.0176(3) 0.4101(4) 0.1672(3) 0.0277(5) Uani 1.000000 .
H5 H 0.3378(4) 0.3020(4) 0.3756(3) 0.0333(6) Uani 1.000000 .
loop_
_atom_site_aniso_label
_atom_site_aniso_U_11
_atom_site_aniso_U_22
_atom_site_aniso_U_33
_atom_site_aniso_U_12
_atom_site_aniso_U_13
_atom_site_aniso_U_23
C1 0.01232(10) 0.01888(10) 0.01471(9) 0.00022(6) 0.00335(7) 0.00050(6)
C2 0.01321(10) 0.01329(9) 0.01477(9) 0.00252(6) 0.00555(7) 0.00081(6)
C3 0.01229(10) 0.00969(10) 0.01069(9) 0.00043(6) 0.00543(7) 0.00002(6)
C4 0.01645(10) 0.01082(10) 0.01267(9) -0.00097(6) 0.00671(7) -0.00175(6)
C5 0.01590(10) 0.01614(10) 0.01293(9) -0.00352(6) 0.00444(7) -0.00254(6)
H1 0.0188(13) 0.0369(15) 0.0339(13) 0.0033(12) 0.0014(11) -0.0017(12)
H2 0.0271(15) 0.0249(14) 0.0343(13) 0.0073(12) 0.0090(12) -0.0023(11)
H4 0.0331(14) 0.0218(13) 0.0287(13) 0.0028(12) 0.0130(11) -0.0044(11)
H5 0.0292(15) 0.0319(15) 0.0291(14) -0.0041(12) 0.0030(12) -0.0098(11)

#END

data_naft_har_nomore(mo)
_symmetry_cell_setting           monoclinic
_symmetry_space_group_name_H-M   'P 21/c'
_symmetry_Int_Tables_number      14
_space_group_name_Hall           '-P 2ybc'
loop_
_symmetry_equiv_pos_site_id
_symmetry_equiv_pos_as_xyz
1 x,y,z
2 -x,1/2+y,1/2-z
3 -x,-y,-z
4 x,1/2-y,1/2+z
_cell_length_a                   7.8248(2)
_cell_length_b                   5.9349(1)
_cell_length_c                   8.0997(2)
_cell_angle_alpha                90
_cell_angle_beta                 114.441(2)
_cell_angle_gamma                90
_cell_volume                     342.438
_diffrn_radiation_type                  'Mo K\a'
_diffrn_radiation_wavelength            0.71073
_refine_ls_R_factor_all        	0.0222
_refine_ls_wR_factor_ref       	0.0367
loop_
_atom_site_label
_atom_site_type_symbol
_atom_site_fract_x
_atom_site_fract_y
_atom_site_fract_z
_atom_site_U_iso_or_equiv
_atom_site_adp_type
_atom_site_occupancy
_atom_site_refinement_flags_posn
C1  C -0.32883  0.01925   -0.24622  0.015585(19) Uani     1.000000 .        
C2  C -0.22279  0.16354   -0.10975  0.013437(18) Uani     1.000000 .        
C3  C -0.03729  0.1054    0.01082   0.010188(15) Uani     1.000000 .        
C4  C 0.07544   0.25171   0.15224   0.012678(17) Uani     1.000000 .        
C5  C 0.25445   0.1906    0.26795   0.015087(19) Uani     1.000000 .        
H1  H -0.46918  0.06675   -0.33754  0.0330(8)    Uani     1.000000 .        
H2  H -0.27859  0.32386   -0.09239  0.0292(8)    Uani     1.000000 .        
H4  H 0.01761   0.40991   0.16723   0.0277(7)    Uani     1.000000 .        
H5  H 0.33793   0.30226   0.3762    0.0330(8)    Uani     1.000000 .
loop_
_atom_site_aniso_label
_atom_site_aniso_U_11
_atom_site_aniso_U_22
_atom_site_aniso_U_33
_atom_site_aniso_U_12
_atom_site_aniso_U_13
_atom_site_aniso_U_23
C1 0.012(1)  0.018(1)  0.0146(8) -0.0001(3)  0.0029(7)  0.0001(2)          
C2 0.0123(5) 0.013(1)  0.0144(8) 0.0024(2)   0.0049(4)  0.0006(2)          
C3 0.0117(3) 0.0093(7) 0.0103(3) 0.00064(4) 0.0049(2)  -0.00040(1)        
C4 0.0157(9) 0.0106(7) 0.0122(3) -0.0009(1) 0.0062(3)  -0.00205(9)        
C5 0.015(1)  0.016(1)  0.0128(4) -0.0033(5)  0.0042(3)  -0.00262(5)        
H1 0.019(1)  0.039(2)  0.033(1)  0.0038(6)   -0.000(1)   0.0009(6)          
H2 0.0294(8) 0.023(1)  0.038(1)  0.0097(5)   0.0114(7)  -0.0015(4)         
H4 0.035(1)  0.0187(7) 0.0315(7) 0.0033(1)   0.0142(8)  -0.0057(1)         
H5 0.032(2)  0.032(1)  0.0266(5) -0.009(1)   0.0041(4)  -0.0104(1)

#END

data_naft_har_nomore(mo)_08
_symmetry_cell_setting           monoclinic
_symmetry_space_group_name_H-M   'P 21/c'
_symmetry_Int_Tables_number      14
_space_group_name_Hall           '-P 2ybc'
loop_
_symmetry_equiv_pos_site_id
_symmetry_equiv_pos_as_xyz
1 x,y,z
2 -x,1/2+y,1/2-z
3 -x,-y,-z
4 x,1/2-y,1/2+z
_cell_length_a                   7.8248(2)
_cell_length_b                   5.9349(1)
_cell_length_c                   8.0997(2)
_cell_angle_alpha                90
_cell_angle_beta                 114.441(2)
_cell_angle_gamma                90
_cell_volume                     342.438
_diffrn_radiation_type                  'Mo K\a'
_diffrn_radiation_wavelength            0.71073
_refine_ls_R_factor_all        	0.0109
_refine_ls_wR_factor_ref       	0.0341
loop_
_atom_site_label
_atom_site_type_symbol
_atom_site_fract_x
_atom_site_fract_y
_atom_site_fract_z
_atom_site_U_iso_or_equiv
_atom_site_adp_type
_atom_site_occupancy
_atom_site_refinement_flags_posn
C1 C  -0.32877  0.01927   -0.2461   0.01605(6)  Uani     1.000000 .        
C2 C  -0.22273  0.16348   -0.10969  0.01383(6)  Uani     1.000000 .        
C3 C  -0.03724  0.10542   0.01085   0.01066(6)  Uani     1.000000 .        
C4 C  0.07554   0.25166   0.15226   0.01308(6)  Uani     1.000000 .        
C5 C  0.25441   0.19054   0.26785   0.01549(6)  Uani     1.000000 .        
H1 H  -0.46898  0.06665   -0.33706  0.0331(6)   Uani     1.000000 .        
H2 H  -0.27832  0.3237    -0.09251  0.0301(6)   Uani     1.000000 .        
H4 H  0.01755   0.41009   0.16719   0.0277(5)   Uani     1.000000 .        
H5 H  0.33784   0.30196   0.37564   0.0333(6)   Uani     1.000000 .
loop_
_atom_site_aniso_label
_atom_site_aniso_U_11
_atom_site_aniso_U_22
_atom_site_aniso_U_33
_atom_site_aniso_U_12
_atom_site_aniso_U_13
_atom_site_aniso_U_23
C1 0.012(2)  0.019(4)  0.015(2)  -0.0002(8) 0.003(1)  0.0003(6)          
C2 0.013(1)  0.013(3)  0.015(2)  0.0024(5)  0.005(1)  0.0008(5)          
C3 0.012(1)  0.010(2)  0.0105(9)  0.0006(1)  0.0054(5) -0.00037(1)        
C4 0.017(2)  0.011(2)  0.012(1)  -0.0011(3) 0.0068(9)  -0.0021(2)         
C5 0.016(2)  0.016(3)  0.013(1)  -0.004(1)  0.0047(8)  -0.0027(1)         
H1 0.020(4)  0.040(6)  0.033(3)  0.004(1)  0.000(3)  0.001(1)  
H2 0.030(2)  0.023(3)  0.039(3)  0.010(1)  0.012(1)  -0.001(1)           
H4 0.037(4)  0.019(2)  0.032(1)  0.0032(3) 0.015(2)  -0.0056(2)         
H5 0.033(4)  0.033(4)  0.027(1)  -0.009(2) 0.005(1)  -0.0105(1)

#END

data_naft_har_nomore(mA)
_symmetry_cell_setting           monoclinic
_symmetry_space_group_name_H-M   'P 21/c'
_symmetry_Int_Tables_number      14
_space_group_name_Hall           '-P 2ybc'
loop_
_symmetry_equiv_pos_site_id
_symmetry_equiv_pos_as_xyz
1 x,y,z
2 -x,1/2+y,1/2-z
3 -x,-y,-z
4 x,1/2-y,1/2+z
_cell_length_a                   7.8248(2)
_cell_length_b                   5.9349(1)
_cell_length_c                   8.0997(2)
_cell_angle_alpha                90
_cell_angle_beta                 114.441(2)
_cell_angle_gamma                90
_cell_volume                     342.438
_diffrn_radiation_type                  'Mo K\a'
_diffrn_radiation_wavelength            0.71073
_refine_ls_R_factor_all        	0.0222
_refine_ls_wR_factor_ref       	0.0362
loop_
_atom_site_label
_atom_site_type_symbol
_atom_site_fract_x
_atom_site_fract_y
_atom_site_fract_z
_atom_site_U_iso_or_equiv
_atom_site_adp_type
_atom_site_occupancy
_atom_site_refinement_flags_posn
C1 C -0.32886 0.01928(1) -0.24620     0.015585(19)       Uani     1.000000 .  
C2 C -0.22281 0.16355(1) -0.10975     0.013437(18)       Uani     1.000000 .  
C3 C -0.03727 0.10536(1) 0.01082(1)   0.010188(15)       Uani     1.000000 .  
C4 C 0.07545(1) 0.25173(1) 0.15226(1) 0.012678(17)       Uani     1.000000 .  
C5 C 0.25443(1) 0.19064(1) 0.26793(1) 0.015087(19)       Uani     1.000000 .  
H1 H -0.46930 0.0654(4) -0.33810      0.0330(8)          Uani     1.000000 .  
H2 H -0.27740 0.3216(3) -0.09250      0.0292(8)          Uani     1.000000 .  
H4 H 0.0175(3) 0.4091(3) 0.1670(2)    0.0277(7)          Uani     1.000000 .  
H5 H 0.3380(3) 0.3026(4) 0.3768(3)    0.0330(8)          Uani     1.000000 .
loop_
_atom_site_aniso_label
_atom_site_aniso_U_11
_atom_site_aniso_U_22
_atom_site_aniso_U_33
_atom_site_aniso_U_12
_atom_site_aniso_U_13
_atom_site_aniso_U_23
C1  0.012(1)  0.018(2)  0.015(1)  -0.0001(2) 0.003(1)  0.0001(1)          
C2  0.012(1)  0.013(2)  0.014(1)  0.0024(3)  0.0049(8)  0.0007(1)          
C3  0.0117(5) 0.009(1)  0.0103(5) 0.00062(8) 0.0049(3) -0.00038(2)        
C4  0.016(1)  0.011(1)  0.0122(7) -0.0010(1) 0.0063(4) -0.0020(1)         
C5  0.015(1)  0.016(2)  0.0129(8) -0.0033(4) 0.0042(6) -0.0026(2)         
H1  0.019(3)  0.039(3)  0.033(2)  0.0038(4)  -0.000(2)  0.0009(3)          
H2  0.029(2)  0.023(2)  0.038(2)  0.0096(9)  0.011(1)  -0.0014(3)         
H4  0.036(2)  0.019(1)  0.031(1)  0.0033(2)  0.0142(9) -0.0056(3)         
H5  0.032(2)  0.032(2)  0.027(1)  -0.009(1)  0.0041(9) -0.0104(3)

#END

data_naft_har_nomore(mA)_08
_symmetry_cell_setting           monoclinic
_symmetry_space_group_name_H-M   'P 21/c'
_symmetry_Int_Tables_number      14
_space_group_name_Hall           '-P 2ybc'
loop_
_symmetry_equiv_pos_site_id
_symmetry_equiv_pos_as_xyz
1 x,y,z
2 -x,1/2+y,1/2-z
3 -x,-y,-z
4 x,1/2-y,1/2+z
_cell_length_a                   7.8248(2)
_cell_length_b                   5.9349(1)
_cell_length_c                   8.0997(2)
_cell_angle_alpha                90
_cell_angle_beta                 114.441(2)
_cell_angle_gamma                90
_cell_volume                     342.438
_diffrn_radiation_type                  'Mo K\a'
_diffrn_radiation_wavelength            0.71073
_refine_ls_R_factor_all        	0.0109
_refine_ls_wR_factor_ref       	0.0321
loop_
_atom_site_label
_atom_site_type_symbol
_atom_site_fract_x
_atom_site_fract_y
_atom_site_fract_z
_atom_site_U_iso_or_equiv
_atom_site_adp_type
_atom_site_occupancy
_atom_site_refinement_flags_posn
C1 C -0.32885 0.01935(2) -0.24608     0.01605(6)   Uani     1.000000 . 
C2 C -0.22282 0.16359(2) -0.10972     0.01383(6)   Uani     1.000000 . 
C3 C -0.03724 0.10537(2) 0.01085(1)   0.01066(6)   Uani     1.000000 . 
C4 C 0.07554(2) 0.25175(2) 0.15230(1) 0.01308(6)   Uani     1.000000 . 
C5 C 0.25439(2) 0.19065(2) 0.26785(1) 0.01549(6)   Uani     1.000000 . 
H1 H -0.46970 0.0648(4) -0.33770      0.0331(6)    Uani     1.000000 . 
H2 H -0.27750 0.3219(3) -0.09280      0.0301(6)    Uani     1.000000 . 
H4 H 0.0172(3) 0.4094(3) 0.1671(3)    0.0277(5)    Uani     1.000000 . 
H5 H 0.3385(3) 0.3029(4) 0.3767(3)    0.0333(6)    Uani     1.000000 .
loop_
_atom_site_aniso_label
_atom_site_aniso_U_11
_atom_site_aniso_U_22
_atom_site_aniso_U_33
_atom_site_aniso_U_12
_atom_site_aniso_U_13
_atom_site_aniso_U_23
C1 0.012(4)  0.019(9)  0.015(3)  -0.0002(4)  0.003(3)  0.0003(3)          
C2 0.013(3)  0.013(7)  0.015(3)  0.002(1)  0.005(2)  0.0009(2)           
C3 0.012(1)  0.010(6)  0.010(1)  0.0006(3)  0.0053(8) -0.00036(9)        
C4 0.017(3)  0.011(6)  0.012(2)  -0.0011(3) 0.007(1)  -0.0021(4)         
C5 0.016(4)  0.016(8)  0.013(2)  -0.004(1)  0.005(1)  -0.0027(5)         
H1 0.020(8)  0.04(1)   0.033(6)  0.0036(9)  0.000(6)  0.0012(7)          
H2 0.030(6)  0.023(8)  0.039(6)  0.010(2)  0.012(4)  -0.0011(7)         
H4 0.037(5)  0.019(6)  0.032(3)  0.0032(7)  0.015(2)  -0.0056(8)         
H5 0.033(7)  0.033(9)  0.027(3)  -0.009(2)  0.005(2)  -0.0105(8)

#END

data_naft_TAAM
_symmetry_cell_setting           monoclinic
_symmetry_space_group_name_H-M   'P 21/c'
_symmetry_Int_Tables_number      14
_space_group_name_Hall           '-P 2ybc'
loop_
_symmetry_equiv_pos_site_id
_symmetry_equiv_pos_as_xyz
1 x,y,z
2 -x,1/2+y,1/2-z
3 -x,-y,-z
4 x,1/2-y,1/2+z
_cell_length_a                   7.8248(2)
_cell_length_b                   5.9349(1)
_cell_length_c                   8.0997(2)
_cell_angle_alpha                90
_cell_angle_beta                 114.441(2)
_cell_angle_gamma                90
_cell_volume                     342.438
_diffrn_radiation_type             'Mo K\a'
_diffrn_radiation_wavelength       0.71073
_reflns_number_gt                  3806
_reflns_number_total               4368
_refine_ls_number_constraints      0
_refine_ls_number_parameters       82
_refine_ls_number_reflns           4368
_refine_ls_number_restraints       0
_refine_ls_R_factor_all            0.0191
_refine_ls_R_factor_gt             0.0135
_refine_ls_wR_factor_gt            0.0292
_refine_ls_wR_factor_ref           0.0305
_refine_ls_restrained_S_all        0.9821
_refine_ls_goodness_of_fit_ref     0.9821
loop_
_atom_site_label
_atom_site_type_symbol
_atom_site_fract_x
_atom_site_fract_y
_atom_site_fract_z
_atom_site_U_iso_or_equiv
_atom_site_adp_type
_atom_site_occupancy
_atom_site_refinement_flags_posn
C1 C -0.328866(11) 0.019272(16) -0.246224(11) 0.015738(14) Uani 1.000000 .
C2 C -0.222806(11) 0.163553(14) -0.109744(11) 0.013590(13) Uani 1.000000 .
C3 C -0.037281(10) 0.105381(11) 0.010823(9) 0.010328(11) Uani 1.000000 .
C4 C 0.075450(12) 0.251738(12) 0.152254(10) 0.012830(12) Uani 1.000000 .
C5 C 0.254437(12) 0.190636(15) 0.267953(11) 0.015247(14) Uani 1.000000 .
H1 H -0.4693(4) 0.0660(4) -0.3379(3) 0.0379(6) Uani 1.000000 .
H2 H -0.2778(3) 0.3221(4) -0.0920(3) 0.0332(6) Uani 1.000000 .
H4 H 0.0170(3) 0.4095(4) 0.1672(3) 0.0292(5) Uani 1.000000 .
H5 H 0.3378(4) 0.3028(4) 0.3761(3) 0.0378(6) Uani 1.000000 .
loop_
_atom_site_aniso_label
_atom_site_aniso_U_11
_atom_site_aniso_U_22
_atom_site_aniso_U_33
_atom_site_aniso_U_12
_atom_site_aniso_U_13
_atom_site_aniso_U_23
C1 0.01209(2) 0.01818(3) 0.01455(3) 0.00015(2) 0.00311(2) 0.00018(2)
C2 0.01255(2) 0.01318(2) 0.01443(3) 0.002503(18) 0.004982(19) 0.000638(19)
C3 0.01171(2) 0.00924(2) 0.01050(2) 0.000447(16) 0.005066(16) -0.000163(15)
C4 0.01587(3) 0.01059(2) 0.01236(2) -0.001047(18) 0.00619(2) -0.001929(17)
C5 0.01530(3) 0.01578(3) 0.01295(2) -0.00319(2) 0.00414(2) -0.00246(2)
H1 0.0220(12) 0.0405(14) 0.0415(14) 0.0076(11) 0.0035(11) -0.0003(12)
H2 0.0275(13) 0.0294(14) 0.0349(12) 0.0079(11) 0.0052(10) -0.0049(11)
H4 0.0329(13) 0.0232(13) 0.0274(11) 0.0023(11) 0.0083(10) -0.0061(10)
H5 0.0326(14) 0.0359(15) 0.0364(14) -0.0038(11) 0.0056(12) -0.0100(11)

#END

data_naft_TAAM_08
_symmetry_cell_setting           monoclinic
_symmetry_space_group_name_H-M   'P 21/c'
_symmetry_Int_Tables_number      14
_space_group_name_Hall           '-P 2ybc'
loop_
_symmetry_equiv_pos_site_id
_symmetry_equiv_pos_as_xyz
1 x,y,z
2 -x,1/2+y,1/2-z
3 -x,-y,-z
4 x,1/2-y,1/2+z
_cell_length_a                   7.8248(2)
_cell_length_b                   5.9349(1)
_cell_length_c                   8.0997(2)
_cell_angle_alpha                90
_cell_angle_beta                 114.441(2)
_cell_angle_gamma                90
_cell_volume                     342.438
_diffrn_radiation_type             'Mo K\a'
_diffrn_radiation_wavelength       0.71073
_reflns_number_gt                  685
_reflns_number_total               700
_refine_ls_number_constraints      0
_refine_ls_number_parameters       82
_refine_ls_number_reflns           700
_refine_ls_number_restraints       0
_refine_ls_R_factor_all            0.0087
_refine_ls_R_factor_gt             0.0084
_refine_ls_wR_factor_gt            0.0232
_refine_ls_wR_factor_ref           0.0234
_refine_ls_restrained_S_all        1.1983
_refine_ls_goodness_of_fit_ref     1.1983
loop_
_atom_site_label
_atom_site_type_symbol
_atom_site_fract_x
_atom_site_fract_y
_atom_site_fract_z
_atom_site_U_iso_or_equiv
_atom_site_adp_type
_atom_site_occupancy
_atom_site_refinement_flags_posn
C1 C -0.32884(3) 0.01936(3) -0.24610(2) 0.01578(7) Uani 1.000000 .
C2 C -0.22282(3) 0.16352(3) -0.10974(2) 0.01355(7) Uani 1.000000 .
C3 C -0.03725(2) 0.10540(3) 0.01083(2) 0.01035(7) Uani 1.000000 .
C4 C 0.07554(3) 0.25173(3) 0.15230(2) 0.01283(7) Uani 1.000000 .
C5 C 0.25439(3) 0.19063(3) 0.26788(2) 0.01524(7) Uani 1.000000 .
H1 H -0.4689(4) 0.0657(5) -0.3376(4) 0.0369(7) Uani 1.000000 .
H2 H -0.2777(4) 0.3221(5) -0.0923(4) 0.0333(7) Uani 1.000000 .
H4 H 0.0172(4) 0.4095(5) 0.1671(3) 0.0295(7) Uani 1.000000 .
H5 H 0.3376(5) 0.3022(5) 0.3752(4) 0.0372(8) Uani 1.000000 .
loop_
  _atom_site_aniso_label
  _atom_site_aniso_U_11
  _atom_site_aniso_U_22
  _atom_site_aniso_U_33
  _atom_site_aniso_U_12
  _atom_site_aniso_U_13
  _atom_site_aniso_U_23
 C1 0.01225(11) 0.01843(11) 0.01462(10) 0.00033(7) 0.00353(8) 0.00060(7)
 C2 0.01282(11) 0.01310(10) 0.01447(10) 0.00275(7) 0.00538(8) 0.00102(6)
 C3 0.01203(11) 0.00937(11) 0.01044(10) 0.00040(7) 0.00544(8) 0.00007(6)
 C4 0.01639(12) 0.01053(11) 0.01228(10) -0.00115(7) 0.00666(8) -0.00187(6)
 C5 0.01583(11) 0.01569(11) 0.01276(10) -0.00348(7) 0.00448(8) -0.00249(7)
 H1 0.0208(17) 0.0406(18) 0.0390(17) 0.0064(15) 0.0020(14) -0.0000(15)
 H2 0.0273(18) 0.031(2) 0.0342(16) 0.0071(15) 0.0052(14) -0.0032(15)
 H4 0.0339(17) 0.0245(18) 0.0269(15) 0.0028(15) 0.0094(13) -0.0049(14)
 H5 0.0325(19) 0.0347(19) 0.0356(18) -0.0035(15) 0.0053(15) -0.0083(15)

#END

data_naft_taam_nomore(mo)
_symmetry_cell_setting           monoclinic
_symmetry_space_group_name_H-M   'P 21/c'
_symmetry_Int_Tables_number      14
_space_group_name_Hall           '-P 2ybc'
loop_
_symmetry_equiv_pos_site_id
_symmetry_equiv_pos_as_xyz
1 x,y,z
2 -x,1/2+y,1/2-z
3 -x,-y,-z
4 x,1/2-y,1/2+z
_cell_length_a                   7.8248(2)
_cell_length_b                   5.9349(1)
_cell_length_c                   8.0997(2)
_cell_angle_alpha                90
_cell_angle_beta                 114.441(2)
_cell_angle_gamma                90
_cell_volume                     342.438
_diffrn_radiation_type                  'Mo K\a'
_diffrn_radiation_wavelength            0.71073
_refine_ls_R_factor_all        	0.0218
_refine_ls_wR_factor_ref       	0.0358
loop_
_atom_site_label
_atom_site_type_symbol
_atom_site_fract_x
_atom_site_fract_y
_atom_site_fract_z
_atom_site_U_iso_or_equiv
_atom_site_adp_type
_atom_site_occupancy
_atom_site_refinement_flags_posn
C1  C  -0.32887  0.01927   -0.24622  0.015738(14)  Uani     1.000000 .        
C2  C  -0.22281  0.16355   -0.10974  0.013590(13)  Uani     1.000000 .        
C3  C  -0.03728  0.10538   0.01082   0.010328(11)  Uani     1.000000 .        
C4  C  0.07545   0.25174   0.15225   0.012830(12)  Uani     1.000000 .        
C5  C  0.25444   0.19064   0.26795   0.015247(14)  Uani     1.000000 .        
H1  H  -0.46927  0.06595   -0.3379   0.0379(6)     Uani     1.000000 .        
H2  H  -0.2778   0.32214   -0.09195  0.0332(6)     Uani     1.000000 .        
H4  H  0.01702   0.40954   0.16715   0.0292(5)     Uani     1.000000 .        
H5  H  0.33779   0.30276   0.37613   0.0378(6)     Uani     1.000000 .
loop_
  _atom_site_aniso_label
  _atom_site_aniso_U_11
  _atom_site_aniso_U_22
  _atom_site_aniso_U_33
  _atom_site_aniso_U_12
  _atom_site_aniso_U_13
  _atom_site_aniso_U_23
 C1  0.0119(7) 0.018(1)  0.0146(5) -0.0001(1)  0.0029(5)  0.0001(1)          
 C2  0.0123(4) 0.0128(8) 0.0144(5) 0.0024(1)   0.0049(3)  0.0007(1)          
 C3  0.0117(2) 0.0093(6) 0.0104(2) 0.00062(3)  0.0050(1)  -0.000393(5)       
 C4  0.0158(5) 0.0106(6) 0.0122(2) -0.0010(1)  0.0063(2)  -0.00204(7)        
 C5  0.0153(7) 0.0159(9) 0.0129(3) -0.0034(2)  0.0042(2)  -0.00262(7)        
 H1  0.019(1)  0.039(1)  0.033(1)  0.0038(2)    -0.000(1)   0.0009(2)          
 H2  0.0295(7) 0.0229(9) 0.038(1)  0.0096(4)    0.0115(6)  -0.0014(1)         
 H4  0.036(1)  0.0187(6) 0.0315(4) 0.00328(9)  0.0143(5)  -0.0056(1)         
 H5  0.033(1)  0.032(1)  0.0266(4) -0.0088(5)   0.0041(3)  -0.0104(1)

#END

data_naft_taam_nomore(mo)_08
_symmetry_cell_setting           monoclinic
_symmetry_space_group_name_H-M   'P 21/c'
_symmetry_Int_Tables_number      14
_space_group_name_Hall           '-P 2ybc'
loop_
_symmetry_equiv_pos_site_id
_symmetry_equiv_pos_as_xyz
1 x,y,z
2 -x,1/2+y,1/2-z
3 -x,-y,-z
4 x,1/2-y,1/2+z
_cell_length_a                   7.8248(2)
_cell_length_b                   5.9349(1)
_cell_length_c                   8.0997(2)
_cell_angle_alpha                90
_cell_angle_beta                 114.441(2)
_cell_angle_gamma                90
_cell_volume                     342.438
_diffrn_radiation_type                  'Mo K\a'
_diffrn_radiation_wavelength            0.71073
_refine_ls_R_factor_all        	0.0267
_refine_ls_wR_factor_ref       	0.0607

loop_
_atom_site_label
_atom_site_type_symbol
_atom_site_fract_x
_atom_site_fract_y
_atom_site_fract_z
_atom_site_U_iso_or_equiv
_atom_site_adp_type
_atom_site_occupancy
_atom_site_refinement_flags_posn
C1  C -0.32884  0.01936   -0.2461   0.01578(7)  Uani     1.000000 .        
C2  C -0.22282  0.16352   -0.10974  0.01355(7)  Uani     1.000000 .        
C3  C -0.03725  0.1054    0.01083   0.01035(7)  Uani     1.000000 .        
C4  C 0.07554   0.25173   0.1523    0.01283(7)  Uani     1.000000 .        
C5  C 0.25439   0.19063   0.26788   0.01524(7)  Uani     1.000000 .        
H1  H -0.46893  0.06565   -0.33764  0.0369(7)   Uani     1.000000 .        
H2  H -0.2777   0.32207   -0.09231  0.0333(7)   Uani     1.000000 .        
H4  H 0.01721   0.40946   0.16712   0.0295(7)   Uani     1.000000 .        
H5  H 0.33763   0.30219   0.37522   0.0372(8)   Uani     1.000000 .
loop_
  _atom_site_aniso_label
  _atom_site_aniso_U_11
  _atom_site_aniso_U_22
  _atom_site_aniso_U_33
  _atom_site_aniso_U_12
  _atom_site_aniso_U_13
  _atom_site_aniso_U_23
C1 0.015(3)  0.021(5)  0.017(3)  -0.0002(5) 0.004(2)  0.0002(3)          
C2 0.015(2)  0.016(4)  0.017(3)  0.0024(6)  0.006(1)  0.0008(3)          
C3 0.015(1)  0.012(3)  0.013(1)  0.0007(1)  0.006(1)  -0.00036(2)        
C4 0.019(3)  0.013(3)  0.015(1)  -0.0010(3) 0.008(1)  -0.0021(2)         
C5 0.018(3)  0.019(4)  0.015(2)  -0.004(1)  0.006(1)  -0.0027(2)         
H1 0.022(6)  0.043(7)  0.036(5)  0.004(1)  0.001(4)  0.0010(9)           
H2 0.033(3)  0.026(4)  0.041(5)  0.010(1)  0.013(2)  -0.0012(6)         
H4 0.039(4)  0.021(3)  0.034(2)  0.0033(3) 0.016(2)  -0.0056(3)         
H5 0.036(5)  0.035(5)  0.029(2)  -0.009(2) 0.006(1)  -0.0106(3)

#END

data_naft_taam_nomore(mA)
_symmetry_cell_setting           monoclinic
_symmetry_space_group_name_H-M   'P 21/c'
_symmetry_Int_Tables_number      14
_space_group_name_Hall           '-P 2ybc'
loop_
_symmetry_equiv_pos_site_id
_symmetry_equiv_pos_as_xyz
1 x,y,z
2 -x,1/2+y,1/2-z
3 -x,-y,-z
4 x,1/2-y,1/2+z
_cell_length_a                   7.8248(2)
_cell_length_b                   5.9349(1)
_cell_length_c                   8.0997(2)
_cell_angle_alpha                90
_cell_angle_beta                 114.441(2)
_cell_angle_gamma                90
_cell_volume                     342.438
_diffrn_radiation_type                  'Mo K\a'
_diffrn_radiation_wavelength            0.71073
_refine_ls_R_factor_all        	0.0219
_refine_ls_wR_factor_ref       	0.0357
loop_
_atom_site_label
_atom_site_type_symbol
_atom_site_fract_x
_atom_site_fract_y
_atom_site_fract_z
_atom_site_U_iso_or_equiv
_atom_site_adp_type
_atom_site_occupancy
_atom_site_refinement_flags_posn
C1 C -0.32886 0.01928(1) -0.24620     0.015738(14)       Uani     1.000000 . 
C2 C -0.22281 0.16356(1) -0.10974     0.013590(13)       Uani     1.000000 . 
C3 C -0.03727 0.10537(1) 0.01082(1)   0.010328(11)       Uani     1.000000 . 
C4 C 0.07545(1) 0.25173(1) 0.15226(1) 0.012830(12)       Uani     1.000000 . 
C5 C 0.25443(1) 0.19064(1) 0.26793(1) 0.015247(14)       Uani     1.000000 . 
H1 H -0.46950 0.0654(3) -0.33810      0.0379(6)          Uani     1.000000 . 
H2 H -0.27750 0.3216(3) -0.09250      0.0332(6)          Uani     1.000000 . 
H4 H 0.0174(3) 0.4092(3) 0.1670(2)    0.0292(5)          Uani     1.000000 . 
H5 H 0.3381(3) 0.3030(3) 0.3768(2)    0.0378(6)          Uani     1.000000 .
loop_
_atom_site_aniso_label
_atom_site_aniso_U_11
_atom_site_aniso_U_22
_atom_site_aniso_U_33
_atom_site_aniso_U_12
_atom_site_aniso_U_13
_atom_site_aniso_U_23
C1 0.012(1)  0.018(2)  0.015(1)  -0.0001(3) 0.0029(9)  0.0001(2)          
C2 0.012(1)  0.013(2)  0.014(1)  0.0024(3)  0.0049(7)  0.0007(1)          
C3 0.0117(6) 0.009(1)  0.0104(6) 0.00061(8) 0.0050(3) -0.00040(1)        
C4 0.016(1)  0.011(1)  0.0123(7) -0.0010(1) 0.0063(5) -0.0021(1)         
C5 0.015(1)  0.016(2)  0.0129(8) -0.0033(5) 0.0042(5) -0.0027(1)         
H1 0.019(2)  0.039(3)  0.033(2)  0.0038(6)  -0.000(1)  0.0009(5)          
H2 0.029(1)  0.023(2)  0.038(2)  0.0096(7)  0.011(1)  -0.0015(3)         
H4 0.036(2)  0.019(1)  0.032(1)  0.0033(2)  0.014(1)  -0.0057(2)         
H5 0.032(2)  0.032(2)  0.027(1)  -0.009(1)  0.0041(8) -0.0105(2)

#END

data_naft_taam_nomore(mA)_08
_symmetry_cell_setting           monoclinic
_symmetry_space_group_name_H-M   'P 21/c'
_symmetry_Int_Tables_number      14
_space_group_name_Hall           '-P 2ybc'
loop_
_symmetry_equiv_pos_site_id
_symmetry_equiv_pos_as_xyz
1 x,y,z
2 -x,1/2+y,1/2-z
3 -x,-y,-z
4 x,1/2-y,1/2+z
_cell_length_a                   7.8248(2)
_cell_length_b                   5.9349(1)
_cell_length_c                   8.0997(2)
_cell_angle_alpha                90
_cell_angle_beta                 114.441(2)
_cell_angle_gamma                90
_cell_volume                     342.438
_diffrn_radiation_type                  'Mo K\a'
_diffrn_radiation_wavelength            0.71073
_refine_ls_R_factor_all        	0.0262
_refine_ls_wR_factor_ref       	0.0580
loop_
_atom_site_label
_atom_site_type_symbol
_atom_site_fract_x
_atom_site_fract_y
_atom_site_fract_z
_atom_site_U_iso_or_equiv
_atom_site_adp_type
_atom_site_occupancy
_atom_site_refinement_flags_posn
C1 C -0.32887 0.01935(2) -0.24605     0.01578(7)         Uani     1.000000 .
C2 C -0.22280 0.16357(2) -0.10969     0.01355(7)         Uani     1.000000 .
C3 C -0.03725 0.10538(2) 0.01086(1)   0.01035(7)         Uani     1.000000 .
C4 C 0.07556(2) 0.25169(2) 0.15233(1) 0.01283(7)         Uani     1.000000 .
C5 C 0.25430(2) 0.19066(2) 0.26781(1) 0.01524(7)         Uani     1.000000 .
H1 H -0.47150 0.0651(3) -0.33730      0.0369(7)          Uani     1.000000 .
H2 H -0.27840 0.3222(3) -0.09360      0.0333(7)          Uani     1.000000 .
H4 H 0.0160(2) 0.4110(3) 0.1676(2)    0.0295(7)          Uani     1.000000 .
H5 H 0.3404(3) 0.3054(4) 0.3780(2)    0.0372(8)          Uani     1.000000 .
loop_
_atom_site_aniso_label
_atom_site_aniso_U_11
_atom_site_aniso_U_22
_atom_site_aniso_U_33
_atom_site_aniso_U_12
_atom_site_aniso_U_13
_atom_site_aniso_U_23
C1 0.015(7)  0.02(1)   0.017(5)  -0.0002(7) 0.004(5)  0.0002(5)          
C2 0.015(5)  0.016(9)  0.017(5)  0.002(1)  0.006(3)  0.0008(4)           
C3 0.015(2)  0.012(7)  0.013(2)  0.0007(4) 0.006(1)  -0.0004(1)         
C4 0.019(4)  0.013(8)  0.015(3)  -0.0010(6)0.008(1)  -0.0021(7)         
C5 0.018(6)  0.02(1)   0.015(3)  -0.004(1) 0.006(2)  -0.0027(7)         
H1 0.02(1)   0.04(1)   0.036(8)  0.004(1)  0.001(9)  0.001(1)  
H2 0.033(9)  0.03(1)   0.041(9)  0.010(3)  0.013(7)  -0.001(1)           
H4 0.039(8)  0.021(8)  0.034(4)  0.003(1)  0.016(3)  -0.006(1)           
H5 0.04(1)   0.04(1)   0.029(4)  -0.009(3) 0.006(4)  -0.010(1)

#END
