# Supplementary material for: Advancing dynamic quantum crystallography: enhanced models for accurate structures and thermodynamic properties
Source: IUCrJ. 2025 Jan 1;12(Pt 1):123–36. doi: 10.1107/S2052252524011862 (PMC11707699; doi:10.1107/S2052252524011862)
Supplement: Supplementary file 1 [file m-12-00123-sup1.zip › cify_rev2/l-ala_compilation.cif]

#######################################################################
#
#                 Cambridge Crystallographic Data Centre
#                                CCDC 
#
#######################################################################
#
# If this CIF has been generated from an entry in the Cambridge 
# Structural Database, then it will include bibliographic, chemical, 
# crystal, experimental, refinement or atomic coordinate data resulting 
# from the CCDC's data processing and validation procedures.
#
#######################################################################
#Original data: DOI 10.1107/S205327331901355X

data_lala_IAM
_symmetry_cell_setting           orthorhombic
_symmetry_space_group_name_H-M   'P 21 21 21'
_symmetry_Int_Tables_number      19
_space_group_name_Hall           'P 2ac 2ab'
loop_
_symmetry_equiv_pos_site_id
_symmetry_equiv_pos_as_xyz
1 x,y,z
2 1/2+x,1/2-y,-z
3 -x,1/2+y,1/2-z
4 1/2-x,-y,1/2+z
_cell_length_a                   5.9534(5)
_cell_length_b                   12.2772(10)
_cell_length_c                   5.7882(5)
_cell_angle_alpha                90
_cell_angle_beta                 90
_cell_angle_gamma                90
_cell_volume                     423.066
_diffrn_radiation_type             'Mo K\a'
_diffrn_radiation_wavelength       0.71073
_diffrn_reflns_number              6000
_reflns_number_gt                  3463
_reflns_number_total               3546
_refine_ls_number_constraints      0
_refine_ls_number_parameters       84
_refine_ls_number_reflns           3546
_refine_ls_number_restraints       0
_refine_ls_R_factor_all            0.0223
_refine_ls_R_factor_gt             0.0215
_refine_ls_wR_factor_gt            0.0594
_refine_ls_wR_factor_ref           0.0597
_refine_ls_restrained_S_all        1.6500
_refine_ls_goodness_of_fit_ref     1.6500
loop_
_atom_site_label
_atom_site_type_symbol
_atom_site_fract_x
_atom_site_fract_y
_atom_site_fract_z
_atom_site_U_iso_or_equiv
_atom_site_thermal_displace_type
_atom_site_occupancy
_atom_site_refinement_flags_posn
O1 O 0.72762(4) 0.083835(18) 0.62537(4) 0.01369(4) Uani 1.000000 .
O2 O 0.44355(4) 0.184380(18) 0.76131(4) 0.01359(4) Uani 1.000000 .
N1 N 0.64931(4) 0.137737(18) 0.18381(4) 0.01025(4) Uani 1.000000 .
C1 C 0.55583(4) 0.140958(18) 0.60038(4) 0.00889(4) Uani 1.000000 .
C2 C 0.46907(4) 0.161196(18) 0.35473(4) 0.00904(4) Uani 1.000000 .
C3 C 0.26398(5) 0.09089(3) 0.30329(5) 0.01431(4) Uani 1.000000 .
H1a H 0.6990(15) 0.0657(8) 0.1900(16) 0.0218(17) Uiso 1.000000 .
H1b H 0.7641(14) 0.1801(7) 0.2045(14) 0.0171(16) Uiso 1.000000 .
H1c H 0.5907(14) 0.1467(8) 0.0370(18) 0.032(2) Uiso 1.000000 .
H2 H 0.4329(14) 0.2362(6) 0.3407(15) 0.0185(15) Uiso 1.000000 .
H3a H 0.2035(13) 0.1072(7) 0.1481(15) 0.0234(18) Uiso 1.000000 .
H3b H 0.1474(12) 0.1036(6) 0.4169(18) 0.0236(18) Uiso 1.000000 .
H3c H 0.3018(14) 0.0141(7) 0.3037(14) 0.0188(16) Uiso 1.000000 .
loop_
_atom_site_aniso_label
_atom_site_aniso_U_11
_atom_site_aniso_U_22
_atom_site_aniso_U_33
_atom_site_aniso_U_23
_atom_site_aniso_U_13
_atom_site_aniso_U_12
O1 0.01513(7) 0.01396(7) 0.01196(7) 0.00126(5) -0.00204(6) 0.00521(6)
O2 0.01747(8) 0.01579(7) 0.00751(6) -0.00126(5) 0.00095(6) 0.00431(6)
N1 0.01193(7) 0.01126(7) 0.00755(6) -0.00005(5) 0.00050(5) 0.00059(5)
C1 0.01148(7) 0.00816(6) 0.00704(6) 0.00008(5) -0.00084(5) 0.00036(6)
C2 0.01097(7) 0.00909(7) 0.00705(7) -0.00015(5) -0.00047(5) 0.00117(5)
C3 0.01294(9) 0.01829(10) 0.01170(9) -0.00067(7) -0.00144(7) -0.00305(7)

#END

data_lala_IAM_08
_symmetry_cell_setting           orthorhombic
_symmetry_space_group_name_H-M   'P 21 21 21'
_symmetry_Int_Tables_number      19
_space_group_name_Hall           'P 2ac 2ab'
loop_
_symmetry_equiv_pos_site_id
_symmetry_equiv_pos_as_xyz
1 x,y,z
2 1/2-x,-y,1/2+z
3 1/2+x,1/2-y,-z
4 -x,1/2+y,1/2-z
_cell_length_a                   5.9534(5)
_cell_length_b                   12.2772(10)
_cell_length_c                   5.7882(5)
_cell_angle_alpha                90
_cell_angle_beta                 90
_cell_angle_gamma                90
_cell_volume                     423.066
_diffrn_radiation_type             MoK\a
_diffrn_radiation_wavelength       0.71073
_reflns_number_gt                  867
_reflns_number_total               869
_refine_ls_number_parameters       84
_refine_ls_number_reflns           869
_refine_ls_number_restraints       0
_refine_ls_R_factor_all            0.0216
_refine_ls_R_factor_gt             0.0216
_refine_ls_wR_factor_gt            0.0609
_refine_ls_wR_factor_ref           0.0610
_refine_ls_restrained_S_all        1.127
_refine_ls_goodness_of_fit_ref     1.127
loop_
_atom_site_label
_atom_site_type_symbol
_atom_site_fract_x
_atom_site_fract_y
_atom_site_fract_z
_atom_site_U_iso_or_equiv
_atom_site_thermal_displace_type
 O1 O 0.72748(14) 0.08384(7) 0.62536(15) 0.0161(3) Uani 
 O2 O 0.44371(14) 0.18442(7) 0.76116(14) 0.0157(3) Uani 
 N1 N 0.64948(16) 0.13776(8) 0.18374(16) 0.0123(3) Uani 
 C1 C 0.55592(19) 0.14100(9) 0.60079(19) 0.0112(3) Uani 
 C2 C 0.46883(19) 0.16127(9) 0.35513(19) 0.0115(3) Uani 
 C3 C 0.2639(2) 0.09076(10) 0.3030(2) 0.0167(3) Uani
 H1A H 0.694(3) 0.0669(16) 0.189(3) 0.017(4) Uiso 
 H1B H 0.766(3) 0.1841(14) 0.204(3) 0.015(4) Uiso 
 H1C H 0.585(3) 0.1458(16) 0.030(4) 0.031(5) Uiso 
 H2 H 0.432(3) 0.2356(13) 0.340(3) 0.012(3) Uiso 
 H3A H 0.205(3) 0.1092(13) 0.150(3) 0.021(4) Uiso 
 H3B H 0.149(3) 0.1052(12) 0.417(3) 0.021(4) Uiso 
 H3C H 0.308(3) 0.0128(15) 0.302(3) 0.022(4) Uiso 
loop_
_atom_site_aniso_label
_atom_site_aniso_U_11
_atom_site_aniso_U_22
_atom_site_aniso_U_33
_atom_site_aniso_U_23
_atom_site_aniso_U_13
_atom_site_aniso_U_12
O1 0.0178(5) 0.0157(4) 0.0148(5) 0.0014(3) -0.0016(3) 0.0044(3)
O2 0.0194(5) 0.0178(4) 0.0099(5) -0.0009(3) 0.0016(4) 0.0031(3)
N1 0.0138(5) 0.0128(5) 0.0102(5) -0.0002(4) 0.0005(4) 0.0011(4)
C1 0.0144(5) 0.0088(5) 0.0104(6) 0.0004(4) -0.0016(4) -0.0020(4)
C2 0.0140(5) 0.0120(5) 0.0085(5) 0.0000(4) 0.0001(4) 0.0016(4)
C3 0.0150(6) 0.0211(7) 0.0141(6) -0.0007(4) -0.0016(5) -0.0028(5)

#END

data_lala_nomore
_symmetry_cell_setting           orthorhombic
_symmetry_space_group_name_H-M   'P 21 21 21'
_symmetry_Int_Tables_number      19
_space_group_name_Hall           'P 2ac 2ab'
loop_
_symmetry_equiv_pos_site_id
_symmetry_equiv_pos_as_xyz
1 x,y,z
2 1/2-x,-y,1/2+z
3 1/2+x,1/2-y,-z
4 -x,1/2+y,1/2-z
_cell_length_a                   5.9534(5)
_cell_length_b                   12.2772(10)
_cell_length_c                   5.7882(5)
_cell_angle_alpha                90
_cell_angle_beta                 90
_cell_angle_gamma                90
_cell_volume                     423.066
_diffrn_radiation_wavelength            0.71073
_diffrn_radiation_type                  MoK\a
_refine_ls_number_reflns                3546
_refine_ls_number_parameters            2
_refine_ls_number_restraints            0
_refine_ls_R_factor_all                 0.0341
_refine_ls_R_factor_gt                  0.0331
_refine_ls_wR_factor_ref                0.0993
_refine_ls_wR_factor_gt                 0.0987
_refine_ls_goodness_of_fit_ref          2.716
_refine_ls_restrained_S_all             2.716
loop_
_atom_site_label
_atom_site_type_symbol
_atom_site_fract_x
_atom_site_fract_y
_atom_site_fract_z
_atom_site_U_iso_or_equiv
_atom_site_thermal_displace_type
O1 O 0.7276 0.0838 0.6254 0.0130 Uani
O2 O 0.4435 0.1844 0.7613 0.0128 Uani
N1 N 0.6493 0.1377 0.1838 0.0102 Uani
C1 C 0.5558 0.1410 0.6004 0.0095 Uani
C2 C 0.4691 0.1612 0.3547 0.0098 Uani
C3 C 0.2640 0.0909 0.3033 0.0142 Uani
H1A H 0.6990 0.0657 0.1900 0.0225 Uani
H1B H 0.7641 0.1801 0.2045 0.0219 Uani
H1C H 0.5907 0.1467 0.0370 0.0215 Uani
H2 H 0.4328 0.2362 0.3407 0.0220 Uani
H3A H 0.2035 0.1072 0.1481 0.0330 Uani
H3B H 0.1474 0.1036 0.4169 0.0325 Uani
H3C H 0.3018 0.0141 0.3037 0.0319 Uani
loop_
_atom_site_aniso_label
_atom_site_aniso_U_11
_atom_site_aniso_U_22
_atom_site_aniso_U_33
_atom_site_aniso_U_23
_atom_site_aniso_U_13
_atom_site_aniso_U_12
O1  0.0144(4) 0.0141(1)  0.011(1)  0.00017(4)   -0.00093(3)  0.00480(1)         
O2  0.0163(6) 0.0144(1)  0.008(1)  -0.00074(1)  -0.00019(6)  0.00514(9)         
N1  0.0122(5) 0.0109(1)  0.008(1)  -0.00057(1)  -0.00034(4)  0.00032(1)         
C1  0.0117(5) 0.0092(1)  0.008(1)  -0.000370(5) -0.00060(5)  0.00140(3)         
C2  0.0117(5) 0.0099(1)  0.008(1)  -0.00055(3)  -0.00071(5)  0.00110(3)         
C3  0.0134(5) 0.0176(2)  0.011(1)  -0.00122(4)  -0.00100(3)  -0.002610(8)       
H1A 0.0245(4) 0.0181(1)  0.025(1)  0.00092(1)   0.00232(4)   0.005020(7)        
H1B 0.0211(5) 0.0252(1)  0.019(1)  -0.00156(2)  0.00045(1)   -0.00569(2)        
H1C 0.0253(5) 0.0257(1)  0.013(1)  0.00003(3)   -0.00240(6)  0.00099(4)         
H2  0.0282(5) 0.0165(1)  0.021(1)  0.00056(3)   -0.00038(7)  0.00543(7)         
H3A 0.0330(5) 0.0444(2)  0.022(1)  0.00303(1)   -0.01073(4)  -0.006420(8)       
H3B 0.0234(5) 0.0452(3)  0.029(1)  -0.00534(7)  0.00774(4)   -0.00411(2)        
H3C 0.0366(5) 0.0202(1)  0.039(1)  -0.00207(3)  -0.00244(2)  -0.00375(5)

#END

data_lala_nomore_08
_symmetry_cell_setting           orthorhombic
_symmetry_space_group_name_H-M   'P 21 21 21'
_symmetry_Int_Tables_number      19
_space_group_name_Hall           'P 2ac 2ab'
loop_
_symmetry_equiv_pos_site_id
_symmetry_equiv_pos_as_xyz
1 x,y,z
2 1/2-x,-y,1/2+z
3 1/2+x,1/2-y,-z
4 -x,1/2+y,1/2-z
_cell_length_a                   5.9534(5)
_cell_length_b                   12.2772(10)
_cell_length_c                   5.7882(5)
_cell_angle_alpha                90
_cell_angle_beta                 90
_cell_angle_gamma                90
_cell_volume                     423.066
_diffrn_radiation_wavelength            0.71073
_diffrn_radiation_type                  MoK\a
_reflns_number_total                    869
_reflns_number_gt                       867
_refine_ls_number_reflns                869
_refine_ls_number_parameters            2
_refine_ls_number_restraints            0
_refine_ls_R_factor_all                 0.0274
_refine_ls_R_factor_gt                  0.0273
_refine_ls_wR_factor_ref                0.0831
_refine_ls_wR_factor_gt                 0.0830
_refine_ls_goodness_of_fit_ref          1.468
_refine_ls_restrained_S_all             1.468
loop_
_atom_site_label
_atom_site_type_symbol
_atom_site_fract_x
_atom_site_fract_y
_atom_site_fract_z
_atom_site_U_iso_or_equiv
_atom_site_thermal_displace_type
O1 O 0.7275 0.0838 0.6254 0.0147 Uani
O2 O 0.4437 0.1844 0.7612 0.0146 Uani
N1 N 0.6495 0.1378 0.1837 0.0121 Uani
C1 C 0.5559 0.1410 0.6008 0.0114 Uani
C2 C 0.4688 0.1613 0.3551 0.0116 Uani
C3 C 0.2639 0.0908 0.3030 0.0157 Uani
H1A H 0.6939 0.0669 0.1887 0.0244 Uani
H1B H 0.7661 0.1841 0.2041 0.0238 Uani
H1C H 0.5852 0.1458 0.0304 0.0235 Uani
H2 H 0.4317 0.2356 0.3398 0.0240 Uani
H3A H 0.2048 0.1092 0.1496 0.0345 Uani
H3B H 0.1490 0.1052 0.4168 0.0340 Uani
H3C H 0.3075 0.0128 0.3017 0.0334 Uani
loop_
_atom_site_aniso_label
_atom_site_aniso_U_11
_atom_site_aniso_U_22
_atom_site_aniso_U_33
_atom_site_aniso_U_23
_atom_site_aniso_U_13
_atom_site_aniso_U_12
O1  0.016(1)  0.0157(4) 0.012(2)  0.00085(9)   -0.0003(1)   0.00435(8)         
O2  0.018(1)  0.0157(7) 0.010(2)  -0.00100(4)  -0.0001(1)   0.0048(5)          
N1  0.014(1)  0.0126(4) 0.009(2)  -0.00025(5)  -0.0001(1)   0.00019(8)         
C1  0.014(1)  0.0110(4) 0.009(2)  -0.00018(2)  -0.0003(1)   0.0013(1)          
C2  0.014(1)  0.0114(5) 0.010(2)  -0.0002(1)   -0.0004(1)   0.0011(2)          
C3  0.015(1)  0.018(1)  0.014(2)  -0.0007(1)   -0.0008(1)   -0.00219(5)        
H1A 0.0264(8) 0.0197(4) 0.027(1)  0.00112(3)   0.0026(1)    0.00485(4)         
H1B 0.023(1)  0.0268(4) 0.021(1)  -0.00121(4)  0.00059(6)   -0.00585(6)        
H1C 0.027(1)  0.0276(4) 0.015(2)  0.00023(4)   -0.0022(2)   0.0009(2)          
H2  0.031(1)  0.0179(6) 0.024(2)  0.0008(1)    -0.0001(2)   0.0052(4)          
H3A 0.035(1)  0.045(1)  0.024(2)  0.00351(5)   -0.0106(1)   -0.00584(7)        
H3B 0.025(1)  0.046(1)  0.031(2)  -0.0048(1)   0.0080(1)     -0.0037(1)         
H3C 0.038(1)  0.0212(8) 0.041(1)  -0.00160(8)  -0.0026(1)   -0.0031(2)

#END

data_lala_HAR
_symmetry_cell_setting           orthorhombic
_symmetry_space_group_name_H-M   'P 21 21 21'
_symmetry_Int_Tables_number      19
_space_group_name_Hall           'P 2ac 2ab'
loop_
_symmetry_equiv_pos_site_id
_symmetry_equiv_pos_as_xyz
1 x,y,z
2 1/2+x,1/2-y,-z
3 -x,1/2+y,1/2-z
4 1/2-x,-y,1/2+z
_cell_length_a                   5.9534(5)
_cell_length_b                   12.2772(10)
_cell_length_c                   5.7882(5)
_cell_angle_alpha                90
_cell_angle_beta                 90
_cell_angle_gamma                90
_cell_volume                     423.066
_diffrn_radiation_type             'Mo K\a'
_diffrn_radiation_wavelength       0.71073
_diffrn_reflns_number              6000
_reflns_number_gt                  3463
_reflns_number_total               3546
_refine_ls_number_constraints      0
_refine_ls_number_parameters       119
_refine_ls_number_reflns           3546
_refine_ls_number_restraints       0
_refine_ls_R_factor_all            0.0137
_refine_ls_R_factor_gt             0.0129
_refine_ls_wR_factor_gt            0.0351
_refine_ls_wR_factor_ref           0.0353
_refine_ls_restrained_S_all        1.2738
_refine_ls_goodness_of_fit_ref     1.2738
loop_
_atom_site_label
_atom_site_type_symbol
_atom_site_fract_x
_atom_site_fract_y
_atom_site_fract_z
_atom_site_U_iso_or_equiv
_atom_site_thermal_displace_type
_atom_site_occupancy
_atom_site_refinement_flags_posn
O1 O 0.72734(2) 0.083914(11) 0.62523(3) 0.01368(2) Uani 1.000000 .
O2 O 0.44372(3) 0.184270(11) 0.76113(2) 0.01360(2) Uani 1.000000 .
N1 N 0.64941(2) 0.137728(12) 0.18370(2) 0.01019(2) Uani 1.000000 .
C1 C 0.55585(3) 0.140935(11) 0.60041(2) 0.00878(2) Uani 1.000000 .
C2 C 0.46908(3) 0.161226(11) 0.35460(2) 0.00889(2) Uani 1.000000 .
C3 C 0.26403(3) 0.090912(16) 0.30334(3) 0.01410(3) Uani 1.000000 .
H1A H 0.7024(11) 0.0586(5) 0.1976(13) 0.0285(14) Uani 1.000000 .
H1B H 0.7783(11) 0.1919(5) 0.2124(12) 0.0319(14) Uani 1.000000 .
H1C H 0.5858(10) 0.1501(5) 0.0220(10) 0.0302(13) Uani 1.000000 .
H2 H 0.4286(9) 0.2476(4) 0.3362(10) 0.0243(11) Uani 1.000000 .
H3A H 0.1994(10) 0.1087(5) 0.1317(12) 0.0412(16) Uani 1.000000 .
H3B H 0.1312(8) 0.1055(5) 0.4280(13) 0.0384(16) Uani 1.000000 .
H3C H 0.3102(11) 0.0043(5) 0.3084(12) 0.0345(14) Uani 1.000000 .
loop_
_atom_site_aniso_label
_atom_site_aniso_U_11
_atom_site_aniso_U_22
_atom_site_aniso_U_33
_atom_site_aniso_U_23
_atom_site_aniso_U_13
_atom_site_aniso_U_12
O1 0.01542(5) 0.01418(4) 0.01143(5) 0.00125(4) -0.00203(4) 0.00520(4)
O2 0.01739(5) 0.01595(5) 0.00743(4) -0.00095(3) 0.00047(4) 0.00462(4)
N1 0.01181(5) 0.01115(4) 0.00762(4) -0.00002(3) 0.00050(3) 0.00046(3)
C1 0.01133(5) 0.00814(4) 0.00688(4) -0.00001(3) -0.00080(4) 0.00059(4)
C2 0.01104(5) 0.00862(4) 0.00702(4) 0.00005(3) -0.00091(3) 0.00113(3)
C3 0.01280(6) 0.01804(6) 0.01144(5) -0.00065(5) -0.00148(4) -0.00282(5)
H1A 0.031(3) 0.024(3) 0.031(4) 0.003(3) 0.001(3) 0.010(3)
H1B 0.032(3) 0.029(3) 0.035(3) -0.011(3) -0.013(3) -0.010(2)
H1C 0.042(3) 0.032(3) 0.017(2) -0.002(2) 0.005(3) -0.004(3)
H2 0.032(2) 0.0154(19) 0.025(3) -0.002(2) -0.011(2) 0.0059(19)
H3A 0.041(3) 0.049(4) 0.034(4) 0.004(3) -0.027(3) -0.013(3)
H3B 0.022(3) 0.060(5) 0.034(4) -0.003(3) 0.012(2) 0.000(3)
H3C 0.045(4) 0.017(2) 0.042(3) -0.001(2) -0.010(3) -0.002(3)

#END

data_lala_HAR_08
_symmetry_cell_setting           orthorhombic
_symmetry_space_group_name_H-M   'P 21 21 21'
_symmetry_Int_Tables_number      19
_space_group_name_Hall           'P 2ac 2ab'
loop_
_symmetry_equiv_pos_site_id
_symmetry_equiv_pos_as_xyz
1 x,y,z
2 1/2+x,1/2-y,-z
3 -x,1/2+y,1/2-z
4 1/2-x,-y,1/2+z
_cell_length_a                   5.9534(5)
_cell_length_b                   12.2772(10)
_cell_length_c                   5.7882(5)
_cell_angle_alpha                90
_cell_angle_beta                 90
_cell_angle_gamma                90
_cell_volume                     423.066
_diffrn_radiation_type             'Mo K\a'
_diffrn_radiation_wavelength       0.71073
_reflns_number_gt                  867
_reflns_number_total               869
_refine_ls_number_constraints      0
_refine_ls_number_parameters       119
_refine_ls_number_reflns           869
_refine_ls_number_restraints       0
_refine_ls_R_factor_all            0.0086
_refine_ls_R_factor_gt             0.0086
_refine_ls_wR_factor_gt            0.0253
_refine_ls_wR_factor_ref           0.0253
_refine_ls_restrained_S_all        1.1309
_refine_ls_goodness_of_fit_ref     1.1309
loop_
_atom_site_label
_atom_site_type_symbol
_atom_site_fract_x
_atom_site_fract_y
_atom_site_fract_z
_atom_site_U_iso_or_equiv
_atom_site_thermal_displace_type
_atom_site_occupancy
_atom_site_refinement_flags_posn
O1 O 0.72714(4) 0.08387(2) 0.62524(5) 0.01416(9) Uani 1.000000 .
O2 O 0.44374(4) 0.18428(2) 0.76109(4) 0.01386(9) Uani 1.000000 .
N1 N 0.64948(5) 0.13778(3) 0.18346(5) 0.01117(10) Uani 1.000000 .
C1 C 0.55602(6) 0.14097(2) 0.60025(6) 0.00953(9) Uani 1.000000 .
C2 C 0.46912(5) 0.16117(3) 0.35448(6) 0.00977(9) Uani 1.000000 .
C3 C 0.26427(6) 0.09085(3) 0.30326(6) 0.01520(10) Uani 1.000000 .
H1a H 0.7012(11) 0.0583(6) 0.1980(14) 0.0320(16) Uani 1.000000 .
H1b H 0.7789(11) 0.1923(5) 0.2132(11) 0.0290(15) Uani 1.000000 .
H1c H 0.5856(11) 0.1491(5) 0.0198(11) 0.0303(14) Uani 1.000000 .
H2 H 0.4279(10) 0.2469(4) 0.3381(11) 0.0275(12) Uani 1.000000 .
H3a H 0.1981(11) 0.1088(5) 0.1325(12) 0.0427(16) Uani 1.000000 .
H3b H 0.1331(8) 0.1055(5) 0.4306(13) 0.0374(17) Uani 1.000000 .
H3c H 0.3110(11) 0.0044(5) 0.3080(12) 0.0368(16) Uani 1.000000 .
loop_
_atom_site_aniso_label
_atom_site_aniso_U_11
_atom_site_aniso_U_22
_atom_site_aniso_U_33
_atom_site_aniso_U_23
_atom_site_aniso_U_13
_atom_site_aniso_U_12
O1 0.01615(14) 0.01473(14) 0.01158(15) 0.00101(9) -0.00178(10) 0.00522(9)
O2 0.01757(14) 0.01645(14) 0.00752(15) -0.00067(9) 0.00026(11) 0.00466(10)
N1 0.01296(16) 0.01187(19) 0.00865(17) -0.00016(12) 0.00096(11) 0.00080(13)
C1 0.01196(16) 0.00864(16) 0.00798(18) -0.00005(11) -0.00092(12) 0.00024(11)
C2 0.01271(15) 0.00906(15) 0.00752(18) 0.00044(12) -0.00164(13) 0.00148(12)
C3 0.01397(17) 0.0196(2) 0.0120(2) -0.00066(13) -0.00128(14) -0.00283(13)
H1a 0.038(4) 0.026(3) 0.032(4) 0.005(3) 0.002(3) 0.015(3)
H1b 0.027(3) 0.030(3) 0.030(3) -0.012(3) -0.007(3) -0.013(3)
H1c 0.049(4) 0.032(4) 0.010(4) 0.001(3) 0.004(3) -0.006(3)
H2 0.034(3) 0.019(3) 0.029(3) -0.007(2) -0.009(3) 0.007(2)
H3a 0.044(3) 0.050(4) 0.034(4) 0.005(3) -0.022(3) -0.010(3)
H3b 0.025(3) 0.058(5) 0.030(4) -0.002(4) 0.011(3) 0.004(3)
H3c 0.047(4) 0.019(3) 0.045(4) 0.001(3) -0.012(3) -0.006(3)

#END

data_lala_har_nomore(mo)
_symmetry_cell_setting           orthorhombic
_symmetry_space_group_name_H-M   'P 21 21 21'
_symmetry_Int_Tables_number      19
_space_group_name_Hall           'P 2ac 2ab'
loop_
_symmetry_equiv_pos_site_id
_symmetry_equiv_pos_as_xyz
1 x,y,z
2 1/2+x,1/2-y,-z
3 -x,1/2+y,1/2-z
4 1/2-x,-y,1/2+z
_cell_length_a                   5.9534(5)
_cell_length_b                   12.2772(10)
_cell_length_c                   5.7882(5)
_cell_angle_alpha                90
_cell_angle_beta                 90
_cell_angle_gamma                90
_cell_volume                     423.066
_diffrn_radiation_type                  'Mo K\a'
_diffrn_radiation_wavelength            0.71073
_refine_ls_R_factor_all        	0.0237
_refine_ls_wR_factor_ref       	0.0727
loop_
_atom_site_label
_atom_site_type_symbol
_atom_site_fract_x
_atom_site_fract_y
_atom_site_fract_z
_atom_site_U_iso_or_equiv
_atom_site_thermal_displace_type
_atom_site_occupancy
_atom_site_refinement_flags_posn
O1  O 0.72734   0.08391   0.62523   0.01368(2)  Uani     1.000000 .        
O2  O 0.44372   0.18427   0.76113   0.01360(2)  Uani     1.000000 .        
N1  N 0.64941   0.13773   0.1837    0.01019(2)  Uani     1.000000 .        
C1  C 0.55585   0.14093   0.60041   0.00878(2)  Uani     1.000000 .        
C2  C 0.46908   0.16123   0.3546    0.00889(2)  Uani     1.000000 .        
C3  C 0.26403   0.09091   0.30334   0.01410(3)  Uani     1.000000 .        
H1A H 0.70238   0.05855   0.19761   0.0285(14)  Uani     1.000000 .        
H1B H 0.77833   0.19189   0.21245   0.0319(14)  Uani     1.000000 .        
H1C H 0.58577   0.15008   0.02198   0.0302(13)  Uani     1.000000 .        
H2  H 0.42863   0.24762   0.33621   0.0243(11)  Uani     1.000000 .        
H3A H 0.19937   0.10865   0.13169   0.0412(16)  Uani     1.000000 .        
H3B H 0.13116   0.10552   0.42797   0.0384(16)  Uani     1.000000 .        
H3C H 0.31024   0.00432   0.30844   0.0345(14)  Uani     1.000000 .
loop_
_atom_site_aniso_label
_atom_site_aniso_U_11
_atom_site_aniso_U_22
_atom_site_aniso_U_33
_atom_site_aniso_U_12
_atom_site_aniso_U_13
_atom_site_aniso_U_23
O1  0.0144(6) 0.0140(1) 0.010(3)  0.00477(2)   -0.00104(2)   0.0001(1)          
O2  0.0163(8) 0.0144(1) 0.008(3)  0.0052(1)     -0.00029(9)   -0.00081(2)        
N1  0.0123(6) 0.0108(1) 0.007(3)  0.00030(1)   -0.00036(4)   -0.00050(5)        
C1  0.0117(7) 0.0092(1) 0.007(3)  0.00138(5)   -0.00070(6)   -0.000403(6)       
C2  0.0118(6) 0.0099(1) 0.007(3)  0.00108(4)   -0.00080(7)   -0.00050(7)        
C3  0.0134(6) 0.0177(2) 0.011(3)  -0.002679(9) -0.00109(4)   -0.0011(1)         
H1A 0.0247(5) 0.0180(1) 0.025(3)  0.00503(1)   0.00232(5)    0.00098(5)         
H1B 0.0211(7) 0.0251(1) 0.020(3)  -0.00564(3)  0.00041(1)    -0.00153(8)        
H1C 0.0253(7) 0.0257(1) 0.013(3)  0.00093(7)   -0.0024(1)    0.0001(1)          
H2  0.0282(7) 0.0166(1) 0.021(3)  0.00545(7)   -0.0004(1)    0.00063(9)         
H3A 0.0331(7) 0.0446(2) 0.021(3)  -0.006515(9) -0.01074(5)   0.00312(3)         
H3B 0.0234(6) 0.0453(3) 0.028(3)  -0.00416(2)  0.00758(2)    -0.0053(2)         
H3C 0.0367(7) 0.0203(1) 0.038(3)  -0.00386(5)  -0.00251(8)   -0.00201(8)

#END

data_lala_har_nomore(mo)_08
_symmetry_cell_setting           orthorhombic
_symmetry_space_group_name_H-M   'P 21 21 21'
_symmetry_Int_Tables_number      19
_space_group_name_Hall           'P 2ac 2ab'
loop_
_symmetry_equiv_pos_site_id
_symmetry_equiv_pos_as_xyz
1 x,y,z
2 1/2+x,1/2-y,-z
3 -x,1/2+y,1/2-z
4 1/2-x,-y,1/2+z
_cell_length_a                   5.9534(5)
_cell_length_b                   12.2772(10)
_cell_length_c                   5.7882(5)
_cell_angle_alpha                90
_cell_angle_beta                 90
_cell_angle_gamma                90
_cell_volume                     423.066
_diffrn_radiation_type                  'Mo K\a'
_diffrn_radiation_wavelength            0.71073
_refine_ls_R_factor_all        	0.0137
_refine_ls_wR_factor_ref       	0.0503
loop_
_atom_site_label
_atom_site_type_symbol
_atom_site_fract_x
_atom_site_fract_y
_atom_site_fract_z
_atom_site_U_iso_or_equiv
_atom_site_thermal_displace_type
_atom_site_occupancy
_atom_site_refinement_flags_posn
O1  O 0.72714   0.08387   0.62524   0.01416(9)  Uani     1.000000 .        
O2  O 0.44374   0.18428   0.76109   0.01386(9)  Uani     1.000000 .        
N1  N 0.64948   0.13778   0.18346   0.01117(10) Uani     1.000000 .        
C1  C 0.55602   0.14097   0.60025   0.00953(9)  Uani     1.000000 .        
C2  C 0.46912   0.16117   0.35448   0.00977(9)  Uani     1.000000 .        
C3  C 0.26427   0.09085   0.30326   0.01520(10) Uani     1.000000 .        
H1a H 0.70123   0.05828   0.19804   0.0320(16)  Uani     1.000000 .        
H1b H 0.77887   0.19232   0.21322   0.0290(15)  Uani     1.000000 .        
H1c H 0.58559   0.14914   0.01983   0.0303(14)  Uani     1.000000 .        
H2  H 0.42791   0.24693   0.33809   0.0275(12)  Uani     1.000000 .        
H3a H 0.19815   0.10875   0.1325    0.0427(16)  Uani     1.000000 .        
H3b H 0.13308   0.10548   0.43064   0.0374(17)  Uani     1.000000 .        
H3c H 0.31103   0.00444   0.30797   0.0368(16)  Uani     1.000000 .
loop_
_atom_site_aniso_label
_atom_site_aniso_U_11
_atom_site_aniso_U_22
_atom_site_aniso_U_33
_atom_site_aniso_U_12
_atom_site_aniso_U_13
_atom_site_aniso_U_23
O1   0.015(1)  0.0150(4)  0.011(6)  0.0048(1)    -0.00101(6)        0.0002(2)          
O2   0.017(2)  0.0153(4)  0.008(6)  0.0052(3)    -0.0005(1)         -0.00096(6)        
N1   0.013(1)  0.0117(3)  0.008(5)  0.00027(7)   -0.0004(1)         -0.00037(4)        
C1   0.013(1)  0.0101(3)  0.008(6)  0.0014(1)    -0.00080(8)        -0.00039(2)        
C2   0.013(1)  0.0108(3)  0.008(6)  0.0010(1)    -0.0009(1)         -0.0004(1)         
C3   0.014(1)  0.0186(5)  0.011(5)  -0.00287(2)  -0.00114(7)        -0.0010(2)         
H1a  0.026(1)  0.0189(3)  0.026(5)  0.00501(1)   0.0023(1)          0.00108(3)         
H1b  0.022(1)  0.0260(3)  0.020(5)  -0.00562(8)  0.00036(2)         -0.0014(1)         
H1c  0.026(1)  0.0266(4)  0.014(5)  0.0009(2)    -0.0024(2)         0.0002(1)          
H2   0.029(1)  0.0174(4)  0.022(5)  0.0054(2)    -0.0005(2)         0.0007(1)          
H3a  0.034(1)  0.0457(6)  0.021(5)  -0.00682(3)  -0.0108(1)         0.0033(1)          
H3b  0.024354363935616574 0.04620303392347151    0.028626497911781543         -0.004341490949247265        0.007469841775752499         -0.005115752549407045        
H3c  0.038(2)  0.0212(4)  0.039(5)  -0.0040(1)   -0.0025(1)         -0.0019(1)

#END

data_lala_har_nomore(mA)
_symmetry_cell_setting           orthorhombic
_symmetry_space_group_name_H-M   'P 21 21 21'
_symmetry_Int_Tables_number      19
_space_group_name_Hall           'P 2ac 2ab'
loop_
_symmetry_equiv_pos_site_id
_symmetry_equiv_pos_as_xyz
1 x,y,z
2 1/2-x,-y,1/2+z
3 1/2+x,1/2-y,-z
4 -x,1/2+y,1/2-z
_cell_length_a                   5.9534(5)
_cell_length_b                   12.2772(10)
_cell_length_c                   5.7882(5)
_cell_angle_alpha                90
_cell_angle_beta                 90
_cell_angle_gamma                90
_cell_volume                     423.066
_diffrn_radiation_type                  'Mo K\a'
_diffrn_radiation_wavelength            0.71073
_refine_ls_R_factor_all        	0.0233
_refine_ls_wR_factor_ref       	0.0715
loop_
_atom_site_label
_atom_site_type_symbol
_atom_site_fract_x
_atom_site_fract_y
_atom_site_fract_z
_atom_site_U_iso_or_equiv
_atom_site_thermal_displace_type
O1 O 0.72727(1) 0.08396(1) 0.62537(1) 0.01368(2) Uani
O2 O 0.44368(1) 0.18429(1) 0.76108(1) 0.01360(2) Uani
N1 N 0.64949(1) 0.13774(1) 0.18376(1) 0.01019(2) Uani
C1 C 0.55584(2) 0.14090(1) 0.60035(1) 0.00878(2) Uani
C2 C 0.46917(2) 0.16122(1) 0.35467(2) 0.00889(2) Uani
C3 C 0.26399(2) 0.09090(1) 0.30335(2) 0.01410(3) Uani
H1A H 0.6986(8) 0.0596(4) 0.1970(9)   0.0285(14) Uani
H1B H 0.7720(7) 0.1883(3) 0.2069(7)   0.0319(14) Uani
H1C H 0.5876(7) 0.1487(3) 0.0238(8)   0.0302(13) Uani
H2 H 0.4248(7) 0.2471(3) 0.3348(7)    0.0243(11) Uani
H3A H 0.1966(8) 0.1103(4) 0.1382(8)   0.0412(16) Uani
H3B H 0.1353(6) 0.1054(3) 0.4251(9)   0.0384(16) Uani
H3C H 0.3091(8) 0.00780(10) 0.3050(10) 0.0345(14) Uani
loop_
_atom_site_aniso_label
_atom_site_aniso_U_11
_atom_site_aniso_U_22
_atom_site_aniso_U_33
_atom_site_aniso_U_12
_atom_site_aniso_U_13
_atom_site_aniso_U_23
O1   0.014(1)  0.0139(5) 0.01(1)   0.0046(1)    -0.00107(4) 0.0003(3)          
O2   0.016(1)  0.0144(7) 0.01(1)   0.0051(5)    -0.0004(2)  -0.00091(7)        
N1   0.012(1)  0.0109(4) 0.01(1)   0.00035(6)   -0.00043(6) -0.0004(1)         
C1   0.012(1)  0.0092(3) 0.01(1)   0.0014(1)    -0.0008(2)  -0.00037(3)        
C2   0.012(1)  0.0099(5) 0.01(1)   0.0012(2)    -0.0009(2)  -0.0004(3)         
C3   0.013(1)  0.017(1)  0.011(9)  -0.00238(1)  -0.0013(1)  -0.0010(4)         
H1A  0.024(1)  0.0180(4) 0.025(9)  0.00500(6)   0.0023(1)   0.0010(1)          
H1B  0.021(1)  0.0251(5) 0.02(1)   -0.00571(8)  0.00039(4)  -0.0014(2)         
H1C  0.025(1)  0.0258(6) 0.01(1)   0.0011(1)    -0.0025(1)  0.0001(4)          
H2   0.028(1)  0.0165(6) 0.02(1)   0.0055(4)    -0.0005(5)  0.0007(4)          
H3A  0.033(1)  0.044(1)  0.021(9)  -0.0061(2)   -0.0109(1)  0.00330(7)         
H3B  0.023(1)  0.045(2)  0.029(9)  -0.0039(1)   0.0075(1)    -0.005(1)          
H3C  0.036(1)  0.0201(9) 0.039(9)  -0.0035(2)   -0.0029(3)  -0.0018(3)

#END

data_lala_har_nomore(mA)_08
_symmetry_cell_setting           orthorhombic
_symmetry_space_group_name_H-M   'P 21 21 21'
_symmetry_Int_Tables_number      19
_space_group_name_Hall           'P 2ac 2ab'
loop_
_symmetry_equiv_pos_site_id
_symmetry_equiv_pos_as_xyz
1 x,y,z
2 1/2-x,-y,1/2+z
3 1/2+x,1/2-y,-z
4 -x,1/2+y,1/2-z
_cell_length_a                   5.9534(5)
_cell_length_b                   12.2772(10)
_cell_length_c                   5.7882(5)
_cell_angle_alpha                90
_cell_angle_beta                 90
_cell_angle_gamma                90
_cell_volume                     423.066
_diffrn_radiation_type                  'Mo K\a'
_diffrn_radiation_wavelength            0.71073
_refine_ls_R_factor_all        	0.0132
_refine_ls_wR_factor_ref       	0.0440
loop_
_atom_site_label
_atom_site_type_symbol
_atom_site_fract_x
_atom_site_fract_y
_atom_site_fract_z
_atom_site_U_iso_or_equiv
_atom_site_thermal_displace_type
O1 O 0.72709(3) 0.08395(1) 0.62531(3) 0.01416(9)  Uani
O2 O 0.44383(3) 0.18431(1) 0.76095(3) 0.01386(9)  Uani
N1 N 0.64974(3) 0.13764(1) 0.18357(3) 0.01117(10) Uani
C1 C 0.55579(4) 0.14098(2) 0.60038(4) 0.00953(9)  Uani
C2 C 0.46928(4) 0.16121(2) 0.35470(4) 0.00977(9)  Uani
C3 C 0.26424(4) 0.09084(2) 0.30317(5) 0.01520(10) Uani
H1A H 0.7007(9) 0.0577(4) 0.1930(10)  0.0320(16)  Uani
H1B H 0.7726(8) 0.1896(4) 0.2062(8)   0.0290(15)  Uani
H1C H 0.5858(8) 0.1492(4) 0.0230(10)  0.0303(14)  Uani
H2 H 0.4270(8) 0.2468(3) 0.3354(8)    0.0275(12)  Uani
H3A H 0.1974(8) 0.1106(4) 0.1392(9)   0.0427(16)  Uani
H3B H 0.1380(7) 0.1058(4) 0.4250(10)  0.0374(17)  Uani
H3C H 0.3090(8) 0.0082(2) 0.3050(10)  0.0368(16)  Uani
loop_
_atom_site_aniso_label
_atom_site_aniso_U_11
_atom_site_aniso_U_22
_atom_site_aniso_U_33
_atom_site_aniso_U_12
_atom_site_aniso_U_13
_atom_site_aniso_U_23
O1   0.015(2)  0.0148(9) 0.01(1)   0.0047(2)  0.0011(1)    0.0003(5)          
O2   0.017(3)  0.015(1)  0.01(1)   0.005(1)  -0.0006(2)     -0.0010(1)         
N1   0.013(2)  0.0116(8) 0.01(1)   0.0003(1)   -0.00047(9)   -0.00039(7)        
C1   0.013(2)  0.0100(7) 0.01(1)   0.0014(3)   -0.0009(2)    -0.00039(2)        
C2   0.013(2)  0.011(1)  0.01(1)   0.0011(4)   -0.0009(2)    -0.0004(5)         
C3   0.014(2)  0.018(2)  0.012(9)  -0.00264(2) -0.0013(2)    -0.0010(7)         
H1a  0.025(1)  0.0187(8) 0.026(9)  0.00500(8)  0.0022(1)     0.00107(9)         
H1b  0.022(2)  0.0259(9) 0.02(1)   -0.0057(1)  0.00035(8)    -0.0014(2)         
H1c  0.026(2)  0.027(1)  0.01(1)   0.0010(3)   -0.0025(2)    0.0001(4)          
H2   0.029(3)  0.017(1)  0.02(1)   0.0054(8)   -0.0006(6)    0.0007(6)          
H3a  0.034(2)  0.045(3)  0.02(1)   -0.0065(2)  -0.0109(1)    0.0033(1)          
H3b  0.024(2)  0.046(3)  0.03(1)   -0.0041(2)  0.0074(2)      -0.005(1)          
H3c  0.038(3)  0.021(1)  0.039(9)  -0.0038(5)  -0.0027(6)    -0.0019(4)

#END

data_lala_TAAM
_symmetry_cell_setting           orthorhombic
_symmetry_space_group_name_H-M   'P 21 21 21'
_symmetry_Int_Tables_number      19
_space_group_name_Hall           'P 2ac 2ab'
loop_
_symmetry_equiv_pos_site_id
_symmetry_equiv_pos_as_xyz
1 x,y,z
2 1/2+x,1/2-y,-z
3 -x,1/2+y,1/2-z
4 1/2-x,-y,1/2+z
_cell_length_a                   5.9534(5)
_cell_length_b                   12.2772(10)
_cell_length_c                   5.7882(5)
_cell_angle_alpha                90
_cell_angle_beta                 90
_cell_angle_gamma                90
_cell_volume                     423.066
_diffrn_radiation_type             'Mo K\a'
_diffrn_radiation_wavelength       0.71073
_reflns_number_gt                  3463
_reflns_number_total               3546
_refine_ls_number_constraints      0
_refine_ls_number_parameters       119
_refine_ls_number_reflns           3546
_refine_ls_number_restraints       0
_refine_ls_R_factor_all            0.0124
_refine_ls_R_factor_gt             0.0117
_refine_ls_wR_factor_gt            0.0338
_refine_ls_wR_factor_ref           0.0341
_refine_ls_restrained_S_all        1.1346
_refine_ls_goodness_of_fit_ref     1.1346
loop_
_atom_site_label
_atom_site_type_symbol
_atom_site_fract_x
_atom_site_fract_y
_atom_site_fract_z
_atom_site_U_iso_or_equiv
_atom_site_thermal_displace_type
_atom_site_occupancy
_atom_site_refinement_flags_posn
O1 O 0.72728(2) 0.083932(11) 0.62528(2) 0.01361(2) Uani 1.000000 .
O2 O 0.44373(2) 0.184277(11) 0.76107(2) 0.01352(2) Uani 1.000000 .
N1 N 0.64944(2) 0.137737(11) 0.18375(2) 0.01026(2) Uani 1.000000 .
C1 C 0.55582(2) 0.140930(11) 0.60036(2) 0.00893(2) Uani 1.000000 .
C2 C 0.46917(2) 0.161219(11) 0.35465(2) 0.00903(2) Uani 1.000000 .
C3 C 0.26408(3) 0.090906(15) 0.30337(3) 0.01425(3) Uani 1.000000 .
H1a H 0.7049(11) 0.0611(6) 0.1966(13) 0.0289(14) Uani 1.000000 .
H1b H 0.7752(11) 0.1897(5) 0.2085(11) 0.0256(13) Uani 1.000000 .
H1c H 0.5872(10) 0.1484(5) 0.0232(13) 0.0299(14) Uani 1.000000 .
H2 H 0.4283(9) 0.2466(4) 0.3381(9) 0.0228(11) Uani 1.000000 .
H3a H 0.1977(9) 0.1096(5) 0.1359(12) 0.0369(14) Uani 1.000000 .
H3b H 0.1358(9) 0.1051(5) 0.4260(13) 0.0363(15) Uani 1.000000 .
H3c H 0.3085(10) 0.0058(5) 0.3061(11) 0.0328(13) Uani 1.000000 .
loop_
_atom_site_aniso_label
_atom_site_aniso_U_11
_atom_site_aniso_U_22
_atom_site_aniso_U_33
_atom_site_aniso_U_23
_atom_site_aniso_U_13
_atom_site_aniso_U_12
O1 0.01541(5) 0.01417(4) 0.01124(4) 0.00120(3) -0.00202(4) 0.00520(3)
O2 0.01731(5) 0.01587(4) 0.00738(4) -0.00099(3) 0.00048(3) 0.00465(4)
N1 0.01194(4) 0.01125(4) 0.00759(4) -0.00004(3) 0.00053(3) 0.00054(3)
C1 0.01144(4) 0.00831(4) 0.00704(4) -0.00004(3) -0.00075(3) 0.00070(3)
C2 0.01107(4) 0.00890(4) 0.00713(4) -0.00003(3) -0.00079(3) 0.00110(3)
C3 0.01285(5) 0.01822(6) 0.01168(5) -0.00068(4) -0.00154(4) -0.00294(4)
H1a 0.024(3) 0.035(4) 0.027(3) 0.002(3) 0.002(3) 0.002(3)
H1b 0.023(3) 0.034(3) 0.020(3) -0.001(2) -0.003(3) 0.005(3)
H1c 0.031(3) 0.024(3) 0.035(4) -0.012(3) 0.013(3) -0.006(3)
H2 0.029(2) 0.019(2) 0.020(3) -0.003(2) -0.008(2) 0.004(2)
H3a 0.031(3) 0.045(3) 0.034(4) 0.002(3) -0.017(3) -0.010(3)
H3b 0.037(3) 0.042(4) 0.031(4) 0.002(3) -0.002(3) -0.005(3)
H3c 0.036(3) 0.029(3) 0.033(3) -0.001(3) -0.006(3) -0.004(3)

#END

data_lala_TAAM_08
_symmetry_cell_setting           orthorhombic
_symmetry_space_group_name_H-M   'P 21 21 21'
_symmetry_Int_Tables_number      19
_space_group_name_Hall           'P 2ac 2ab'
loop_
_symmetry_equiv_pos_site_id
_symmetry_equiv_pos_as_xyz
1 x,y,z
2 1/2+x,1/2-y,-z
3 -x,1/2+y,1/2-z
4 1/2-x,-y,1/2+z
_cell_length_a                   5.9534(5)
_cell_length_b                   12.2772(10)
_cell_length_c                   5.7882(5)
_cell_angle_alpha                90
_cell_angle_beta                 90
_cell_angle_gamma                90
_cell_volume                     423.066
_diffrn_radiation_type             'Mo K\a'
_diffrn_radiation_wavelength       0.71073
_reflns_number_gt                  867
_reflns_number_total               869
_refine_ls_number_constraints      0
_refine_ls_number_parameters       119
_refine_ls_number_reflns           869
_refine_ls_number_restraints       0
_refine_ls_R_factor_all            0.0076
_refine_ls_R_factor_gt             0.0076
_refine_ls_wR_factor_gt            0.0221
_refine_ls_wR_factor_ref           0.0222
_refine_ls_restrained_S_all        0.9895
_refine_ls_goodness_of_fit_ref     0.9895
loop_
_atom_site_label
_atom_site_type_symbol
_atom_site_fract_x
_atom_site_fract_y
_atom_site_fract_z
_atom_site_U_iso_or_equiv
_atom_site_thermal_displace_type
_atom_site_occupancy
_atom_site_refinement_flags_posn
O1 O 0.72696(4) 0.083941(18) 0.62529(4) 0.01415(8) Uani 1.000000 .
O2 O 0.44378(4) 0.184258(17) 0.76089(4) 0.01386(8) Uani 1.000000 .
N1 N 0.64969(5) 0.13773(3) 0.18354(5) 0.01091(8) Uani 1.000000 .
C1 C 0.55595(5) 0.14097(2) 0.60026(5) 0.00956(8) Uani 1.000000 .
C2 C 0.46924(5) 0.16127(2) 0.35468(5) 0.00971(8) Uani 1.000000 .
C3 C 0.26424(6) 0.09082(3) 0.30323(6) 0.01510(9) Uani 1.000000 .
H1a H 0.7011(11) 0.0600(6) 0.1945(12) 0.0291(15) Uani 1.000000 .
H1b H 0.7779(10) 0.1911(5) 0.2091(10) 0.0227(13) Uani 1.000000 .
H1c H 0.5856(10) 0.1483(5) 0.0213(14) 0.0308(14) Uani 1.000000 .
H2 H 0.4271(9) 0.2459(4) 0.3373(9) 0.0233(11) Uani 1.000000 .
H3a H 0.1974(9) 0.1103(4) 0.1363(12) 0.0380(14) Uani 1.000000 .
H3b H 0.1373(9) 0.1049(4) 0.4282(11) 0.0373(15) Uani 1.000000 .
H3c H 0.3102(9) 0.0057(5) 0.3041(10) 0.0346(13) Uani 1.000000 .
loop_
_atom_site_aniso_label
_atom_site_aniso_U_11
_atom_site_aniso_U_22
_atom_site_aniso_U_33
_atom_site_aniso_U_23
_atom_site_aniso_U_13
_atom_site_aniso_U_12
O1 0.01640(12) 0.01476(12) 0.01127(13) 0.00109(8) -0.00186(9) 0.00495(8)
O2 0.01754(12) 0.01639(12) 0.00762(13) -0.00064(8) 0.00025(10) 0.00447(8)
N1 0.01280(14) 0.01182(16) 0.00810(15) -0.00006(11) 0.00070(10) 0.00081(12)
C1 0.01218(14) 0.00849(14) 0.00800(15) -0.00015(10) -0.00089(11) 0.00025(10)
C2 0.01219(13) 0.00965(13) 0.00727(15) 0.00006(10) -0.00141(11) 0.00126(10)
C3 0.01360(15) 0.01947(19) 0.01223(18) -0.00075(12) -0.00167(13) -0.00312(12)
H1a 0.032(3) 0.029(4) 0.027(4) 0.002(3) 0.006(3) 0.006(3)
H1b 0.021(3) 0.028(3) 0.019(3) -0.005(3) 0.002(3) -0.001(3)
H1c 0.037(3) 0.026(3) 0.029(4) -0.001(3) 0.009(4) -0.003(3)
H2 0.029(2) 0.017(3) 0.024(3) -0.004(2) -0.007(2) 0.005(2)
H3a 0.032(3) 0.041(3) 0.041(4) 0.002(3) -0.007(3) -0.005(3)
H3b 0.039(3) 0.045(4) 0.027(4) 0.001(3) -0.004(3) -0.001(3)
H3c 0.040(3) 0.028(3) 0.035(3) -0.001(3) -0.009(3) -0.006(3)

#END

data_lala_taam_nomore(mo)
_symmetry_cell_setting           orthorhombic
_symmetry_space_group_name_H-M   'P 21 21 21'
_symmetry_Int_Tables_number      19
_space_group_name_Hall           'P 2ac 2ab'
loop_
_symmetry_equiv_pos_site_id
_symmetry_equiv_pos_as_xyz
1 x,y,z
2 1/2+x,1/2-y,-z
3 -x,1/2+y,1/2-z
4 1/2-x,-y,1/2+z
_cell_length_a                   5.9534(5)
_cell_length_b                   12.2772(10)
_cell_length_c                   5.7882(5)
_cell_angle_alpha                90
_cell_angle_beta                 90
_cell_angle_gamma                90
_cell_volume                     423.066
_diffrn_radiation_type                  'Mo K\a'
_diffrn_radiation_wavelength            0.71073
_refine_ls_R_factor_all        	0.0235
_refine_ls_wR_factor_ref       	0.0723
loop_
_atom_site_label
_atom_site_type_symbol
_atom_site_fract_x
_atom_site_fract_y
_atom_site_fract_z
_atom_site_U_iso_or_equiv
_atom_site_thermal_displace_type
_atom_site_occupancy
_atom_site_refinement_flags_posn
O1  O 0.72728   0.08393   0.62528   0.01361(2) Uani     1.000000 .        
O2  O 0.44373   0.18428   0.76107   0.01352(2) Uani     1.000000 .        
N1  N 0.64944   0.13774   0.18375   0.01026(2) Uani     1.000000 .        
C1  C 0.55582   0.14093   0.60036   0.00893(2) Uani     1.000000 .        
C2  C 0.46917   0.16122   0.35465   0.00903(2) Uani     1.000000 .        
C3  C 0.26408   0.09091   0.30337   0.01425(3) Uani     1.000000 .        
H1a H 0.70494   0.06108   0.19656   0.0289(14) Uani     1.000000 .        
H1b H 0.77522   0.18972   0.20848   0.0256(13) Uani     1.000000 .        
H1c H 0.58717   0.14839   0.02318   0.0299(14) Uani     1.000000 .        
H2  H 0.42834   0.24664   0.33807   0.0228(11) Uani     1.000000 .        
H3a H 0.19767   0.10959   0.1359    0.0369(14) Uani     1.000000 .        
H3b H 0.13576   0.10509   0.42604   0.0363(15) Uani     1.000000 .        
H3c H 0.30855   0.00576   0.30606   0.0328(13) Uani     1.000000 .
loop_
_atom_site_aniso_label
_atom_site_aniso_U_11
_atom_site_aniso_U_22
_atom_site_aniso_U_33
_atom_site_aniso_U_12
_atom_site_aniso_U_13
_atom_site_aniso_U_23
O1  0.0141(6) 0.0139(2)  0.010(2)  0.00449(3)   -0.00106(2)   0.00025(8)         
O2  0.0164(8) 0.0145(2)  0.008(2)  0.0051(1)     -0.00035(7)   -0.00089(3)        
N1  0.0123(6) 0.0109(1)  0.008(2)  0.00036(2)   -0.00038(6)   -0.00045(1)        
C1  0.0117(7) 0.0093(1)  0.007(2)  0.00135(6)   -0.00074(5)   -0.000363(3)       
C2  0.0118(6) 0.0099(1)  0.008(2)  0.00124(6)   -0.00081(6)   -0.00043(6)        
C3  0.0132(6) 0.0174(3)  0.011(2)  -0.00220(1)  -0.00124(2)   -0.00095(9)        
H1a 0.0244(5) 0.0180(1)  0.025(2)  0.004996(8)  0.00234(7)    0.00103(1)         
H1b 0.0213(7) 0.0251(1)  0.020(2)  -0.00572(3)  0.00041(1)    -0.00145(4)        
H1c 0.0255(7) 0.0258(2)  0.013(2)  0.00105(9)   -0.0024(1)    0.00008(5)         
H2  0.0285(7) 0.0165(2)  0.021(2)  0.0056(1)     -0.0004(1)    0.00064(7)         
H3a 0.0329(7) 0.0439(3)  0.021(2)  -0.00586(1)  -0.01088(5)   0.00329(4)         
H3b 0.0233(6) 0.0450(4)  0.029(2)  -0.00369(3)  0.00751(3)    -0.0050(1)         
H3c 0.0360(7) 0.0201(2)  0.039(2)  -0.00331(5)  -0.00291(4)   -0.00176(7)

#END

data_lala_taam_nomore(mo)_08
_symmetry_cell_setting           orthorhombic
_symmetry_space_group_name_H-M   'P 21 21 21'
_symmetry_Int_Tables_number      19
_space_group_name_Hall           'P 2ac 2ab'
loop_
_symmetry_equiv_pos_site_id
_symmetry_equiv_pos_as_xyz
1 x,y,z
2 1/2+x,1/2-y,-z
3 -x,1/2+y,1/2-z
4 1/2-x,-y,1/2+z
_cell_length_a                   5.9534(5)
_cell_length_b                   12.2772(10)
_cell_length_c                   5.7882(5)
_cell_angle_alpha                90
_cell_angle_beta                 90
_cell_angle_gamma                90
_cell_volume                     423.066
_diffrn_radiation_type                  'Mo K\a'
_diffrn_radiation_wavelength            0.71073
_refine_ls_R_factor_all        	0.0132
_refine_ls_wR_factor_ref       	0.0459
loop_
_atom_site_label
_atom_site_type_symbol
_atom_site_fract_x
_atom_site_fract_y
_atom_site_fract_z
_atom_site_U_iso_or_equiv
_atom_site_thermal_displace_type
_atom_site_occupancy
_atom_site_refinement_flags_posn
O1   O  0.72696   0.08394   0.62529   0.01415(8)  Uani     1.000000 .        
O2   O  0.44378   0.18426   0.76089   0.01386(8)  Uani     1.000000 .        
N1   N  0.64969   0.13773   0.18354   0.01091(8)  Uani     1.000000 .        
C1   C  0.55595   0.14097   0.60026   0.00956(8)  Uani     1.000000 .        
C2   C  0.46924   0.16127   0.35468   0.00971(8)  Uani     1.000000 .        
C3   C  0.26424   0.09082   0.30323   0.01510(9)  Uani     1.000000 .        
H1a  H  0.70114   0.05999   0.19449   0.0291(15)  Uani     1.000000 .        
H1b  H  0.77788   0.19109   0.20913   0.0227(13)  Uani     1.000000 .        
H1c  H  0.58557   0.14827   0.02127   0.0308(14)  Uani     1.000000 .        
H2   H  0.42712   0.24594   0.33731   0.0233(11)  Uani     1.000000 .        
H3a  H  0.19744   0.11026   0.13629   0.0380(14)  Uani     1.000000 .        
H3b  H  0.13733   0.10492   0.42824   0.0373(15)  Uani     1.000000 .        
H3c  H  0.31018   0.00568   0.30415   0.0346(13)  Uani     1.000000 .
loop_
_atom_site_aniso_label
_atom_site_aniso_U_11
_atom_site_aniso_U_22
_atom_site_aniso_U_33
_atom_site_aniso_U_12
_atom_site_aniso_U_13
_atom_site_aniso_U_23
O1  0.015(1)  0.0148(3) 0.011(4)  0.00468(5)  -0.00099(4) 0.0003(1)          
O2  0.017(1)  0.0150(3) 0.008(4)  0.0051(2)   -0.0004(1)  -0.00091(3)        
N1  0.013(1)  0.0116(2) 0.008(4)  0.00031(4)  -0.00042(9) -0.00044(6)        
C1  0.013(1)  0.0100(2) 0.008(4)  0.0014(1)   -0.0008(1)  -0.000362(5)       
C2  0.013(1)  0.0106(2) 0.008(4)  0.0011(1)   -0.0008(1)  -0.0004(1)         
C3  0.014(1)  0.0181(4) 0.012(4)  -0.00254(1) -0.00118(6) -0.0010(1)         
H1a 0.0254(8) 0.0187(2) 0.025(4)  0.00498(1)  0.0023(1)   0.00102(5)         
H1b 0.022(1)  0.0259(2) 0.020(4)  -0.00572(5) 0.00040(2)  -0.0014(1)         
H1c 0.026(1)  0.0265(3) 0.014(4)  0.0010(1)   -0.0025(1)  0.0001(1)          
H2  0.029(1)  0.0172(3) 0.022(4)  0.0054(1)   -0.0005(2)  0.0007(1)          
H3a 0.034(1)  0.0449(5) 0.022(4)  -0.00635(2) -0.01087(9) 0.00325(5)         
H3b 0.024(1)  0.0456(7) 0.029(4)  -0.00404(6) 0.00753(6)  -0.0051(3)         
H3c 0.037(1)  0.0208(4) 0.039(3)  -0.0036(1)  -0.0027(1)  -0.0019(1)

#END

data_lala_taam_nomore(mA)
_symmetry_cell_setting           orthorhombic
_symmetry_space_group_name_H-M   'P 21 21 21'
_symmetry_Int_Tables_number      19
_space_group_name_Hall           'P 2ac 2ab'
loop_
_symmetry_equiv_pos_site_id
_symmetry_equiv_pos_as_xyz
1 x,y,z
2 1/2-x,-y,1/2+z
3 1/2+x,1/2-y,-z
4 -x,1/2+y,1/2-z
_cell_length_a                   5.9534(5)
_cell_length_b                   12.2772(10)
_cell_length_c                   5.7882(5)
_cell_angle_alpha                90
_cell_angle_beta                 90
_cell_angle_gamma                90
_cell_volume                     423.066
_diffrn_radiation_type                  'Mo K\a'
_diffrn_radiation_wavelength            0.71073
_refine_ls_R_factor_all        	0.0232
_refine_ls_wR_factor_ref       	0.0713
loop_
_atom_site_label
_atom_site_type_symbol
_atom_site_fract_x
_atom_site_fract_y
_atom_site_fract_z
_atom_site_U_iso_or_equiv
_atom_site_thermal_displace_type
O1 O 0.72726(1) 0.08396(1) 0.62538(1) 0.01361(2) Uani
O2 O 0.44367(1) 0.18429(1) 0.76109(1) 0.01352(2) Uani
N1 N 0.64950(1) 0.13774(1) 0.18377(1) 0.01026(2) Uani
C1 C 0.55585(2) 0.14090(1) 0.60035(1) 0.00893(2) Uani
C2 C 0.46918(2) 0.16122(1) 0.35467(2) 0.00903(2) Uani
C3 C 0.26400(2) 0.09090(1) 0.30335(2) 0.01425(3) Uani
H1A H 0.7004(7) 0.0600(3) 0.1974(8)   0.0289(14) Uani
H1B H 0.7722(7) 0.1882(3) 0.2060(7)   0.0256(13) Uani
H1C H 0.5871(6) 0.1478(3) 0.0233(8)   0.0299(14) Uani
H2 H 0.4258(7) 0.2471(3) 0.3351(7)    0.0228(11) Uani
H3A H 0.1970(6) 0.1101(3) 0.1381(8)   0.0369(14) Uani
H3B H 0.1360(6) 0.1053(3) 0.4250(8)   0.0363(15) Uani
H3C H 0.3087(7) 0.0078(4) 0.3045(8)   0.0328(13) Uani
loop_
_atom_site_aniso_label
_atom_site_aniso_U_11
_atom_site_aniso_U_22
_atom_site_aniso_U_33
_atom_site_aniso_U_12
_atom_site_aniso_U_13
_atom_site_aniso_U_23
O1  0.014(1)  0.0140(4) 0.010(6)  0.0047(1)    -0.00107(6)  0.0002(2)          
O2  0.016(1)  0.0145(6) 0.008(6)  0.0051(5)    -0.0004(1)   -0.00092(9)        
N1  0.012(1)  0.0109(4) 0.008(6)  0.00031(5)   -0.00039(6)  -0.00041(4)        
C1  0.012(1)  0.0092(3) 0.007(6)  0.0014(1)    -0.0008(1)   -0.00039(1)        
C2  0.012(1)  0.0099(4) 0.008(6)  0.0011(2)    -0.0009(1)   -0.0004(2)         
C3  0.013(1)  0.0176(9) 0.011(6)  -0.002618(9) -0.0012(1)   -0.0010(3)         
H1a 0.0247(9) 0.0180(4) 0.025(5)  0.00501(4)   0.0023(1)    0.00106(8)         
H1b 0.021(1)  0.0251(4) 0.020(6)  -0.00565(9)  0.00038(4)   -0.0014(1)         
H1c 0.025(1)  0.0258(6) 0.013(6)  0.0010(1)    -0.0024(1)   0.0002(1)          
H2  0.028(1)  0.0166(5) 0.021(6)  0.0054(3)    -0.0005(3)   0.0007(2)          
H3a 0.033(1)  0.044(1)  0.021(6)  -0.0064(2)   -0.0108(1)   0.00327(9)         
H3b 0.023(1)  0.045(1)  0.028(6)  -0.00410(9)  0.0075(2)     -0.0051(6)         
H3c 0.037(1)  0.0202(7) 0.038(6)  -0.0038(2)   -0.0027(3)   -0.0019(2)

#END

data_lala_taam_nomore(mA)_08
_symmetry_cell_setting           orthorhombic
_symmetry_space_group_name_H-M   'P 21 21 21'
_symmetry_Int_Tables_number      19
_space_group_name_Hall           'P 2ac 2ab'
loop_
_symmetry_equiv_pos_site_id
_symmetry_equiv_pos_as_xyz
1 x,y,z
2 1/2-x,-y,1/2+z
3 1/2+x,1/2-y,-z
4 -x,1/2+y,1/2-z
_cell_length_a                   5.9534(5)
_cell_length_b                   12.2772(10)
_cell_length_c                   5.7882(5)
_cell_angle_alpha                90
_cell_angle_beta                 90
_cell_angle_gamma                90
_cell_volume                     423.066
_diffrn_radiation_type                  'Mo K\a'
_diffrn_radiation_wavelength            0.71073
_refine_ls_R_factor_all        	0.0133
_refine_ls_wR_factor_ref       	0.0441
loop_
_atom_site_label
_atom_site_type_symbol
_atom_site_fract_x
_atom_site_fract_y
_atom_site_fract_z
_atom_site_U_iso_or_equiv
_atom_site_thermal_displace_type
O1 O 0.72707(3) 0.08395(1) 0.62530(3) 0.01415(8) Uani
O2 O 0.44384(3) 0.18431(1) 0.76096(3) 0.01386(8) Uani
N1 N 0.64975(3) 0.13765(1) 0.18358(3) 0.01091(8) Uani
C1 C 0.55584(4) 0.14098(2) 0.60034(4) 0.00956(8) Uani
C2 C 0.46930(4) 0.16119(2) 0.35468(4) 0.00971(8) Uani
C3 C 0.26422(4) 0.09085(2) 0.30315(5) 0.01510(9) Uani
H1A H 0.7015(8) 0.0581(4) 0.1927(9)   0.0291(15) Uani
H1B H 0.7730(8) 0.1894(4) 0.2058(8)   0.0227(13) Uani
H1C H 0.5858(7) 0.1482(3) 0.0227(9)   0.0308(14) Uani
H2 H 0.4271(7) 0.2470(3) 0.3360(7)    0.0233(11) Uani
H3A H 0.1975(7) 0.1110(3) 0.1393(8)   0.0380(14) Uani
H3B H 0.1386(6) 0.1059(3) 0.4258(9)   0.0373(15) Uani
H3C H 0.3093(7) 0.0083(5) 0.3040(8)   0.0346(13) Uani
loop_
_atom_site_aniso_label
_atom_site_aniso_U_11
_atom_site_aniso_U_22
_atom_site_aniso_U_33
_atom_site_aniso_U_12
_atom_site_aniso_U_13
_atom_site_aniso_U_23
O1   0.015(3)  0.0148(9) 0.01(1)   0.0048(3)   -0.0010(1) 0.0001(4)          
O2   0.017(3)  0.015(1)  0.01(1)   0.0052(9)   -0.0003(2) -0.0008(2)         
N1   0.013(2)  0.0115(7) 0.01(1)   0.0003(1)   -0.0004(1) -0.00050(6)        
C1   0.013(3)  0.0098(7) 0.01(1)   0.0014(3)   -0.0007(1) -0.00041(2)        
C2   0.013(3)  0.0105(8) 0.01(1)   0.0011(3)   -0.0008(2) -0.0005(4)         
C3   0.014(3)  0.018(1)  0.01(1)   -0.00277(2) -0.0011(2) -0.0012(5)         
H1a  0.026(2)  0.0187(8) 0.03(1)   0.00502(5)  0.0023(2)  0.0010(1)          
H1b  0.022(3)  0.0258(8) 0.02(1)   -0.0057(1)  0.00041(5) -0.0015(1)         
H1c  0.026(3)  0.0264(9) 0.01(1)   0.0009(4)   -0.0024(4) 0.0001(2)          
H2   0.029(3)  0.017(1)  0.02(1)   0.0054(7)   -0.0005(5) 0.0006(4)          
H3a  0.034(3)  0.045(2)  0.02(1)   -0.0066(2)  -0.0107(1) 0.0031(2)          
H3b  0.024(3)  0.046(3)  0.03(1)   -0.0042(1)  0.0076(2)   -0.0053(9)         
H3c  0.038(3)  0.021(1)  0.04(1)   -0.0039(4)  -0.0024(5) -0.0021(4)

#END
